# Supplementary material for: Ankfn1-mutant vestibular defects require loss of both ancestral and derived paralogs for penetrance in zebrafish
Source: G3 (Bethesda). 2021 Dec 25;12(3):jkab446. doi: 10.1093/g3journal/jkab446 (PMC9210315; doi:10.1093/g3journal/jkab446)
Supplement: jkab446_Supplemental_Data_File_S1 [file jkab446_supplemental_data_file_s1.txt]

>Acipenser-a XP_033908905.1 ankyrin repeat and fibronectin type-III domain-containing protein 1-like isoform X1 [Acipenser ruthenus] ancestral
MSSFGKLTDYFSRRKSREELCVGKSGSRRSGSYCCTVSEARSLERKLQRPLLAKSRTLPSIPQSPTFSRV
HHSNLLSSSQELAPSLRVPLSSSNHRKGCTLPSAGEVWRLEDDDDDDEEHSVVQRGRAEPRPRSQSPFSH
FRSRTYMRKSISVDDNLGMVEFGTPNPGNKAERAKGKLKRKFSLGSADRKEPQQRRSETGISKLTQRLSL
KDKHSKIVNAGGERTGEERPAFRKRSQSVDWTTSPKMTQQMRDPPLTPSKKVSAPSSPCAARRLYRNLSG
KFRVGLPPIDDSLLPGRGDKERLRKSCMFQSNEALFEAVEHQELDLVQLLLSQYSLEELDLNTPNSEGLL
PLDIAIMTNNVPMARILLQAGAKESPHFVSLESRSLHLATLVREAEQRVSDLTAQVVNEAPGERDGSERE
KQLKGWEWRHRLFKRMKAGFEHARPPEAPSNVRLSVCSSSTLRVTFHEPLSVNSAVVTKYRVEWSCSSSF
FPVLGEAAIEDLKALQYTITALCPGTQYYVQVSAYNMKGWGPAQSSVPVCAAPSSWREFDGRAPRQRGQK
EALDQLLGQIKDAHQHCICHESCKVQPHVRKHSVSKSLRHLFQPTSKFVKTLKRGLYLTSIFYRDDNILV
TQEDQIPIMEIDDSYSTSLVQDFLWFSKVSCLWEDISWLLQCLSPSQSSCSCILQTRLKMLQAVSQLQGM
LGTQDLGRVYFEPIKDRHGNALLVTIHDLGSSQSLENMRWTLLSKLQMQRKSISSPEEPTALDMLLITLH
EKLAYHRRSKQALSPGLYLGYLKLCSSVDQIRVLVPQKLPNMLCHVKVRHNHNVSREEWEWLQNLSSLDD
SVLAEQNAESPQNLILQDLRAAARELMGQINIPVNQAQHFRIYSQEVLEFGEKVSFLLLLPPSDDVCTAP
GQNNPYSPRSGFLTLPLQIFELVHFYTYSQAFIGQYCRVSALLELESLMSQQTLREAFSESELLAAKQKH
QQVQEHMQQMEEVWREMRWIMDALQYARYKQPSGGISLAWIIDSSQEVVREKPRSNTSSQLDYLPSPTPS
PETGRKHNSDLHGISDEEGSSEVFLATDSDYDSSRAQSPRDLDLISSSPSSSSIEPGCPRIGSRGLRDGA
PDVLQAHELQPADPVERRRPPELFDSDFILPSRQIELLRITEKRQAFCVRTSSLEFPAICPSPRRRCPRP
SSIDRCPPSKDPQPHLPPLHTRARSEEGTNSFPETSANEVLPAIEGRRPGHMILRVYPQYRTGLSKETSV
KLCVTQKTPAREIVRLVVKEMNDVSRRLLGSLEEVVYREEQLQHFGLVLVVEEKERWLQDDFQPLALQNP
WTRGRLCVRMKEYSPLSLQLSQATTV

>Alligator-a XP_019348609.1 PREDICTED: ankyrin repeat and fibronectin type-III domain-containing protein 1 isoform X1 [Alligator mississippiensis] ancestral
MYARTRSDTSGAMSSFGKLTEYFSLRKSRTEFRSERRSGRRSGSYCCSVNECRSLDRKLQRPLLGKSRTL
PSIPQSPVLSRVPLLDSKLYREDMPEQKQYKNHSASDCQKGCTVPSTGEAWRLEDDCMDSVGDPALRPQL
RTAVDEAPFSYFRTRSFYMRKSLSVDNHLSSLSYSIHPSETKAERVKTKLRRQFSLGSADKKDFYQQKSE
SSFSKFAHRLSVKQKQEKRRKAEYVSAELAAFRPRSLSIEWSSSPKMTQQMRDLQLAQARKPPGPSSPNA
AKRLYRNLSGKFRVNYTSFDEGSLVGKSEKEKLRKSYLFQGNAALFEAVELQDLDRVQELLKQYSPEELD
LNTPNSEGLLPLDIAIMTNNAPIARTLLQAGAKESPHFMSLESRALHLSTLVREAEQRVNELTAQVVNEA
PNTDCSEKEKQLKAWEWRYRLYKRMKAGFEHARVPDPPANVHLSVASSTSVQVTFWEPLSVNSAVVTKYK
VEWSCSPTFSPPVGEAVIDKLRNLHFTIRGLVSGTAYYVQVSAYNMKGWGPPQASVPPFAIPSNWREYDG
RAPRRRGQAEALDHLLSQVKTVHQHCVCHEPCKNQPQSRKHSVSKSLKHLFHPGSKFLKTLKRGLYLASI
FYKDDNILVTHEDQIPVVEIDDTYSCLLMQDFLWFTKVSCMWDEILWLRQCVTVSQSSCSCILQTRFKML
LAISQMQGLLGIQDLGQAFFEPVKDKQGNILIVTLKEVKTNQTFESVRWVPVSKLQGSRKSVSSPEEPTA
LDILLITVQDKLAYHQRSSQALAPGLYLGYLKLCSAVDQIRVLVPDRLPNILCHVKIRSNSNISREEWEW
LQNLASAEESIPTEPESETSQNLLYQELQVAIKELMNLVNIPLQEAKDFRLYSQEVLDFGGQVSFLLLMP
PSDDVCTAPGQNNPHTPRSGFLTLPLQIFELVHFFTYDREFITQYCQMSALLELESLLSQQSLREAFSDS
ELTTAKQRHQQVQDYIQQMEEIWREMRWIMDALQHARYKQPSCGVPLTWFLHESTSAMKEKTQSTSSHLD
YLPSPTPSPETSRKLNSDSHGLSDEEGSSEVFLATDSDYDSSRAQSPKELDLVYSSSGPDCCGRKITRTL
RDSAPDVLQTHELKTPPLPPEEPRPPPELYDSDFVLPSRQIELLRITEKRQAYCVRTSSLDFPKPLFQVA
RKSCPGSVDSSPTETRTAAHCGLLRLGTGSSFSPEHGQAIENSEPVFRTRSAEWTRTFQETLEPGCLTNR
GKKPDSITLRVCPQYETGLSKETSIKLHITNKTSAGEVVKLVVLEMNDISRNMLGNADAFCYGEEQLDHF
GLVFVSDDAEQWLPDDFLPISLQNAWLGGRFYVRIKETSPLLFQYGPATTV

>Anguilla-a XP_035261552.1 ankyrin repeat and fibronectin type-III domain-containing protein 1 isoform X1 [Anguilla anguilla] ancestral
MSSFGKLTDYFHRRKSREELRVGRRESRRSGSYCCTVAEARSLERKLQRPLLAKSRTLPSIPQSPTVARV
LHSDLVDGSPPRRIQPSTSHPKACTLPPADEAWRLEDDEEEEGEEESSHLRAEVRPRSQSPFSHFRSRAA
YLRKSVSVDDHLGMVEYSAPPPEGKGRRGGKGKLKRKFSLGSADRKEAQQKKPESGISKFTQRLSLKDRQ
AKPEKNALDRPPSYRRRSLSLDWAESSKMTQQMREHPPAPSRKSASLSSPSAARRLYRNLSGKFRVGNPG
LEDSVVSGRGDKERLRKSAMFQSNEALFEAVEHQELDLVQLLLSQYSLEELDLNTPNSEGLLPLDIAIMT
NNVPMAKLLLQAGAKESPHFVSLEGRAVHLATLVREAEQRAADLAAQVASEGPGDREASDRERQLKAWEW
RHRLFKRMQTGFEHARPPDAPSNVRLSVGSNSSLRVTFQEPLSVNSAVVTRYKVSWSCVPSMCPLLGEIV
VEDTRTLQCTISGLASGTHYYVQVCAYNMKGWGPPQSSVPACAAPSSWREIDGREPRQKGQKEALDQLLE
QIKDTHRHCVCHEQCKAPAHARKHSVSKSLRHLFQPTSKFVKSLKRGLYLTSIFYRDDNVLVTPEDQIPI
VEIEDSYSSSLMQDFLWFTKVSYLWEEISWLQQCLSPSQSSCSCALQTRLKTLQAVSLLQGMLGTQDLGR
VYFEPIKDKHGNVLLVTLRDMSSSPSLDGVRWTPLCKLQLQRKSISSPEEPTALDMLLITLHEKLAYHRR
SRKQLSPGLYLGYLKLCSSVDQIRVLVPQKLPNVLCHVKVRDNSNVSREEWQWLQALSCLEESLEMDQDV
QSAPHRLLQDLRSACKELIAHINIPVSQAQDFRIYSQEVLEFGEKVSFLLLLPPSDDVCTAPGQNNPYSP
RSGFLTLPLQVFELVHFDAYCQSFIGQYCRVSALLELESLMSQQNLREAFSESELLGAKQKHQQVQEHIQ
QMEEVWREARWIMDALQYARYKQPSGGISVGWIIDFSRDVVPEKPPSTSSQLDYLPSPMPSPETSRKHNS
DFHGLSDEEGSSEVFLTTDSDYDSSRAQSPRELDLLPSSPCSSTAEPGGFLRESVGGVGGGVGMGTLRDS
TPDVLQASELSPGEPGERRRATELFDSDFILPSRQIELLRITEKRQAFCVRTSSLEFPSAQPSASPASSP
HRRWHRPSSVDRCCPAERCHQPPPARTLSEDSGSQRFSEPQHSAHRRGWHVTLRVYPQYRTGLPKETSVK
LRVTQRTSAREMVRLVVQEMNEVSQRLLGSPEQFVYREDQLEHFGLVLVLEDKEKWLQDDFRPLELQNPW
LRGRLCVRVKEYSPLALQFSRATTV

>Aptenodytes-a XP_019327232.1 PREDICTED: ankyrin repeat and fibronectin type-III domain-containing protein 1 [Aptenodytes forsteri] ancestral
MTQQMRDLQLAQARKPPGPSSPNAAKRLYRNLSGKFRVNYTSFDEGSLAGRGEKEKLRKSYLFQSNAALF
EAVELQDLDRVQELLKQYSPEELDLNTPNSEGLLPLDIAIMTNNAPIARALLQAGGKESPHFVSLESRSL
HLSTLVREAEQRVNELTAQVVNEAPNTDCSEKEKQLKAWEWRYRLYKRMKAGFEHARVPDAPTNVHLSVA
SSSSVQVTFWEPLSVNSAVVTKYKVEWSCSPTFSPRLGEAVIDKLKNLHFTIRGLVSGTAYYVQVSAYNM
KGWGPPQASVPPFAIPSNWREYDGRAPRRRGQAEALDHLLGQVKTVHQHCVCHEPCKNQPQSRKHSVSKS
LKHLFHPGSKFLKTLKRGLYLTAIFYKDDNILVTHEDQIPVVEIDDTYSCLLMQDFLWFTKVSCMWDEIL
WLRQCVTVSQSSCSCILQTRFKMLLASLQMQGLLGIQDLGQVFFEPVKDKQGNILIVTLKEVKTNQTFES
VRWVPICKLQTSRKSVSSPEEPTALDTLLISIQDKLAYHQRSSHALSPGLYLGYLKLCSAVDQIRVLVPE
RLPNILCHVKIRSNPNISREEWEWLQKMASVEEPIPAEPEAETSQNHLFQELQVAIKELMTLVNIPLQEA
KDFRLYSQEVLDFGGQVSFLLLLPPSDDVCTAPGQNNPYTPRSGFLTLPLQIFELVHFFTYDREFITQYC
QVSALLELESLLSQQSLREAFSDAELSTAKQRHQQVQDYIQQMEEIWREMRWIMDALQHARYKQPSCGVS
LSGFLSEAGSAMKEKTQSTSSHLDYLPSPAPSPETSRKLNSDSHGLSDEEGSSEVFLATDSDYDSSRAQS
PKELDLVYSSSGPECCSRRVARTLRDSAPDVLQTHELKTLPLPPPPPEEPRPPPELYDSDFVLPSRQIEL
LRITEKRQAYCVRTSSLDFPKPRCQAARKSCPGSVDSSPTESRTAGHCSQLRLGTGSTPSPEHSRGRQGS
EPVFRTRSAEWTQSFQEQPEQPGCLADQGKKPGSITLRVCPQYETGLSKETSVKLHITSQTSAGEVVKLV
VLEMNDVSRGMLGGSAAFCYGEEQLEHFGLVFASDESERWLPDDFLPLSLQTTRPEGRFYVRIKETSPLV
LQYGPATTV

>Apteryx-a XP_013795427.1 PREDICTED: uncharacterized protein LOC106482405 [Apteryx mantelli mantelli] ancestral edited by BH to remove duplication/intron
MDLVKGSLDRKLQRPLLGKSQTLPSIPQSPVLSRLPLLDPKAYREDMPEQKLYKKHSLSDCQKGCTVPST
GEAWRLEDDCMEPPGNPDLQLQLRTAVDEAPFSYFRTRSFYMRKSLSVDNHLGSLSYSIHPAETKAERVK
TKLRRQFSLGSADKKDFYQPKSESSFSKFAHRLSVKQKQEKRRKAEYVSAELSAFRPRSLSIEWSSSPKM
TQQMRDLQLAQARKPPGPSSPNAAKRLYRNLSGKFRVNYTSFDEGSLAGRSEKEKLRKSYLFQSNAALFE
AVELQDLDRVQELLKQYSPEELDLNTPNSEGLLPLDIAIMTNNAPIAKALLHAGAKESPHFVSLESRSLH
LSTLVREAEQRVNELTAQVVNEAPNADCSEKEKQLKAWEWRYRLYKRMKAGFEHARVPDPPTNVHLSVAS
SSSVQVTFWEPLSVNSAVVTKYKVEWSCSPTFSPPLGEAVIDKLKNLHFTIRGLMSGTAYYVQVSAYNMK
GWGPPQTSVPPFAIPSNWREYDGRAPRRRGQAEALDHLLSQVKTVHQHCVCHEPCKNQPQSRKHSVSKSL
KHLFHPGSKFLKTLKRGLYLTAVFYKDDNILVTHEDQIPVVEIDDTYSCLLMQDFLWFTKVSCMWDEILW
LRQCVTVSQSSCSCILQTRFKMLLATSQMQGLLGIQDLGQVFFEPIKDKQGNILIVTLKEVKTNQTFESV
RWVPICKLQTSRKSVSSPEEPTALDTLLITVQDKLAYHRRSSHALSPGLYLGYLKLCSAVDQIRVLVPER
LPNILCHVKIRSNPNISREEWEWLQRMASMNEPVPTEPEAETSQNHFFQELQVAIKELMTLVNIPLQEAK
DFRLYSQEVLDFGGQVSFLLLLPPSDDVCTAPGQNNPYTPRSGFLTLPLQIFELVHFFTYDREFITQYCQVSALLELESLLSQQ
SLREAFSDAELTTAKQRHQQVQDYIQQMEEIWREMRWIMDALQHARYKQPSCGVSLTGFLNESSSTMKEK
IRSTSSHLDYLPSPAPSPETSRKLSSDLHGLSDEEGSSEVFLATDSDYDSSRAQSPKELDLVYSSSGPEC
CSRRIARTLRDSAPDVLQTHELKTPPLPPEEPRPPPELYDSDFVLPSRQIELLRITEKRQAYCVRTSSLD
FPKPLFQVARKSCPGSVDSSPTESRTAGHCSLLRLGTGSTLSPEHSQAGESSEPVFRTRSAEWTQGFQEP
PEQQGCLVNRGKKPGSVTLRVCPQYETGLSKETSVKLHITNQTSAGEIVKLVVLEMNDVSRNMLGSMAAL
CYSEEQLEHFGLVFASNDSEQWLPDDFLPLSLQTTWPEGQFYVRIKETSPLVFQYGPATTV

>Aquila-a XP_029858161.1 ankyrin repeat and fibronectin type-III domain-containing protein 1-like isoform X1 [Aquila chrysaetos chrysaetos] ancestral
MMFPVTPTYCFRKHRAMRDPVALPRVKQTCQLRLISVWEAITQLTDLPEVPAEASWPLPVTAWDSEAAQP
RRSLDRKLQRPLLGKSRTLPSIPQSPVLSRLPLLDPTAYREEMPEQKPYKKHSASDCQKGCTVPSTGEAW
RLEDDCTDPPRDPQLGTAVEDAPFSYFRTRSFYMRKSLSVDNHLGSLSYAVHPVETKAERVKTKLRRQFS
LGSADKKDFYQPKSESSLSRFAHRLSVKQKQEKRRKAEYASAELSAFRPRSLSIEWSSSPKMTQQMRDLQ
LAQARKPQGPSSPNAAKRLYRNLSGKFRVNYTSFDEGSLAGRGEKEKLRKSYLFQSNAALFEAVELQDLD
RVQELLKQYSPEELDLNTPNSEGLLPLDIAIMTNNAPIARALLQAGAKESPHFVSLESRSLHLSTLVREA
EQRVNELTAQVVNEAPNADCSEKEKQLKAWEWRYRLYKRMKAGFEHARVPDAPTNVHLSVASSSSVQVTF
WEPLSINSAVVTKYKVEWSCSPTFSPPLGEAVIDKLKNLHFTIRGLVSGTAYYVQVSAYNMKGWGPPQAS
VPPFAIPSNWREYDGRAPRRRGQAEALDHLLGQVKTVHQHCVCHEPCKNQPQSRKHSVSKSLKHLFHPGS
KFLKTLKRGLYLTAIFYKDDNILVTHEDQIPVVEIDDTYSCLLMQDFLWFTKVSCMWDEILWLRQCVTVS
QSSCSCILQTRFKMLLAISQMQGLLGIQDLGQVFFEPIKDKQGNILIVTLKEVKTNQTFESVRWVPICKL
QTSRKSVSSPEEPTALDTLLISVQDKLAYHQRSSHALSPGLYLGYLKLCSAVDQIRVLVPERLPNILCHV
KIRSNPNISREEWEWLQKMASVEEPVPAEPEAETSQNHLFQELQVAIKELMTLVNIPLQEVRAKDFRLYS
QEVLDFGGQVSFLLLLPPSDDVCTAPGQNNPYTPRSGFLTLPLQIFELVHFFTYDREFITQYCQVSALLE
LESLLSQQSLREAFSDTELSTAKQRHQQVQDYIQQMEEIWREMRWIMDALQHARYKQPSCGVSLSGFLSE
AGGAMKEKTQSTSSHLDYLPSPAPSPETSRKLNSDLHGLSDEEGSSEVFLATDSDYDSSRAQSPKELDLV
YSSSGPECCSRRVTRTLRDSAPDVLQTHEQKTPPLPPPPLEEPRPPPELYDSDFVLPSRQIELLRITEKR
QAYCVRTSSLDFPKPLCQAARKSCPGSVDSSPTESRTAGHCGQLRLGTGSTPSPERGRGGQGSEPVFRTR
SAEWTQNFQEQPGCLADRGKKPGSVTLRVCPQYETGLSKETSVKLHITSQTSAGEVVKLVVLEMNDVSRG
VLGGSAAFCYSEEQLEHFGLVFASDESERWLPDDFLPLSLQTTRPEGRFYVRIKETSPLVLQYGPATTV

>Athene-a XP_026714897.1 ankyrin repeat and fibronectin type-III domain-containing protein 1-like isoform X3 [Athene cunicularia] ancestral
MDLVKGSLDRKLQRPLLGKSRTLPSIPQSPVLSRLPLLDSTAYREEMPEQKPYKKHSGSDCQKGCTVPST
GEAWRLEDDCTDPPRTPQLGTAVEDAPFSYFRTRSFYMRKSLSVDNHLGSLSYAVHPVETKAERVKTKLR
RQFSLGSADKKDFYQPKSESSLSRFAHRLSVKQKQEKRRKAEYASAELSAFRPRSLSIEWSSSPKMTQQM
RDLQLAQARKPPGPSSPNAAKRLYRNLSGKFRVNYTSFDEGSLAGRGEKEKLRKSYLFQSNAALFEAVEL
QDLDRVQELLKQYSPEELDLNTPNSEGLLPLDIAIMTNNTPIARALLQAGAKESPHFVSLESRSLHLSTL
VREAEQRVNELTAQVVNEAPNADCSEKEKQLKAWEWRYRLYKRMKAGFEHARVPDAPTNVHLSVASSSSV
QVTFWEPLSVNSAVVTKYKVEWSCSPTFSPLLGEAVIDKLKNLHFTIRGLVSGTAYYVQVSAYNMKGWGP
PQASVPPFAIPSNWREYDGRAPRRRGQAEALDHLLSQVKTIHQHCVCHEPCKNQPQSRKHSVSKSLKHLF
HPGSKFLKTLKRGLYLTAIFYKDDNILVTHEDQIPVVEIDDTYSCLLMQDFLWFTKVSCMWDEILWLRQC
VTVSQSSCSCILQTRFKMLLAISQMQGLLGIQDLGQVFFEPVKDKQGNILIVTLKEVKTNQTFESVRWVP
ICKLQTSRKSVSSPEEPTALDTLLISVQDKLAYHQRSSHALSPGLYLGYLKLCSAVDQIRVLVPERLPNI
LCHVKIRSNPNISREEWEWLQKMVSMEEPVPAEPEAETSQNHLFQELQVAIKELMTLVNIPLQEAKDFRL
YSQEVLDFGGQVSFLLLLPPSDDVCTAPGQNNPYTPRSGFLTLPLQIFELVHFFTYDREFITQYCQVSAL
LELESLLSQQSLREAFSDAELSTAKQRHQQVQDYIQQMEEIWREMRWIMDALQHARYKQPSCGVSLSGFL
SEAGGPMKEKTRSTSSHLDYLPSPAPSPETSRKLNSDSHGLSDEEGSSEVFLATDSDYDSSRAQSPKELD
LVYSSSGPECCSRRVAHTLRDSAPDVLQTHELKTPPPPPPPPEEPRPPPEIYDSDFVLPSRQIELLRITE
KRQAYCVRTSSLDFPKPLCQVSRKSCPGSVDSSPTESRTTGHCSQLRLGTGSTPSPERSQGGQGSEPIFR
TRSAEWTQNFQEQLEQPGCLADRGKKPGSVTLWVCPQYETGLSKETSVKLHITSQTSAGEVVKLVVLEMN
DISRGVLGGSAAFCYGEEQLEHFGLVFASDESERWLPDDFMPLSLQTSQPEGRFYVRIKETSPLVLQFGP
ATTV

>Aythya-a XP_032053673.1 ankyrin repeat and fibronectin type-III domain-containing protein 1-like [Aythya fuligula] ancestral
MPEQKSYKKHSASDGQKGCTVPSAGEAWRLEDDCMDTPGDAQLQPRLRTAVEDAPFSHFRTRSFYMRKSL
SVDNHLGSLGYAVHPAETKAERVRTKLRRQFSLGSADKKDFYQPKSESSLSRFAHRLSVKQKQEKRRKAE
YASAELSAFRPRSLSIEWSSSPKMTQQMRDLQLAQARKPPGPSSPNAAKRLYRNLSGKFRVNYTSFDEGS
LAGRGEKEKLRKSYLFQSNAALFEAVELQDLDRVQELLKQYSPEELDLNTPNSEGLLPLDIAIMTNNAPI
ARALLQAGAKESPHFVSLESRSLHLSTLLREAEQRVNELTAQVVNEAPNADCSEKEKQLKAWEWRYRLYK
RMKAGFEHARVPDPPSNVHLSVASSSSVQVTFWEPLSVNSAVVTKYKVEWSCSPTFSPLLGEAVVDKLKS
LHYTIRGLVSGTAYYVQVSAYNMKGWGPPQASVPPFAIPSNWREYDGRAPRRRGQAEALDHLLGQVKTVH
QHCVCHEPCKNQPQSRKHSVSKSLKHLFHAGSKFLKTLKRGLYLTAIFYKDDNILVTHEDQIPVVEIDDT
YSCLLMQDFLWFTKVSCMWDEILWLRQCVTVSQSSCSCILQTRFKMLLAISQMQGLLGIQDLGQVFFEPI
KDKQGNILIVTLKEVKTNQTFESVRWVPICKLQTSRKSVSSPEEPTALDTLLISVQDKLAYHQRSSHALS
PGLYLGYLKLCSAVDQIRVLVPEQLPNILCHVKIRSNPNISREEWEWLQKMASMEEPVSAEPEAETSQNH
LFQELQAAIKELMTLVNIPLQEAKDFRLYSQEVLDFGGQVSFLLLLPPSDDVCTAPGQNNPYTPQSGFLT
LPLQIFELVHFFTYDREFIMQYCQVSALLELESLLSQQSLREAFSDAELSTAKQRHQQVQDYIQQMEEIW
REMRWIMDALQHARYKQPSCGVSLSGFLSTSSSAMKEKTQSSSSHLDFLPSPAPSPETSRKLNSDLHGLS
DEEGSSEVFLATDSDYDSSRAQSPKELDLVSSSSGPECCGRRAPRSLRDSAPDVLQSHELQPVPLPPPEP
RPPPELYDSDFVLPSRQIELLRITEKRQAYCVRTSSLDFPKPLCPVARKSCPGSVDSSPTESRTPGGHGG
QLRMGTGSAPSPERGRTRSAEWTPSCQEPLEQPGCLADRGKKPGSVTLRVCPQYETGLSKETSVKLHITS
QTSAGEVVKLVVLEMNDVSRGVLGGSAAFCYGEEQLEHFGLVFASEESERWLPDDFLPLALHAARPEGRF
FVRIKETSPLVLQFGPATTV

>Calidris-a XP_014814339.1 PREDICTED: ankyrin repeat and fibronectin type-III domain-containing protein 1-like isoform X1 [Calidris pugnax] ancestral
MASFGKLTEYFSLRKSRTELRSGRRGRRSGSCCCSVTECRSLDRKPQRPLLGKSRTLPSIPQSPVLSRLP
LLDPTPYREEMPEQKPYKKHSASDCQKGCTVPSTGEAWRLEDDCTDPPRDPHLGTAVEDAPFSYFRTRSF
YMRKSLSVDNHLGSLSYAVHPAETKAERVKTKLRRQFSLGSADKKDFYQPKSESSLSRFAHRLSVKQKQE
KRRKAEYASAELSAFRPRSLSIEWSSSPKMTQQMRDLQLAQARKPPGPSSPNAAKRLYRNLSGKFRVNYT
SFDEGSLAGRGEKEKLRKSYLFQSNAALFEAVELQDLDRVQELLKQYSPEELDLNTPNSEGLLPLDIAIM
TNNAPIARALLQAGAKESPHFVSLESRSLHLSTLVREAEQRVNELTAQVVNEAPNADCSEKEKQLKAWEW
RYRLYKRMKAGFEHARVPDAPTNVHLSVASSSSVQVTFWEPLSVNSAVVTKYKVEWSCSPTFSPLLGEAI
IDKLKNLHFTIRGLVSGTAYYVQVSAYNMKGWGPPQASVPPFAIPSNWREYDGRAPRRRGQAEALDHLLG
QVKTVHQHCVCHEPCKNQPQSRKHSVSKSLKHLFHPGSKFLKTLKRGLYLTAIFYKDDNILVTHEDQIPV
VEIDDAYSCLLMQDFLWFTKVSCMWDEILWLRQCVTVSQSSCSCILQTRFKMLLAISQMQGLLGIHDLGQ
VFFEPVKDKQGNILIVTLKEVKTNQTFESVRWVPICKLQTSRKSVSSPEEPTALDTLLISVQDKLAYHQR
SSHALSPGLYLGYLKLCSAVDQIRVLVPERLPNILCHVKIRSNPNISREEWEWLQKMASMEEPVPAEPEA
ETSQNHLFQELQVAIKELMTLVNIPLPEAKDFRLYSQEVLDFGGQVSFLLLLPPSDDVCTAPGQNNPYTP
RSGFLTLPLQIFELVHFFTYDREFITQYCQVSALLELESLLSQQSLREAFSDAELSTAKQRHQQVQDYIQ
QMEEIWREMRWIMDALQHARYKQPSCGVSLSGFLSEAGGVMKEKTRSTSSHLDYLPSPAPSPETSRKLNS
DSHGLSDEEGSSEVFLATDSDYDSSRAQSPKELDLVYSSSGPECCSRRVARTLRDSAPDVLQTHELKTPP
PPPPPPEEPRPPPELYDSDFVLPSRQIELLRITEKRQAYCVRTSSLDFPKPLCPAARKSCPGSVDSSPTE
SRTVGHCGQLRLGTGSTPSPERSRGRQGSEPVFRTRSAEWTQGFQEQAEQAGCSSDRGKKPGSVTLRVCP
QYETGLSKETSVKLHITSQTSAGEVVKLVVLEMNDVSRGVLGGSAAFCYGEEQLEHFGLVFASDESEQWL
PDDFLPLSLQTTQPEGRFYVRIKETSPLVLQYGPATTV

>Calypte-a XP_030315585.1 ankyrin repeat and fibronectin type-III domain-containing protein 1 isoform X1 [Calypte anna] ancestral
MPEQKSYKKHSASDHQKGCTVPSTGDAWRLEDDCTDPPRDPQLGTAVEDAPFSYFRTRSFYMRKSLSVDN
HLGTLSYAVHPAETKAERVKTKLRRQFSLGSADKKDFYQPKSSSPKMTQQMRDLQLAQARKPPGPSSPNA
AKRLYRNLSGKFRVNYTSFDEGSLAGRGEKEKLRKSYLFQSNAALFEAVELQDLDKVQDLLKQYSPEELD
LNTPNSEGLLPLDIAIMTNNAPIARALLQAGAKESPHFVSLESRSLHLSTLVREAEQRVNELTAQVVNEA
PNADCSEKEKQLKAWEWRYRLYKRMKAGFEHARVPDAPINVHLSVASSSSVLVTFWEPLSVNSAVVTKYK
VEWSCSPSFSPPLGEAIIDKLQNLHFTIQGLVSGTAYYVQVSAYNMKGWGPPQTSTPPFAIPSNWREYDG
RAPRRRGQAEALDHLLGQVKTVHQHCVCHEPCKNQPQSRKHSVSKSLKHLFHPGSKFLKTLKRGLYLTAI
FYKDDNILVTHEDQIPVVEIDDTYSCLLMQDFLWFTKVSCMWDEILWLRQCVTVSQSSCSCILQTRFKML
LAISQMQGLLGIQDLGQVFFEPVKDKQGNILIVTLKEVKTNQTFESVRWVPICKLQSSRKSVSSPEEPSA
LDTLLISVQDKLAYHQRSSHALSPGLYLGYLKLCSAVDQIRVLVPEQLPNILCHVKIRSNPNVSREEWEW
LQKMASMEEPVPAEPEPETSQNHLFQELQVAIKELMTLVNIPLQEAKDFRLYSQEVLDFGDQVSFLLLLP
PSDDVCTAPGQNNPYTPRSGFLTLPLQIFELVHFFTYDREFITQYCQVSALLELESLLSQQSLREAFSDA
ELSSAKQRHQQVQDYIQQMEEIWREMRWIMDALQHARYKQPSCGVSLSGFLSEAGGAMKEKTQSTSSHLD
YLPSPAPSPETSRKLNSDSHGLSDEEGSSEVFLATDSDYDSSRAQSPKELDLLYSSSSTGPECCSRRASR
ALRDSAPDVLQTHELKTPPQPPQPPPEEPRPPPELYDSDFVLPSRQIELLRITEKRQAYCVRTSSLDFPK
PLCQATRKSCPGSVDSSPTESRTAGHCMQLRLGTGSTPSPEQGAEPVFRTRSAEWTQSFQERGEQPGGLA
ERGKKSGAVTLRVCPQYETGLSKDTSVKLHITSQTSAGEVVKLVVLEMNDVSRGVLGGSGAFCYSEEQLE
HFGLVFASDESERWLPDDFLPLSLQTTWPEGRFYVRIKETSPLVLQYGPATTV

>Carcharodon-a XP_041062845.1 ankyrin repeat and fibronectin type-III domain-containing protein 1-like [Carcharodon carcharias] ancestral
MPPPSEPGINRIPQQTAPNFHSNEAVFEAVEQQDLDAVQMLLNLYSTEELDLNTPNSEGLMPLDIAIMTN
NVPMAKMLLQAGAKESPHFVSLESRALHLTTLVRESEQRVSELTTQVLNETPNTNCTDKEKQLKAWEWHY
RLFKRMKAGFEHARAPEAPTHVQLSVASSTSLQVTFHEPLSVNSAVVTKYKVEWSTSHNFSSITGEASLD
DMKTLLYTMIGLVTGLPYYIRVSAYNMKGWGPPQVSTPACATPSYWREYDGKEVKRGGQTEALDQLLNQI
KNNHQHCLCHENSKIHLQGRKHSVSKSLKHLFQPTSKFVKSLKRGLYLTAIFYKDDDIIVTHEEQIPVVE
MDDSYSSSLMQDFLWFTKVSCMWEDSRWLSQCMCPSLSSCSSVLQARHKMLVAVVQFQALLGTQDLGHVY
FEPIKDKHGNVLIVTLRELSSYQSLENVRWTPLSKFQTQRKSLSSPEDPTALDMLLSTLHEKLAYHRRSN
QALSPGLYLGYLKLCSSVDQIRVLVPQKLPNILCHIKIRSNHNVSRVEWEWLQNLSNLGESTLTDPCEGC
SQKFFQQELRVAISELMNQIGIPLQQAKEFRLYSQEVLEFADNLSFLLLLPPSDDVCTAPGQNKPNPCSG
FLALPLQIFELVHFFTYDKAFISQYCQVSALLELDLLLSQQALREAFSDSEVVAAKQRHQQVQDFTQQME
EIWRERRWIMDVLQYARYKQPPGGIPLTWLMDFTTDIKKDNLQSISSNLDYLPSPTPSPETSRKHPTGKS
DSHGISDEEGSSEVFLATDSDYDSSRAQSPKEVDLICSSATDCSRRPSHSLCDSAPDVLQAHELKSQLVT
SSREDARHTALYDSDFVLPSRQLELLHITEKRQAYCVRTSSLDIPTQSFHIQRKCWSRPESMDECPTEQK
SSGSSANRHRPCVPVNTDTPLHSEDTSRLTSHSESQDSTEWINPHQESLEKEEQPYEGKKLNSVSLRVYP
QYHTGLSKEICVKLHVTGNTSAQEIVKLVIRETNETAMKMSGDKDAQFYRDDQLHHFGLVLSMDNTEKWL
QDDFLPLSLQNPWTKGKLCVRIKEYSPLLVQYGKATTV

>Chelonia-a XP_037767421.1 ankyrin repeat and fibronectin type-III domain-containing protein 1 [Chelonia mydas] ancestral
MTQQMRDIQLAQGRKPPGPSSPNAAKRLYRNLSGKFRVNYTSFDEGSLPGRSEKEKLRKAYLFQSNAALF
EAVELQDLDRVQELLKQYSPEELDLNTPNSEGLLPLDIAIMTNNAPIARMLLQAGAKESPHFMSLESRAL
HLATLVREAEQRVNEFTAQVVNEAPNTDCSEKEKQLKSWEWRYRLYKRMKAGFEHARAPDPPANVHLSVA
SSSSVQVTFGEPLSVNSAVVTKYKVEWSCSPTFSPPLGEVVIDKLRNLHFTIRGLMSGTAYYVQVSAYNM
KGWGPPQASVPTFAIPSNWREYDGRAPRRRGQAEALDHLLSQVKTVHQHCVCHESCKNQPQSRKHSVSKS
LKHLFHPGSKFLKTLKRGLYLTSIFYKDDNILVTHEDQIPVVEIDDTYSCLLMQDFLWFTKVACMWDEIL
WLRQCLTVSQSSCSCVLQTRFKMLLAISQMQGLLGIQDLGQVFFEPIKDKQGNILIVTLKEVKTNQTFES
VRWVPLSKLQTSRKSISSPEEPTSLDMLLITMQDKLAYHQRSSQALAPGLYLGYLKLCSAVDQIRVLVPE
ELPNILCHVKIRTNPNISREEWEWLQNLANLEEPSPTEPEFETSQNPLYQELQGAIKELVNLVNIPLQEA
KDFRLYSQEVLDFGGQVSFLLLLPPSDDVCTAPGQNSPYTPRSGFLTLPLQIFELVHFFTYDREFISQYC
QVSALLELESLLSQQSLREAFSDAELSTAKQRHQQVQDYIQQMEEIWREMRWMMDALQHARYKQPSCGVP
LIWFLSESSSAMKEKTQSTSSHLDYLPSPTPSPETSRKFNSADSHGISDEEGSSEVFLATDSDYDSSRAQ
SPKELDLVYSSGPECCGRKIARTLRDSAPDVLQSHELKAPPLLPEEPRPPPELYDSDFVLPSRQIELLRI
TEKRQAYCVRTSSLDFPKPLFQVARKSCPGSVDSSPTETRTAGQCSLLRLETGSAFSPEHSQVVESSEPV
FRTRSAEWTRTFQEPPEPGYIANRGKKPGSATLRVCPQYETGLSNETSVKLHVTTKMSAEEVVKLVVLEM
NEVSRNVLGNVDAFCYSEDQLDHFGLVFVSDDTEQWLPDDFFPLSLHNAWPEGRFYVRIKETSPLLFQYG
PATTV

>Chelonoidis-a XP_032655245.1 ankyrin repeat and fibronectin type-III domain-containing protein 1-like isoform X1 [Chelonoidis abingdonii] ancestral
MSSFGKLTEYFSLRKSRNEFRSDRQSGRRSGSYCRSVTECRSLDRRLQRPLLGKSRTLPSIPQSPVLSRV
ALLDSKLYREQMPEQKQYKNRSASDCQKGCTVPSAGEAWQLENDCVEPPGDTTPRPQLCTAMDEAPFSHF
RTHSFYMRKSLSMDNHLSSLSYSLHPSETKADRVKTKLRRQFSLGSADKKDFFQPKSESSLSKFAHRLSV
KQKQEKRRKAKYASAELPAFRPRSLSIEWSSLPKMTQQMRDIQLAQARKPPGPSSPNAAKRLYRNLSGKF
RVNYTSFDEGSLPGRSEKEKLRKAYLFQSNAALFEAVELQDLERVQELLKQYSPEELDLNTPNSEGLLPL
DIAIMTNNAPIARMLLQAGAKESPHCKSPLQVMSLESRALHLATLVREAEQRVNEFTAQVANETPNTDCS
EKEKQLKSWEWRYRLYKRMKAGFEHACAPDPPANVHLSVASSSSVQVTFGEPLSINSAVVTKYKVEWSCS
PTFSPPLGEVVIDKLRNLHFTIQGLMSGTAYYVQVSAYNMKGWGPPQASVPPFAIPSNWREYDGRAPRRR
GQAEALDHLLSQVKTVHQHCVCHESCKNQPQSRKHSVSKSLKHLFHPGSKFLKTLKRGLYLTSIFYKDDN
ILVTHEDQIPVVEIDDTYSCLLMQDFLWFTKVACMWDEILWLRQCLTVSQSSCSCILQTRFKMLLAISQM
QGLLGIQDLGQVFFEPIKDKQGNILIVTLKEVKTNQTFESVRWVPLSKLQTSRKSVSSPEEPTSLDMLLM
TMQDKLAYHQRSSQALAPGLYLAYLKLCSAVDQIRVLVPEQLPNILCHVKIRTNPNISREEWEWLQNLAS
LEEPSPTEPESETSQNPLYQELQGAIKELVNLVNIPLREAKDFRLYSQEVLDFGGQVSFLLLLPPSDDVC
TAPGQNSPYTPRSGFLTLPLQIFELVHFFTYDREFISQYCQVSALLELESLLSQQSLREAFSDAELSTAK
QRHQQVQDYIQQMEEIWREMRWMMDALQHARYKQPSCGVPLTWFLNESSGAMKEKTQSTSSHLDYLPSPT
PSPETSRKLNSADSHGISDEEGSSEVFLATDSDYDSSRAQSPKELDLVYSSGPECCGRKIARTLRDSAPD
VLQSHELKAPPLLPEEPRPPPELYDSDFVLPSRQIELLRITEKRQAYCVRTSSLDFPKPFFQVTRKSCPG
SVDSSLTETRMTGQCSLLRLDTGSAFSPEHSQAVESSEPVFRTRSAEWTRTFQEPPELGHIANRGKKPGS
ATLRVCPQYETGLSNETSVKLHVTTKMSAEEVVKLVVLEMNEVSRNVLGNVDAFCYSEDQLDHFGLVFVS
DDTEQWLPNDFLPLSLHNAWPEGRFYVRIKETSPLLFQYGPATTV

>Columba-a XP_021147519.1 ankyrin repeat and fibronectin type-III domain-containing protein 1 isoform X1 [Columba livia] ancestral
MSVQWDQRPGTQVGARLDAMASFGKLTEYFSLRKSRTELRSGRRSRRSGSYCCSVTECRSLDRKPQRPLL
GKSRTLPSIPQSPVLSRLPLLDSAAYREEMPEQKPYKKHSSSDHQKGCTVPSAGEAWRLEDDCTDPPRDP
QLSTAVEDAPFSYFRTRSFYMRKSLSVDNHLGTLSYAVHPAETKAERVKTKLRRQFSLGSADKKDFYQPK
SESSLSRFAHRLSVKQKQEKRRKAEYASAELSAFRPRSLSIEWSSSPKMTQQMRDLQLAQARKPPGPSSP
NAAKRLYRNLSGKFRVNYTSFDEGSLAGRSEKEKLRKSYLFQSNAALFEAVELQDLDRVQELLKQYSPEE
LDLNTPNSEGLLPLDIAIMTNNAPIAKALLQAGAKESPHFVSLESRSLHLSTLVREAEQRVNELTAQVVN
EAPNTDCSEKEKQLRAWEWRYRLYKRMKAGFEHARVPDAPTNVHLSVASSSSVQVTFWEPLNVNSAVVTK
YKVEWSCSPTFSPLLGEAVIDKLKNLHFTIRGLVSGTAYYVRVSAYNMKGWGPPQASMPPSAIPSNWREY
DGRAPRRRGQAEALDHLLGQVKTVHQHCVCHEPCKNQPQSRKHSVSKSLKHLFHPGSKFLKTLKRGLYLT
AIFYKDDNILVTHEDQIPVVEIDDTYSCLLMQDFLWFTKVSCMWDEILWLRQCVTVSQSSCSCILQTRFK
MLLAISQMQGLLGIQDLGQVFFEPVKDKQGNILIVTLKEVKTNQTFESVRWVPICKLQTSRKSVSSPEEP
TALDTLLISLQDKLAYHQHSSHALSPGLYLGYLKLCSAVDQIRVLVPEQLPNILCHVKIRSNPNISREEW
EWLQKMASMEEPVPAEPEAETSQNHLFQELQVAIKELMTLVNIPLQEAKDFRLYSQEVLDFGGQVSFLLL
LPPSDDVCTAPGQNNPYTPRSGFLTLPLQIFELVHFFTYDREFITQYCQVSALLELESLLSQQSLREAFS
DAELSTAKQRHQQVQDYIQQMEEIWREMRWIMDALQHARYKQPSCGVSLSGFLSEAGPAMKEKTQSTSSH
LDYLPSPAPSPETSRKINSDPHGLSDEEGSSEVFLATDSDYDSSRAQSPKELDLLSSSSGPECCSRRVAR
TLRDSAPDVLQTHELKTPVPPPPPPPEEPRPAPELYDSDFVLPSRQIELLRITEKRQAYCVRTSSLDFPK
PHCQVARKSCPGSVDSSPTESRTTGHCGQLRLGTGLTPSPEHSQVGQGSETVFRTRSDEWTQSFQEQPEQ
PGCLADRGKKPGSVTLQVCPQYETGLSKETSVKLHITSQTSAGEVVKLVVLEMNNVSRSMLGGSTAFCYD
EEQLEHFGLVFASNESEQWLPDDFLPLSLQATQPEGRFYVRIKETSPLVLQYGPATTV

>Corvus-a XP_017601171.1 PREDICTED: ankyrin repeat and fibronectin type-III domain-containing protein 1 [Corvus brachyrhynchos] ancestral
MASFGKLTEYFSLRKSRPELRSRRWGRRSGSCCCSVTECRSLDRKLQRPLLGKSRTLPSIPQSPVLSRLP
LLEPAAYRDEMPEQKPYKKHSAPEHQKGCTVPSAGEAWRLEDDCSEPPRAPQLGTAVQDAPFSYFRTRSF
YMRKSLSVDNHLGSLSYAVHPAESKAERVRTKLRRQFSLGSADKKDFCQPKSESSLARFAHRLSVKQKQE
KRRKAEHGSAELSAFRPRSLSIEWSSSPKMTQQMRDLQLAQARKPPGPSSPNAAKRLYRNLSGKFRVNYT
SFDEGSLVGRGEKEKLRKSYLFQSNAALFEAVELQDLDRVQELLKHYSPEELDLNTPNSEGLLPLDIAIM
TNNAPIARALLQAGAKESPHFVSLESRSLHLSTLVREAEQRVNELMAQVVNEAPNADCSEKEKQLKAWEW
RFRLYKRMKAGFEHARVPDAPSSVHLSVASSSSLQVTFWEPLSVNSAVVTKYKVEWSCSPTFSPLLGEAV
IDKLKDLHFTIQGLVSGTACHVRVSAYNMKGWGPPQASTPPFAIPSNWREYDGRAPRRRGQAEALDHLLG
QVKTVHQHCICHEPCKNQPQSRKHSVSKSLKHLFHPGSKFLKTLKRGLYLTAIFYKDDNILVTHEDQIPV
VEIDDTYSCLLMQDFLWFTKVSCMWDEILWLLQCVTVSQSSCSCILQTRFKMLLAISQMQGLLGIQDLGQ
VFFEPIKDKQGNILIVTLKEVKTNQTFESVRWVPICKLQTSRKSVSSPEEPTALDTLLISVQDKLAYHQR
SSHALTPGLYLGYLKLCSAVDQIRVLVPERLPNILCHVKIRSNPNISREEWEWLQKMASVEEPVPTELEA
DTSQSPLFQELQVAIKKLMTLVNIPLQEAKDFRLYSQEVLDFGEKVSFLLLLPPSDDVCTAPGQNNPYTP
RSGFLTLPLQIFELVHFFTYDREFITQYCQVSALLELESLLSQQSLREAFSDAELSTAKQRHQQVQDYIQ
QMEEIWREMRWIMDALQHARYKQPSCGVSLSGFLSEAGGPMKEKTRSSSSHLDYLPSPVPSPETSRKLNS
GKDAAGPGSRPERRQGGQGSEPVCRTRSDEWTQNLPEQQPEQPGGLGDQGKKLGSVTLRVCPQYETGLSK
ETSVKLHITGQTPAREVVKLVVLEMNSISRDVLGGSAAVCYGEEQLEHFGLVFAADESERWLPDDFLPLS
LHTSQPEGRFYVRIKETSPLLLQYGPATTV

>Cygnus-a XP_035404818.1 ankyrin repeat and fibronectin type-III domain-containing protein 1-like isoform X1 [Cygnus atratus] ancestral
MRKYNVVEERSLDRKLQRPLLGKSRTLPSIPQSPVLSRLPLLDSTAYREEMPEQKSYKKHSASDGQKGCT
VPSAGEAWRLEDDCMDPPGDAQLQPRLRTAVEDAPFSHFRTRSFYMRKSLSVDNHLGSLGYAVHPAETKA
ERVRTKLRRQFSLGSADKKDFYQPKSESSLSRFAHRLSVKQKQEKRRKAEYASAELSAFRPRSLSIEWSS
SPKMTQQMRDLQLAQARKPPGPSSPNAAKRLYRNLSGKFRVNYTSFDEGSLAGRGEKEKLRKSYLFQSNA
ALFEAVELQDLDRVQELLKQYSPEELDLNTPNSEGLLPLDIAIMTNNAPIARALLQAGAKESPHFVSLES
RSLHLSTLLREAEQRVNELTAQVVNEAPNADCSEKEKQLKAWEWRYRLYKRMKAGFEHARVPDPPSNVHL
SVASSSSVQVTFWEPLSVNSAVVTKYKVEWSCSPTFSPLLGEAVVDKLKSLHFTIRGLASGTAYYVQVSA
YNMKGWGPPQASVPPFAIPSNWREYDGRAPRRRGQAEALDHLLGQVKTVHQHCVCHEPCKNQPQSRKHSV
SKSLKHLFHAGSKFLKTLKRGLYLTAIFYKDDNILVTHEDQIPVVEIDDTYSCLLMQDFLWFTKVSCMWD
EILWLRQCVTVSQSSCSCILQTRFKMLLAISQMQGLLGIQDLGQVFFEPIKDKQGNILIVTLKEVKTNQT
FESVRWVPICKLQTSRKSVSSPEEPTALDTLLISVQDKLAYHQRSSHALSPGLYLGYLKLCSAVDQIRVL
VPEQLPNILCHVKIRSNPNISREEWEWLQKMASMEEPVSAEPEAETSQNHLFQELQAAIKELMTLVNIPL
QEAKDFRLYSQEVLDFGGQVSFLLLLPPSDDVCTAPGQNNPYTPQSGFLTLPLQIFELVHFFTYDREFIM
QYCQVSALLELESLLSQQSLREAFSDAELSTAKQRHQQVQDYIQQMEEIWREMRWIMDALQHARYKQPSC
GVSLSGFLSTSSSAMKEKTQSSSSHLDFLPSPAPSPETSRKLNSDLHGLSDEEGSSEVFLATDSDYDSSR
AQSPKELDLVSSSSGPECCSRRATRSLRDSAPDVLQSHELQPVPLPPPEPRPPPELYDSDFVLPSRQIEL
LRITEKRQAYCVRTSSLDFPKPLCPVARKSCPGSVDSSPTESRTPGGHGSQLRLGTGSAPSPERSRTRSA
EWTPSFQEPLEQPGCLADRGKKPGSVTLRVCPQYETGLSKETSVKLHITSQTSAGEVVKLVVLEMNDVSR
GVLGGSAAFCYGEEQLEHFGLVFASEESERWLPDDFLPLSLHAARPEGRFYVRIKETSPLVLQFGPATTV

>Danio-a XP_021326079.1 ankyrin repeat and fibronectin type-III domain-containing protein 1-like isoform X1 [Danio rerio] ancestral
MASFGKLTDYFNRRRSRDELMARRDARRSGSYCCTVAEARSLERRLQRPLLAKSRTLPSIPQSPAAVRVQ
QTESDCERQQRPRVPSSPGGLEACTIPPAGEMWRLEDESEADMAPGAVDLRPRSQSPFSHFRRRAAYLRK
SISADDHLVDSEFQSIQTEDRSSADPKAKLKRKFSLGSIDRKGTRQRRTESGIVKLTQRLSLKDKHCSKE
DRSLQSRPPAYRRRSLSVDWAESKMTQQIPDPHPLIARKYSTSCSSPPSAARRLYRNLSGKFRTANLVLD
DTTLPGQSDKEQSHKTTMFQGNEALFEAVEHQELDVVESLLNTFSLEELDLNTPNSEGLLPLDIAIMTNN
VPMAKLLLRAGAKESPHFLSLEGRAAHLASLVQEAEHRIAELVAQVTGEEPGEREESNRERQLKSWEWKL
RLYKRMQTGYTHASPPEPPSDVHLCVSSGTSLRVYFQEPLCHNSAVITKYRVSWSSVSSFSPLLGETVIE
DVTQLQYDITGLAAGTGCYVQVSAYNMKGWSSPQISEPACATPSSWREVDGLPPRQQGLKEALEQLLGQI
KGAHRHCACHEQIKAPSNTRKHSVSKSLRHLFQPTSKFVKNLKRGLYLACIFYQDENVLVTPEDQLPVVE
VDDSFSCHAQDLLWFTKVCHLWEELSWMQQCISPAHACSSCTLQTRLKLLQAAAQLQALLGTVDLGQVYF
EPIKDKHGNAVLVLLKDMSACAPLEGLRWIPVSKFQLQRRSSSSSSEEPSALETLLSTLHEKLSYHRRSR
KCLPPGLYLGYLKLYTSVDQIRVLVSHKHPNVLCHVKIRDNGHVSREEWQWLQSLTSLEDSAKVCEDAQS
APHRLLLDLRTAAKELLAYVNIPNQQAQDFRVYVKEVVELGEGVSFLLLLPPCEEVCSPPGQNHLCSPRS
SFFTLPLQIFELVHFESYSPSFISLYCQVSALLALESLMSQQSLREAFSESELFSAKQKHQQVEEYLQHM
EELWRDARWMVILQSARYKHQSSGVSLAWIIDFTKETIPEKPASTSSQVDFLPSPSPSPENTRKHTDSHL
SDEDNTSDVFLTTDSSEYSSSVTPSTRELDLLPPSPSSFRSPPSSSSQSSPRSSQPDVLQPVSRREHISV
LDSDFILPSRQIELLRVTEKRTALCVRTSSLEYPPTTPTHTASSNQMRWTRPSSFDLCFSAPEPRPSPVR
TLSEDSGVQRLSDPAAGSPHRQCHSTLRVYPQYRTGLPKDTSVKLRVTPETCAAELVRLVVQEMNAVCRH
LQKATHQCSCAADQCVPSDVCVYSGEQLQHFGLVLLVEGREKWLQDDFCPLTLQNPWTRGKLCVRFKEYS
PLALQYSRATTV

>Esox-a XP_012989301.2 ankyrin repeat and fibronectin type-III domain-containing protein 1 isoform X1 [Esox lucius] ancestral
MASFGKLTDYFNRRKSREELRGGRSSRRSGSYCCTVAEARSLERKLQRPLLAKSRTLPSIPQSPTVARVH
HKDLIGESPPHRKSSASTSPSPSLQPCTLPPAGELWRLEDDGDGEEETGRLCAAARPRSQSPFSHFRTRS
AYMRKSASVDDQLDMVDCRSSAPPGGKGSRGGKGKLKRKFSLGSADRKEHQQKKVESSISKFTHRLSLKE
RQQKPEKATTLDRPTSYRRRSLSLDWAESAKMTQREMREPHPPPARNKSTSLASPSAARRLYRNLSGKFR
VGNLPGLEDSVVSGRGDKERLRKSTMFQSNEALFEAVEHQEMDLVQLLLSQYSLEELDLNTPNSEGLLPL
DIAVMTNNVPMARLLLRAGAKESPHFVSLEGRAVHLATLVREAEQRVRDLQAQVRSEGPGEREASDHERQ
LKAWEWRHRLFRRMQTGFEHANPPDAPSSVRLSVSSSSSLRVDFQEPLSVNSAVVTKYKVSWSSSPSQTP
LLGEMLVEDTSQLQCTITDLSPGKHYYVQVSAYNMKGWGPPKASTPTCASPSSWREIDGRAPRQRGHKEA
LDQLLGQIKEAHRHCVCHEQCKAPPHVRKHSVSKSLRHLFQPTSKFVKNLKRGLYLTAIFYRDDNILVTP
EDQIPIVEIDDSYSSSLMQDFLWFMKVSYLWEEIPWLQQCLSPSQSSCSCALQTRLKMLQAISQLQGMLG
TQDLGQVYFEPIKDKHGNALLVLLRDMNTCPSLDGVKWTQLCKLQLQRKSISSPEEPTALDVLLITLHEK
LAYHRRSRNLLSPGLYLGYLKLCSSVDQIRALVPQKLPNVLCHTKIRDNFNVSREEWQWLQALSSLEESM
EMDQDVQSAPHRLLQDLRSAAKDLMAHMNIPVSQAQDFRIYAQEVLEFGDKVSFLLLLPPSDDVCTAPGQ
NNPYSPRSGFLTLPLQVFELVHFDAYCPSFIGQYCRVSALLELELLMSQQTLREAFSETELHAAKQKHQQ
VQDHIHQMEEVWREARWIMDALQYARYKQPTGGISLAWIIDFSRDVVPDKPRSTSSQPDYLPSPMPSPEP
SHKHSDFHCLSDEEGSSEVFLTTDSDYDSSRAQSPRELDLLPPSPLFSANSSVGEGGGGGSGLGLRDSTP
DVLQASEPQAGPAGERRLSAGGSGGERRRSKGGPMELFDSDFILPSRQIELLRITEKRQAFCVRTSSLEF
PASSGGHPAQSPPPSSSPHQRWHRPSSVDRCCPAERCPQRPQPPARTRSEDSGTQRLSGSPSPGVQRKGW
HATLRVYPQYRTGLPKETSVKLRVTPGTSAQEMVQLVVQEMNAVSRRLLGSSSSSSNDGGGAEGERCVYS
TEQLEHFGLVLVVDGREKWLQDDFCPLELQNPWLRGKLCVRIKEYSPLALQCSRATTV

>Falco-a XP_027647684.1 ankyrin repeat and fibronectin type-III domain-containing protein 1-like isoform X1 [Falco peregrinus] ancestral
MELAEGSLDRKLQRPLLGKSRTLPSIPQSPVLSRLPLLDSTAYREEMPEQKPYKKHSASDHQKGCTVPST
GEAWRLEDDCTDPPRDPQLSTAVEDAPFSYFRTRSFYMRKSLSVDNHLGSLSYAVHPTETKAERVKTKLR
RQFSLGSADKKDFYQPKSESSLSRFAHRLSVKQKQEKRRKAEYASAELSAFRPRSLSIEWSSSPKMTQQM
RDLQLAQARKPPGPSSPNAAKRLYRNLSGKFRVNYTSFDEGSLVGRGEKEKLRKSYVFQSNAALFEAVEL
QDLDRVQELLKQYSPEELDLNTPNSEGLLPLDIAIMTNNAPIARALLQAGAKESPHFVSLESRSLHLSTL
VREAEQRVNELTAQVVNEAPNADCSEKEKQLKAWEWRYRLYKRMKAGFEHARVPDAPTNVHLSVASSSSV
QVTFWEPLSVNSAVVTKYKVEWSCSPTFSPPLGEAVIDKLKNLHFTIRGLVSGTAYYVQVSAYNMKGWGP
PQASVPPFAIPSNWREYDGRAPRRRGQAEALDHLLGQVKTVHQHCVCHEPCKNQPQSRKHSVSKSLKHLF
HPGSKFLKTLKRGLYLTAIFYKDDNILVTHEDQIPLVEIDDTYSCLLMQDFLWFTKVSCMWDEILWLRQC
VTVSQSSCSCILQTRFKMLLAISQMQGLLGIQDLGQVFFEPVKDKQGNILIVTLKEVKTNQTFESVRWVP
ICKLQTSRKSVSSPEEPTALDTLLISIQDKLAYHQRSSHALSPGLYLGYLKLCSAVDQIRVLVPERVPNI
LCHVKIRSNPNISREEWEWLQKMASVEEPVPAEPEAETSQNHLFQELQVAIKELMTLVNIPLQEAKDFRL
YSQEVLDFGGQVSFLLLLPPSDDVCTAPGQNNPYTPRSGFLTLPLQIFELVHFFTYDREFITQYCQVSAL
LELESLLSQQSLREAFSDAELSTAKQRHQQVQDYIQQMEEIWREMRWIMDALQHARYKQPSCGVSLSGFL
SEAGGATKEKTQSTSSHLDYLPSPAPSPETSRKLNLDSHGLSDEEGSSEVFLATDSDYDSSRAQSPKELD
LVYSSSGPECCSRRVARTLRDSAPDVLQTHELKTPPPPPPPPPLEEPRPPPELYDSDFVLPSRQIELLRI
TEKRQAYCVRTSSLDFPKPLCQVARKSCPGSVDSSPTESRTVGHCSQLRLGTGSTRSPERGRGGQGSEPV
FRTRSAEWTQNFQEQPEQPGCSANRGKKPGSVALQVCPQYETGLSKEASVKLHITSQTSAGEVVKLVVLE
MNDVSRSMLGGSATFCYSEEQLDHFGLVFASDESERWLPNDFLPLSLQTTQPEGRFYVRIKETSPLVLQY
GPATTV

>Gallus-a XP_025010915.2 ankyrin repeat and fibronectin type-III domain-containing protein 1 isoform X7 [Gallus gallus] ancestral
MVLPMTATFCLHKHRVTRDPHILPRARQARRMGAVGAGDAVLLLGDPPAVPAAAHAVGELLPHRSLDRKL
QRPLLGKSRTLPSIPQSPVLSRIPLLDSAAFREAMPEQKPYQKHSAPDGQKGCTVPSAGDAWRLEDDGMD
PPGDAPLQPQLRTAVEDAPFSHFRMRSFYMRKSLSVDNHLGSLGYAVHPAETKAERVRTRLRRQFSLGSA
DKKDFYQSKSESSLSRFAHRLSVKQKQEKRRKAEYGSAELSAFRPRSLSIEWSSSPKMTQQMRDLQLAQA
RKPPGPSSPNAAKRLYRNLSGKFRVNYTSFDEGSLAGRGEKEKPRKSYLFQSNAALFEAVELQDLDRVQE
LLKQYSPEELDLNTPNSEGLLPLDIAIMTNNAPIARALLQAGAKESPHFVSLESRSLHLSTLVREAEQRV
NELTAQVVNEAPNADCSEKEKQLKAWEWRFRLYKRMKAGFEHARVPDPPANVHLSVASSSSVQVTFCEPL
SVNSAVVTKYKVEWSCSPSFSPLVGEAVVDKLKSLHYTIRGLTSGTAYYVQVSAYNMKGWGPPQASVPPF
AIPSNWREYDGRAPRRRGQAEALDHLLGQVKTVHQHCICHEPCKNQPQSRKHSVSRSLKHLFHPGSKFLK
TLKRGLYLTAIFYKDDNILVTHEDQIPVVEIDDTYSCLLMQDFLWFTKVSCMWDEILWLRQCVTVSQSSC
SCILQTRFKMLLAISQMQGLLGIQDLGQVFFEPIKDKQGNILIVTLKEVKTNQTFESVRWVPICKLQTSR
KSVSSPEEPTALDTLLISVQDKLAYHQRSSHALPPGLYLGYLKLCSAVDQIRVLVPEQLPNILCHVKIRS
NPNISREEWEWLQKMASMEEPVPVESKNETSPNHLFQELQVAIKELMALVNIPLQEAKDFRLYSQEVLDF
GGQVSFLLLLPPSDDVCTAPGQNNPYTPQSGFLTLPLQIFELVHFFTYDREFITQYCQVSALLELESLLS
QQSLREAFSDSELSTAKQRHQQVQEYIQQMEEIWREMRWMMDALQHARYKQPSCGLSLNGFLSTSSGTAK
EKTRSSSSHLDFLPSPAPSPDSSRKLSSDLHGLSDEEGSSEVFLATDSDYDSSRAQSPKELDLVSVGPEC
CGRRAARSLRDSAPDVLQSHELQPTPLAPPEPRPPPELYDSDFVLPSRQIELLRVTEKRQAYCVRTSSLD
FPKPLCPVARKSCPGSVDSSPTESRAGGHGSQGRPGTVSTHSPERGRTRSAEWTPSSQELPEQPGGKKPG
SVTLRVCPQYETGLSKETSVKLHVTSQTSAGEVVKLVVLQMNDVSHGALGGSAAFCYGEEQLEHFGLVFA
SEEGERWLPDEARPLALQAARPEGRFYVRIKETSPLVLQFGPATTV

>Gecko-a XP_015261142.1 PREDICTED: ankyrin repeat and fibronectin type-III domain-containing protein 1-like [Gekko japonicus] ancestral-edited by BH to remove intron
MTQQMRDLQLTQSRKQPGPSSPNAAKRLYRNLSGKFRVNYMSFDEGSFTGRSEKEKLRKSYLFQGNAALF
EAVELQDLDKVQDLLKQYSLEELDLNTPNSEGLLPLDIAIMTNNAPIAKTLLLAGAKESPHFVSLESRAL
HLSTLVQEAEQRVNDLTAQVVNEVPNADCSEKEKQLKSWEWRYRLYKRMSAGFEHARVPDPPTNVHLSVA
SSTSVEVVFQEPLSVNSAVVTKYKVEWSCSPTFSPPLGEMVIDKLKNLHVTIRGLVSGTAYYVQVFAYNM
KGWGPPQTSIPPFAIPSNWREYDGRAPRRRGQAGALDHLLTQVKTVHQHCVCHESCKNQPQNRKHSVSKS
LKYLFHPGSKFLKTLKRGLYLSSLFYKDDNILVTHEDQVPVVEIDDTYSCLLMQDFLWFTKVSCMWDEIL
WLRQCVTVSQSSCSCILQTRFKMLLAISQMQGLLGIQDLGQVFFEPIKDKQGNILVVTLKEVKSNQTFES
VRWVPLSKLQTSRKSVSSPEEPTALDTLLMTLQDKLAYHQKSSQALPPGLYLGYLKLCSAVDQIRVLVPE
RLPNILCHVKIRNNPNVSREEWEWLQSLASLEEPVPPEQDLETTPQNLLLQELQGAVKELMQLVNVPLHE
AKDFRLYSQEVLDFGGEVSFLLLLPPSDDVCTAPGQNNPYTPRSGFFTLPLQIFELGKQDYGMTRWTGLE
PSCSQRCPMQPTLIPLESLRTGLRSRRIPGCTGIWQMEEIWREMRWMMDALQHARYKQPSGGISLVCFLE
ESSTALKEKTQSTSSHLDFFPSPTPSPETSRKLNSDSHGMSDEEGSSEVFLATDSDYDSSRAQSPRELDL
VYSSSGPDCCSRRNPRPLRDSAPDVLQSHELKTAAILTEEPRPPPELYDSDFVLPSRQIELLRITEKRQA
YCVRTSSLDFPKPLCHGARKSCPGSVDSSPTESRTAGRCSPVRFGTGLAFSPKHSWPSESSEPVFRTRSV
EWTHTFQEVPEPGHVANRGKLPGSTALCVCPQYETGLSKETNIKLRVTS
KMTAEEVVKLVVEEINEISRNVLGDADAFCYGEEQLGHFGLVFVSEEVEQWLPNDFLPLSLQKAWPDGRF
YVRIKETSPLLFQYGPATTV

>Geotrypetes-a XP_033819376.1 ankyrin repeat and fibronectin type-III domain-containing protein 1-like isoform X1 [Geotrypetes seraphini] ancestral
MSSETTSGNIETWPSRTVDYNVLMQENLMMVSVEPMALDPDPEESGNMNFIKESLDRKLQRPALGKSRTL
PSIPQSPILTRVPHLETKMHQEDVPGQQRRHLISSNSLIGCTVPSAGSAWQLEDDNMEPPTETAFSPPAC
TAVDEAPFGYFRTRSFYMRKSASVDNHLSSFNYSTHPSDTKTEKVKTKLRRQFSLGSADKKDLQQTKSQS
GLSKFTQRLSVKEKQEKKSKAENVSPEQPAFRQRSMSIEWSSSPKMTQQMKDLQLAQAKKPPGPSSPNAA
KRLYRNLSGKFRVNYTSFDEGNLAPRSEKEKLRKSCLFQGNAALFEAVEMQDLDRVQDLLKQYSVEELDL
NTPNSEGLLPLDIAIMTNNAPIARTLLQAGAKESPHFMSLESRSLHLSTLVREAEQRVNDLTAQVVNEAL
NADCSEKEKQLKAWEWRYRLYKRMKAGFEHARVPDAPTNVYLSVASSSSVQVMFQEPLSVNSAVVTKYKV
EWSCSPMFSPNVGQVVIEKLRNLQFTIRGLVSGTAYYVRVSAYNMKGWGPPQVSVPTFAIPSNWREYDGR
APRRRGQAEALDHLLNQVKTVHQHCVCHELFKNQPQSRKHSVSKSLKHLFHPSSKFLKGLKRGMYLTSIF
YKDDNILVTNEDQIPVVEIDDSYSCLLMQDFLWFTKVSCMWEDTLWLRQCVTVSQSSCSCILQTRLKMLL
ASSQMQGLLGVQDLGQVYFEPIKDKQGNILVVTLKEAKLSQTLENVRWVPLSRLQTHRKSVSSPEEPNAL
DVLLMTLQEKLSYHRRSNQALPPGLYLGYLKLCSAVDQIRVLVPEKLPNILCHVRIRGNSNISREEWEWL
QNLANTEDPILAEQHSRSCQNLLLQELRGAVKELMNLINIPLQEAKDFRVYSQEVLDFGGQVSFLLLLPP
SDDVCTAPGQNNPYTPCSGFLMLPLQIFELVHFFTYDREFISQYCQVSALLELESLLSQQSLREAFSDSE
LTAAKQRHQQIQDHIQQMEEIWREMRWMMDALQYARYKQPSCGVPLIWFLDDSSEPLVNEKPQSTSSHMD
YLPSPTPSPEASRKHNSDSHGLSDEEGSSEVFLATDSDYDSSRAQSPKELDLVYFSGQECGRRSIRSLRD
VTPDVLQSHEPKRLPPEDQRQSELYDSDFVLPSRQIELLRITEKRQAYCVRTSSLDFPKKSFLVSRKSCP
GSVDSSPTDTKMTTHRRSVGLRTSSSFSTDHIQPDDSPESVFRAHSVEWIQAFQEPVETGHLNQGKKRGA
VTLRVFPQYETGISKETSVKLHVTSKTSAHEVVKLVVTEMNNISRTMLGNAEAYCYGEDQLDHFGLVFVL
DNNKEQWLAGDFLPFSLQASWTKGRFCVRIRETSPLLFQYGPATTV

>Gopherus-a XP_030401485.1 ankyrin repeat and fibronectin type-III domain-containing protein 1-like isoform X1 [Gopherus evgoodei] ancestral
MYACKCSDTAGAMSSFGKLTEYFSLRKSRNEFRSDRQSGRRSGSYCCSVTECRSLDRKLQRPLLGKSRTL
PSIPQSPVLSRVPLLDSKLYREEMPEQKQYKNRSASDCQKGCTVPSAGEAWQLEDDCVEPPGDTTPRPQL
CTAMDEAPFSHFRTHSFYMRKSLSMDNHLSSLSYSLHPSETKADRVKTKLRRQFSLGSADKKDFFQPKSE
SSLSKFAHRLSVKQKQEKRRKAEYASAELPAFRPRSLSIEWSSLPKMTQQMRDIQLAQARKPPGPSSPNA
AKRLYRNLSGKFRVNYTSFDEGSLPGRSEKEKLRKAYLFQSNAALFEAVELQDLERVQELLKQYSPEELD
LNTPNSEGLLPLDIAIMTNNAPIARMLLQAGAKESPHCKSPLQVMSLESRALHLATLVREAEQRVNEFTA
QVANETPNTDCSEKEKQLKSWEWRYRLYKRMKAGFEHACAPDPPANVHLSVASSSSVQVTFGEPLSINSA
VVTKYKVEWSCSPTFSPLLGEVVIDKLRNLHFTIQGLMSGTAYYVQVSAYNMKGWGPPQASVPPFAIPSN
WREYDGRAPRRRGQAEALDHLLSQVKTVHQHCVCHESCKNQPQSRKHSVSKSLKHLFHPGSKFLKTLKRG
LYLTSIFYKDDNILVTHEDQIPVVEIDDTYSCLLMQDFLWFTKVACMWDEILWLRQCLTVSQSSCSCVLQ
TRFKMLLAISQMQGLLGIQDLGQVFFEPIKDKQGNILIVTLKEVKTNQTFESVRWVPLSKLQTSRKSVSS
PEEPTSLDMLLMTMQDKLAYHQRSSQALAPGLYLAYLKLCSAVDQIRVLVPEQLPNILCHVKIRTNPNIS
REEWEWLQNLANLEEPSPTEPESETSQNLLYQELQGAIKELVNLVNIPLREAKDFRLYSQEVLDFGGQVS
FLLLLPPSDDVCTAPGQNSPYTPRSGFLTLPLQIFELVHFFTYDREFISQYCQVSALLELESLLSQQSLR
EAFSDAELSTAKQRHQQVQDYIQQMEEIWREMRWMMDALQHARYKQPSCGVPLTWFLNESSGAMKEKTQS
TSSHLDYLPSPTPSPETSRKLNSADSHGISDEEGSSEVFLATDSDYDSSRAQSPKELDLVYSSGPECCGR
KIARTLRDSAPDVLQSHELKAPPLLPEEPRPPPELYDSDFVLPSRQIELLRITEKRQAYCVRTSSLDFPK
PLFQVTRKSCPGSVDSSPTETRTTGQCSLLRLDTGSAFSPEHSQAVESSEPVFRTRSAEWTRTFQEPPEL
GHIANRGKKPGSATLRVCPQYETGLSNETSVKLHITTKMSAEEVVKLVVLEMNEVSRNVLGNVDAFCYSE
DQLDHFGLVFVSDNTEQWLPDDFLPLSLHNAWPEGRFYVRIKETSPLLFQYGPATTV

>Haplochromis-a XP_005935616.1 ankyrin repeat and fibronectin type-III domain-containing protein 1 isoform X1 [Haplochromis burtoni] ancestral
MASFGKLTDYFNRRKSREELRVGRSSRRSGSYCCTVAEARSLERKLQRPILAKSRTLPSIPQSPTVSRVH
HSDLIGGSPPRMKNPPVATSHSKACTLPPAGELWRLEDDIEGDNETSGCTEARPRSQSPFSHFRARAAYL
RKSMSADEHLDMGSDFGAVTAVEGKQNRGKGKLKRKFSLGSADRKENQNKKSESGISKFTHRLSLKERPA
KAEKTSSERPPSYRRRSLSVDWADSAKMTQPMRGDQAHQPVSARKSASLSSPSAARRLYRNLSGKFRVGT
NPPALEDSVVSGRGGDKERLRKTTIFQSNEALFEAVEHQELDLVQLLLSQYSLEELDLNTPNSEGLLPLD
IAIMTNNVPMAKLLLRAGAKESPHFVSLEGRAVHLATLVQEAEQRVLELQPQVRNEGPGEREGSDRERQL
KAWEWRLRLFRRMQTGFEHASPPDAPSVVSLSVSSSTSLKVDFQEPLCVNSAVVTKYKVSWSGNPSFSPL
LGEMIVDDATQLECNITGLTSGTYYYVQVSAYNMKGWGPWKISTPACAAPSSWRDIDGRAPRQRGQKESL
DQLLGQIKEAHRHCVCHEQCKAPPQSRKHSVSKSLRHLFQPTNKFVKSLKRGLYLASIFYRDDNVLVTPE
EQIPIVEIEDSYSSSLMQDFLWFTKVSYLWEEISWLQQCLGPSQTSCSCTLQTRLKMLQAVSHLQGALGT
QDLGQVYFEPIKDKHGNALLVLLKDMNASPNLDGVRWTQLCKLQLQRKSISSPEEPTALDMLLITLHEKL
AYHRRSRKLLSPGLYLGYLKLCTSVEQIRALVPQKLPNVLCHTKIRDNSNVSREEWQWLQALSSLEESLE
MDHDVQSAPHRLLQDLRNAIKDLIAHINIPGNQAQDFRIYSQEVLEFGEKVCFLLLLPPSDEVCTAPGQN
NPYSPRSGFLTLPLQIFELVHFNAYCPSFIGQYCRVSALLELESLMSQQALREAFSEAELLVAKKKHQQV
QEHMQQMEEVWRDVRWIMDALQYARYKQPTGGISVSWIIDFSKEVMPDKPPSTSSQPDFMPSPMPSPERC
RKHSDFAGLSDEEGSSEVFLTTDSDYDSSRAQSPRELDLLPPSPLSSSAPLEPRGFLRIDGGGSGGGMHL
SGGGRGGGALRDSTPDVLQASEPQHGREGERCGGGGGFRCGGERRRGAPELFDSDFILPSRQIELLHITE
KRQAFCVRTSSLEFPSAHQQPYSYHTTCPSPSTSPQRRWHRPSSVDRCCSAERCLSRLPPARTLSEDSGT
QRLASPSPAALRKGCHATLRVYPQYRTGLPKETSVKLCVTPGTSAREMVQLVVQEMNVVSRRMMGSSENG
DEQEQCVYYSPEQLKHFGLVLVVDDREKWLQDDFCPLELQNPWLRGKLCVRIKEYSPLALKHSRATTV

>Latimeria-a XP_014346428.1 PREDICTED: ankyrin repeat and fibronectin type-III domain-containing protein 1-like [Latimeria chalumnae] ancestral
MIRSESGISKFTQRLSLKDKHIKSKNAVNEQPAFRQRSLSFDWSSSPKMTQQMRDLQLAHGKKLTSPSSP
SAAKRLYRNLSGKFRVNYTSFDEGSLTARSEKEKLRKSCLNFHSNDALFEAVEHQDLDLVQMLLNQYSPE
ELDLNTPNSEGLMPLDIAIMTNNVPMARMLLQAGAKESPHFVSLESRALHLSTLVREAEQRVNELTAQVV
NEAPNVDCSEKEKQLKAWEWRYRLFKRMKAGFEHARAPEPPTHVQLSVTSSTSLHVSFQEPLSVNSAVVT
KYKVEWSSSPDFTPVLGEITIDKLKSLQCTIAGLLNGTPYYIQVLAYNMKGWSPPQPSIPACAIPSNWRE
YEDKAIRRRRQTEALELLLRQIKNTHLHCVCHETCKYQPQNRKHSVSKSLKHLFQPTSKFVKVLKRGLYL
ASVFYKDDTVLVTHEEQVPVVEIDDSYSSSVMQDLLWFTKVSCMWEDSRWLRQCVTASQSSCSCVLQARH
KILLAISQMQGLLGIIDLGQVYFEPIKDKHGNVLMMTLKEADASQTLENARWTPLSKLQTHRKSISSPEE
PTALDVLLITLHEKMAYHKRSSQALPSGLYLGFLKLCSSVDQIRVLVPQKLPNILCHSKIRNNHNVSRDE
WEWIQNLSCLEDSIMTEEDPGSSQNLLLQELKRAIKELMKLINIPFHQAKDFRLYNQEVLEFGDQVSFIL
LLPPSDDVCTAPGQNNPYNPRTGFLTLPLQIFELVHFFTYDREFISQYCQVSALLELEALLSQQTLREAF
SDSEIVAAKQRHQQVQDNIQQMEEIWREVRWIMDALQYARYKQPPGGIPLSWLIDFSRDGFNEKVTSSLS
NLEFLPSPTPSPESRRKHNSDSHGISDEEGSSEVFFATDSDYDSSRAQSPKELDLICPSGLECSRRASHS
LRDSAPDVLQAYDFRSPPHEDSRQPELYDSDFVLPSRQIELLRITEKRQAYCVRTSSLDFPKQPFQIPRK
CWSRPGSTDSYLPETMLHGQDSLSRLRPCSSFSPDHALPHSSSRLEGKAESEDWTCSFKEPLEQESHQNG
GKKFSSVILRVYPQYQTGLSKETSVKLCVTSKTTAREMVKLVVREISELNRNIVEGSEVFPYGEDQLDHF
GLVFVVDGNEKWLPDDFQPLSLQNPWTKGRLCVRIKEFSPLLLQYGLATTV

>Mauremys-a XP_039348534.1 ankyrin repeat and fibronectin type-III domain-containing protein 1-like isoform X1 [Mauremys reevesii] ancestral
MARDISVLKNLVPVSVNPDPEERGSTDLVEGSLDRKLQRPLLGKSRTLPSIPQSPVLSRVPLLDSKLYRE
EMPEQKQYKNHSASDCQKGCTVPSAGEAWQLEDDCVEPPGDTAPRPQLCTAMDEAPFSHFRTHSFYMRKS
LSMDNHLSSLSYSLHPSETKADRVKTKLRRQFSLGSADKKDFFQPKSESSLSKFAHRLSVKQKQEKRRKA
EYASAELPAFRPRSLSIEWSSLPKMTQQMRDIQLAQARKPPGPSSPNAAKRLYRNLSGKFRVNYTSFDEG
SLPGRSEKEKLRKAYLFQSNVALFEAVELQDLERVQELLKQYSPEELDLNTPNSEGLLPLDIAIMTNNAP
IARMLLQAGAKESPHFMSLESRALHLATLVREAEQRVNEFTAQVANETPNTDCSEKEKQLKSWEWRYRLY
KRMKAGFEHACAPDPPANVHLSVASSSSVQVTFGEPLSINSAVVTKYKVEWSCSPTFSPPLGEVVIDKLR
NLHFTIQGLMSGTAYYVQVSAYNMKGWGPPQASVPPFAIPSNWREYDGRAPRRRGQAEALDHLLSQVKTV
HQHCVCHESCKNQPQSRKHSVSKSLKHLFHPSSKFLKTLKRGLYLTSIFYKDDNILVTHEDQIPVVEIDD
TYSCLLMQDFLWFTKVACMWDEILWLRQCLTVSQSSCSCVLQTRFKMLLAISQMQGLLGIQDLGQVFFEP
IKDKQGNILIVTLKEVKTNQTFESVRWVPLSKLQTSRKSVSSPEEPTSLDMLLMTMQDKLAYHQRSSQAL
APGLYLAYLKLCSAVDQIRVLVPEQLPNILCHVKIRTNPNISREEWEWLQNLANLEEPSPTEPESETSQN
PLYQELQGAIKELVNLVNIPLQEAKDFRLYSQEVLDFGGQVSFLLLLPPSDDVCTAPGQNSPYTPRSGFL
TLPLQIFELVHFFTYDREFISQYCQVSALLELESLLSQQSLREAFSDAELSTAKQRHQQVQDYIQQMEEI
WREMRWMMDALQHARYKQPSCGVPLTWFLNESSGAMKEKTQSTSSHLDYLPSPTPSPETSRKLNSADSHG
ISDEEGSSEVFLATDSDYDSSRAQSPKELDLVYSSGPECCGRKIARTLRDSAPDVLQSHELKAPPLLPEE
PRPPPELYDSDFVLPSRQIELLHITEKRQAYCVRTSSLDFPKPLFQVTRKSCPGSVDSSPTETRTTGQCS
LLRLDTGSAFSPEHSQAVESSEPVFRTRSAEWTRTFQEPPELGHIANRGKKPGSATLRVCPQYETGLSNE
TSIKLHVTTKMSAEEVVKLVVLEMNEVSRNVLGNVDAFCYSEDQLDHFGLVFVSDDTEQWLPDDFLPLSL
HNAWPEGRFYVRIKETSPLLFQYGPATT

>Megalops-a KAG7491997.1 hypothetical protein MATL_G00010510 [Megalops atlanticus] ancestral
MQPNQTRSLGSADRKEAQQKKPESGISKFTQRLSLKDRQAKPEKTAVDRPPSYRRRSLSLDWAESPKMTQ
QMREHPPAPARKSASLSSPSAARRLYRNLSGKFRVGNPGLEDSVVSGRGDKERLRKSTMFQSNEALFEAV
EHQEMDLVQLLLSQYSLEELDLNTPNSEGLLPLDIAIMTNNVPMAKLLLQAGAKESPHFVSLEGRAVHLA
TLVREAEQRVTELMAQVASEGPGEHEASDRERQLKAWEWRLRLFKRMKTGFEHARPPDAPSNVRLSVSSN
SSLRVTFQEPLSVNSAVVTKYKVGWSCSPSLCPLLGELVVEDTRTLQCTITGLTSGTPYYVQVSAYNMKG
WGPPQTSIPACAVPSSWREIDGRAPRQRGQKEALDQLLGQIKDAHRQCVCHEQCKAPPHVRKHSVSKSLR
HLFQPTSKFVKSLKRGLYLTSIFYRDDNVLVTPEDQIPIVEIEDSYSSSLMQDFLWFTKVSYLWEEIPWL
QQCLSPSQSSCSCTLQTRLKMLQAISLLQGMLGTQDLGRVYFEPIKDKHGNVLLVTLRDMSSSPSLDGVR
WTQLCKLQLQRKSISSPEEPTALDMLLITLHEKLAYHRRSRKLLSPGLYLGYLKLCSSVDQIRVLVPQKL
PNVLCHVKIRDNSNVSREEWQWLQALSCLEESLEMDQDVQSAPHCFLQDLRSACKELIAHINIPVSQAQD
FRIYSQEVLEFGEKVSFLLLLPPSDDVCTAPGQNNPYSPRSGFLTLPLQVFELVHFDAYCQSFIGQYCRV
SALLELESLLSQQTLREAFSESELLAAKQKHQQVQEHMQQMEEVWREARWIMDALQYARYKQPSGGVSLG
WVIDFSRDVVPEKPRSTSSQLDYLPFPVPSPETSRKHNSDFHGLSDEEGSSEVFLTTDSDYDSSRAQSPR
ELDLLPPSPCSSAAEPGGFLRESVGGGGGGALRDSTPDVLQASEPLPPELGERRRTAAELFDSDFILPSR
QIELLRITEKRQAFCVRTSSLEFPSPQPCASPCASPHRRWHRPSSVDRCCPADRCPHPPPARTLSEDSGS
QRYTDTSPGAPRKGWHVTLRVYPQYRTGLPKETSVKLRVTQRTSAREMVRLVVQEMNEVSRRLLRSPEQF
VYSQEQLEHFGLVLVLDDKEKWLQDDFRPLELQNPWLRGRLCVRVKEYSPLGLQFSRATTV

>Meleagris-a XP_010718174.1 ankyrin repeat and fibronectin type-III domain-containing protein 1-like isoform X1 [Meleagris gallopavo] ancestral
MASFGKLTEYFSLRKSRTELRTERRGRRSGSCCCSVTECRSLDRKLQRPLLGKSRTLPSIPQSPVLSRIP
LLDSAAFREAMPEQKPYQKHSAPDGQKGCTVPSAGDAWRLEDDGMDPSGDAPLQPQLRTAVEDAPFSHFR
MRSFYMRKSLSVDNHLGSLGYAVHPAETKAERVRTRLRRQFSLGSADKKDFYQSKSESSLSRFAHRLSVK
QKQEKRRKAEYGSAELSAFRPRSLSIEWSSSPKMTQQMRDLQLAQARKPPGPSSPNAAKRLYRNLSGKFR
VNYTSFDEGSLAGRGEKEKPRKSYLFQSNAALFEAVELQDLDRVQELLKQYSPEELDLNTPNSEGLLPLD
IAIMTNNTPIARALLQAGAKESPHFVSLESRSLHLSTLVREAEQRVNELTAQVVNEAPNADCSEKEKQLK
SWEWRFRLYKRMKAGFEHARVPDPPANVHLSVASSSSVQVTFCEPLSVNSAVVTKYKVEWSCSPSFSPLV
GEAVVDKLKSLHYTIRGLTSGTAYYVQVSAYNMKGWGPPQTSVPPFAIPSNWREYDGRAPRRRGQAEALD
HLLGQVKTVHQHCICHEPCKNQPQSRKHSVSRSLKHLFHPGSKFLKTLKRGLYLTAIFYKDDNILVTHED
QIPVVEIDDTYSCLLMQDFLWFTKVSCMWDEILWLRQCVTVSQSSCSCILQTRFKMLLAISQMQGLLGIQ
DLGQVFFEPIKDKQGNILILTLKEVKTNQTFESVRWVPICKLQTSRKSVSSPEEPTALDTLLISVQDKLA
YHQRSSHALPPGLYLGYLKLCSAVDQIRVLVPEQLPNILCHVKIRSNPNISREEWEWLQKMASMEEPVSV
ESENETSPNHLFQELQVAIRELMALVNIPLQEAKDFRLYSQEVLDFGGQVSFLLLLPPSDDVCTAPGQNN
PYTPQSGFLTLPLQIFELVHFFTYDREFITQYCQVSALLELESLLSQQSLREAFSDSELSTAKQRHQQVQ
EYIQQMEEIWREMRWMMDALQHARYKQPSCGLSLNGFLSTSSGAMKEKTHSSSSHLDFLPSPAPSPDSSR
KLSSDLHGLSDEEGSSEVFLATDSDYDSSRAQSPKELDLVSLGPECCGRRAARSLRDSAPDVLQSHELQP
APLAPPEPRPPPELYDSDFVLPSRQIELLRVTEKRQAYCVRTNSLDFPKPLCPVARKSCPGSVDSSPTES
RTGGHGAQGRPGTGSTHSPEHGRTRSAEWTPSFQEPPEQPAGKKPGSVTLRVCPQYETGLSKETSVKLHV
TSQTSASEVVKLVVLQMNDVSHGALGGLAAFCYGEEQLEHFGLVFASEEGERWLPDEARPLALQAARPEG
RFYVRIKETSPLVLQFGPATTV

>Melopsittacus-a XP_030906121.2 ankyrin repeat and fibronectin type-III domain-containing protein 1-like isoform X1 [Melopsittacus undulatus] ancestral
MASFGKLTEYFSLRKSRTELRSGRRGRRSGSCCCSGLECRSLDRKLQRPLLGKSRTLPSIPQSPVLSRLP
LLDPAVYREEMPEQKPYKKHSTPDPQKGCTVPSAGEAWRLEDDCMDPHQDAQLSTAVEDAPFSYFRTRSF
YMRKSLSVDNHLGSLSYAVHPAETKAERVKTKLRRQFSLGSADKKDFYQPKSESSLSRFAHRLSVKQKQE
KRRKAEYASAELSAFRPRSLSIEWSSSPKMTQQMRDLQLAQARKPPGPSSPNAAKRLYRNLSGKFRVNYT
SFDEGSLAGRGEKEKLRKSYLFQSNAALFEAVELQDQDRVQELLKQYSPEELDLNTPNSEGLLPLDIAIM
TNNVPIARALLQAGAKESPHFVSLESRSLHLSTLVREAEQRVNELTAQVVNEAPNTDCSNKEKQLKAWEW
RYRLYKRMKAGFEHARVPDAPSNVHLSVASSSSVQVNFGEPLSFNSAVVTKYKVEWSCFPTFSPLLGEAV
IDKLKNLHFTIQGLVSGTAYYVQVSAYNMKGWGPPQASVPPFAIPSNWREYDGRAPRRRGQAEALDHLLG
QVKTVHQHCLCHEPCKNQPQSRKHSVSKSLKHLFHPGSKFLKTLKRGLYLTTIFYKDDNILVTHEDQIPV
VEIDDTYSCLLMQDFLWFTKVACMWDEILWLRQCVTVSQSSCSCILQTRFKMLLAISQMQGLLGIQDLGQ
VFFEPVKDKQGNILIVTLKEVKTNQTFESVRWVPICKLQSSRKSVSSPEEPTALDMLLISIQDKLAYHQR
SSHALSPGLYLGYLKLCSAVDQIRVLVPEQLPNILCHVKIRSNPNISREEWEWLQKMVGVEEPVPAEPEA
ETSQNHLFQELQVAIKELMTLVNIPLQEAKDFRLYSQEVLDFGGQVSFLLLLPPSDDVCTAPGQNNPYTP
RSGFLTLPLQIFELVHFFTYDQEFITQYCQVSALLELESLLSQQSLREAFSDAELSTAKQRHQQVQDYIQ
QMEEIWREMRWIMDALQHARYKQPSCGVSLSGFLSEAGGAMKEKAQSTSSHLEYLTSPAPSPETNRKLNS
DSHGLSDEEGSSEVFLATDSDYDSSRAQSPKELDLVYSSLGPECCGRRDACTLQDSAPDVLQNHELKTPL
PLPPPLEEPQPPPDLYDSDFVLPSRQIELLRITEKRQAYCVRTSSLDFPKPLCQAARKSCPGSVDSSPTE
SRTTGHCSQRKLGAALTPRPECGRSTQGSQPIFRTRSAEWTQNFQEQLEQPGCLGDQGKKLGSVTLRVCP
QYETGLSKETSVKLHITSQTSAGEVVKLVVLEMNEMSRGVLGDSAAFCYGEEQLEHFGLVFASDDSERWL
PDDFLPLFLQTTRPEGQFYVRIKETSPLVLQYGPATTV

>Monopterus-a XP_020461769.1 ankyrin repeat and fibronectin type-III domain-containing protein 1-like isoform X1 [Monopterus albus] ancestral
MSIGSESGISKFTHRLSLKERPAKAEKASSSYRRRSLSVDWVDSAKMTQPMRGDKTHQPPQARKSASLSS
PSAARRLYRNLSGKFRVSTNPPALEDSVVSGRGGDKERLRKTTIFQSNEALFEAVEHQELDLVQLLLSQY
SLEELDLNTPNSEGLLPLDIAIMTNNVPMAKILLQAGAKESPHFVSLEGRAVHLATLVQEAEQRVSELQA
QVQSEGPREREGSDQERQLKAWEWRLRLFRRMQAGFEHANPPDMPSGVHLSVSSSTSLRVDFQEPLCVSS
AVVTKYKVSWSSAPSFSPLLGEIVVEDTTLQQCNITGLTSGTYYYVQVSAYNMKGWGPPVVSTPACATPS
SWRDVDGRTPRLSGQKEVLDQLLGQIKEAHHHCACHEQCKAPAQGRKHSVSKSLRHLFQPTSKFVKSLKR
GLYLTSIFYRDDNVLVTPEDQIPIVEVEDSYSSSLMQDFLWFTKVSYLWEEIPWLQQCLSLSHSSCSCTL
QTRLKMLQAVSQLQGMLGTQDLGQVYFEPIKDKHGNVLLVLLKDMNACSNLDGVRWTQLCKLQLQRKSIS
SPEEPTALDMLLITLHEKLAYHRRSRKLLSPGLYLGYLKLCTSVEQIRVLVPQKLPNALCHTKIRDNSNV
SREEWQWLQALSSLEESLEMDHDVQSAPHCLLQDLRSAIKELMAHINVPGNQAQDFRIYSQEVLEFGEKV
SFLLLLPPSDEVCTAPGQNNPYSPRSGFLTLPLQIFELVHFNAYCPSFIGQYCRVSALLELESLMAQQAL
REAFSEAELLAAKKKHQQVQEHIQQMEEVWRDARWITDALQYARYKQPTGGISISWIIDFSKEVMPDKPP
STSSQPSPMPSPEPCRKHSDFPGLSDEEGSSEVFLTTDSDYDSSRAQSPRELDLLPSSPFSSSAPLEPRG
FLRSDGSSSGGGMCLGGGGRGGGVLRDSTPDVLQASDPQHGRESERRGAGGGVRCGGERRRGAPELFDSD
FILPSRQIELLHITEKRQAFCVRTSSLEFPSTTSAHHRPNSYHTTCPSPTTSPQQRWHRPSSVDRCCSAE
RCLSQLPPVRTLSEDSGTQRLSSPSLAALRKGCHATLRVYPQYCTGLPKETSVKLCVTPGTSAQEMVQLV
VQEMNAVSWRVLGGSRGGSEREQCVYYSPDQLQHFGLVLVLDNKEKWLQDDFCPLELQNPWLRGKLCVRI
REYSPLALKHSRATTV

>Nanorana-a XP_018428997.1 PREDICTED: ankyrin repeat and fibronectin type-III domain-containing protein 1-like [Nanorana parkeri] ancestral
MTQQMKDLQLGPAKKPSGPSSPNAAKRLYRNLSGKFRVNYTSFDESSLAARNEKERLRKSCLFQGNSALF
EAVEMQDLDRVQELLKQYSVEELDLNTPNSEGLLPLDIAIMTNNAPIAKTLLQAGAKESPHFMSLESRSL
HLSTLVREAEQRVNDLTAQVVNEAPNADCSEKEKQLKSWEWRYRLYKRMKAGFEHARVPDPPTNVRLAVT
SSTTLQVTFQEPLSVNSAVVTKYKVEWSLSSSFSPNVGEVAIEKLRNLQFNIRGLVSGTRYYVQVSAYNM
KGWGPSQPSLPAFAIPSNWREYDGRAPRRRGQAEALDLLLSQVKTGHQQCVCHEPFKNQPQSRKHSVSKS
LKHLFHPSSKFLKSLKRGLCLASIFYKDDNVLVTHEDQIPVVEIDDSYSCLLMQDFLWFTKVSCMWDDIL
WLRQCVTVSQSSCSCILQTRFKMLLAVSQMQGLLGFQDLGQVFFEPIKDKQGNILIVTLKEVKLSQTLEN
VRWMPVFKLQTHRKSVSSPDEPSALDALLMTLHEKLAYHRRSSQALPPGLYLGYLKLCSAVDQIRVLVPE
RLPNILCNVKIRANSNVSREEWEWLQTLVSVDEPIASEHDSESCQNLLLQELRKAVKDLMGQLNIPLEEA
KDFRLYSQEVLEFGGQVSFLLLMPPSDDVCTAPGQNNPYTPYSGFLTLPLQIFELVHFFTYDREFISQYC
QLSAMLELESLLSQQSLREAFSDVELTTAKQRHQQVQDFIQQMEEIWREMRWMMDALQHARYKQPSCAVP
LTWFLSVTGDILLKEKPQSNSSHLDYFPSPTPSPETNRKLNNDLLTGPYSDNELLDVKFANQSSPFLDLH
GISDEEGSSEVFLATDSDYDSSRAQSPKELDLVYPSGQECSRRTIRSFRDGTPDVLQTHEPKVMTQEDDR
PQQLYDSDFVLPSRQIELLRITEKRQAYCVRTSSLDFPKQPYKASRKSCPGSVDSSPTESKPTGYRSIRG
LRTSTSFSPDHDQPCESSRRIHRTHSVEWTHDFQEPLEPRTVAGQGKKNNSVTLRIYPQYDTGLPKEMSV
KLHITSKTQAQEVVKLVVLQMNEISRSMLGGTEGYCYAEDQLDHFALVFTSEKNKEQWLADDYLPFSLQN
VRNEGHFSVRIRETSPLHFQYGPATTV

>Nothoprocta-a XP_025900270.1 ankyrin repeat and fibronectin type-III domain-containing protein 1-like [Nothoprocta perdicaria] ancestral
MTQQMRDLQLGQARKPPGPSSPNAAKRLYRNLSGKFRVNYTSFDEGSLVGRSEKEKLRKSYLIQSNAALF
EAVELQDLDRVQELLKQYSPEELDLNTPNSEGLLPLDIAIMTNNAPIAKALLQAGAKESPHFVSLESRSL
HLSTLVREAEQRVNELTAQVVNEAPNTDCSEKEKQLKAWEWRYRLYKRMKAGFEHARVPDAPTNVHLSVA
SSSSVHVSFWEPLSVNSAVVTKYKVEWSCSPTFSPPLGEAVIDKLKNLHFTIRGLVSGTAYYVQVSAYNM
KGWGPPQSSVPPFAIPSNWREYDGRAPRRRGQAEALDQLLSQVKTVHQHCVCHEPCKNQPQSRKHSVSKS
LKHLFHPGSKFLKTLKRGLYLTAVFYKDDNILVTHEDQIPVVEIDDTYSCLLMQDFLWFTKVSCMWEEIL
WLRQCVTVSQSSCSCILQTRFKMLMATSQMQGLLGIQDLGQVFFEPIKDKQGNILIVTLKEVKTNQTFES
VRWVPICKLQTSRKSVSSPEEPTALDTLLITVQDKLAYHRRSSHALSPGLYLGYLKLCSAVDQIRVLVPE
RLPNILCHVKIRSNPNISREEWEWLQKRVSMEEPVPTEPEADTSQNHLFQELQVAIKELMALVNIPLQEA
KDFRLYSQEVLDFGGQVSFLLLLPPSDDVCTAPGQNNPYTPRSGFLTLPLQIFELVHFFTYDREFITQYC
QVSALLELESLLSQQSLREAFSDAELTTAKQRHQQIQDYIQQMEEIWREMRWIMDALQHARYKQPSCGVS
LSGFLGESGSAMKEKTRSTSSHLDYLPSPAPSPETSRKLNSELHGLSDEEGSSEVFLATDSDYDSSRAQS
PKELDLVYSSSGPECCSRRIARTLRDSAPDVLQTHELKTPPLPPEEPRPPPELYDSDFVLPSRQIELLRI
TEKRQAYCVRTSSLDFPKPLFQVARKSCPGSVDSSPTESRTAAPCSPLRLGTGSTLSPEHSRAGQSSEPV
FRTRSAEWTPSFQEPPEQQGCLANRGKKPGSVTVRVCPQYETGLSKETSVKLHITNQTSAREMVKLVVLE
MNDVSRSVLGSVAALCYSEEQLEHFGLVFASNDGEQWLPDDFLPLSLQTSWPEGQFYVRIKETSPLVLQY
GPATTV

>Ornithorhynchus XP_039767060.1 ankyrin repeat and fibronectin type-III domain-containing protein 1-like [Ornithorhynchus anatinus] ancestral
MCKSISVDDHLGSLGCPDYMAHAKDQRGKTKLCRQFSLGSAERKDFYQSRVADGGLSRFAYRLLVKQKQE
KRKRAEGVGPPPSHGPPSPSSAFRPRSLSIEWSSPPRMTQQMRDLPLAPARKPLGPSSPNAAKRLYRNLS
GKFRVSYVSLDEGSAAGRSDRDRDRLHKPPTVAGSGRLLEAVEQQDLEGVRELLASHSADDLDLNTPNSE
GLQPLDIALMTNNAPIARALLQAGATESPHFVSLESRALHLATLVREAGQRVQDLAAQGTGAAAGPDGAE
REKQLSGWTWRQRLYQRMQAGFEHARVPDAPSCVRLSVVSSSTLKVTFQEPLSINSAVVTKYRVQWSLSP
SFHPVLGETVVDQLHTLDCTIEGLSPGTGYYIQVSAYNMKGWGPPRGSVPPSAVPSNWREWDGRPPRQRG
HLQDLDQLFAQVKAGHQHCTCHEPSQPQPQSRKHSVSKSLKHLFHPGTKFLKTLKRGLHLASVFYKDSHI
LVTADDQIPVLEVDDNDSTLPLQDFLWLAKVSCVWGEVPWLRQCLPDSPNSCSCVLQTRSKMLLAVSQMQ
GLLGTQDLGRLFIEPIRDRQGNVLVVTLREVEGPLSGDPARWLPLTKLQGGRRSVSTPDEPSALDQLLLT
LQEKLAFDRCSGQALAPGLYLGYLKLCSAVDQLRVLVPEGHPSMLCHVPVRDNPHVSREEWAWLQALAAP
DQPGPPDPPEPDSCQDLLLQELRRAIRELVDIVNVPLQEAQDFRLYSQEVLDFGGQVSFLLLLPPSEGVC
TAPGQIPPHAPSSGFLTLPLQMFELVHFLAYDWPFLGPYCRVSALLELEVLLSQQKLREAFSEAELASAK
LRHRRLQDHVQRLEEIWREKRWLVDALQHARYKQPPSGIPLPALLPPPPMPTGPAARGEHPTTRASSPPD
FLPSPTPSPRTPRRTLHERDPEVPSWGSLTNPVNQNWNWDWNPGILPPSPLRSPSGDSLKGRGGGGGGGR
GAVEVVTGEGEEEEEEEEEEEEEEGSAEVFPAAHREEAPSGGEPDVVSPEGAGRCGPGEPQGAAPDVLPD
HESPCPGPAPELSDPDFVLPSRQIELLRITEKRRAYTVRTSSLDLPAAWTPGGPEPPEPAGRKAGRRPGA
STTLTVCPQYESGLPRGASVQLQVSRRTTAAEMVRLAVLETNAAAQRLAEGGPGATPHYGEELLGHFALV
LEAGGEEHWLPGDAQPLARPEDASRAHFFVRIRETSPLLFQFGPATTV

>Oryzias-a XP_023804876.1 ankyrin repeat and fibronectin type-III domain-containing protein 1 isoform X1 [Oryzias latipes] ancestral
MASFGKLTDYFNRRKSREELRVGRSSRRSGSYCCTVAEARSLERKLQRPILAKSRTLPSIPQSPTVSRVH
HSDLIDGSPPRRKNPSSTSSHSKACTLPPAGELWRLEDDIEGDDETEQGCTEVRPRSQSPFSHFRARAAY
LRKSMSADDHLDLGSDYSGTAADGKPAVGSKGKLKRKFSLGSADRKENQHKKSESGISKFTHRLSLKERS
AKTEKTSSSRPSSYRRRSLSVDWADTAKMTQPMRVDQANQPASARKSASLSSPSAARRLYRNLSGKFRVG
TNPPVLEDSVVSGRGGDKERLRKTTIFQSNEALFEAVEHQELDLVQLLLSQYSLEELDLNTPNSEGLLPL
DIAIMTNNAPMAKLLLRAGAKESPHFVSLEGRAVHLATLVQEAEQRVSEHEAQVRNEGLGERDGSDRERQ
LKAWEWRLRLFRRMQTGFEHASPPDVPSEVHLSVSSSNSLQVDFQEPFCVNSAVVTKYKVSWSSAPSFSP
ILGEMIVDDTSLLQCHITGLTSGIYYYVQVSAYNMKGWGSPKVSTPVCAAPSSWRDIDGRAPRQRGQKEA
LDHLLGQIKDAHRNCVCHEPCKAPTQGRKHSVSKSLRHLFQPTSKFVKSLKRGLYVASIFYKDDSILVTS
EDQIPIVEIEDSYSSSLMQDFLWFTKVSYLWDEISWLQQCLGPSQSSCSCTLQTRIKMLQAISQLQGMLG
IQNLGHFYYEPIKDKHGNALLVLLKDMKAGPNLDGVRWMPLSKLQLQRKSISSPEEPTALDMLLITLHEK
MAYHRRSRKLLSPGLYLGYLKLCTSVEQIRALVPQKLPNILCHTKIRDNSNVSREEWQWLQALSSLDESL
EMDHDVQSAPHRLLHDLRSAIKTFMAHINVPGNQAQDFRIYSQEVLEFGEKVSFLLLLPPSDEVCTAPGQ
NNPYSPRSGFLTLPLQIFELIHFNAYCPSFIGQYCRVSALLELESLMSQQALREAFSEDELLAAKKKHQQ
VQEHMQQMEDVWRDARWIMDALQYARYKQPTGGIFISWIIDFSKEVMPDKPPSTSSQPDFMPSPMPSPEH
CHKLSDFPGLSDEEGSSEVFLTTDSDYDSSRAQSPRELDLLSPSPLSSSGALETRGLLRSDGSGSGGVSG
HGGGSLRDSTPDVLQASESQLGREGERCGGGIRCGGERRRGVPELFDSDFILPSRQIELLHITEKRQAFC
VRTSSLEFPSSTSSHHQPHSNHTTCSPPSTSPQQRWHRPSSVDRCCSNKRCQPLPPARTLSQDSGTQRLS
SPSSAVLKKGCHATLRVYPQYRTGLPKETSVKICITPSTTAREMVQLVVQEMNTVCRRMLGSSKGSIEHE
QCVYYSPEQMKHFGLVLVVDNREKWLQDDFCPLELQNPWQRGKLCVRIKEYSPLALKHSRATTV

>Pogona-a XP_020663845.1 ankyrin repeat and fibronectin type-III domain-containing protein 1-like isoform X1 [Pogona vitticeps] ancestral
MCTRRKLDCADAMSSFGKLTEYFSLRKSRNEFRSDRRCNRRSGSYCCSITECRSLDRKPQRPVLGKSRTL
PSIPQSPVISRVPLLDSKLYRKEMPEHKQYRNHSAPEYQKGCTVPSTGDAWQLEDDCTDSMRDPALQPRL
CTSIDEPPFRSLRTRSFYMRKSLSVDNHLSSLSYSIHPTETKTERVKNKLRRQFSLGSADKKDLYPSKSE
SSLSKFTHRLSVKQKQEKRRKTEYGSAELPAFRPRSLSIEWSSLPNMTQQMKDLQLAQTRKQPGPSSPNA
AKRLYRNLSGKFRVNYMSFDEGSLAGRNEKEKLRKSYLFQGNAALFEAVEQQDFDKVQELLKQYSVEELD
LNTPNSEGLLPLDVAIMTNNSPIAKTLLLAGAKESPHFVSLESRSLHLSTLVREAEQQVNDLTAQVGNEV
SSADCLEKEKQLKAWEWRYRLYKRMNAGFEHARVPDPPMNVHLSVASSTSLEVSFEEPLSVNSAVVTKYK
VEWSCSPTFSPPLGEVVIDKLKNLHITIHGLVSGTPYYVQVSAYNMKGWGLPQASVPPFAIPSNWREYDG
RAPRRRGQAEALDHLLSQVKMMHQHCVCHEPCKNQAQSRKHSVSKSLKYLFHPGSKFLKTLKRGLHLATI
FYKDDNILVTHEDQIPVVEIDDSYSCLLMQDFLWFTKVSCMWDEILWLRQCVTVSQSSCSCILQTRLKML
LAISQMQGLLGIQDLGQVFFEPIKDKQGNILLVTLKEVKTNQTFESVRWIPVSKLQTSRKSISSPEEPTA
LDVLLMALQDKLAYHQRSSQALPPGLYLGYLKLCSAVDQIRVLVPEQLPNILCHVKIRNNPNISREEWEW
LQNLARMEEPSPTEQEMDPTYNLLLQELQEATKELMQQVNIPLHEAKNFRLYSQEVLDFGGQVSFLLLLP
PSDDVCTAPGQNDPYSPQSGFLTLPLQIFELVHFSTYDQEFIRQYCQVSALLELESLLSQQSLREAFSDL
ELTTAKQRHHQIQDHMQQMEEIWKEMRWLMDALQHARYKQPSCGISLTFFIEESSAAPKGEALPASSHLD
FLPSPTPSPEASRKFNSDSHGISDEEGSLEVFLATDSDYDSSRAQSPQEPDLISSSSGPKCCSRKSSCPL
RDSVPNVLQSHELKRAPVPLEEPQPPPELYDSDFVLPSRQIELLRITEKRQAYCVRTSSLDFPKPLCHGA
RKSCPGSVDSSPTESRTAGRCSPLRFGIGSAFSPKHGWLAENSEPVFRTRSMEWTHTFQEPPEPPRVANQ
GKSSGSFTLHVCPQYETGLSKETNVKLHITNKMSAEDVVKLVVQEMNEVSRDVLGNTGAFCYSEEQLDHF
GLVFILDDVEQWLPNDFLPLTLQKAWPEGRFCVRIKETSPLLFQYGAATTV

>Pungitius-a XP_037319022.1 ankyrin repeat and fibronectin type-III domain-containing protein 1 isoform X1 [Pungitius pungitius] ancestral
MASFGKLTDYFNRRKSQEEMREGRSAQRSGSYCCTVAEARSLERKLQRPMLAKSRTLPSIPQSPTVSRVH
HSHLLGGSPPRRKNPPPAASHPKACTLPPAGELWRLEDDMEGGDEPGHGDGGGGPEARPRSQSPFSHFRA
RAAYLRKSVSADDHLDLGSDFGSAAGAESKPPRSRKGKLKRNFSLGSADRKENQHKKSESGISKFTHRLS
LKERVAKAEKTSTDRPPSYRRRSLSVDWADSAKMTQPTRGDQAHQPAPTRKSASLSSPSAARRLYRNLSG
KFRVGTNPPAPEDSAVSGRGGDKERLRKTTVFQSNEALFEAVEHQELDLVQLLLSQYSLEELDHNTPNSE
GLLPLDIAIMTNNVPMAKLLLRAGAKESPHFVSLEGRAVHLATLVQEAERRVSELRAQLGGEEGPDRERQ
LKAWEWRLRLFRRMQTGFQHAAPPDAPAAVRLSVSSSTALRVDFQEPPCVNSAVVTKYKVSWSTAPSLSP
LLGEMVVEDTALLQGNIAGLTSGTYYYVQVSAYNMKGWGPPRASIPGCAAPSSWRDIDGRAPRQRGQKEA
LDQLLGQIKEAHRHCVCHEQCKAPAQGRKHSVSKSLRHLFQPTSKFVKSLKRGLYLTSILYRDDNVLVTP
EDQIPIVEVEDSYSSSLMQDFLWFTKVSYLWEEVPWLQQCLSPSQSSCSCTLQTRLKMLQAVSQLQGMLG
TQDLGQVYFEPIKDKHGNALLVLLKDMNACPNLDGVRWTQLCKLQLQRKSISSPEEPTALDMLLITLHEK
LAYHRRSRKVLSPGLYLGYLKLCTSVEQIRALVPQKLPNVLCHTKIRDNGNVSREEWQWLQALSSLEEAL
EMDQEEQSAPHRLLQDLRGAIKDLMAHINVLGNQMQDFRLYSQEVVEFGEKVSFLLLLPPSDEVCTAPGQ
NNPYSPRSGFLTLPLQIFELVHFNTYSPSFIGQYCRVSALLELESLMSQQALREAFSEDELFAAKKKHQQ
VQEHIQQMEEVWRDARWIMDALQYARYKQPTGGLSVSWIIDFSKEVMSDKPPSTSSQPDFMPSPEPCRKH
SGPFPHISADFAGLSDEEGSDVFLTTDSDYDSSRAQSPRELDLLPPSPLSSSAPLEPRGFLRSDGSGSGG
GTCPGGGGRAAGSLRGSTPDVLQASEPPPGREGERCGVERRRGGPELFDSDFILPSRQIELLHITEKRQA
FCVRTSSLEFPSAALAHQPYSNHTSCASPSASPQRRWRRPASAERCLPPARTLSQDSGTQRLSSQSPAAL
RKGCHSTLRVHPQYRTGLPKETSVKLCVTPGTSAREMVQLVVQEMNVVSRRMLGSGGGGGEQERCVCYGP
EQLKHFALVLVVDNREKWLQDDFCPLELQNPWLRGKLCVRIKEYSPLALKHSRATTV

>Rana-a XP_040212544.1 ankyrin repeat and fibronectin type-III domain-containing protein 1-like isoform X1 [Rana temporaria] ancestral
MSSFGKLTEYFSLRKSREDIRPGRSTGRRSGSYCCTVTQSRSLDRKLQRPVLGKSLTLPSIPQSPVLTRV
PQLQEGLPRLPSTCSTSTDTLTSCKLPPAVDSWRSGERQLSTSTFPTRIFSSPEETRPGHQQAFHIRKSI
SVDNHLSSCHYPLQPPDPQGQRVKSKLRRQFSLGSADRKEFQTPRSLGGLSKFTHRLSLKEKSEKRNDAE
LAPLEQPVFRQRSLSIEWSSSPKMTQQVKDLQLAQTKKPSGPSSPNAAKRLYRNLSGKFRVNYTSFDEGS
LAARNEKERLRKSCLFQGNSALFEAVEMQDLDRVQELLKQYSVEELDLNTPNSEGLLPLDIAIMTNNAPI
AKTLLQAGAKESPHFMSLESRSFHLSTLVREAEQRVNDLTAQVVNEAPNADCSEKEKQLKSWEWRYRLYK
RMKAGFEHARVPDPPTNVRLAVTSSTTLQVTFQEPLSVNSAVVTKYKVEWSLSSSFCPNVGEVVIEKLRN
LQFNIRGLVSGTRYYVQVSAYNMKGWGLPQSSLPAFAIPSNWREYDGRAPRRRGQAEALDLLLSQVKTGH
QHCVCHEPFKNQPQSRKHSVSKSLKHLFHPSSKFLKSLKRGLYLASIFYKDDNVLVTHEDQIPVVEIDDS
YSCLLMQDFLWFTKVSCMWDDILWLRQCVTVSQSSCSCILQTRFKMLLAVSQMQGLLGFQDLGQVYFEPI
KDRQGNIVIVTLKEVKLSQTLENVRWMSVFKLQTHRKSVSSPEEPSALDVLLMTLHEKLAYHRRSSQALP
AGLYLGYLKLCSAVDQIRVLVPERLPNILCNVKIRANSNVSREEWEWLQTLAIVDEPITSEQDSESCHNL
LLQELRKAVKDIMGQINIPLEEAKDFRLYSQEVLEYGGQVSFLLLLPPSDDVCTAPGQNSPYTPYSGFLT
LPLQIFELVHFFTYDRDFISQYCQLSAMLELESLLSQQSLREAFSDSELTTAKQRHQQVQDFIQQMEEIW
REMRWMMDALQHARYKQPSCAVPLTWFLSVTGDIILKEKPQSNSSHLDYFPSPTPSPESNRKHNTDLLAA
QYSDNELLDVKFANQSSPLLDSHGISDEEGSSEVFLATDSDYDSSRAQSPKELDLVYPSGQECSRRNIRS
FRDGTPDVLQTHEPKVMTQEDDRPQQLYDSDFVLPSRQIELLRITEKRQAYCVRTSSLDFPKQPYKATRK
SCPGSVDSSPTESKPTGYRSIRGLRTSTSFSPDHDQPCESSRRIHRTQSVEWIHDFQEPLEPRTVAGQGK
KNNSITLRIYPQYDTGLSKEMSVKLHITSKTQAQEVVKLVVLQMNEISRSMLGSTEGYCYAEDQLDHFAL
VFISENNKEQWLADEFLPFSLQNVWNKGHFSVRIRETSPLHFQYGPATTV

>Rhinatrema-a XP_029432382.1 ankyrin repeat and fibronectin type-III domain-containing protein 1-like isoform X1 [Rhinatrema bivittatum] ancestral
MSYEAASGNVETWSSWAVACDVAMHESLVMVSVESVDLDPEERGNMNIIKESLDRKLQRPALGKSRTLPS
IPQSPILSRVPHLEAKLQREDVPGQQWQHPASSKPLKGCTVPSAGEAWRLEDDSMEPPMEAAFSPQLRTA
VDEAPFGYFRTRSFYMRKSASVDNHLSSLNYSMHPSDTKAEKVKTKLRRQFSLGSADKKDLQQTKSQSGL
SKFTHRLSVKEKQEKKSKAEHVSLEQPPFRQRSVSIEWSSSPKMTQQMRDLQLAQTKKPTGPSSPNAAKR
LYRNLSGKFRVNYTSFDEGSLAARSEKEKLRKSCLFQGNAALFEAVEMQDLDRVQDLLKQYSAEELDLNT
PNSEGLLPLDIAIMTNNAPIARTLLQAGAKESPHFMSLESRSLHLSTLVREAEQRVSDLTAQVVNEALNA
DCSDKEKQLKAWEWRYRLYKRMKAGFEHARVPDAPTNVHLSVASSSSLQVIFQEPLSVNSAVVTKYKVEW
SCSPMFSPNVGQVVIEKVKNLHFTIRGLVSGTAYYVRVSAYNMKGWGPPQVSVPAFAIPSNWREYDGRAP
RRRGQAEALDHLLSQVKTVHQHCVCHEPFKNQPQSRKHSVSKSLKHLFHPGSKFLKGLKRGMYLTSIFYK
DDNILVTNEDQIPVVEIDDSYSCLLMQDFLWFTKVSYMWEDTLWLRQCVTVSQSSCSCILQTRFKMLLAS
SQMQGLLGVQDLGQVYFEPIKDKQGNILVVTLKEVKLSQTLENVRWIPLSRLQTNRKSVSSPEEPSALDV
LLMTLQEKLSYHRRSSQALPPGLYLGYLKLCSAVDQIRVLVPERLPNILCHVRIRANFNISREEWEWLQN
LASTEDPILAEQHSGSCQNLLLQDLRGAVKELMNLVNIPLQEAKDFRVYSQEVLDFGGQVSFLLLLPPSD
DVCTAPGQNNPYTPCSGFLMLPLQIFELVHFFTYDREFISQYCQVSALLELESLLSQQSLREAFSDSELT
TAKQRHQQVQDYIQQMEEIWREMRWMMDALQHARYKQPACGVPLIWFLDDPSDTLMKEKPQSTSSHLDYL
PSPTPSPETSRKHNSGSADSCREQGPEWLPLSIPHSAYSHGLSDEEGSSEVFLATDSDYDSSRAQSPKEL
DLVYFSGQECGRRNIRSLRDVTPDVLQTHEPKRLPQEDHRQSELYDSDFVLPSRQIELLRITEKRQAYCV
RTSSLDFPKKSFLVSRKSCPGSVDSSPTDTKITTHCNSIGLRTSSSFSPDHTQPDDSPESVFRAHSVEWT
HTFQEPLETGHLNQGKKLGSVTLRVFPQYETGISKETSVKLHVTSKTSAQEVVKLVVTEMNDVSRTILGN
TEAYCYGEDQLDHFGLVFVLDNSNEQWLPDDFLPLSLQASWTTGQFCVRIRETSPLLFQFGPATTV

>Rhincodon-a XP_020385650.1 ankyrin repeat and fibronectin type-III domain-containing protein 1-like isoform X1 [Rhincodon typus] ancestral
MTQQMRDLQLIHGKKLVSPSSPNAAKRLYRNLSGKFKVNYTSFDETNLIGRNEKNKQRKSCVNFHSNEAV
FEAVEQQDLDAVQMLLNLYSTEELDLNTPNSEGLMPLDIAIMTNNVPMAKMLLQAGAKESPHFVSLESRA
LHLTTLVRESEQRVSELTTQVLNETPNANYTDKEKQLKAWEWHYRLFKRMKAGFEHARAPEAPTHVQLSV
ASSTSLQVTFHEPLSVNSAVVTKYKVEWSTSHNFSSITGEALLDDMKTLLYTMTGLVTGISYYVRVSAYN
MKGWGPPQISTPACATPSNWRECNGKEVKHSGQTEALDLLLNQIKNNHQHCLCHENSKIHLQGRKHSMSK
SLKHLFQPTSKFVKTLKRGLYLTVIFYKDNDIIVTHEEQIPVVEMDDSYSSSLMQDFLWFTKVSCMWEDS
RWLGQRMCPSLSSCSSVLQARHKMLVAVAQLQGLLGTQNLGHVYFEPIKDKHGNVLIVTLKELSSYQSLE
NVRWIPLSKLQTQRKSLSSSEDPTALDMLLLTLHEKLAYHRRSNQALSPGLYLGYLKLCSSVDQIHVLVP
QKLPNVLCHIKIRNNHNVSRDEWEWLQNLSDLDEATLTDPSDGCSQILFQRELRVAILELMNQIGIPLEQ
AKNFRLYSQEVLDFADNLSFLLLLPPSDDVCAAPGQNKPNPCSGFLTLPLQIFELVHFFTYDKVFISQYC
QVSALLELDLLLSQQALREAFSDSEVVAAKQRHQQVQDFIQQMEEIWRDVRWIMDVLQYARYKQPPGGIP
LTLLMDFTTDIKKDNLQSVSSNLDYLPSPTPSPETNHKHPTDSHGISDEEGSSEVFLATDSDYDSSRAQS
PREVDLICLSALDCSKRSSHNLRDGAPDVLQAHELKSQQVSCSREDTRHTPLYDSDFVLPSRQLELLHIT
EKRQAYCVRTSSFDIPTQTFHVQRKCWSRPESMDEYPTEQKSNGSSVNGHRPSVSFNPNTPLHSDNISQL
TTHSKSQDFADWINPHQESLLKEEQIYEGNKLKSVSLRVYPQYHTGLSKEISVKLHVTGSTSAREIIKLV
IKETNEAAMKMNGDKDAQFYRDDQLDHFGLVLSMDNTEKWLQDDFLPLSLQNPWTKGRLYVRIKEYSPLL
LQHGKATTV

>Scleropages-a XP_029102352.1 ankyrin repeat and fibronectin type-III domain-containing protein 1-like [Scleropages formosus] ancestral
MEVLIGSLERKLQRPLLAKSRTLPSIPQSPTVSRVHRSDLVSGSPSRRKPLFSTNHPKACTLPPAGEAWR
LEDDNDEEGGEAEAGRLRAEARPRSQSPFSQLRSRAAYLRKSASVDDHLGSSEFGTAPAENKSHRAGKGK
LKRKFSLGSADRKETQQKKTESGISKFTQRLSLKDRHLKPEKTAVDRPFSYRRRSLSLDWVHSPKMTQQM
REPLPASTRKSASVSSPSAARRLYRNLSGKFRVGNPGVEDGVVNNRGDKERLCKSAMFQSNEALFEAVEH
QELDLVQLLLSQYSLEELDLNTPNSEGLLPLDIAIMTNNVPMAKLLLQAGAKESPHFVSLEGRAMHLATL
VREAEQRVAELTAQVASEGPGERETSDRERQLKAWEWRHRLFKRMKTGFEHARPPDAPCNVRLSVCSSTS
LVVQFQEPLSVNSAVVTKYKVNWSSVPSMNPLLGEIVVEDTKALQCIITGLQSGSPYYAQVSAYNMKGWG
PAQTSVPACAVPSSWREIDGRAPRQRGQKEALDELLGQIKEAHRHCVCHEQCKAPPNARKHSVSKSLRHL
FQPTSKFVKNLKRGLYLTAVFYREDNILVTAEDQIPIVEIDDSYSSSLLQDFFWFTKVSYLWEDIPWLQQ
CLNPSQSSFSCALQTRLKMLQAVSQLQGMLGTQHLGQVYFEPIKDKHGNALLVTLRDLSSGPSLDGSRWT
QLCRLQLQRKSISSPEEPTALDMLLITLHEKLAYHRRSRKLLPPGLYLGYLKLCSTVDQIRVLVPQKLPN
VLCHVKVRDNSNVSREEWQWLQALSCLEESLEMDQDVQSASHRFLQDLRAACKELMVHIDIPASQAQEFR
IYTQEVLEFGENVSFLLLLPPSDDVCTAPGQNNPFSPRSGFLTLPLQIFELVHFDTYCQSFIGQYCRVSA
LLELESLMAQQTLREAFSESELLAAKQKHQQVQEHIQQMEELWREARWIMEALQYARYKQPSGGISLSWI
VDFSKDVGPEKPRSTSSQLDFLPSPIPSPETGRKHNDFHGLSDEEGSSEVFLTTDSDYDSSRAQSPRELD
LLPSSPCSSATEPQGCRREVFGGVGGGTLRGSTPDVLQASEPQSAEPAEQRQRMAELFDSDFILPSRQIE
LLRITEKRQAFCVRTSSLEFPAGPPPSASPITSPHRRWHRPSSVDRCCLVDRCPHPPPARTLSEDSGSRR
FSALSPAAPRKIQHVTLRVYPQYRTGLPKETSVKLRVTQRTSAREVVRLVVQEMNGVSRKLLGTPEPFVY
PEEQLEHFGLVLVVEDREKWLQDDFRPLELQNPWLRGKLCVRVKEYSPLALQFSRATTV

>Scyliorhinus-a XP_038675947.1 ankyrin repeat and fibronectin type-III domain-containing protein 1-like isoform X1 [Scyliorhinus canicula] ancestral
MGGLNTRGHMHGKITKGSSLHIVLKYWTSPSSLIMDLLKGSLDRKLQRPLLAKSRTLPSIPQSPTVTRAH
KEFLPDNDDGRSESKLLLTTETQKGCRVPSFEDAWRREDDGDEVPEETNAQWNSGDEVNESPFTYFRSRS
CYMRKSLSVDEHLGWLEYSQDPSENKMEKVKVNLRRKFSLGSADKKESLQKRLESSKLKLTQRFCHKERF
NQHECAVNEQPLPRPRPRSLSLDWSSSPKMTQQMRDLQLTHGKKLVTPSSPNAAKRLYRNLSGKFKVNYT
SFDETNLMGRNEKNKQRKSCVNFHSNEAVFEAVEQQDLDAVQMLLNLYSTEELDLNTPNSEGLMPLDIAI
MTNNVPMAKMLLQAGAKESPHFVSLESRALHLSTLVRESEQRVSELTTQVLNETPNTNCTDKEKQLKTWE
WHYRLFKRMKAGFEHARAPEAPTHVQLSVASSTSLQVTFHEPLSVNSAVVTKYKVEWSTSHNFSSITGEA
SLEDMKTLLYTMTGLVTGLPYYIRVSAYNMKGWGPPQVSTPTCATPSNWREYDGKELKRGGQAEALDQLL
NQIKNNHQHCLCHENSKIHLQGRKHSMSKSLKHLFQPTSKFVKSLKRGLYLTAIFYKDDDIIVTHEEQIP
VVEMDDSYSSSLMQDFLWFSKVSCMWEDSRWLGQYMCPSLASCSSVLQARHKMLLAVAQLQGLLGTQDLG
HVYFEPIKDKHGNVLIVTLRELNSYQSLENVRWIPLSKFQTQRKSLSSPEDPTALDMLLSTLHEKLAYHR
RSNQALSPGLYLGYLKLCSSVDQIRVLVPQKLPNILCHIKIRSNHNVSRDEWEWLLNLSDLDEATLTDRC
EGCSQKFFQQELRIAISELMNQIGIPLQQAKEFRLYSQEVLEFANNLSFLLLLPPSDDVCTAPGQNKLNP
CSEFLTLPLQIFELVHFFTYDKAFINQYCQVSALLELDLLLSQQALREAFSDSEVVAAKQRHQQVQDFIQ
QMEEIWREMRWIMDVLQYARYKQPPGGIPLTWLMDFTTDIKKDNLQSISSNLDFLPSPTPSPETSRKHPP
DSHGISDEEGSSEVFLATDSDYDSSRAQSPKEVDLICSSAPDCNRRPSHNLRDNAPDVLQAHELKSQLVT
SSHEDTRHTALYDSDFVLPSRQLELLHITEKRQAYCVRTSSLDIPTQSFHIQRKCWSRPESMDEYPPEQK
SSGSSVNRHRPCLPFNMDTPLHSEDTSRQLSHSESQDSTEWIKLHQESLEKEDQPYEGKKLNPMSLRVYP
QYHTGLSKEISVKLHVTGSTSAQEIVKLVIRETNETAMKMSGDKDAQFYRDDQLHHFGLVLSMDNTEKWL
QDDFLPLSLQNPWTKGILCVRIKEYSPLLVQYGKATAV

>Sebastes-a XP_037610730.1 ankyrin repeat and fibronectin type-III domain-containing protein 1 isoform X1 [Sebastes umbrosus] ancestral
MASFGKLTDYFNRRKSQEELRVGRSSQRSGSYCCTVAEARSLERKLQRPILAKSRTLPSIPQSPTVSRVH
HSDLIGGSPPRRKNPPAAAASHPKACTLPPAGELWRLEDDMEGEDEPEHGVCTEARPRSQSPFSHFRARA
AYLRKSVSADDNLDMGSDMTSDYSSATVVESKPIRSGKGKLKRKFSLGSADRKENQHKKSEKGISKFTHR
LSLKERVPKAEKTSTDRPPSYRRRSLSVDWADSAKMTQPMRGDQAHQPAPTRKTASLSSPSAARRLYRNL
SGKFRVGTNPPALEDNVVSGRGGDKERLRKTTIFQSNEALFEAVEHQELDLVQLLLSQYSLEELDHNTPN
SEGLLPLDIAIMTNNVPMAKLLLRAGAKESPHFVSLEGRAVHLATLVQEAEQRVSELQAQVGSEGPGERE
GSDRERQLKAWEWRLRLFRRMQTGFEHANPPDAPSVVRLSVSSSTSLRVDFQEPLCVNSAVVTKYKVSWS
NSPSLSPLLGEAVVEDTTLLQCNIAGLTSGTYYYVQVSAYNMKGWSPPLVTIPACASPSSWRDIDGRAPR
QRGQKEALDQLLGQIKEAHRHCVCHEQCKAPTQGRKHSVSKSLRHLFQTTTKFVKSLKRGLYLTCILYRD
DNVLVTPEDQIPIVEVEDSYSSSLMQDFLWFTKVSYLWEEIPWLQQCLSPSQSSCSCTLQTRLKMLQAVS
HLQGMLGTQDVGQVYFEPIKDKHGNALLVLLKDMNACPNLDGVRWTQLCKLQLQRKSISSPEEPTALDML
LITLHEKLAYHRRSRKLLSPGLYLGYLKLCTSVEQIRALVPQKLPNVLCHTKIRDNSNVSREEWQWLQAL
SSLDESLEMDLEEQSAPHRLLQDLRSAIKDLMAHINVPGNQVQDFRIYSQEVVEFGEKVSFLLLLPPSDE
VCTAPGQNNPYSPRSGFLTLPLQIFELVHFNAYSPSFIGQYCRVSALLELESLMSQQALREAFSEAELLA
AKKKHQQVQDHMQQMEEVWRDARWIMDALQYARYKQPSGGISISWIIDFSREVLSDKPPSTSSQPDFMPS
PMPSPEPCRKHSDFAGLSDEEGSSEVFLTTDSDYDSSRAQSPRELDLLPPSPLSSSAPLEPRGFLRSDGS
GSGGGLCLGGGVRGGGALRDSTPDVLQASEPQHGREGERCGGGVRCGGERRRGGPELFDSDFILPSRQIE
LLHITEKRQAFCVRTSSLEFPSSTAAHQPYSYHTTCPSPSTSPQRRWHRPSSVERCCSAERCLPQLPPAR
TLSEDSGTQRLSSTSPAALRKSCHATLRVHPQYRTGLPKETSVKLCVTPGTSAREMIQLVVQEMNVVSRR
LLGSGGGGVGGEQEQCAYYSSEQLKHFGLVLVVDNREKWLQDDFCPLELQNPWLRGKLCVRIKEYSPLAL
KHSRATTV

>Sinocyclocheilus-a XP_016314188.1 PREDICTED: ankyrin repeat and fibronectin type-III domain-containing protein 1-like [Sinocyclocheilus anshuiensis] ancestral
MFAGCYADVFSTDTLMESLERRLQRPLLAKSRTLPSIPQSPAAVRVQQSENICERQRRPRVPSSPGGLEA
CTLPPAGEMWRLEDENEADVTPGAVDPRPRSQSPFSHFRRRAAYLRKSNSADDHLGEAEFEPAQPEGRSF
ADPKVKLKRKFSLGSIDRKGTRQRRTESGIVKFTQRLSLKDKHCKEDRSQLSRPPAYRRRSLSLDCAESE
MTQQIPDPHPLIPRKHSSTSCSSPPSAARRLYRNLSGKFRTANLALDDAALPSQSDKDHSHKTTMFQGNE
ALFEAVEHQELDVVESLLNTFSLEELDLNTPNSEGLLPLDIAIMTNNVPMAKLLLRAGAKESPHFLSLEG
RAAHLASLVHEAEHRIAELVAQVTGEEPGEREESNRERQLKTWEWKLRLYKRMQTGYTHASPPEPPSVVD
LSVSSSTSLRVYFQEPLCHNSAVITKYRVSWSSVPSFTPLLGETVIEDMTQLQYDIAGLPVGTCCYVQVS
AYNMKGWSSPQISEPACATVSSWREVDGLPPRQQGLKEALEQLLGEIKGAHRHCACHEQCKAPSNTRKHS
VSKSLRHLFQPTSKFVKNLKRGLYLACIFYKDENVLVTPEDQLPVVEVDDSYSCHAQDLLWFTKVSHLWE
ELTWMQQCISPAHASSSCTLQTRLKLLQAAAQLQALLGTVDLGQVYFEPIRDKHGNAVLVLMKDMSACTP
LEGVRWIPVSKFQLQHRSSSSSSDEPSTLESLLTTLHEKLAYHRRSRKCLSPGLYLGYLKLYTSVDQIRM
LVSHKHPNVLCHVKIRDNGHVSREEWQWLQSLSSLEDSAMVCDDVQSAPHRLLLDLRTAAKDLLSYINIP
NHQAQDFRVYVKEVVELGGGVSFLLLLPPCEEVCSPPGQNHLCSPRSGFFTLPLQIFELVHFEAYCPSFI
GLYCRVSALLALESLMSQQTLREAFSESELFAAKQKHQQVEEYLQHLEELWRDARWMVVLQSARYKHQSS
GVSLGWIIDFSKESIPEKPASTSSQVDYLPSPTPSPESTRKHNDCHGLSDEDSSSEMFLTTDSEYSSSVA
QSTRELDLLPPSPTSFRSVASTQPSSSSQSSPRSSQPDVLQTGGGVSRREHMSAFDSDFILPSRQIELLR
VTEKRTALCIRTSSLEYPPPVSMPTTPTSSSNQKRWTRPSSFDLCFSAPEPRPAPVRTLSEDSGVQRLSA
GSPHRPCHSTLRVYPQYRTGLPKDTSVKLRVTPETSAKEMVRLVVQEINAVCRHLQKAAQQCTCAPGQCG
YPSCASEVCVYSSEQLEHFGLVLLVEGREKWLQDDFCPLTLQNPWTRGKLCVCFKEYSPLALQHSRATTV

>Syngnathus-a XP_037134366.1 uncharacterized protein LOC119138444 isoform X1 [Syngnathus acus] ancestral
MATFGKLTEYFNRRKSREELRVGRSSRRSGSYCCTVAEARSLERKLQRPILAKSRTLPSIPQSPHVSRVH
HSDLIGGSPPRRKNPPTTSSPKACTLPPEGELWRLEDDMEAEDEPERGEARPRSRSPFSHFRARAAYLRK
SISADNHLDMNCDDSSGAPVEDKPARGGKAKLKRKFSLGSVDRKENHHKKSESGISKFTHRLSLKERPAK
AEKSASERAHSYRRRSLSVDWADSSEMTQPMRGDQAHQPTPARKSASLSSPSAARRLYRNLSGKFRVSTN
PSALEDSAPSGRGGDKERLRKTAIFQSNEALFEAVEHQELDLVQLLLSQYSLEELDLNTPNSEGLLPLDI
AIMTNNVPMAKLLLRAGAKESPHFVSSEGRAVHLATLVQEAEQRVSELQTQVGSVGPGEREGSERERQLK
AWEWRLRLFRRMQTGFEHAKPPDAPSAARLSVSSNTSLTLDFQEPQCVNSAVVTKYKVSWSSTPSFGSVL
GEAVVEDTNVLQYNITGLTSGTPYYAQVSAYNMKGWGPALASTPACATPSSWRDVDGRAPRQRGQKEVLD
QLLAQIKDAHQSCVCHEQCKAPAQGRKHSVSKSLRHLFQPNSKFVKSLKRGLYLTSIFYRDDSILVTPED
QIPIVEVEDSYSSSLMQDFLWFTKVSYLWEEIPWLQQSLSPTQSSCSCTLQTRLKMLQAVSHLQGMLGTQ
DLGQVYFEPIKDKHGNALLVLLKDMNASPNLDGVRWMQLCKLQLQRKSISSPEEPTALDMLLITLHEKLA
YHRRSRKLLSPGLYLGYLKLCTSVEQIRVLVPQKLPNVLCHTKIRDNNNVSREEWQWLRALGFLEEPMET
EAGVQSGPRPLLDDLRSAIKDLVAHINVPGNQAQDFRIYTQEVLEFGDKVSFLLLLPPCDEVCTAPGQNN
PYSPRSGFLMLPLQIFELVHFNVYYPGFIGQYCRVSAMLELESLMSQQALREAFSEEELTAAKKKHQQLQ
EHVQQMEEVWRDARWIMEALQYARYKQPAGGISISGLIDFSKEVMPDKPTSISSQPDFMPSPSPSPEPCR
KHSDFAGLSDEEGSSEVFLTTDSDYDSSRAQSPRELDLLPPSPLSTSAPLEPRGFLRSDGSGSGVSRGGQ
GGGNGALRDSTPDVLQASEQQRGRELGRCGGGVCCGGERRRGPPELFDSDFILPSRQIELLHITEKRQAF
CVRTSSLEFPSATSANHHSYSRHASSPATSPQQRWHRPSSVDRCCSAERGSQQRPPARTLSEDSGTQQLS
TPRPAAHRKGSHATLRVYPQYRTGLPKETSVKLCVTPCTSAGEMVQLVVQEMNLVSRQMLAGGGGHPEED
AYHGPEQLKHFGLVLVVDEREKWLQDDFCPLELQNPWLRGKLCVRIKAYSPLALKHGRATTV

>Taeniopygi-a XP_030140283.1 ankyrin repeat and fibronectin type-III domain-containing protein 1-like isoform X1 [Taeniopygia guttata] ancestral
MASFGKLTEYFSLRKSRPELRSRRWGRRSGSCCCSVAECRSLDRKLQRPLLGKSRTLPSIPQSPVLSRLA
PLPPAAYRDEMPEQKPYKKPSASEHQKGCTVPSAGEAWRLEDDCSEPPGAPQLGTAVEDAPFSYFRTRSF
YMRKSLSVDNHLGSLGYAVHPAESKAERVRTKLRRQFSLGSADKKDFYQPKSESSLARFAHRLSVKQKQE
KRRKAEYGSAELSAFRPRSLSIEWSSSPKMTQQMRDLQLAQARKPPGPSSPNAAKRLYRNLSGKFRVNYT
SFDEGSLVGRGEKEKLRKSYLFQSNAALFEAVELQDLDRVQEMLKHYSPEELDLNTPNSEGLLPLDIAIM
TNNAPIARALLQAGAKESPHFVSLESRSLHLSTLVREAEQRVNELMAQVVNEAPNADCSEKEKQLKAWEW
RFRLYKRMKAGFEHARVPDAPSSVHLSVASSSSLQVTFWEPLSVNSAVVTKYKVEWSCSPTFSPLLGEAV
IDKLKDLHFTIQGLVSGTAYHVRVSAYNMKGWGPPQASMPPFAIPSNWREYDGRAPRRRGQAEALDHLLG
QVKTVHQHCICHEPCKNQPQSRKHSVSKSLKHLFHPGSKFLKTLKRGLYLTAIFYKDDNILVTHEDQIPV
VEIDDTYSCLLMQDFLWLTKVSCMWDEILWLRQCVTVSQSSCSCILQTRFKMLLAISQMQGLLGIQDLGQ
VFFEPIKDKQGNILIVTLKEVKTTQTFESVRWVPICKLQSSRKSVSSPEEPTALDTLLISLQDKLAYHQR
SSHALSPGLYLGYLKLCSAVDQIRVLVPEQLPNILCHVKIRSNPNISREEWEWLQKMAHVEEAAPTEPET
DRSQNPLFQELQVAIKELMTLVNIPFQEAKDFRLYSQEVLDFGDQVSFLLLLPPSDDVCTAPGQNNPYTP
RSGFLTLPLQIFELVHFFTYNREFITQYCQVSALLELESLLSQQSLREAFSDAELSTAKQRHQQVQDYIQ
QMEEIWREMRWIMDVLQHARYKQPSCGISLSGFLGEARGTVKEKTRSSSSHADYLPSPALSPETSRKLNS
DSHGLSDEEGSSEVFLATDSDYDSSRAQSPKELDLLYCTSGPECCSQRVSRTLRDSAPDVLQSHELKTPA
PVPPPPEEPRPPPKLYDSDFVLPSRQIELLRITEKRQAYCVRTSSLDFPKPHCPAPRKSCPGSVDSSPVE
SRTTGHCSQLRLGTALTPSPEGRRGGQGSEPVCRTRSDEWTQDLTEQQPEQPGGLAEQGKKPGSVTLRVC
PQYETGLSKETSVKLHITSQTPAREVVKLVVLEMNDISRDVLGSLAAVCYGEEQLEHFGLVFAANESERW
LPDDFLPLSLHTSQPEGRFYVRIKETSPLVLQYGPATTV

>Takifugu-a XP_029703127.1 ankyrin repeat and fibronectin type-III domain-containing protein 1-like isoform X3 [Takifugu rubripes] ancestral
MEGDDDLERSGCAETHPRSQSPFSHFRARASYLRKSISADDHLDMGSDYNCGAGLEGKASRGAKDKLKRK
FSLGSADRKENQHKKPESGISRFTHRLSLKERGAKAEKPSSDRPLSYRRRSLSVDCADTAKMTQPMRRDQ
AHQPAPARKSASLSSPSAARRLYRNLSGKFRVGTNPPGLEDSVVSGRGGDKERLRKTTIFQSNETLFEAV
EHQELDLVQLLLSQYSLEELDLNTPNSEGLLPLDIAIMTNNVPMAKLLLRAGAKESPHFVSLEGRAVHLA
TLVQEAEQRVVELQAQVRSEGPGEWEGSDPDRQLKAWEWRLRLFRRMQTGFEHANPPEAPSAVSLSISSS
TSLRVDFQEPLSVNSAVVTKYKVGWSTAPSFSPLLGEMVVEDTTLLQCNITGLTAGTDYYVHVSAYNMKG
WGPPLVATPACAAPSSWRDVEGRTPRQKGQKEVLDQLLGQIKEAHRHCVCHEQCKAPSQGRKHSVSKSLR
HLFQPTSKFVKNLKRGLYLTTIFYRDDNVLVTSEEQIPVVEVEDCYSSSLMQDFLWFNKVSYLWEEILWL
QQCLSLSQSSSSCTLQTRLKMLQAVSQLQGMLGTQDLGQFYFEPIKDKHGSALLVLLKDMNTCPNLDGAR
WMQLGKLQLQRKSISSPEEPTALDMLLITLHEKLAYHKRSRKTLSPGLYLGYLKLCTSVEQIRALVPQKL
PNVLCHTKIRDNSHVSREEWQCLQTLGCLQEPAETGQDTQPTTHRLQDELRTAIKDLMAHINMPGSQAHE
FRIYSQEVLEFGEKVSFLLLLPPSEEVCTAPGQKNPYSPRSGFLTLPLQIFELVHFNAYCPSFISQYCKV
SALLELESLISQQALREAFSEAELLAAKKNHQQVQEHMQQMEDVWREARWIMDALQFARYKQPTGGISIS
KIIDFSKEVMPEKPPSTSSQTEFMPSPMPSPDPGHKHSDFTGLSDEEGSSEVFLTTDSDYDSSRAQSPRE
LDLLPHSPLSSSASLEPRGFLCSDGSSTGGRMRISGGGRRGGSLRDSTPDVLQASELQHGREGELCGGGG
GVQCGVERRRGGTEQFDSDFILPSRQIELLHITEKRQAFCVRTSSLEFPSITPSCNQLYCSYSPSPSTSP
QRRLHRPSSVDRCCSAERCIPPLPPTRTLSQDSGTQRLSSPSPAPISRACQATLRVYPQYCTGLPKETSV
KLCVTPVTSAREMVQLVVQEINALSRRLLSSSGGSAEQEQCACYSVEQLKHFGLVLVLDNREKWLQDDFC
PLELQNPWLRGKLCVRIKEYSPLALKHSRATTV

>Thamnophis-a XP_032086179.1 ankyrin repeat and fibronectin type-III domain-containing protein 1-like [Thamnophis elegans] ancestral
MSTRRRLDCAGAMSSFGKLTEYFSLRKSRNEFRSDRRNSRRSGSYCCNLTECRSLDRKSQRPILGKSRTL
PSIPQSPVISRVPLLDSQLYRKEMPEQKHIRNHSAPDCQKGCTVPSTGEAWVLEDDCISPGRDPAMQPRL
CTVMDEAPFRAIRTRSFYMRKSLSVDNHLSSLSYPLHPNETKTERVKTKLRRQFSLGSADKKDLYSSKSS
SPKMTQQLRDLQLAHARKQPGPSSPNAAKRLYRNLSGKFRVNYMSFDEGNLGGKAEKEKQRKSYLFQGNA
ALFEAVELQDLDKVQELLKQYSVEELDLNTPNSEGLLPLDIAIMTNNSPIAKTLLLAGGKESPHFVSLES
RSLHLATLVREAEQRVNDLSAQVVNEVPNAESSEKEKQLKAWEWRYRLYKRMNAGFEHARVPDPPTNVHL
SVASSTSVEVSFQEPLSVNSAIVTKYKVEWSCSPTFSPPLGEMVIDKLKKLQISIHGLVSGTAYYVQVSA
YNMKGWGAPQTSIPPYAIPSNWREYDGRAPRQRGQAEALDHLLNQVKMVHQHCVCHEPCKNQPQSRKHSV
SKSLKFLFYPGSKFLKTLKRGLYLASIFYKDDNILVTPEDQVPVVEIDDSYSCLLMQDFLWFTKVSCMWD
EILWLRQCVTVSQSSCSCVLQTRFKMLLAISQMQGLLGIQDLGQVFFEPIKDKQGNILVVTLKEVKTNQT
FESVRWIPLSKLQTSRKSISSPEEPTALDVLLMTMQEKLAYHQNSSQALPPGLYLGYLKLCSAVDQIRVL
VPEQLPNILCHVKIRSNSNISREEWEWLQNLASMEDAIPSEQELETSQQLFLQELQGAIRELMQLVNIPL
HEAKDFRLYSQEVLDFGRQVSFLLLLPPSDDVCTAPGQNNPYTPRSGFLTLPLQIFELVHFFIYDHEFIS
QYCQVSAFLELESLLSQQSLREAFSDSELTTAKQRHQQVQDYIQQMEEIWREMRWMMDALQHARYKQPSC
GVPLGWFVKESGTAQNEKTQSTSSHLDFLPSPTPSPEMNRKLNSDSHGISDEEGSSEVFLATDSDYDSSS
AQSPRELDLVYSSSGLECYRRRTPRPFRDSAPDVLQNHELKMPPIMPPKEPQPLSEQYDSDFVLPSRQIE
LLRITEKRQAYCVQTSSLDFPKPFCFGARKSCPGSVDSSPTESRTAGHCSSVPSGTRSTFSSSHDWHAES
SGAVFRTRSVEWTQTFQETSEPGHVANWGRLPGSFIVRVCAQYETGLSKETSVKLPLTNKMSAEEVVKLV
VQETNEISRKVLGNASAVCYSEEQFGHFALVFVTEDVEQCLPDNFLPLSLQKAWPNGRFCVRIKDTSPLL
FRYGPATTV

>Tyto-a XP_032859862.1 ankyrin repeat and fibronectin type-III domain-containing protein 1-like isoform X1 [Tyto alba] ancestral
MASFGKLTEYFSLRKSRMELRSGRRGRRSGSCCCSVTECRSLDRKLQRPLLGKSRTLPSIPQSPVLSRLP
LLDSTAYREEMPEQKPYKKHSASDHQKGCTVPSAGEAWRLEDDCTDPPPNPQLGTAVEDAPFSYFRTRSF
YMRKSLSVDNHLGSLSYAVHPAETRAERVKTKLRRQFSLGSADKKDFYQPKSESSLSRFAHRLSVKQKQE
KRRKAEYASAELSAFRPRSLSIEWSSSPKMTQQMRDLQLAQARKPPGPSSPNAAKRLYRNLSGKFRVNYT
SFDEGSLAGRGEKEKLRKSYLFQSNAALFEAVELQDLDRVQELLKQYSPEELDLNTPNSEGLLPLDIAIM
TNNAPIARALLQAGAKESPHFVSLESRSLHLSTLVREAEQRVNELTAQVVNEAPNTDCSEKEKQLKAWEW
RYRLYKRMKAGFEHARVPDAPTNVHLSVASSSSVQVTFWEPLSINSAVVTKYKVEWSCSPTFSPPLGEAV
IDKLKNLNFTIRGLVSGTAYYVQVSAYNMKGWGPPQASVPPFAIPSNWREYDGRAPRRRGQAEALDHLLG
QVKTVHQHCVCHEPCKNQPQSRKHSVSKSLKHLFHPGSKFLKTLKRGLYLTAIFYKDENILVTHEDQIPV
VEIDDSYSCLLMQDFLWFTKVSCMWDEILWLRQCVTVSQSSCSCILQTRFKMLLAISQMQGLLGIQDLGQ
VFFEPVKDKQGNILIVTLKEVKTNQTFESVRWVPVCKLQTSRKSVSSPEEPTALDTLLISIQDKLAYHQR
SSHALSPGLYLGYLKLCSAVDQIRVLVPERLPNILCHVKIRSNPNISREEWEWLQKMASVEEPVPAEPET
ETAQNHLFQELQVAIKELMTLINIPLQEAKDFRLYSQEVLDFGGQVSFLLLLPPSDDVCTAPGQNNPYTP
RSGFLTLPLQIFELVHFFTYDREFITQYCQVSALLELESLLSQQSLREAFSDAELSTAKQRHQQVQDYVQ
QMEEIWREMRWIMDALQHARYKQPSCGVSLSGFLAEAGGAMKEKTRSTSSHLDYLPSPAPSPEASRKLNS
DSHGLSDEEGSSEVFLATDSDYDSSRAQSPKELDLVYSSSGPECCSRRVTHTLRDGAPDVLQTHELKTPP
PPPEEPRPPPELYDSDFVLPSRQIELLRITEKRQAYCVRTSSLDFPKPLCQVARKSCPGSVDSSPTERTA
GHCSQLRLGTGSTPSPERGRGGQGSEPVFRTHSAEWTQNFQEQPEQPGCLADRGKKPGSVTLRVCPQYET
GLSKETSVKLHITSQTSAGEVVKLVVLEMNDVSRGVLGGSAAFFYGEEQLEHFGLVFASDESERWLPDDF
LPLSLQTTRPEGRFYVRIKETSPLVLQFGPATTV

>Xenopus-a XP_017953075.1 ankyrin repeat and fibronectin type-III domain-containing protein 1 isoform X1 [Xenopus tropicalis] ancestral
MSSFGKLTEYFSLRKSREDIRPGRSTGRRSGSYCCTITQSRSLDRKLQRPVLGKSLTLPSIPQSPVLTRV
PQHQDSVPRLPAAGSSDSMVICKLPPAVDSWRSGDSLMNAGPLAPRLMSSPEEPRLQQPFHMRKSFSVDN
HLSSCHYPLHPPDPQGLRVKNKLRRQFSLGSADRKEFQTPRSIGSFSKFTNRLSLKEKSERRNDAELAPQ
EQPLFRQRSLSIEWSSSPKMTQQMRDLQLSQTKKPSGPSSPNAAKRLYRNLSGKFRVNYMSFDEGSLTAR
NEKERLRKPCLFQGNAALFEAVEMQDLDRVQELLKQFSVEELDLNTPNSEGLLPLDIAIMTNNAPIAKTL
LQAGAKESPHFMSLESRSLHLSTLVREAEQRVNDLTAQVVNEAPNADCSEKEKQLKSWEWRYRLYKRMKA
GFEHARVPDPPTNVRLAVTSSTTLQVTFQEPLSVNSAVVTKYKVEWSLSSSFSPNVGEVVIEKLRNLHFN
IRGLTSGTQYYVQVSAYNMKGWGPPQPSLPAFAIPSNWREYDGRAPRRRGQTEALDLLLSQVKTYHQHCV
CHEPFKNQPQSRKHSVSKSLKHLFHPSSKFLKGLKRGLYLASIFYKDDNILVTHEDQIPVVEIDDSYSCL
LMQDFLWFTKVSCMWDDILWLRQCVTVSQSSCSCVLQTRFKMLLAVSQMQGLLGFQDLGQVFFEPIKDKQ
GNILIVTLKEVKLSQTLENVRWMPVFKLQTHRKSVSSPDEPSALDVLLMTLHEKMEYHRRSSQALAPGLY
LGYLKLSSAVDQIRVLVPERLPNILCHVKIRSNSNVSREEWEWLQTLASGEDSIANEQDTESCQNLLLEE
LRTAVKELMNQVNIPHHEAKDFRLYSQEVLEFGGQVSFLLLLPPSDDVCTAPGQNNPYTPYSGFLTLPLQ
IFELVHFFTYDRDFISQYCQASALLELESLLSQQSLREAFSDSELTTAKQRHQQIQDYIQQMEEIWREMR
WMMDALQHARYKQPSCTVPLTCFLDGAGDGFLKEKPPSTSSHLDYFPSPTPSPENSRKLNSDLLPAPYSD
NLLLDVKFANQSSPLLDSHGVSDEEGSSEVFLATDSDYDSSRAQSPKELDLVYSSGQECGRRNLRSFRDG
TPDVLQTHDSKVLPQEDERPQQLYDSDFVLPSRQIELLRITEKRQAYCVRTSSLDFPKHPYKASRKSCPG
SVDSSPTETKAAGYHSVRGLRTSTSFSPDHELRCDSSQRIYRTHSVEWTHDFQEPLEPKLITGQGKKNNS
VTIRIFPQYETGLSKEMSVKLHITSKTPAQEVVKLVVLQMNEISRSMQGNTEAYCYAEDQLDHFALVFTS
ENNKEQWLADDFLPFSLHNSWNKGHFSVRIRDTSPLLFQYGPAT

>Zootoca-a XP_034987497.1 ankyrin repeat and fibronectin type-III domain-containing protein 1-like isoform X1 [Zootoca vivipara] ancestral
MSSFGKLTEYFSLRKSRNEFRSDRRSSRRSGSYCCSITECRSLDRKPQRPVLGKSRTLPSIPQSPIINRV
PLLDSKLYKKDMPEQKHYRNHSAPECQKGCTVPSTGEAWQLEDDCAESVRDPALQPRLCTAMDEAPFRSL
RTRSFYMRKSLSVDNHLSALSYSIHPTETKTERVKTKLRRQFSLGSADKKDLYPSKSEGSLSKFTHRLSI
KQKQEKRRKAEYASAELSAFRPRSLSIEWSSSPKMTQQMRDPQLAQSRKQPGPSSPNAAKRLYRNLSGKF
RVNYMSFDEGSIAGRSEKEKLRKSYPFQGNAALFEAVELQDLDKVQELLKQFSPEELDLNTPNSEGLLPL
DIAIMTNNAPIAKTLLLAGAKESPHFVSLESRSLHLSTLVQEAEQRVNDLTAQVVNELPSADGSEKEKQL
KAWEWRYRLYKRMNAGFEHARVPDPPMNVHLSVASSTSVDVSFQEPLSVNSAIVTKYKVEWSCSPTFSPP
LGEVVINKLKNLHITIHGLLSGTAYYVQVSAYNMKGWGPPQTSIPPFAIPSNWREYDGRAPRRRGQAEAL
DHLLSQVKMVHQQCVCHEPCKNQPQSRKHSVSKSLKYLFHPGSKFLKTLKRGLYLASIFYKDDNILVTHE
DQIPVVEIDDTYSCLLMQDFLWFTKVSCMWDEILWLRQCVTVSQSSCSCILQTRLKMLLAISQMQGLLGI
QDLGHVFFEPIKDKQGNILVVTLKEVKTNQTFESVHWVPLSKLQTSRKSISSPEEPTALDVLLMTMQDKL
IYHQRSSQALPPGLYLGYLKLCSAVDQIRVLVPERLPNILCHVKIRSNPNISREEWEWLQQQASVEEPIP
TEQDLETTQNLFLQELQVAIKELMQMVNIPLHEAKDFRLYSQEVLDFGGQVSFLLLVPPSEDVCTAPGQN
NPYTPRSGFLTLPLQIFELVHFFTYDHEFISQYCQVSALLELESLLSQQSLREAFSDSELTTAKQRHQQV
QDYIQQMEEIWREMRWMMDALQHARYKQPSGGIPLTWFLEESSIDLKEKTRSTSSHFDFFPSPTPSPEMS
RKLNSDSHGISDEEGSSEVFLATDSDYDSSRAQSPRELDLLYPSSGPECFSRRNPRPLRDSAPDVLQNHE
LKTPSIPPEEPRPPPELYDSDFVLPSRQIELLRITEKRQAYCVRTSSLDFPKPLCHGARKSCPGSVDSSP
TESRTAGRCSPVRLGTGSEFSPRHGCPAGSSEPVFRTRSVEWTRTFQEAADPGHVANRVKSTGSFALRVC
PQYETGLSKETSVKLHLTNKMSAEDVVKLVVQEMNEVSRDVLGNADAFCYSEDQLEHFGLVFVSDEVEQW
LPNDFLPLSLQKAWPDGRFYVRIKETSPLLFQYGPATTV

>Capsaspora-1 XP_004345775.2 hypothetical protein CAOG_06185 [Capsaspora owczarzaki ATCC 30864] ancestral
MSSDRRGSVISTTSTGSGAVGPRSQSAIAGATAGYRASRKNSIAPSFTSEIDEEVEEDADSLTSSASSAS
RKRSLIGTLKRVGTKLGAGRTSASNSPGGGNGAGDGESRRASISSASSRVSRRPTAQELFGLGVSAGGNV
DSASSGIDPSVSLDSINLAATTAGLTLSPDQLHVIVCRLGSNPPYSPESRLLEAVQLGDFDTVRLLAPVV
ATSGTALRRSASTADTAGSSDSPTRRNSNADEERLPNINHIFEGQYTVLDVAALSSHSDITHWLLDHGAM
HAPTTLDNKIWFALLKAWVSETWNRFDTVIELMNKDEIIKIYRKLRLYERQIRHFESSVVASAPSSVSLT
CLSNTSLLVTFAPPYSSGNALLTNYAVSWSASPFTPDSPFSNPAGSSEPTIKTVYVNGHSSTFVIEPLPE
NAITFVRVAARNIQGLSPWQLASPRCLQLSSWKAINLAKPVVDLDVTASAIKDAQDYFSDRAKRHRDVER
VVMGGSSSKVKQMMGVVPDSSHVALKIAPGSDWVPQMKLERTLQPNGIYLASLVFCDENNSVLITAKDET
WPIVTLDPAYVGKRQFDEAHDIFTWMARVGAQWNTLHTLLQGVDDFDGLYDSSRAQCEFVKAAAYLRHVL
GVELGRLHFRPLTLPNRASVVVTVLRVAKTADISEDLPHKWQTVLPTSLSQPPSLHSSFTTDRNGTENGS
DKVSTNSPRPSFIAPDLVSRTSSSDFSVENVQNFGLGAFLNQLNNVWGTNPVAVAPALYHERSSSTASAA
SVQAAIQHNEPVVSIAATKLHDYTEHLLAAHVSLTTPLRRGVYVAHVMPINRINRVDVVVPRTTPHIVPH
SLVREGSSQISAEEWSTLRRVVRRETTLSELQDQLAQLQDAITPSSTIDHFVQISKLQAGIRFCQEVTRA
TAQLTMSVSSLTSTLTANGSNAHGPHTPTQPSGLSPNTSTERLVLSPDPSSIRSRLQDAATHTAGHRIYC
GEPIEVSSQVTLILILPPESTLRHISQGGLADSERFISLPLAVFENVHFLQYQASIYRMYAKLSVIVHHD
KALLNQWSRQGHSAMAKEKAAEELDLISSVDHDLELSWKNVRWVKQAVQLGLALGSSSHSASTSSSGNLF
GSPISSVSSIAATAGSSSVPSADAKNELFPLLLPSLNLTLGTATSTVSVGSATSDSDSNI

>Acropora XP_015760816.1 PREDICTED: ankyrin repeat and fibronectin type-III domain-containing protein 1-like isoform X1 [Acropora digitifera] ancestral
MKTQCGLSLWFFWKDYRLSMSKETTGDSQTAKNLPWCISCSKDGIVAAQSELDCDDLKGDFTGLIGDNKT
RALLNGRKDNCLTDRCSTLFTKPHPLSSPVNKYSSLIRAQTFSSVLDNVDIPVETSSARNFSKAPLRLKF
ALSPKGAAWNLEDDEDIESAISCCTDGVPFGYTAGGLYYSTDQHLQLLHSTMQGCKEDCPLSSETEKKHS
VIKETRISKLARRFSQRKEKINIRKEERSHSLEDLESSQQAKLQQASNKSPKLQRTMSVIQRSSPRLRLS
VQENRFSFNNKDFKEKCKKKKTDASVDALIEAIVRNESDHMRNILESELIDVNGLNDDGFSPLDVAVMLG
RPSVIKMLLLYGAQEGTKLPNNYLSKHINMLLKEAELRVDDLTTVVVHANFTNSSEVKENERLLQDWLWR
KHLLEQIKKGLTKMGLPDKPSRVTISVASEDSLIVRFIEPLDEKAIVSKYKIQWSKSPNFMLLDGEHILR
DLRSLEYTMCKLKKSVSYYVRVCCGNLKGFGSWLESTPSCAMPSTWHEVDDSKPRFQGRLNVIDDLFGRV
WQSHEDFSPFRPIVAHRLRSNTIQNETASECGVSPRTSRKSTMKKSLTKYTNLLFHAAPKFSRHLKRGVY
LASILFTDDKKLLVTLDENIPIIAVDDSHPSTFLQDFCWLMKVACTWKDVKKLKEEIEKKSSSTSLLFRC
KLLHAAHALQGALGKQDLGRLHYKPVKDRNGSTVIVAVNFVMRASSFRPRIMSLKWTSLSKLQKKTQTAP
LLESLQNELFSASEILLSSIQEKIQYFENSTKCLERGLYIGYLKLRTSVDAIHVVVQENCPNVLPHVKIR
DNPNVSREEWQWLQTLDAFKETQEPSKTAHEFQVLVAKAAETLMGKLGIGKEASRLHRLYDREVVELDEN
VSFIIVFPPPEEVCSAPGQLDCLSHQKSFISMSVQTFEMMHMFTYQQEFICHYSRLSSVLDMDSVICQQA
LREAFSPTEVQIAKARQEQLLDFQGELDETWQGMRWILDALHYARDRQIKGGIPLGEVYEYSRSYSDDHC
SFSYVKDKVTCGGGDSFLCSSCGSPKEGVLQIHTSGETNLPPGATITLHVTSNTTACQVVKMVVQELSRK
CHNRTDKTERWSCLSPLKHKDLCLVAVIGGQEKCLKDDFKPLQLQNPWKRGGLYVRLRSEAIAATSSSNC
YSNV

>Acyrthosiphon XP_008187374.1 ankyrin repeat and fibronectin type-III domain-containing protein 1 isoform X2 [Acyrthosiphon pisum] ancestral
MADFERLIPADRHETGTVAADRVSRVSSFSRVSLARFSQRLRRRGWTVGADQDKENVTAVYRPALPPPVP
VVKRVKFDERVYHGPVCGHGCAATSFGRRGGILKDAPAGPVAARCLSSVIGYSNVSYADGDDAVPNRMRM
YDVPVTSFYISAGDDRLPVPLPPSTFSAKRSSSAVVGALRDAKKTRRFGTDIGTSISSLRNNGSSSEAQT
KQRQHHHPKARESQVHNINIHLHGLFAAVEHGQLEKARNILTTCEVQVNSVNSDGLTPLDVAFLSNNRDL
VRLLLAHGATEETSMKNLETHLSNLLEEAEDRVIGLRRRGNQDDSQTKSLALWERRKRGLKKMRIGFEHA
KPPDKPEKIILEVTGNDNVRVSCIEADYPESAICTKFNVEWSTSESFKNLTGSKCLPATDGEITINNLEH
GKTYYFRCSAGNLKDFSDYQYPTPVSVTISSWWDVCQESRRCSAAMKVKMDDILDKMISIRPDLHRSSFE
VSGNDCTSNTKRRKPPTFKQLFSGNTKLHKNLRRGVYLSCLLYHEDKVLVTNEDYLPVVEIDDTYPKEML
NDFHWFYKIAFAWKDLKWFKDDLEKSTNSSISFRTKLIQAVTQMQDIFNTQDLGKVYYKPIRDSDGTTVI
CTVNNVCQPKNVVNLKWTPMAKILKKSSRSDNLTDLLISSIQDQIMFYQTSNAKLQKGLYVGYLLMRSSV
DMLHVMVPLQNPNMPVCCKIRDNPHVTAEEWLWLQQGAGAPCDYTCLEFASQFKMATNRLFSLVQIPKDK
RSVQRVYTSEVIEVDRDVSLIMIVPPAEVACAVGEGNQSAVHLHRIELVPLSVQVFEMIHFGTYRAETLL
LYARLSSVVQLDSDDARYSIRQAWSSSDLETAKQRLDTVESLETGLNAAWKHLRWLLDVMNFARERLFQS
QVSNSNCSKSASNSQLEMKSAKSNSLLQLPDSKLVKSRGSWPGPGLNSMRTLESVCPEISRSEQYLSPPV
HDREYVLAKKQSCSSETSNDSKDEPEYNDGQTSCMTDLSSKSNHVAAKDVNKVDDEGFSDATIKSESLVP
VPAPGIIEVCAAYDTGLPHPTSLKLHISPTTSAREVVQLFLQQLNMSVVVKGKTGPIYPSTEFGNFCLVS
VTGARERCLRDDFKPLQLTHPWRDGRMYIRHKQDVLAALELHSSILTVAATKHH

>Adineta CAF1275538.1 unnamed protein product [Adineta steineri] ancestral
MSTTDNWIKLYRWWQEHLKTRFSSPTVIDDHQYLLQRRPSLKNSQLIKIKKRSSYGEIDQRQLGNNDFRH
VRDSIRGKNPLTTRITPIIITNKRHQFRRSTTYDISSEEIESNENKIIPTKITSMNKKRTQYSRRLSLVK
FELSSVNSNGTKDEQKPTVPSCSPNLIQKLLFRQFSPKTRPYAIGVSSDDNVSTTILTNEQSPNRRRTNV
LSKKQSCASLTSANNSKQNGGETLLVPLFNKALSKSQQSDLNSYLSKRRNTTGSISFNKVVDVKNISNGN
NLKITSANNSNNKISTENIFQTVEESDFLGTKHLIQTNENIINSYNDYDWCPLDIAIMLNNIPMVRLLLH
YGANESEKIQPEEIRYQSVCQQLSNLSEQICDESIKKYSSNRLTPDDASLRRLSPSSDKQHRHRRTSKSQ
LHYQLNQQRSLMLSQMKDNYEQADIPDAPTNVRLMVTGSDNITVTFDEPLRSNGVMVIKYKIEWSFDEYF
HDISFDIIKNCFLREYIIRNLPVGQKCYVRVSAGNMKGFGQTVLANPPYCVPSNWREFSKTSRTNICDLR
FEEILNKILTEREREGNEPNETPNIRNRRRSYGNLRKNLRQLFQFYPRLARSMKRGLYLVSVMVNGDRIL
VTNEDVLPMVEVDENYGHNLLGDFQWFMKLTFVWDDLKNLRPDLERCLSVTSFYLRIKLVQAAIELQTLE
EINNLGRLHHTYIRDNDGNVAFILINDLSSDTRANICPSNLKWITMTKFFETIKESTNNSCLQQITEKLP
NMIDFYHASMRRLDSGLYVAYLKMQNSVDSVRVMVNKFMPGSLPCTKIRSIANVSRDEWEWLHNNNNESS
TDDESSDNSLELFKTQFRHAAKELFIILNLPETHFSNSRIYDSQVVEIRDDLSLIILMSTADEVNILSAP
SNHSFSSFIYLPLYIFEVLQHLSNNYRFICQYSRVSICLDFELICAQQNQREAFSINELDETRYRLNHLL
SCQQDLDDIWRLSRWLVHVINCAKDKTYSGISLKSFQSSTNFNQIKTDVQLFQSENYSMKKSDSGFIDID
DHSIELTFYISLLSSNTYNPFKIRLNKMTKLNDILQIILKEQEKHFFQLNSSINFVWIRSNGREYIIEEN
LTAYDIQKRLGNFGGQIYLRAKDLSIGHSSQSIEKTPWLFAPTSETHSGLPGSNLSLNI

>Aedes EAT35190.1 AAEL012627-PA [Aedes aegypti] ancestral
MTFATSFGEISLPDVVSRSLSSVALPDCTVISPPAIRFGSVSPQGSRSQRRTPSPKKKDGSLLDIATIES
PPPSLSPSPSIVTAPVLYFEHERFPASHLDRMTSASSPNLSSVQAKKMEYLLPHQQHPPGSQPPAPPSKR
QISPKIHKKTRHLSTSSADGDTDHNGGAPKSTLNLRVASLIETNNNKNFSIGGGIDVLAKQEPAAINNNH
NHPHPGPYWKHKITKKQSKMAQAQLDKLTQINIHLHALFAAVEHGHLEKARTILESTDVDVNSLNSDGLS
PLDVAVLSNNRSMTKMLLQQGAIENAHTTAANNVGLHLNNLLCEAEATIHELGNFDSGQHQTQQAGSGPG
GGAGGKTSFTNIIGSGGPSVTSCTGSEIDKQVGLWERRVKGLRRMILGWDQTKPPDLPNRIDIDVAGCTS
VSLRLYEPLEGAISTKFKVQWSSRSDFSNVVGEREVIEWTSFHGCMGAVCNLSELIQGRRYFFRACAGNI
KGWGPYKLSTPNCVVPSSWRDVESRENRFVGKQRNLDDLFNAVRLARPEDASEIALDAAAPAKRAIKKKT
TIKQLFSAASKFQKNLKRGIYLACVLYHEDKLLLTNEDFVPVIEIDETFTSNLHTDFYWLMKVACTWDDV
KLLRMDMERNASSAIHFRTKLLSAACQMQSALSITDLGQLYYKPLRDVQGTVVLSCVNCIKSPKSVSVLN
SRWIPLNKIHKKLALSTEDSSINELLMNSIQDQINYHQVSNIRLARGLYVGYLKMQSSVDVIQVVVPVKA
PNVLPHCKIRDNPHVSAEEWELIKQHKAPSILEFRPKNQAPTEVQLHFLEILTKAVHNLFQYMDIPMDVA
VAHRLYDVEVIELNNDVSFLIICPPAESSCAVPGQKDILLQRGDLFSMPIQAFEMIHLKSYQSSIVQKYS
RLSCILELDTMMANHLHREAFSTSELQKAKDRLAKLQDLSSGLNTVWKGVRWLMDVIGYARDRANMPELN
MKQILDYKSTYFGKKSGAEKKGGSETQLLQPPTNPPVFHKSSPGRGSWPGPAVEHPLGHNGLLDAEHSKS
EQLLKYNSQRFLNVSNMNSRKNSADSAYSNSANSYYSVTEVEPEKEFVTPRLPPSRSEDTLVDKKKSSEH
SSATKKRPPTMYSSYSATSSPLLSVRSPFVATIASVTKASAGEDTENRTVVPAPLKVSKKPRDQALKTLN
QIEPDYEPIVTTYLKPTLTALQNEAKGFQTALHIAEEPQGPLQQLPPDVLDHRTMAPATTVPDLAQSSQR
RPVPPVATTNPPEPTTASEPNPSAEPTSPLTTSIVQVYAAYETGLPSGTSLKLRVTQKTTAREVIDLVVK
QLNMAVVLKGKEGPIYAADKLDNFCLVAVIGARERCLRDDFRPLQLQNPWKKGRLYVRQKHDLLAAIEHS
NRDMAEI

>Amphimedon XP_019852930.1 PREDICTED: ankyrin repeat and fibronectin type-III domain-containing protein 1-like [Amphimedon queenslandica] ancestral
MSSSHQQHWSYESSYPVASHHDSLARCAHPSDLNRVNPKPHPQLRRHTSDRSAEHHRSRNKLSHETSASN
QIASLSSGYVSADHRTSDYPHYRSSRGSGLDYKPHKEREFVRSTTSPDIGAYQLSSLDRHSFSDGSQSSF
TGSSAEATNRMGPSHVGGVERPYRESPNSSQSDFSDHHHHQRYSGSRAGGGSSSGLYHSLPRSRSSLAAS
GSATGLDLSTEDRNHKSTYNHPSGVLHGSGRVWPVEEEDKLLQRQAHLPPRTINTADDYWMPRHIPPVYF
SRSSTTSPSFSSEAESNETPWYEQDNPNIHSGLMFYSPNHPPAPPPSLPSHHPRPHSYHHTTSPIDGTGI
PLSRPHLPTTPTRDPVSREYDVMSEQKMLSQQRLARYFSHSQGEGGGGGKGERMFRRESSPAELGQTPPL
HDHDKLESIGEKPSPKTGKRSPSKHKKVGRSKSSAIGKLVKKFSTKGGKNDKSLKTEVSNGDKKGLTGSG
SNLDGFLQRVKRSQSMELLQLAATPVLGNGRKVTTPTPSPLTTPKVGKSIFRARRNSESDLENLGTLVRT
GSKKNLAMDTTQALFEAIESEDEGKCQAILESQDTIPPDINSTNDDNWTPLDLAAMLNERIALLLLAYGA
KDSARYFKDPEYRRDHLKDLLKKADTERRSVADMIQASGGGSKELDRQLVHWTSRVNLMRKMKSNIDKTN
PPGAPRHVQLSVTSAESLTVRFSEPEFSNGAPVTRYKIQWSKGEQFTRETGEFTLCDARNKEYVIPGLDN
GVRYYVRVSAFNLKGYGPPRTSVPTYAIPSSWHDCNKSKPRYYGSTTQIEIISANMNKVLSQQDANAYSG
TGTPSTSSNRRSIKKGLTKFFNQGVKFHKSLKTGVYLSSILYSDEGRVLVTVDDNLPLVEVSDSLPSSIG
GDFAWVAKVACNWEDVQDMSDESDTHTSSPAIQFRNKLLHALLMLQEGTGLQDLGLLHHRTYQDSHGSLI
FVLVQYIEDYKSAQGVSTKWSSMAKLRRKFAQFESSGGSDHVTDVSADQLLRDVPNIIHHHTRCSHVLQR
GLYLGYLKARVSSSVGSMTVVTSGTLPNVLPHYKIRENPNISQSEWLWLNSLHKKPEAASTTSYDNQGPQ
SLQKILCSSVEHFLNILGIDPEETSQTQLYTEEVIELNENVTFLLLMPSPENVCTPPGSSDQFDGPSFSH
TPIATFELLQLYTYQRPFMLKFAQVSSRLDIELLITQKKRREAFSKAEIAAAKTQHEQLQKIQEDTEQAW
KQMRWIETALKIGRETEVDNRLIVKELRKKFFKMTRSSTSSSLSSSTSSAGGSFSSPIKKSVANVLSAPN
VNQYIRVYPAYETGLSKGTSVKIFLTPLTVTDEIILVTVEQLEKARKEKGIPGYGIRGRDLADFYLVAML
PGHREEVLAPRFTPLQLLNYSSKYKFILRRSMDQQATDV

>Anneissia XP_033108696.1 uncharacterized protein LOC117110186 isoform X1 [Anneissia japonica] ancestral
MGNKPGKRRMDGAELYSFEDFESHLPIDDSLADTNYTTASGYRLPPSGSVYGAYVAVNKNAEWEDSSLTV
ERGIRISAQCTQKTSIQYTQRRNPRSQGLYNSTGQVHIQKQDFNDSVYDIKQQSVSLHSLTQPFTGLSKN
TALSHSSELEGENNDHNDNPIVASPFVDKLSVRVHPSDLLNFRCRQSRPQTSYEGKTGYSRSLGNLDRSS
TTKERHIPGEFVHSSMRSQLKPRAVSTSNLTPTQRLNEMINLNQTSSDSDCLLAAMDQSHFESNGNDTDD
VNLLLDMVNSIKPPSRARGNSLNPELLQMWERKTSTKSEEPSSTTVRSRGRPYIRPPNKSSGNIPRQVLL
SNFPAGKNPREKLTKPIASSQSSIISANHSNNMVRSRTTPSLNTVGSDEQEETDSSSAVRLGGRQQSVPS
LSISGNGAAWRVEDEETSIPAPMPSLEDTPFSKSSSQLYYPNTSTAACDGDKKVRGNGGSSSFSKLARRL
SQKGERRNTIVEHTTPIARKPAIDKSEIRKAHSLESLHPETTEEDQVNSAIPASPSLQNRLQRTLSSKKR
GSSSSESDGSGSKVEKDKNRRTSKANFSDITALFDAVHNQEVDRAKYILDCNGLDINAVNSDDFTPLDVA
IMVHNTAMAKLLLAFGARENPKYLHKDARASKLNTLINEAERQVQELTSRAVNNTGSSQSVNKETDKRLR
DWEWKHRLFRRMKATFEHARPPEPPQNVNISVTSSSSISVQFDEPSNNNLGVITRYKIEWSVQEDFSQCS
GEHILYNNTNLSYKIQGLVAGKRYFVRVSAFNLKGFGIPQLATPPFAIPSCWRDRDGRKSRTSGQMKVLE
DLFKEVKDARLPHSVELKTNSPKSSPNQVRKTMKKSIKNFFQFAPKFHKLLKRAVYVCTLLYSEDKVLVT
TEDHLPIVEVDDNYPSNMYQDFLWFMKVACTWEDVDVLRGDLEKALSTSPSLMFRNKLLQAVALMQTTLG
IQDLGQVYYEPIRDDNGSTIFVLVKHIKDSRSVQSASLKWLNLGRVQKRRSVCFENPTASEILLSSIPEK
IFFSQVNQMPHEKGLYLGYMKLRSSVDTIRIQVQAKSPNVLPCVKVRDNSNVTQDEWDWLYQLNTSKVTK
PVTKVQEEFQLQLADAARTLAKKIGVSEEETLKHRLCDYEVIDLNDEVSFIIMVPPVSDVCTGPGHLDNN
FMRGSEYVSLPVQVFEMVHTTTYHNDFIRYYSRLSSILEMENLLAQQSVREAFHTVEMNDAKQRQQQIAD
FQQTLESAWKGTRWIMDVIQYARDKQLKGGVPLSVLFAPPPSPVETQAMDTLSKGKGLSHDKDKHDSKYS
SRKISRANIGILRVYPAYDTGLASGTSVKLQVTTRTSSREIINLVIEQLNKAIQVRGLEAHIYPDEEWQN
FGLVAAISGKEHSLPDDFNPLVLQNPWTKGKLYIKHKEKTKIKIKSNSMV

>Anopheles XP_321358.5 AGAP001726-PA [Anopheles gambiae str. PEST] ancestral
MVQKMLAPGKKDEISLPELVTRSLSNLELPSCRLPCPNLIPRPAEVPTTPEHKSAASSSCSLSTLETQTA
IAGASVQSLPIAIATGATSSTVSLTYEDELSPGGSARRKTKPNSPLGSLLAAVTSPVLSRISSASSPNLS
SNGSTLSSPSDRRMEYLLPHQQHPPGAGVQGAGPIPSQQKHQQQQQSVLLPKHGTARQHSPKIVKKTRHL
STSSADEPDACDRKAAGGGGGADKLSSSRHVEAERNARNAQHLLLRAKRLTVSDNHNLSNSGSGNTAGTI
ITPATTNSVDVLAVHNAKSVSPLPSYTQQQQQQSAAAPPSYWKQKKLPTKKQHKQLQAQLDKLTQINIHL
HALFSAVEHGHLEKARTILESTDVDVNSLNSDGLTPLDVAVLSNNRSMTKMLLQQGAIENAHSVHAANSN
MGLHLNNLLCDAEATVHELGNFDGSQAGGLAGSERTGTGTNAGKTTFSNIIGSSGPSVTSCTGSEIDKQV
GLWERRVKGLRRMILGWEQTKPPDVPNRIDIDVTGCSAVSLRLYEPLEGAITTKFKVQWSSRSDFSNVVG
EREISEWCSFHGCMGAVCNLNELIQGRRYFFRACAGNVKGWGPYKLSVPNCVVPSSWRDVESRDNRFAGK
QRNLDELFNAVRLARPEDASEIALDGGQQQKRATKKKTTIKQLFSAASKFQKNLKRGIYLACVLYHEDKL
LLTNEDFVPVIEIDETFTSNLHTDFYWLMKVACTWDDVKLLRMDMERNASSAIHFRTKLLSAACQMQSAL
SITDLGQLFYRPLRDVHGTVVLSCVNCIKSPKAVSVLNSRWIPLNKIHKKLALSTEESSINEILMNSIQE
QINYHQVSNIRLSRGLYVGYLKMQSSVDVIQVVVPVKAPNVLPHCKIRDNPHVSAEEWELIKQHKPSTIL
EFRPKHQGPSEVQLHFLEMLTKAVHNLFQYMDIPVDVAVAHRLYDVEVIELNADVSFLIICPPAESSCAV
PGQKESLLQRGDLFSMPIQAFEMIHLKTYQGSIIQKYSRLSCILELDTMLANHLHREAFSSSELQKAKDR
LAKLQELSGGLNTIWKGVRWLMDVIGYARDRANMPELNMKQILDYKAAYFGKLPKHQHQQPASDDQKKKG
GSETQLLHPPGTAPNSFHKSSPGRGSWPGPAVENTLGHNGLLDAEHSKSEQLLKYNSARFLNVSQAGSRK
NSADSNSVATHSSYYSVTGVEPEKEFVVMPRLPPSRSEDTLNSSHLHHHLHHGHHHHHGGEGGKAIGPGG
AMGGAGVGGAGGAGKKRPPTIYSSYSATSSPLLNVRSPFLVPMGPANAAPSSPAGVLVAKVPPVAVEDIE
NSKQQPPVQQTAATSAAAGTGQQPSLTTGGAVPFKLLTKKSRDQALKAINFIEREQQQEMEIFEETKPIL
TTTYLKPTLAALQNEAKSSYQQQPDSGAEQTPREATAQLSPVQASETLTPAGSVAITVEPSVPPAAATDL
EPESGASEAPPGTDGAAAAPPTGGAAVTNATSILQVYAAYETGLPSGTSLKLRVTPKTSAREVIDLVVKQ
LNMAVVLKGREGPIYSSERLDNFCLVAVIGARERCLRDDFRPLQLQNPWRKGRLYVRQKHDLLAAIEHSN
RDTADI

>Apis XP_016771568.2 uncharacterized protein LOC410514 isoform X1 [Apis mellifera] ancestral
MKFRKLSTSSPKMELLSRRSSSDRMSTLKRSRSFRASMKLMSKLRSRASMRLNGGFDLSPTSLQHSKRKR
EKLSLVEEGVVSTPANNNNNNNTTTIIDPSFENRPSRIIEDNDTLVPQGDRLSSTLEFESRKIAKELSKL
CLTDLTTEKSRRGKSSDEISPKVTTRNIFRWRRSNGEVEEESEGKKRPPLPWTATGGHENPTFRLDASLD
SSMSAFLFESENSDRVANDHCKDETGYLEERWPDDAPFTADSKNDEARKGRESEEVDDDDDDCRANESER
DESKRGLFTGAKARSLSVNDVVLRDEEVASSLVLNSLVDDVGDASKGTRKSQSEKIRKTSVCSSKSCRIR
TVDNIANFWTSARGGSFRSKVSVGRKKSIKESRDSHDSLGNRDRVLVTTTSGSKLYSLQGMEFLEGFGKK
KQQPNQQSNNISSVHINPLTAQSLNIHLHALFAAVEHGHLDKARTILESTDVDVNSVNSDGLSPLDVAVL
SNNRPLAKMLVAFGAQEGNQFKSPESLGSHLASLLLEAEHRVQELGGSTSGSGGTTLLEPPASHRSSFSS
QHNNLTGCGGSAEDKQLALWERRARALRKMLLGFDQARPPDMPFLVAVDVTGTNSVTVRFQEPDSHDSPI
CTKFKVQWSIKEDFSVVCGEREVLDMKQRECRIDDLIQGQKYYFRAAAGNLKGYSRFRNSTPAHVTPSSW
RDIDGRVPRFAGRLEQLNTLFTDIRRPEYTQETPAVQRRNHKKKTTIKQLFTATSKFQKNLRRGVFLACL
LYHEDKVLVTNEDFLPVIEVDETYPSCIYNDFHWLMKVGCTWDDVKILRQDMEKSHSSSTNHFRIKLLQA
AAQMQAALCIQDLGQLYHKPIRDVQGTLVFSTVNYVKSPKLISVLNSRWLPLSKVTKKVIIHEDSNVADI
LIASIQEQMTYHQVSSIKLSKGLYLGYLKMQSSVDLIQVVVPAKSPNVLPHCKIRDNPHVSAEEWDYLKR
ITRIHASDASVKDCEEKENVTNESQGTEQQKLFVDLVAATARRLFNYMEISPEDSLLHRLYDAEVIDLTH
DVSFLIAVPPAETACCVPGTREILLQRGDLLSLPIQVFEMVHLNTYQKDVINRYSRLSCILELDTAQAQY
NHREAFSSLELSVAKDKLARLQDLQTQVNTVWKGARWLIDVITFARDRGFSQQSGSSQVGISMKHLLSLD
RNKSNNNSNSLKRSLLQLPPRDPKLVKSSPGRGSWPGPNMSNSSSNLLTTEFSKSEQQLPSGQYIRKGSN
TSNVSTGSEPPKSSLPMSSASNLSNATSAGSNNHLVPLQNTRLPPSKSEDTLILTKYKHSPRNRSATITS
ASASTSPLLSIKPIIYGGSLLSVSTAMTNTTSLLSVSNNTNSDSLHSLSSDEYSTPNSSVCIKSGHAKSK
STKPTASVAATATGSLESQLEEEKDEATMMPAPLPGILQVYAAYETGLASGTSLKLHVTPRTTAREVVNL
VVKQLNMAVVLKGQEGPVYTADELPNFCLVAVIGARERCLRDDFKLLQLQNPWKKGRLYVRQKQDVLAAL
EHSSKHTAYL

>Aplysia XP_012935086.1 ankyrin repeat and fibronectin type-III domain-containing protein 1 [Aplysia californica] ancestral
MVRSASNEKRLETSSSSGNLQKLSRRLVLKDKKETLSPSRNRSISLDCGDARAMKFFSSSDDTSMDVVGG
LSASPSAPAYLSNKDGEHYSPKVMRDLRLAGYSQKKKSLSIDVPDSQLPGKRKSEKEKRSLYDPSSLFDA
VEQQDLDLVKVILDSNFVDINSLNSENLTVLDIAVMTNNIPIAKMLLTKGAKESPVFQRGDCRVQRLESL
VGEAEKRMIDLTAAVLNGSSGNANISPAQQKENEKQLSYWEFRHRLLKRMKSGYDHARPPEPPSNVRLDV
ASNSSLLVSFEEPQSHNGAVVTRYKVEWSSFENFLPLSGEAIVEDLSRLEFEIKNLTRANTYYVRVCGWN
VKGYGVYAQSDPTGASPSSWREVDNIPSRLEGKVESLHTLFHQVKRSRPPEASEMKDILTRGADSPMQKK
RISIKNLFVSAPKFQKTIKRGVYMACLLFNEDRILVTSEEQLPIVEVDETFSGPSVQTDLYWLLKVACMW
EEVKVLKQDMEKTSSAGSTFRCKLLQAIIALQSGLGIQDLGQFFHRPVRDSHGSTVITVVNNVRDPKLVT
LGSCKWVTFGKLARRQSLSSAVEVMDAHSLLVSAVPEMIMYNQVSGLCLQRGLYLGYIKLQASVEVLRVM
VPNKMPSCVPHVKIRDCPNVSREEWEWLQKSADSSSLGANLTQSQENFQQILSKAVRKLFTQLGLSDDVM
STHRLYDLEVLELSPTVAMILVLPSIEDICMVPGHSDSLATKTDYTFLPVQIFESIHMNAYLPEFFSLYA
RLSAIVEMDGVLAQQGHREAFSSEELSKAKEQVEVTAHLQQNLDRVWKCARWIRDITTYARSRERKAGIQ
LSHILGRSGTSSSFSGNRSSLIQSNGTHHKASANTSWNFSHNNRSNVISVGKDNRRIAKFFDPNEETPHS
SDSISVGGMTTGSMDSDTTKPGSTTSVPSTPSQQHPPFHPKLSPSSSVSSLSTTASSSSQLSPDQPQSPP
DFSSGIIKVHALYETGLNKSVNIKLHITEHTTSRDIVNLVVRHLNTVVKNKGKAVLTYPEESLNNFCLVL
KFQGHEKVLRDDFKLLQLKGQLQRAKVCVTMVDTMFSESELGEATVV

>Argiope KAF8767906.1 Ankyrin repeat and fibronectin type-III like protein [Argiope bruennichi] ancestral
MATGRRDSSPGRLALALPSSIWRKVRYRWSPHRMNTVDLGASTSSLSEAIICPWIAQPPDGRPRSLSCQL
PGPPLQWQLLVDDEVSSAKSPGNSPRNSFSSTGSVASQASSSKDNRSEHGSQGSRAGLGKLARFLTSRDK
SVASDRPASHGSDSSLAPDIASLRKANSIDSLLESSSSGYNLDSIAQNGGVSPVTPGSSGKPLPASPSVP
AKLESHKKGNGSSTSPTVSKHSKGSRQGSLERIIDSSPLTKAERKKLEKYNKFNIDLQALFAAVEHKQLD
RARGILETTNVDVNSVNADGFTPLDLAVMTTNVAMVQLLQSHGAAESPKFPCRETRSNQLQTLVREAGRC
VEDLGTCVLSAATNGSLSAALLKEKERQLSLWQRRHQLLKRMKTGFDHLRPPDPPSSVQLEVVGNRSLKV
KFCAPETAYQESSIVTKYKVEWSCYEDFSLLAGSREISDVQKLELMIPDLTQGSTYFVRVAAGNVKGFSS
WRSASPLSATPSSWRDVEGKVPRSSGRLGKLDDLFHQIINSRSGHASEIKDLSETPQQQRRQVRKSIKHL
FTSAPKFQKNMKRDVGNFTEVDIARLYHEDRIIVTAEDTLPILEVDETYPSPLHTDFHWLMKVACTWEDV
KTLRQDMEKSHSSSNVHFRSKLLLAAEQMQSALGLQDLGQLYYLPLKDSEGTTVLCTVKHIQDPKTMVTL
SVRWLPLYKIQRKRANNSDSNGDNPGVNDLLLDSLQEMILYSQVSNKPLSRGLYVGYMKLKSSVDAIRVV
VPRLIPNVLPHAKIRDNPHVSCEEWQWFKSLASGSLPVGPTEIQMKFQKALSLATKQLLTELDIPENVID
LHRYYDVEVIELSENVSFLLVLPPVDSVCSVPGQCDEITSRPDCIPLPIQIFEMIHMTTYQPNFIMRYSR
LSSILEMDNMLAHHAHREAFSSTELSEAKSRLNQLQEFQSQVDNMWRAIRWIMDVLTFARDKQGSNGVLL
KDIWTNASSPDSPRINSPEQVKEVTESTRTSPAPSMRLLDTEKRQIRRCSSTSRLQISRTDLAVDIMNCK
AHSAERLGDSTSRSSIRSSFAGSLKSFSSVDIAVDPKEHFSSNDDELDRVDVAETSSRPSSPVAESESEI
RVYADYETGLASGYSVKLSVNRLTTARDIVETIVKQMNTGVMVKGKQGPIYDESQFHTFCLVVTVGARER
FLGVFILELQGPGERGKNCLFPGKKTPLIMARINFGTEVKNRASQTVFL

>Asterias XP_033630217.1 ankyrin repeat and fibronectin type-III domain-containing protein 1-like isoform X1 [Asterias rubens] ancestral
MKADKMYTTSASAAAQMKAAAHERWLAAFKKVLRRNARFLQEISKGAAWRLEDDETRNPPPSPSIDDTPF
ARATSQPYYAVPPKFTDEEKSSKSNGSSGLVKLARRLSQKGDRRENKGDKPPCRQRSISVDSNSEEDPLT
NLDHWLWPVVLPGSDANPILRLKSGDVRKAHSMENLLQQTSDQSKASSIPPSPTAPQKLHRSWSAKKRSG
SNTDVDGGGKDRTKRYSKQMTDSQALFEAVEHQDLDTARLVLETNGLDVNLVNDDEFTALDIAVMTNNMP
MARLLLSCGARENPRFLMKDARATKLNTLINEAEGQVQDMTTRVVHTGLGNSTGSTGSSKDLEKQLRDWE
WRFRLLKRMKTGFEHARVPDHPACVILSTASSTSLQVRFEEPLNANGAAVSRYKVEWSCSEDFCPLSGEH
ILYDVRYPSYRIHGLRQGTKYYVRVSAFNMKGFGPSQTPTPPFAIPSCWRDMHGNKSRFSGRLNMIDDLF
QQVRDTRPTDSGEIKTASSPRASPNQVRKTVRKSLKNFFQSAPKFQKHLKRGVYLASVMYNDDKVLVTAE
DQLPIVEVDETFSSSIHQDFLWFLKVAGTWEDVDLLRSDLERTSGSSPAILFRARLLQAASLLQTALGTQ
DLGQVFYEPLRDSHGIIIITIINQIRDPRVIQTTSSLKWVNMNRIQKRKSMNVENPMAAEMLLASLPEKI
LYHQVSGIRLTKGLYLGYLKLRSSVDTIRVQVPEKLPSVLPHVKLRDNPNVSQEEWEWLHTLDNCQSKRN
PTRIQEEFQQFLAAGTRKLLKKMGVTEEEALTHRLCDLEVIEMNEQVSVVLLFPPSGSVCLGPGTSDEWM
VSKDYISIPVPVFEMVHMTTYQPEFIRRFTRLSSILEIDSLIAQQMLREAFSSDEVDNAKLRQQQVSDFQ
QALETTWKGMRWIMDVLQYARDKQLRGGVPLSVLYAPPPSPVDSPMDVIGDMENVFNEKDKYTLQIPVNG
QTHNLQYINSTNEMPSTGILRVFPDYHSGLAKGTSLKLHVTSKTTCREIVSLVIQQLNKAVESHNLDSPI
YLEEQWDDFGLVAIISNKEYQLRDDHCPLQLQNPWTKGHLYVRTKDGSETLLSTGPSTAV

>Athalia XP_012261880.1 uncharacterized protein LOC105689444 isoform X1 [Athalia rosae] ancestral
MKFRKTISTSPKMELLSRRSSSNPISSLRRSRSVRASLKLVAKIRNHANLSVNSHPVPPPPVSLNPEGMA
PHQGKSPLRQKNTVEDIKVKGEANSRKGRSERTAEKGKRIPPSETKEGILYQTMKSVGSDLDDVVSQTSG
DKRERKASKSEENRLSTSAFTIRSEKFSFTDRIRGRHKKNTPEIFSEGKIVSRSSPKNENTVAPCGKEQI
AKSPKSGSFFRRDKSKIVNPVNVVSCGSSDRSSLRLQTLRQILGEFNSYENPTFSLDNSTNSDVSNVQLD
VTESCNAGSDVKEDQCELKESFYKDFDSSESKSNVSDESLKEIRSSNEGTILPDLPKSSKPKTMDNIANF
LYNKRGTSLRVKKSKSKKSSPKDSREIETSQKSTAELFQPTNTRRRLSTSVSSSMLPTRQGMEFLEGFGK
KKHQQQIQLVSATNLNPLTAQASLNVHLHGLFAAVENGHLDKAKSILESTDVDVNSVNSDGLSPLDVAVL
SNNRPLAKMLVAFGAQEGNQFKSPESLGSHLASLLSEAEHKVQELGGSSSSTGTTLLEPPSHRASFSTPH
NNLTGCGGSAEDKQLAIWERRARALRKMLLGFDQARPPDMPFLVAVDVTGTTSVTVRFQEPDSHDSPICT
KFKVQWSVREDFSIICGDREVLDMKQRECRVDDLTQGQRYYFRAAAGNLKGYSRFRPSTPAHVTPSSWRD
IDGRLPRFAGRLQQLDTLFTDIRRPEYTQETPAVQRRNHRKKTTIKQLFTATSKFQKNLRRGVFLACLLY
HEDKVLVTNEDFLPVIEIDETYPSCIYNDFHWLMKVACTWDDVKSLRQDMEKSHSSSTIHFRIKLLQAAA
QMQAALCIQDLGQLYHKPIRDVQGTLVLSTVNYVKSPKLVSVLNSRWLPLSKVTKKLITHEDSSVADILM
ASIAEQMTYHQVSSVNLSKGLYLGYLKMQSSVDLIQVVVPAKSPNVLPHCKIRDNPHVSAEEWEYLKRLT
KIQPGDQAVLEDSEEKENATNESQGTEQQKLFVDLVSATARRLFSYMEINPDDSLNHRLYDAEVIDLTPT
VSFLITVPPAETACSVPGTREILLKRGDLLSLPIQVFEMVHLNTYQKDVINRYSRLSCILELDTALAQHN
HREAFSSTELSVAKDKLVKLQDLQTQVNTVWKGARWLIDVISFARDRGSSQQNVGGQMAGIPMKLLLNLD
RNKNSNSLKRSLLQLPPRDPKLVKSSPGRGSWPGPNITNSTSNLLTTEFSKSEQQLPSGQYIRKGSNTSN
ISTGSELMKSSVTSKNNLIPVQVPRLPPSKSEDTLLLTHYKHSPRNRSATITSASASTSPLLSIKPILYG
GSLLSVSTAMTNTTSMLSVSNTNSDSLHSLSSDEYSTPNSSISHKASHVKSKISKPTASVAAIATSVMES
QLAEEKDEATMMPAPLPGILQVYAAYETGLASGTSLKLHVTPRTTAREVVDLVVTQLNVAVVLKDQAGPI
YTADELPNFCLVAVIGARERCLRDDFKPLQLQNPWKKGRLYVRQKQDVLAALEHSSKHTAYL

>Belonocnema XP_033214417.1 uncharacterized protein LOC117171322 isoform X1 [Belonocnema treatae] ancestral
MKFRKESSASPNMELLSRRYSTSKLSTFKRTKSFRASGRLMSKIRNHTNLNLNQMSSPVSLHPKGSEPKT
SQWSLPFLHKKEESSEGSKKTAKMPQKIRARKKTDEKSETLDAKIRASTESSKIAKDLKQKLSLANRIMG
RHRKCSQDGDKITDKHKSQESSKSSSNELLLEVQPKDPEKLSGKRVYPNHPTGEYSSYENPTFCLDSSID
SSVSSFFHEVQPGDRDALEQSIKESASKENSSEIKMFDSQEVEALTIVVDSEKDKEPLSADNKALSVNND
LNMETRNSKNNKSFRRCCRVRADWRKIGETKYDNYQRMNQEDQTENKLSISGVVLRSSKNKFDETGTNTR
CHSRIVEDPFCEKVSANSSKFVRPRTVDNIANFWSGGRSSFRVKRTGRKKLSQESKELESFSHDRVFVTT
TSGSKRQSQQGMEFLEGFGKKKNQQQQHHFNNLSLIHINPLTTQPSLNIHLHALFAAVEHGHLDKARTIL
ESTDVDVNSVNSDGLSPLDVAVLSNNRALAKMLVTFGAQEGNQFKSPESLGSHLASLLSEAEHRVQELGG
STSGSGGTNLLEPVSHRSSFSAQHNNLTGCSGNTEDKQLALWERRARALRKMLLGFDQARPPDMPYLVTA
DVTGTTSVTAKFQESDSHDSPICTKFKVQWSVQDDFSIICGEKEVLDMKQRECRIDGLVQGQRYYFRAAA
GNLKGYSRYRPSTPACVTPSSWRDIDGKVPRFAGRLEQLDNLFADIRRPEYTQETPAVQRRNHKKKTTIK
QLFTATSKFQKNLRRGVFLACLLYHEDKVLVTNEDFLPVIEVDETYPSCIYNDFHWLMKVACTWDDVKTL
RQDMEKTHSSSTNHFRIKLLQAASQMQAALCTQDLGQLYYKPIRDIQGTLVFSTVNYVKTPKLVSVLNSR
WLPLSKVTKKIITHEDSNVTEILMASIQEQMTYHQVSSIKLSKGLYLGYLKMQSSVDLIQVVVPVKSPNV
LPHCKIRENPHVSAEEWEYLKTMTRIHASNASTLQDAEEKENASNECQGTEQQKQFIDMVSATAKRLFNH
MEISPEDSLSHRLYDAEVIDLTHEVSFLIAVPPAETACSVPGTREILLQRGDLLSLPIQVFEMVHLNTYQ
KDVINRYSRLSCILELDTAQAQHSHREAFSTTELNIAKGKLNRLQDIQIQMNTVWKGGRWLIDVITFARD
RGSSQPNSQSAGICIKHLLSLDRNKNSGNSLKRSLLQLPPRDPKLVKSSPGRGSWPGPNITNSSSNLLTT
EFSKSEQQLPSSQYIRKGSNTSNISSGSEAAKSTLPVSSTSNLTNSNSTGNHHLNPLQNVRLPPSKSEDT
LLLAKYKHSPRNRSATVTSVSATTSPLMSIKPMMYGGSLLSVSTAMTNTTSLLSVTNTTSDSMHSISSDE
YTTPNSGVCIKQGHAKIKSMKPTASVAAMASSTMDSQLEEDKDEATLMPAPLPGILQVYAAYETGLASGT
SLKLHVTPRTTAREVVDLVVKQLNMAVVLKGQEGPIYTSDELPNFCLVAVIGARERCLRDDFKPLQLQNP
WKKGRLYVRQKQDVLAALEHSSKQSAYL

>Bemisia XP_018901613.1 PREDICTED: uncharacterized protein LOC109033446 isoform X1 [Bemisia tabaci] ancestral
MGDDKGKEKDAGKSLPQGLTIDRAAFLLLRVKRVFRKKKQQRKQKSELPEIRPVAPPGSKQPPPLLRSRT
LPAIVVPGLSILQAQIGPKYHRDLAPGPDQELNTPGMARLSIADTNLLDPRRHLAHHRLSSPDPSTDSLR
SGSVSTSSSPRFLMGSNSAFYRFTRRLNKPEQDASRRHSWETEEGEVNGSVTRSASIDSIDSHVGVGKNC
VSLVRSRLPSPLHRTPATSPGAASLQPSDRDRDREKDKKKKDKTHRGSSCPPLVSEIGDYLNTMTYPTAS
GAYTESMEVSASEKEAMENVGPENPVPRRKKIQHIDIHLHALFAAVEHGHLEKARTILETNTVNLNQVNS
DGFSLLDVAYLGRNEALVRLLIAFGAQEGNKYCDGDGMGSHLRDLMSEAEVKLDELRGSLEQDEAAASAL
CASASTSTSKSSATTAAATAAAAAVAEATKNYSLWERRLRGLRKMIAGFDQTRVPDPPSVVEAEVTQSTS
VTVRFKEPDHQDTPVTTKFKVEWSKDSNFRNLTGSLDVLDAKQAAVNVENLTHGDRYFFRVACGNLKGFS
PFKNSMPASVIPSSWRDISQKEERLGTDKIELLEDLFNEIRIYRPDIEDFKDPSVSDSQAGQRKKKTTIK
QLFTATSKFQKHLRRGVFLSSLFYHEDKVLVTNEEFLPVIEVDETYPGALNHDFHWFLKVSCTWEDIKWM
KNDMEKSLNSSSVHFRVKLLTAAMQMQAALGVQDLGQLYHRILKDTDGTTIICTINYCRNPKNISVLNSK
WLPLGKIMKRTCMIDPAGANVSELLMFSIQEQITYHQVSSMKLQRGLYLGYLKMRSSVDLLYVIVPTKTP
NVPPHCKIRANPHVTAEEWDWLVNGQGDASNGTEQQKLFADQIAAAAERLFTYMQVLPEHINQHRFYDIE
VVEMSADVSLLMVIPPIEVACAPPGQKDFPFPRNDMIALPVPVFETAYLQAYQKLFISRYSRLSCIFELN
TALAQHSHREAFSNSEVAIAKERLTRLEALQSNLSDCWKSVRWLMDMLNFARDRNSPTPTVMKQLLATHP
RNPSATTESPLPRQLLEPPVPGPSGVRTRGSWPGPGIAKLLGTATAELSRSEQQLSYASCSTTSIVNPPT
VIPTRPPPPIPIINPIMVPSCSTSRLPPSKSEDTLAHHASCSRLATPPLLHNTPGGSMLNVSGSLRSLSS
DESVSAVRSKSEGEEDGVTMPTPSPGILQVYAAYETGLAAGTSLKLHVSPRTTAREVVDLVVKQLNMAVV
FKGKGGPIYPNDQLSNFCLVAVIGARERCLRDDFKLLQLQNPWKKGRLYVRQKQDVLAALEHSSRYIVPL
K

>Biomphalaria XP_013063326.1 PREDICTED: ankyrin repeat and fibronectin type-III domain-containing protein 1-like isoform X1 [Biomphalaria glabrata] ancestral
MVRTNSCHERRLENSSSSGNLHKFSKFLAQKDKKDSVSPTRNRSLSLDWGDARSVKAIKSCFGDSPMDVL
TGLSASPSAPDYLNNKTFDQRIMKDLRESNSHKKKSLSLDIPEGQASKRKSDKRGLLDTFGLFDAVEQQD
LDLVKFIVDSSTVDINSLNSENLSVLDIAVMTNNIPIAKLLLSKGAKESPIFQRQDCRIQKLEALVTEAE
KKVVDLTATVLNGTSGNANISPGQLKENEKLLSHWEFRHRLLKRMKAGYDHAKPPEPPTNVRLQVSSSSS
LLVTFDEPQSHNGAVVTKYKVEWSLSSSFVTTSGEAFIEHLLHLKYEIKNLVKGCHYFVRVFAWNVKGFG
LSSISDPPSATPSNWREVDGIPSRLEGKLASLYTLYQQMKRLRSRDSSEMKELLNKGTESPRQKKRISIK
NLFISTPKFQKAIKRGVYLVCLFYNEDKILVTSEEQLPMIEVDESFSAPSINNDLYWLLKISCIWEEVKV
LKQDMERTSSAGSTFRCKLLQAIISLQNCLGITDLGQIFHRPLRDQNNSIIFTVINNVRDPKLITFSSSK
WVTFGKLARRQSLSSADSTDAHTLLLSCVPEMILYNQVSLEPLPRGLYLGYVKLQASVDVLKVMVPNKSP
NCVPHIKIRDLPNVSRLVKTEGTVK

>Bombus XP_012244937.1 uncharacterized protein LOC100744875 isoform X1 [Bombus impatiens] ancestral
MKFRKLSASSPKMELLSRRSSSDRMSTLKRSRSFRASIKLMSKLRNHASLRLNSGFDLSPVPLRDTKKRR
NQTSLVEETTWPTKSPEIPPNDSSKDSSKDSDKSLNSLSTSPSLGHSISSSELESRKITRDLKSKLCLTD
RIMGKSRKEQEKSSKRNNDASSPRVTHIFRWKSNEETSSMSNGEKEKRNLLCGSQLSYENPTFRLDSSLD
SSFSSFVFEPEHSDHVETKEERPVEKSYQDTGLTIVVDPARPTEDETRKSAEDRTVFDMEANFECNKNNR
PVFTVTKARSLSVNDVILQDEEAARSSLALNTVDGTTLFDWQADDRGIEATEKGRKDGEKVRKTSVCSSK
SCRIRTVDNIANFWTNARGGSFRSKVTVGRKKSMKDSRDAESMDRILVTTTSGSKLYSLQGMEFLEGFGK
KKQQPNQQSNNISSVHINPLTAQSLNIHLHALFAAVEHGHLDKARTILESTDVDVNSVNSDGLSPLDVAV
LSNNRPLAKMLVAFGAQEGNQFKSPESLGSHLASLLLEAEHRVQELGGSTSGSGGTTLLEPPSSHRSSFS
SQHNNLTGCGGSAEDKQLALWERRARALRKMLLGFDQARPPDMPFLVAVDVTGTNSVTVRFQEPDSHDSP
ICTKFKVQWSIKEDFSVICGEREVLDMKQRECRIDDLIQGQKYYFRAAAGNLKGYSRFRNSTPAHVTPSS
WRDIDGRVPRFAGRLEQLNTLFTDIRRPEYTQETPAVQRRNHKKKTTIKQLFSATSKFQKNLRRGVFLAC
LLYHEDKILVTNEDFLPVIEVDETYPSCIYNDFHWLMKVGCTWDDVKILRQNMEKSHSSSTNHFRIKLLQ
AAAQMQAALCIQDIGQLYHKPIRDVQGTLVFSTVNYIKSPKLISVLNSRWLPLSKVTKKVIIHEDSNVAD
ILIASIQEQMTYHQVSSIKLSKGLYLGYLKMQSSVDLIQVVVPAKAPNVLPHCKIRDNPHVSAEEWDYLK
RITRIHASDASVKDCEEKENVTNEAQGTEQQKLFVDLVAATARRLFNYMEINPEDSLLHRLYDAEVIDLT
HDVSFLIAVPPAETACCVPGTREILLQRGDLLSLPIQVFEMVHLNTYQKDVINRYSRLSCILELDTAQAQ
YNHREAFSSLELSVAKDKLARLQDLQTQVNTVWKGARWLIDVITFARDRGSSQQSGSSQTVGISMKHLLS
LDRNRSNSNSLKRSLLQLPPRDPKLVKSSPGRGSWPGPNMSNSSSNLLTTEFSKSEQQLPSGQYIRKGSN
TSNVSAGSEPAKSTVPMSSPSNLSNATSAGSNNHLVPLQNTRLPPSKSEDTLILTKYKHSPRNRSATITS
ASASTSPLLSIKPMIYGGSLLSVSTAMTNTTSLLSVSNTNSDSLHSLSSDEYSTPNSSVCIKSGHTKSKS
TKPTASVAATATGSLESQLEEEKDEATLMPAPLPGILQVYAAYETGLASGTSLKLHVTPRTTAREVVNLV
VKQLNMAVVLKGQEGPIYTADELPNFCLVAVIGARERCLRDDFKLLQLQNPWKKGRLYVRQKQDVLAALE
HSSKHTAYL

>Bombyx XP_021207817.2 uncharacterized protein LOC101745926 isoform X1 [Bombyx mori] ancestral
MDEPNAAKRPSVLTIDRAAFLLLRVKRAFKKKRQQRKDKHAAAAAAAAAEALGGGGGRRIPPPLLRSRTL
PAIIAPGFSILHAQIDPQRTTDLSQSQLLCRGVPPHKVTGLRAHAPRISFTSKEETDTQELRRKSASSRL
GCSPRTSIASEDRSDGLALRVPTPRGSVSSTSSTSAGSRLARLLTQGVRGTPEEIAIDAPRRLSWERRES
GGQLPRSASIDSMVEATINARHSEPSHPTLQLPIRADRAFSLASPAVGRRAKTQRGLAELQYGALLEGCG
GELPSLSACTPHPPHLDKATRRQQKDARAQHDKIAQVNIHLHALFAAVEHGYLDKARNILDSTDVDVNSL
NADGLSPLDVAVLSNNRPLAKMLMEFGAKEGTQLKNSEALGAHLRRLARDAESKLHDVIGCATERPCRDD
ACTRSSASGQGTGTTGCAGGTGSEKDKQAQHWERRVRTLKRLVQGWQQLRVPLAPNAPDLEVCGSHAVTV
RLRDAKPASLEDLPAVTKFKVEWSSRADFSNVCGVRELTSSGANVGTKALITGLTRGRRYFLRAAAGNIK
GWGPFSVSVPRSVVPSSWRDVSCRVSRGEAGDAAAALEALWAAAAGARSRPPGPPRVPRKKTATIRQLFT
AASKFQKNLRRGVYLACILYHEDKVLVTSEEFLPVIEVDETYPTCIYTDFHWLMKVSCSWDDVKSLRSDM
EKHTSSSIHFRLKLLTAAAQMQSALGVQDLGQLFHKPLRDSHGTVVLSCVNSVKSAKSVSALNSRWAPVS
KLRRRVLSEDNTIGELLMASVHEQIAYHQVSRVQLSRGLYLGYLKLQSSVEVVRIVAPARAPNVPPHTRV
RDNPHVSAEEWEYLRNQSGRSDDTQQIPSINNSEKPSESQEMFFDNIAAAARRLFKEMDIPIDSVASHRI
YDLEVIELNNDVSFVMICPPAEQACSVPGQKEILLQKGDLLSLPIQAFEMIHLQTYHTNILNKYSKLSCV
LELDLALAAHSHREAFSCTELQTAKERLAKLEDLQNTLNTVWKAERWLMDLICFARDKDKAAQSSGILLK
HVLEKTPTQTIDGPDIETLDRESKLKDFLQIPSRDGKITKTSPGRGSWPGPAGNGNHANLHPEFSKSEQQ
LSLAPRQTSVSTLNLSSAQMLNDEAMKYARKGSADSQYTQSSTNYMSSNSQFDIKSSGSHTSIGSNRLPP
SRSEDTLVLQNENVEPKPRPHSINASSSNSSSPLLTVKGYYPGSMISVRASKGNVSESVQSLSSDSESQS
CPITTVPLKIRPKQYRVLSSVITSKSMTNVKSSDVEYTDTGQEYPKNSLCVKRQPLLETQEDAEYNNKVP
KTEETRSEVDDVVKGPAELRTSEQVAGILQVYAAYETGLAAGTSLKLHVTPRTSAREVIDLVVKQLNMAA
VSKGKTGPVYGPEKLKDFCLVAVIGARERCLRDDFRPLQLQNPWRKGRLYVRLKHDVLAALQHSAKQPAY
I

>Branchiostoma XP_035695084.1 uncharacterized protein LOC118428907 isoform X1 [Branchiostoma floridae] ancestral
MSRYQLVFVELPAILEVSREDDTLDSEGQEEFSSSSGCEYSFADFKDILSPVKNPDSPTVTSTHPESTAR
NGSCQRTAAEDACASMPPSGSNSTAGQVAKRTRRSNKRSRSRMDSMENSKEADPEELNPETSRGKHRQDR
RPSKPSNTTQVTIEVKPEKPKAERKLSRSRTLPSTPQKRRSSSADDLLRLQTTTEENNLLRLGKGPMGKS
AQDCSRLAEEEPPSGPTTLCIPQIHVESTETTERRRRLLPQPPVDGSTIPTRDAAWRLEDDDNVNYLCAI
DDIRIQTADTVIQELGGDFHDRGTKGGQLSRLARKFAGHPKEERKAALKYRSISVDNGEDFYYPLAMSGR
SRSIESLHSPSSEEMKRRNIPPATPPSVPPPTSSRVNKKLSNKHRGFSIDSAMGPNLDKGKRSRKTSYGP
MPSPVLFDSVELQDLDAVRSLLNSPHCPDINSINEEGFTPLDVAMMTNNVPMSKMLITAGAVDNPRFTCP
EARGLHLATLVSEAERKVDNIMQQVVNMGPPTSAQQQKEQEQQLKSWEWRFRLLKRMKAGFEHARPPGAP
TAVRLGVSSSTSLVVSFQEPDTINGAMATRYKVEWSCYENFVPLAGEFVLTELKSLSYKIMGLSKGNKYF
VRVSACNVKGWGPTKATIPPAGVPSNWRELEVSESQDRHRLKKLDDLKTQIKNAKMLEADTISTHSSPKG
SPPHMRRSMKKGLKNFFQSVKFHRNLKSRGVYLATILYHGDHILVTGEDNIPVVEVDDTFPSMLNLDLHW
FMKVSCTWSDLRQLRQDLDRCASASSASFRSRLLQAAIQLQNSLGVQDLGYVYHTAIKDSHGSIVIPTVR
QVKDPKYVQSSSLKWVPISRLQRRRMSAAEDPSALERLLNRIPEIMHYNHNSTKPPPQGLYIGYLKLCSS
MDSIGVLVPKGNPNMLPHCRIRDNPNVSSEEWEWVRRLCSGEVTEEDPKPSQAQCIFRDQLIRASKRLLN
SLDVSEEDALQHRLFCTEVLELDNNVSMLLLVPPVEDVCCAPGQTHHLFQQDSFLTLPLQVFELVHMTTF
QPHFFDQYATLSSQLEVENFLVQHQCREAFSDSELSGAKHRQLRIANFQQDLEDIWRGARWIMDVLQYAR
DRTADGGLLLERIYQSATPSLPKVPTQLSLPKTRRTSDSDDNFARRSPEVCSSTSDEEGMSKGTSPIPTH
IPFSPPLESGLVLVREASPSLIRVRSRSISPVNRHKDTSPPQGTSESGHEPTKTEILSGSTKAGILRVYP
DYHTGLAKGTSVKLHVTTKTTSREVIDLVVRQINKAGRSRDPVSPLYPDDLLHNFFLVAIIAGRERQLPD
TYQPLQLQNPWAKGKLLVRLRDQATAALAMLHETQSTSV

>Brugia XP_001899289.1 Uncharacterized protein BM_BM5275 [Brugia malayi] ancestral
MNILNSNGALLAIETNDEDMLRMILSKTDIPFGVRINDAYLEEWTLLEFALMLGHRHCAEVLLQSGATIN
VELYPLERRLQQVQENAQLITEEIRFLWITNVQNEDKHIKYLERRLSQMEKMKAVLKNAFVPGPPNDVEA
VVSASDQLTVTWKDVHQHNVDLIINYKIEWSLCDDFNSIEGSLLVDTVLRNYAVISDLKRGLRYSVRVSA
ASIGGFGHPTLATPHSLLISMFPKSSGISDKKKRRNIRSLFVSGFQSLKVIQRGIYLVSIIYSQMKVCTV
EDCLPVILVDQTQFCIEKNEMYWAIKLSLAWGEIQTLQEANNSSSPNFRSKFIDAAIEMHTALRVKDIGR
VYYQPIVDEINSISFIVTVRFVNGSQNAQGLTTKWLPLSKIVRKRGACRAMDVLLAEIFKIINFFESSHV
RLRRGLYIYNPHITKEEWDLLRSVDIKVSNSLTPVQFVFYTALVKAASRLLIDLEIDINFMPNQRIYRLQ
VFQPQFDVSFIILLPKIEDVCTVRSYSLISSVQKGCFTLPLQVFEAIHLCTYNPDFIGTYCRLSVFIEHF
STYIQYEQRNSLLEKDINIYADVLSKLDEFRHRLESTWKSVRWIGDVASIARDKRTKGVVSMKRLFAVSN
GMNDEVRHNEQGTTSDKQDSTDSSTLYFDFSYMWPQSIISSTNSLTGLWLRNCSQPKKTPTTRVIKVHAA
YQCGFTCSVRLQIAPTTTASEIVALVTERLAKAATESGKRFESKDPEDFCLTVVVGSRERRLRDDFPLMK
LQNPWGDGRLFVRRRDSVLAALQRGNETAV

>C_elegans NP_001361971.1 Uncharacterized protein CELE_R07E4.1 [Caenorhabditis elegans] ancestral
MKSKRSFIRAILFVLRLQKNVNVRRNQSRRNTIFTTRNITRCESTKHRRRSSHKSTQRHRNSAPSSSYPL
RSPSVIRASFLDNHHNQQDNLCDFGAFSAMSQPYLVGLDDSRGRPLISVCAGAAHTLASTALLCRQQSLD
EPATRALEKVASGPILRGISVQRQSSVEFSERRRAEDAQKLQKKAIKTNMISMFGAIIACEQNDAEALRV
VIDKNQFDVTSAVNGNYELYPTKWSLLDIAINLNNVKCALLLQERGAIESFQFNTLEKRKKAVTEALEIS
RSKLSELKKAPHSRDHDKRISSLQIHLSLLKQMEDFLEKTVRPRMLQSVSVEAISHSRALIQFNYKEPQQ
SIILKFRIQWSDTEDFKTILGEIIEPRPLENKIILHNLEHGKHYYFTITCIGVNGESKPMVCWPGRIEIT
SFDDGEKRESWSDRIETMNKLMEDVDKHRQSLVWQRVFPMEINGKKRKNGFRELFSASTKLSKHVHHGVY
LAALIYTEGKVLVTVDDCVPIVPVDENVTTVSKDDHHWLIKMSMCWDQINGLMDVNPSAYSNNVSLSFRN
KLINAAFSMQEALGIRNIGHVHYMPLIYDNCFFLLTVRFIEPSVNFQTITLRWLPFNKLLRKKMPTTAID
NMTKQLLNILNFYEASQIQLQRGLYVGYLKLHSSLNSIRVVVPDVLPSMLPFTRVRDNPHLTREEWEWIK
SIDMNEPFFATKAQERIHSDIAHAIHRLLNELDIDPDLVPGTRLYHAEIVQPDDNTTVILILPRSDDVCS
VPTGSSKTTEYMESKRQCNSVPIPVFDMIHFLTYQTSFLTSYCKLSIFLEHFMMISQFEQRKCLLENDSK
VYKNQTEILNEFQKRLEEIWQNARWISRVASEARDKHVKVSKHAIPLTRFMTALPRNPEEVRKEENERES
FRRIQQRRRMRLELLGDRLASRDGSDTEDEYEFVMSNDPNPRNNGFLKSDQPRSALNSPQQSYRDIDSVY
RRRRKVSTDLALALSNTSLNNLNGIEEKNLTPDRPQIKEDKIFLESINVMVGYDCQIPKGTKIALSVTQS
TEAGEVVNFVIEQIAKSAAGIDNEITLNDSSELCLVAAFGQRERRLKNETVIQRLDRTWLRGNFLIRRKD
GFMNGEDIANESLV

>C_remanei XP_003117978.1 hypothetical protein CRE_00679 [Caenorhabditis remanei] ancestral
MRNDGKLEIEGGGKDGEKRRINYFPIFKSCRISDANLPNIDVARPTKVPNVTGTVRRAARTHSGLFTCYV
ISCSRFFSGCEKKQLCFSSTTTFFRSPSVIRSSFLDNHHNQQDNLCDFGAFSAMSQPYLVGLDDSRGRPL
ISVCAGAAHTLASTALLCRQQSLDEPATRALEKVASGPLLRGISVQRQSSVEFSERRRAEDAQKLQKKAM
KTNMISMFGAIIACEQNDVEALKVVIDKNQFDVTSAVNGNYELYPTKWSLLDIAINLNNDHDKRISSLQI
HLSLLKQMEDFLEKTVRPRMLQSVSVEAISHSRALIHFNYKEPQQSIILKFKIQWSDTEDFKAVLGEIIE
PRPIENKIILHNLEHGRHYFFTITCIGVNGESKPMVCWPGRIEITSFDDGDPKRETWSDRIESMNKLMED
VEKHRQSLVWQRVFPMEVNGKKRKNGFRELFSASTKLSKHVNHGVYLAALIYTEGKVLVTVDDCVPIVPV
DENVTTVSKDDHHWLIKMSMCWDQINGLMDVNPTAYSNNVSLSFRNKLINAAFSMQEALGIRNIGHVHYL
PLVYDNCFFLLTVRFIEPSVTFQTITLRWMPFNKLLRKKMPTPAVDSMTKQLLNILNFYEASQIQLQRGL
YVGYLKLHSSLNSIRVVVPDVLPSMLPFTRVRDNPHLTREEWEWIKSIDMNETFYATKAQERIHSDIAHA
IHRLLNELDIDPDLVPGTRLYHAEIVQPDDNTTVLLILPRSDDVCSAPTGSSKTTEYIESKRQCNSVPMP
VFDMIHFLTYQTSFLTSYCKLSIFLEHFLMISQFEQRKCLLENDSKVYRNQTEILTEFQKRLEEIWQNAR
WISRVASEARDKHVKVSRNAIPLTRFMTALPRNPEEVRKEENERESFRRIQQRRRMRLELLGDRLASRDE
SDTDEEYEFVMSNDPNPRSNGFLKSEQPRSALNSPQQSYRDIDSVYRRRRKVSTDLALALSNTSLNNLNG
IEEKNLTPDRPQIKEDKIFLESINVIVGYECQVPKGTKIALSVTQSTEAGEVVNFVVEQIAKSAAGSDSD
ITLSDSSELCLVAAIGQRERRLKNETVIQRLDRTWLRGNFLIRRKDGFLNGEDIANESLV

>Camponotus XP_011265459.2 uncharacterized protein LOC105256887 isoform X1 [Camponotus floridanus] ancestral
MKFRKSSLSSPKMELLSRRSSNDRISTLKRSRSFRASVKLMSKIRNHANLRLTTGFDLSSISKDPKKERN
LYVIEEPRDSERSLNLRKKDASSRTVDKSGENETFSNPRKMSVSSNDIDSREITKDLKSKLSLTDKIMRK
GRKDTEKPSAKNESVKSPKVIRIFRKKRSVENSQDDTREKNCSVSCEDIHQSSKNVFYENPTFVLDTSLD
SSVSSFLYEEEEKEEEQRQDKSERPVSCERDILTVVVDSHKAAINEPFDHKINYERDGYDDEKSLEESQN
AFRSRCETDPLRCFCEGRNKDSQANAINGTRRITESFGGFDRSRIKFYSKVHETTRKNASNYLQDQKFFD
NVKTCPSKSCKIRTVDNFTNFWVSRRGNSFRSKMTTDKRDVKETKDYERIGQERVLVSTSSGSKLHSLQG
MEFLEGFGKKKQQPQHLNNLSSIHINPLSAQSLNIHLHALFAAVEHGHLDKARTILESTDVDVNSVNSDG
LSPLDVAVLSNNRPLAKMLVAFGAQEGNQFKSPESLGSHLASLLSEAEHRVQELGGGTSGSSATLLEPPS
IHRASFSAQHNNLTGCSGSTEDKQLALWERRARALRKMLLGFDQARPPDMPFLVAIDVTGTTSVTIRFQE
PDSHDSPICTKFKVQWSLHDDFSVICDEREVLDMKQRECRIEDLTQGQKYYFRAAAGNLKGYSRFRNSTP
AHVTPSSWRDIDGRVPRFAGRLEQLNTLFTDIRRPEYTQETPAVQRRNHKKKTTIKQLFTATSKFQKNLR
RGVFLACLLYHEDKVLVTNEDFLPVIEIDETYPSCIYNDFHWLMKVACTWDDVKSLRQDMEKSHSSSTNH
FRIKLLQAAAQMQAALCIQDLGQLYHKPVRDIQGTLVFSTVNYIKSAKLISVLNSRWLPLSKVIKKVITH
EDSNVADILMASIQEQITYHQVSSIKLSKGLYLGYLKMQSSVDLIQVVVPTKSPNVLPHCKIRDNPHVSA
DEWDYLKRVTRICMSDSSVKESEEKENVTNEAQGTEQQKLFVDLVAATARRLFNYMEISPEDSLVHRLYD
AEVIELTYDVSFLITVPPAETACCVPGTREILLQRGDLLSLPIQVFEMVHLNTYQKDVINRYSRLSCILE
LDTAQAQHNHREAFSSLELSVAKDKLARLQDLQSQMNTVWKGARWLIDVITFARDRGSSQQNIASQTVGI
SMKHLLSLDRNKNNASNNNSLKRSLLQLPPRDPKLVKSSPGRGSWPGPNLSNSASNLLTTEFSKSEQQLP
SGQYVRKGSNTSNASTTSEPQKSLCVPMSSNSNLSNLTASSTNHLMPLQNTRLPPSKSEDTLILTKYKHS
PRNRSATITTSASASTSPLMSIKPILYGGSLLSVSTAMTNTTSLLSVSVSNTNSDSLHSLSSEDNSTTNS
SVCLKAGHSVKVKTSKPTASVAAMATVPQDNLDEEKEEATMMPAPLPGILQVYAAYETGLAAGTSLKLHV
TPRTTAREVVELVVKQLNMAVVLKGQNGPTYTIDELPNFCLVAVIGARERCLRDDFKPLQLQNPWKKGRL
YVRQKQDVLAALEHSSKHTAYL

>Capitella ELU02071.1 hypothetical protein CAPTEDRAFT_184525 [Capitella teleta] ancestral
MILSFSALFGAVERQDMETARMMLDSNGLDVNRVNDDDLTVLDIAIMSNHVPMAKMLLSHGAKENPQCES
ILTPLADPFSYLWRPFNAKYSRRVDHPLTLSKHGQTDKQFRAKWLNHMDYRLKLMRRMKSGYDHAQCPEP
PTNVQLSVSSSSSLLVHFNEPNHHNGAVVTRYKVEWSCFEDFSVIAGEQVIDDPRCLQYEIPDLVQGNCY
YVRVSAWNVKGFGDPCPSCPVSATPSSWREVSGLPPRCEGKLNLLDGVFAGLQEIKTKEGVEKSNQNGVS
PMPPRKSTVRKSIKNLFSSAPKFQKTLKRGVYLACLLCSEDRILVTNEDIMPIIEVDESYSSASLNSDFH
WLMKISCNWEDVKSLRREIDKSTSAGVMPFRSKLLQACSQLQSVLGVQDLGQLHHSPIRDSDGSVVLIAV
NYIKDPKVVTSTHVKWVSLGKVQRRVSSTVEQSESPLAPESLLSAVPELLSYARLSTFSLNRGLYLGYLK
LKSSVDLIRIMVPEALPNVLPHIKIRDCPNISKEEWQWFRNLTLNEMRCPPTPAQSDFQSLLTSACSNLL
EHLGISEDEGVSHRLYDVEVIELSEDVSFLLLLPPVEGVCSVPGHQEDTPAQRALQCLSLPVQVFEMIHM
STYQREHLHRFCRASCALETDAHLAQQAQREAFSSEEVSVAKQRVDKLNSLQQTLDEAWKGLRWTLDIIA
YARDKTLRGGLPLSILFAPPPSPTDSPSISRKEATTSANDVASSTCSDCGYHSDISSLDSQRDGAAEEAA
PEEIWFRACRQPGILRVYAAYETGLARGTSVKLHVTPKTTSREVVNLVVQQLNKAVLCRGLQAPVYGVDE
LRDFCLVAVIGARERVLRDEYQPLQLQNPWTKGRLYVRLQANLLAAIEHGHVTTV

>Ceratitis CAD6992618.1 unnamed protein product [Ceratitis capitata] ancestral
MEFLLPQTAATNSDTAKTTVNAAVKMATTMPLSISNNNNLHKNNNNSSSNNNSSGNGSNTNKILKMTADK
QRSNDNGNGNTHTNNGGGSTGLSVARQARNSQTAKQAKINPNESMELALKPPNLAIYRHSAHVRTKINGI
SSNNNSNGDAAGGNGVAGNCGNTPYRSKMSKKQLKLAQAQLDKLNQINLHQHALFSAVEHGHLDKARTIL
ESTDVDVNSINTDGLSALDVAVLSNNRSMTKMLLQHGAIEGTQFSTDTIGSKLNGLLKDAESRIQDLSGT
SDGGLCQPTFASRPSISSIIIGNTGSSVTGCTGNEIEKQIGIWERRVKGLRRLLLGWDQTRPPDAPASLT
VDVTGENSIALQILEPFEGALGTKFKVQWSTRADFSNIVGERELVDWTSFHGNMGTQCQIGGLTQGRRYF
VRAACGNVKGWGPYKTSVPASVVPSSWRDFNNREDRYVGRQRVLDNLFTAVRLARPADVSELTLDVGSAQ
RRNPKKKTTIKQLFSVASKFQKHLRRGIYLASIVYCEDKVLVTSEDFLPVIEIDETYPSSLYSDYHWLMK
VACTWDDVKSLRTDMERNLTSAVHFRTKLLSAICQMQSTLGLNDLGQLFYKPLRDSHGTVVLSCIQSVKS
QKTVSILNSRWLPLNKLQKKIVAVLEDYNINEMLISSISEQIHYHQASTQRLSPGLYLGYLKMQCSMDQI
QVVVPVKTPNVLPHCKVRDNSHITADEWQILKRKNPTNSGSRSNSPLNMALELNTNSEETTEGQRLFLYD
LTNAAHKLFTYMNIKPEDAKTHRLYDIEVIEHSKDISFLIICPAVELTCAVPGQSELLLQRDDLASLSIQ
AFEMIHLRTYQPGIIQKYARLSCILELDTALATHSQREAFSTSELQTAKERLAKLHELSANLNAVWKSVR
WLMDVIAFARDKNTQSSEIMKAILVYGSRKGNSREGRTADKQLLQPPTRDAKYTKSSGRGSWPGPGANSQ
GSSSNCLAAEHSKSEQNLGRSAITPTSCASLMPPQSAVKSHSSSDSRKTVSSTGTQQLLQVGMGGYTSSD
VSLRKNSGDSITSSQYTTRSYYSGAESALGSNNELGHIFAIPPSRSDDTLAQGSLDATKRSQSAATHRKR
TSSNINQQVTTPTSLATTTHCSSSAPYLHTGSNLSLKNSSSSDYDIKTSKLSTHATIEQCIGGKVKAASS
ANLRDGALYLKPTHTAVLSAGVKPLCAEETTTGAASTTTTAKTASIKSLSRQSSEEDTASGSSHTSEQAT
SVAGINTSAPSSGIIQVYTAYNTGLASGTSLKLHVTPKTTAREVINLVVKQLNMAAVLKGNNGPIYTADM
LDNFCLVAVIGARERCLRDDFKPLQLQNPWRKGRLYVRQKHELLAAIEHANRKSQLI

>Chilo RVE50018.1 hypothetical protein evm_005371 [Chilo suppressalis] ancestral
METILDRFKREPGGLRRSRSVRASLRLIGNRWRSTKEEEPVDDIENFKRNSVVFSTQIWNTEKDYDVAYT
GIEGTYTSTTPIMARRKPEPAKQRKKSGDIDLNLKPARHRKVEKSKFSDLFTNKKQKSASAKDLLVPEKI
PPKAAAILHIHSPDKGKKKLKGIGKSESAKSMAEVMQRRMRRGSEGDTCPHQPRGCVNQAFVYSTPPKER
KIPMSPSAYLKLQYGALLEGCGGELPSLSACAPLPPHLDKATRRQQKDARAQQDKIAQVNIHLHALFAAV
EHGYLDKARNILDSTDVDVNSLNTDGLSPLDVAVLSNNRPLAKMLMEFGAKEGTQFKSSEALGAHLRRLV
REAESRLHEVAGCAPERTCRDDACTRSSAGGQAAATTGCAGGAGSEKDKQAQHWERRVRTLKRLLLGWQQ
SRAPIAPASPDLEVCGAHAVTVRLKDLRSTSLSTSTSTSQREPPIVTKFKVEWSSRADFSNVCGSRDVAV
VISNGGTRVLAAGLTRGRRYFFRAAAGNIKGWGPFTVSVPRSVVPSSWRDVVSTRTSRGGSGGAAAALEA
LATAAAGARQRAAAPPPRLPRKKTATIRQLFTAASKFQKNLRRGVYLACILYHEDKVLVTSEEFLPVIEV
DETYPTCIYTDFHWLMKVSCAWDDVKGLRSDMEKHTSSSIHFRLKLLTAAAQMQSALGIQDLGQLYHKPL
RDSHGTVVLSCVNSVKSIKSVSALNSRWAPVSRLRRRVLSEDNTIGELLMASVHEQIAYHQVSRVQLTRG
LYLGYLKLQSSVEVVRIVAPARAPNVPPHTRVRDNPHVSAEEWDYLRTQSGKSSSEEIQAMNSLVPIGSQ
EKPSESQEMFLDQIANAARRLFREMDIPLESVIAHRIYDLEVVELNNDVSFIMICPPAEQACSVPGQKEI
LLQRGDLLSLPIQAFEMIHLQTYHSSILNKYSKLSCVLELDVALAAHSHREAFSCSELQTAKERLTKLEE
LQNNLNTVWKAERWLMDLIGFARDKDKASPNSGILLKHILDKTPQICTDGPELETCDADANQKVDFLQIP
ARDGKMTKTSPGRGSWPGPAGNGNHANLHPEFSKSEQQLSIAPRQTSVSTLNLSSSQYLSAENKYSRKGS
GDSQYTQSSAMSNNYTSSNSQFDIKSPSSHTSAGSNRLPPSRSEDTLVLQNENVEQKPRPHSITTSSMSN
TSSPLLTVKGFYPGSMISVRTTKASNVSESAQSLSSDSESQSCPITSTSVPLKIRPQGKHFRAPNNVITS
KSMTNVKSSEVDYTDTGQELFAKPSTCVKRLPLLETQEDAEYNNKIPKTDEKSEMEERQEQVQEHRPSDQ
PGILQVFAAYETGLASGTSLKLHVTPRTSAREVIDLVVKQLNMAAVLKGKAGPVYGPDKLQDFCLVAVIG
ARERCLRDDFRPLQLQNPWRKGRLYVRLKHDVLAALQHSAKQPSYI

>Cimex XP_014240911.1 uncharacterized protein LOC106661788 isoform X1 [Cimex lectularius] ancestral
MKNRKEAGYKQLSPENTGFKRMDRSLSFRASLRRMSCRIGSRQTGEMGGGASHLRQVDEERYRPDASRAR
LPVVSLYAGREDMRFLRRKTSVRESKVRVIKHSPSSALSPNSRIRVDRLVRKLGPEAFEAAECGVRKSAA
EVKKSAKSKEVDQENADSTKRDFPRKYRVRKSLEAIPLSDPPKRRKSLGNLLEGEETEESPIKSNVETNR
GMEQGRVERQKKIPPIDIHLTALFAAVEHGHVDKAKTILESTDVDVNGVNSDGLSPLDIAVLSNNKTLIK
MLIAFGAQEGNEFSSGESLLCHLRKLSCEADQRICELAGQDTRNQSLWQRRSKGLANMIMGFTQARPPDI
PSLAAVDVTGSHMVNVRYQEPESPDSPPCTKYKIEWSQDDEFKSLCGYRIILDPKQQDCHIDELNHGQRY
YFRVCCGNVKGWGHPRPSTPQSVVPSSWRDVVKRDDRMCAEGIAQLDKLFREVRTGRPDIKALQDAAVGE
RRKKTTIKQLFTAASKFQKHLRRGVYLSCLFYHEDKVLVTNEDFLPVIEVDETYPGSIYHDFHWLLKVSC
TWDDVKWLRQDMEKSLSSPAIHFRIKLLQAAAQMQTALSVQDLGQLYHKPLRDTEGTIVISTVNYIRSPK
SVSVLNSRWVPLGKLTKRTLNLATEAPLGDILMSSISDQITYHQVSSIRLPRGLYLGYLKMRSSVDLLQV
LVPAKAPNVPPHCKIRDNPHITAEEWECLTSKNGSTDSLHPETEQQKTFVEQVAATINRLLTYMQVSEDQ
SQNHRLYDAEVVEVSNEVSLLIVVPPPEAACSAPGQGEILLQRPDLIPLPVQVFEMVHLGTYHKQLVARY
SRLSCIIELDTALAQHSHREAFSSSEVSAAKERLSRLEALQTQLNAAWKQARWLLDVLAFARDKVSQTPT
NIIRHLLALHPKRSHESITSHNGLLLPPETKNVKSRGSWPGPGVTRLLCAATAELSRSEHQLSSAGSSTP
PPVQRAQPPPIIQPVSPPAVLLEQPRLPPSKSEDTLALHTRVMAAHSRNRTSSSAATSPSLSVRQSYGSG
SLYSLSSDDSGVNVSKSKSEGEEGTTVPAPSPGILQVYAAYETGLASGTSLKLHVSPRTTAREVVDLVVK
QLNMAVVLKGKDGPIYPAEQLHNFCLVAVIGARERCLRDDFKPLQLQNPWKKGRLYVRQKHDVLAALEQS
SRHSAYL

>Crassostrea XP_034312273.1 ankyrin repeat and fibronectin type-III domain-containing protein 1 isoform X4 [Crassostrea gigas] ancestral
MEIQKFAKSVLHRKTKTEDLRRTGSWKPSKKSTLRFLSRTRSEPEREDVGIEEEETESWVATLPDLPPMR
PRSAWNFEDDTDSTTSSETMTSVSDDGSITPKSSTQLYYTTPPKANMVRNQDEKRLEGPGSSLYRIPRRL
SQKDRIREDLMHDRQRSVSLDCGDGRTIKVFMSNGEGLVMDDAPGGLPHNNTAPVQLRNMNGINSPNRSS
RILTTTPKKRGSTSNSSNSDPDSLSPNKMYDKRKSDKDKKSVDVSALFEAVEQQDLDLVKNLLEVDGLNI
NSVNSEGLTPLDVAVMTNNIPMAKMLLFNGARESPLFLKEDTRSARLDALVSDAEKRVVDLSAAILNASS
GSSSMSNTQQKENEKQLSHWEFRHKLLKRMKAGYDHARTPDPPSYVSLTVASSSSLLVKFDEPLNHNGAV
VTRYKVEWSCFDDFIPLAGEELVEDMRHLEHEIKGLAKGNKYFIRVAACNMKGYSGYTVAKPAYAVPSSW
RDVDNSTLSRTEGKLKLLDELFSQVKHLRPADASELKDNVGDSPLQRKRKSLKNLFTSAPKFYKSLKRGV
YLACLLYHGDKVLVTSDDQLPVVEVDENFSGPTVNADLHWLMKISCTWDDVKSLRQDMEKNTSAGTMHFR
YKLLQAVSVLQGALGIYDLGQFHFKPLKDSNGCIVLTTVCNVKDPKAVILSSSKWVSFAKLLRRSSGTGS
EPQESLEVLVSSVSEMILYHQVSNIRLAKGLYLGYLKLQASLELNRVLVPKKAPNILPNIKVRDCPNVSR
EEWEWLQSLNADQQVAPPTQTQEEFRKQLAQATQKLFNILDISENFAASHRIYDVEVIEFSNDVAFILIL
PPVEEVCLVPGQNDTMTEKKDLTLLPVQVFEMIHMCTYQTQLINRYSRLSSILEMDLCLAQQVQREAFST
EELAPAKERVEKLSNIQTTVDKNWKSTRWIMDIITYARDKSMRGGILMSELTSPPKDVFNSELENPSEDG
LFDNNNSQTGCQSVACDSNEISVGKDNIKIAKFYDPNDEEPKINGHVKKETGEPSVPNSGILQVYAAYDT
GLSRGTRVRLHVTEKTTSREVINLVVRQLNKTVTQKGKTGPQYREDQLDEFCLVAVIGARERILRDDYQP
LHLQNPWTKGRLYVRMKSNLLAAIQQGHATEV

>Cryptotermes XP_023708237.1 uncharacterized protein LOC111864883 isoform X1 [Cryptotermes secundus] ancestral
MEVVEYRRSSGSATALGLRSSRSVRSSLRLFGARWRTATACAANNIVCPPCNQETNQQSGVAILGASTIS
SQTAKQPSSAAPSQQQKKQKSSRMSWLQVFSHQQKKHLKSSCVSVGKQNELRDLKTKLVSTEVPEREETI
PEYPSSKVSRILGLREEQAQCRKSVSLQFLTEQHNKQFKLSSPQLNAKECSSPQRPYVQQKCNALSRSPS
PAELFPHQDRQFLPLLSSVGTQRRNSMWALGSPKPKLQEGGMEFLVDGLNLTKTAKKKLDKIDKINIHLH
ALFAAVEHGHLDRARTILESTDVDVNSVNSDGLSPLDVAVLSNNRQLAKMLVTFGAQEGNQFESPESLGS
HLKQLLAEAEQQVKKLGGQLTLEETSSCNNNNNNNHHHHNNINNRSSGSSSPFSVIGSSMATAAMTGCSG
GGSDTSTDKQLLLWERRVKVLKKMLLGFDQARPPDVPFLVAVDVTGTNSVTVRFQEPEQQDSAICTKFKV
QWSSNEDFSPLAGEREILDMKHLECNISDLTQGCRYYFRVACGNLKGYGNYRLSSPASVVPSSWRDVEGR
EPRFAGRLHLLDELFSKICHSRPECAAEIKATTTTTAQPGETPSVQRRNQRSKKTAIKQLFTVASKFQKN
LRRGVFLSCLLYHEDKVLVTNEDFLPVIEVDETYPSCIYHDFHWLMKVACTWDDVKSLRQDMERSLSSSA
VHFRIKLLQAAAQMQAALCIQDLGQLYHKPVRDCQGTLVISTVNYVRSPKTISVLNSRWLPLSKVQKKLA
THEEPNVGELLMASIQDQITYHQVSSIRLSRGLYLGYLKMRSSVDLIQVVVPSKAPNVLPHCKIRDNPHV
SSEEWEWLKRQSARHKTLGCSSSETLSSVSSDEQTSSEDGQQAEASGGGTEQQRVFVELVAATARRLFSY
MEVSPQEALTHRMYDAEVVDLSPEVSFLIVVPRAESACAVPGQTEALLQRGDLIALPVQVFEMVHLGTYQ
RDVISRYSRLSCILELDTVLAHHSHREAFSASEVAAAKDRLAQLQDFQSQLNAAWKGIRWLMDVLTFARD
RGSGGVTSGSCASTPGVAMRNLLALNWSSSAEHGGDREANCNGKGGSSCGGGSLKRSLLQLPPRDPKLVK
SSTSRGSWPGPGVSPGSVASFLASELSKSEQHLSIGRSSSRSHSGDISSSNTASTIMTDAGSTGSFSVAG
VIPRLPPSRSEDTLLLQKLPPPSVRTHTRSRSSTITSGASVSASASPLLSVRAISGGSMHSLSSSDDTAS
SASTSVMKLSSGDKLVGDQDDIASVATIVPAPAPGILQVYAAYETGLASGTSLKLHVTPWTTAREVVDLV
VKQLNMAVVLKGKDGPIYPSDKLKNFCLVAVIGARERCLRDDFKPLQLQNPWKKGRLYVRQKQDVLAALE
QSSRHTAYL

>Culex EDS35625.1 cytoskeletal structural protein [Culex quinquefasciatus] ancestral
MVTMSFHARHDPMKKISLPDLVSRSLASVALPDCNVLCPTPNRQRSTSGNDARLEDCEAPPSLPISPSPS
VLTVPDLAYEDERHAQKGLSRMTSASSPNLAQVRTTMEYLLPHQQHPPGSQPPAPPSKRQISPKISKKTR
HLSTSSADGDPDVHQHLHRVVSPKTMLNTRIASLVETNNNKNAHNGVGGSVDVLATTAKLNIDGITINSH
QQQQPHHPYWKHRISKKQNKLAQAQLDKLTQINIHLHALFAAVEHGHLEKARTILESTDVDVNSLNSDGL
SPLDVAVLSNNRSMTKMLLQQGAIENAHTIQAANNNVGLHLNNLLCEAEATIHELGNFEMNQQSHQNQGS
GGGGGGGGGGGLGSGSTGKTTFSNIIGSGGPSVTSCTGSEIDKQVGLWERRVKGLRRMILGWDQTKPPDL
LNRIDIDVTGCGSVSLRLYEPLEGAISTKFKVQWSSRSDFSNVVGEREVNEWTSFHGCMGAVCSLGELIQ
GRRYFFRAAAGNIKGWGPYKLSTPNCVVPSSWRDVETRENRFAGKQRNLDDLFNAVRLARPEDASEIALD
ATAPAKRAIKKKTTIKQLFSAASKFQKNLKRGIYLACVLYHEDKLLLTNEDFVPVIEIDETFTSNLHTDF
YWLMKVACTWDDVRLLRVDMERNASSAIHFRTKLLSAACQMQSALSITDLGQLYYKPLRDVHGTVVLSCV
NCIKSPKSISVLNSRWIPLNKIHKKLALSTEDSSINELLMNSIQDQINYHQVSNIRLPRGLYVGYLKMQS
SVDVIQVVVPVKAPNVLPHCKIRDNPHVSAEEWELIKQHKTSSILEFRPKSQGPTEVQLHFLEILTKAVH
NLFQYMDIPVDVAVAHRLYDVEVIELNADVSFLIICPPAESSCAVPGQKDILLQRGDLFSMPIQAFEMIH
LKTYQSSIVQKYSRLSCILELDTMMANHLHREAFSTSELQKAKDRLTKLQDLSTGLNSIWKGVRWLMDVI
GYARDRANMPELNMKQILDYKSTYFGKKSSSEKKGGSETQLLQPPGGTPPTFHKSSPGRGSWPGPGADTL
MGHNGLLDAEHSKSEQLLKYNSQRFLNVSSHAHSRKNSADSAYSNSGTSYYSVMGVEPEKEFVVPRLPPS
RSEDTLVDKKKASEQSSSNKKRPPTMYSSYSATSSPLLSVRSPFVATIAGVAHAAAGEDSENRSLPTVVP
LKVSKKPREQPLKAVNQIEPDYEPIVTTYLKPTLTALQNEAKGYQTALHIVEDQPKPPPITTMLKQLPPD
VLDHRTIASEAATVPDLTRRPIPPKTASTSEPTSCSSESTDVAAAAAAGVTAPTPLTTSIVQVYAAYETG
LPSGTSLKLRVTQKTTAREVIDLVVKQLNMAVVLKGKEGPIYAQDKLDSFCLVAVIGARERCLRDDFRPL
QLQNPWKKGRLYVRQKHELLAAIEHSNRDTADI

>Daphnia EFX71260.1 hypothetical protein DAPPUDRAFT_327348 [Daphnia pulex] ancestral
MSPTSAPVTSTSDGFSRFDFTKTLSRSESRVMMRQGRQGSRSTNASIRRKNSVSLFFTGGAGSAGDDLRN
SGDHWQELLVDPEIPGEILYRKKDSSLELLVHGLHLTKTDLKKMEKLTKINIHLHALFAAVEFGQVEKAR
AILEDNEVDINSYNSDGLSLMDVAVLTNNTEMVKLLIQHGAREGMEYGSKESLNLHLVQLLNEAEKQLEE
KSQPSSSPVRVDLDKHVALWKRRVRILRKMKSGLEQLKVPNSPNQARVEVVGEHSAHIWWLQPEVDSGGI
CTKFKVQWSTHPDFAFPGGELEVRDTQIWKRGGGAEEFNEVNVTVSSCPSNSRCYFRVAAGNLSGYGSFK
TTLPSSVLLSVWRIIDGRKPRFAGRLPILDDLFSKVRTWRPDYASEIRQLEDGLNEAPMKQRKNPAKLNL
RQFFGANVKFQKNLRRGVYFACIVFHEDKVLVTTEEFPPVVEVDDTYPASVNNDFHWLMKIGCTWSDVKT
LRQDMERSSSSANAHFRIKLLQAAAQLQSALGLQDLGQLHYQPLKDSQGTLVISSTCHLANIKAVPSSLN
FKWLPLSKLQQRRVVTNEQESTASDLLLASLQEQINFMQVSNKPLPRGLYLGYLKMKSSVDLIRVLVPKD
APNLLPHAKIRDNPWVSSEEWQWIKKLAKSQPQNKNCNPEMNDGDGDGSEDKTEYSVMDGLTGKLNLQPS
TAQLLFQSQLQRAACRLLGSMGIEGSVMQHRIYEDEVIELSPDVSVILLLPPPDSVCAVAGQSEALFHRP
EFLSVPVQVFEMIHLRTYQRDLIGRYSRLSSILELDSNLAQLAMREAFSSVELAEAKQRFQRLQDVQVQV
DSTWRGSRWIMDVLSLARDRTMTGVGVAIAALSQQVAPSTPLLPTPTESSEESSKRTRESSLKTPSTCSR
LIHSTVSNNEGRIMGGGGGTPGGGKHRMLVKTKSDNKLLSSRNSIGESPAFLRVNTVRSRTPVCPECSVP
LDLPGYVSNCGSCSCSRARYTQPETGELFKQQHSRSNETLPTPPILISQSGARKCISRSENQLNNLEFQP
FLDAEGTDDSTLPVYAAAGQEQEEEPKYEQSTDDPPAPPPTKLQRGGSGGKKGRSTGSMRSNSQESECSH
PSRSSHTPSLTSLSSVDGDPDSGSTRSADVESGDASSTSGIIQVYAAYESGLANGTSVKLHVTTRTVARE
VVDLVVRQLNMAVGLKGKDGPVYPAEEFKNFCLVAVIGARERCLRDDFRPLHLQNPWKKGRLYVRQKKDV
LAAIEQSGRQQKPPPAAL

>Darwinula CAD7241707.1 unnamed protein product [Darwinula stevensoni] ancestral
MVLTMAGKRVLTRSASDASSRLETQTSVPAPLLAMRKASAGPVPASRRDSLTPFRRKSSDVANLIASSVG
VVVDGTVQRRSTRRSSIAMRKSASLRRKTSLPEQAMLLPFNRWKKDGLDLVDSLNMTKAEKRRLEKLNKI
SIHLHALFAAVEHSQVEKARTILSTTDVDVNSPNSDGVLALDIAVLTNNLPLVKILQNAGAMENPAFTNG
EKCREALERLLSEAGRRVEDLTTVVLTQGSPSSPLQRQLILWRRRQRLLNAMKLGFDRLRPPEALPSVKI
EVTSSDSVALRFAEPENQNLAVCTKVKAQWSCTGDFSLLNGEKEVVDMRNHVVHITGLSPGTRYFFRAAG
GNVKGYGHFSHSIPESAVPSVWRDVDGRKPRFEGRQAVFEELFQQLRNSRSMYASSEIKADAPTSESQST
KARNPKKSTFKQLFTAAPKFQKEKFLKGGLYLGCVFYNEDRILVTNEEQVPVIEVEESYPTTNLPAEFGW
LTKVGCTWEDVKSLRQDLTRASNSSSSSLDFRAKLLNAIAHIQSALGRQDLGQFFYRHLKDSNGTVILSL
VNEIQNPKAIQSLSLKWIPLSKLERKSIPAKNNMGGIGLEREDSSDGWDPASVAELLLSSLQEQIQFHAR
SQEVLGPGLYLGYVKAQSSMDSLSILVPEKVPNTLPFWKIRDNPHVSSEEWESISHMDKGLEDLEEETAR
EEHGSSRSYSHSHSHSHSPSPSTSPKHRDSSFPKQICFAARKLFHYLDIRDEEAILHRIYAKEVVEVSSG
VSFILVLPPSESVCLAPGQSSSMTFHPDLIPIPVPVFEMLHLRTYQKDLICRYARLSSILELDSLLAHLA
NREAFSSEEVSLAKLRLSSLQEIQSRVENTWKGARWLMDALSYAREKTSQGSIQVSQLLSTLGTIPNSLA
SSTSSLNAIRSPDILARQVVGEVRQKLTKCSTDVRLSIHRKIGLAMGEGYQGYHDYQDHSQAPHRASTSG
CLLRVTKPDSSSDSLTSSSESVFNRNNPDLLSAHYPDWRHSAGAETIAGPEGKLNQSRSENSLSVHDDSE
EASEMRKAALRKCSAPDCSGPGRESMLHVPSSVEGKRKKHSLDYSVQRVSENSSSAGSSRTGSLHSLEDG
RDGVEDREESGGPSVIQVYAAYKTGLASGTSVKLHVTPRTTAREVVDLVVQQLNMAVIMKGKGGPVYSGE
QLREFCLAAVIGARERCLRDDFRPLDLQNPWRKGRLFVRRKGDLLAALHQGQNQLSSYL

>Dimorphilus CAD5123766.1 DgyrCDS12073 [Dimorphilus gyrociliatus] ancestral
MQFSSPYVIKPFLMDLKHVKRSWKDKSKIEPVTPLKAVEYRQCKPSAACKTENSIIRSRSFNTSYEHIVA
TLDENLSEKSWTRLGRKDQKEEENRGHIKRRHQRSHSVDCTDAVRVSSSRNRKLERSSSIPTSPLLTTPA
ACKKSPKPRRFNKKRQPFAEIDLFNAIGEGIFDKVEQILKSAEVNVNCSNEDGMTPLDIASLINHVPLIK
LLLTFGAKENFNGIGKSDKMLEELIRKTIHSMGDGMKKDDDFSKLNFKLELLRRMKTTLERSKLPNPPSN
VQLSVRSVDSLLVSFDEPLPPCGAITVKYKIEWSKTVSFRPLAGSEVVIGDAVKCFTIYQLQTGVPYYVR
VSFGNVKGFSNPSVSCPLFAVPSNWREVEKSKPRMEGKMEELDSLLIDSNCIESNSATVGSKKVTIVKKS
LKNLFSSTSRFQRHLRRGVYLCCLVYQTDKVLLTTDDYLPCVEVEENATLTQSDLLWFMKVACSWNDVKQ
LKSDLEKTTSGSLESRLKLLLAIIQLQTSLGISDLGRLRSIPVHSNGVLILVSVLKLKSTKDVACNHAKW
CSISKLEKRYDDSDMLMTKTKEIIQEHEAGERRLKEGLYVAYLKLKCSLDKMHVLVDSHAPNILPHQKVR
DCPNITKDEWVFLKNMGTPETCSFLDDEQCGRMICFQKKLISACRQLMIRLGVKEDEALSHRLYDVEAVE
MSDGITLILILPPAETLCTIPGNTDVCPPGHVVLPVQAFEMAYAWTYEREFIQKYSHLSLTVETNLMLSQ
QAQREAFSTKELLEAKLRVDRFASIRSQLEDVWRSTRWTMDAVSFARAKGQTQGVPLNILYATIASPNES
PTWRRSDEGDSRSCSTDAGYQSDRNEIESATLRVYAAYECGLALGSCVKLRVTSRTTARKVVQLVIQQLN
RAVLINGKSGPIYSDDELDDFCLSYVMHGIERIIADHHSPISNKSASQKARFYVRPKHQCLYATSV

>Diuraphis XP_015369698.1 PREDICTED: ankyrin repeat and fibronectin type-III domain-containing protein 1 isoform X1 [Diuraphis noxia] ancestral
MADFERLIPVDRCETGTGPVSRVPSFTRASLVRFSQRLRRRGWTVGADQDKENVVAAVYRPALPPAMPVV
KRVKFDDRVYHGPVCGRGGILKDAPAGPVAARCLSSAVGYSNVSYTDGDDTVPNRMRMYDVPVTSFYIGA
GDDRLPVSQQSSTFAAKRSSSGVIGALRDAKKTRRFGTDIGTSISSLRNNGSSSETQTKQRQHHHPKARE
SQVHNINIHLHGLFAAVEHGQLEKARNILMTCEVQVNSVNSDGLTPLDVAFLSNNRDLVRLLLAHGATEE
TSMKNLETHLSNLLEEAEDRVIGLKRRGNQDDSQTKSLALWERRKRGLKKMRIGFEHAKPPDKPEKIILE
VTGNDSVRVSCIEAEYPESAICTKFNVEWSTSESFKNVTGSKCLPATDGEFTIINLEHGKTYYFRCSAGN
LKGFSDYQYPTPVSVTISSWWDVCQEPRRCSAAMKVKMDDILDKMISIRPDLHRSSFEVSGNDCTSNTKK
RKPPTFKQLFSGNTKLHKNLRRGVYFSCLLYHEDKVLVTNEDYLPVVEIDDTYPKEMLNDFHWFYKIAFA
WKDLKWFKDDLEKSTNSSISFRTKLIQAVTQMQDIFNTQDLGKVYYKPIRDSDGTTVICTVNNVCQPKNV
VNLKWTPMAKILKKSSRSDNLTDLLISSIQDQIMFYQTSNAKLQKGLYVGYLLMRSSVDMLHVMVPLQNP
NMPVCCKIRDNPHVTAEEWLWLQQGAGAPCNYTCLGFASQFKMATNRLFSLVQIPKDKRTVQRVYTSEVI
EVDQNVSLIMIVPPAEVACAVGEGNQSAVHLHRIELVPLSVQVFEMIHFGTYRAETLLLYARLSSVVQLD
SDDARYSIRQAWSSSDLETAKQRLDTVESLETSLNAAWKHLRWLLDVMNFARERLFQSQVSNSNCSKSAS
NSQLEMKSAKSNSLLQLPDSKLVKSRGSWPGPGLNSMRTLESVCPEISRSEQYLSPPVHNREYVLTKKQS
CSSETSNDSKDEPEYNDEQPLDLADLPSKSIHVTTNKDVNKVDDEGFSDTTMKSESLVPVPAPGIIEVCA
AYDTGLPHPTSLKLHISPTTSAREVVQLFLQQLNMSVVVKGKTGPIYPSTEFGNFCLVSVTGARERCLRD
DFKPLQLTHPWRDGRMYIRHKQDVLAALELHSSILTAAATKHH

>D_grimshawi EDV94541.1 GH19186 [Drosophila grimshawi] ancestral
MERRRALSTYAKLKEQKQQSENSRENGPHFDDDDDDDVDEEDELPSLRRSHSVRASLRRLKSKLHSPALP
LQSPFKLRAHLHSRSRNINSNSSNCHSSSSRRLDKSKAVKALRFWHEIEAVAVVTTKVKGKFVPLRKQTM
QQQSHSAADQVLGIEQLMSSLPVGATLPRKACKLLQIPESLCQRSQLAPQATLDSDLERTLTSESPNVTS
CDPVLADITRHAHQGIYGTTRMRTATIRKPMPYLNSRRCYHSSSNDSNNNNNKDNKKSPAASMPQQQKLQ
MGSCLRSPGQFIRQKSFHTLNELTKFCQLKTPASATATARPAAAAATKKLQPRGHYAIDDNILPSPTRES
EFFEPVQLRVKDQGNNCKENNNQDNYSSHYPAALLSPPSSTFRWSEQLTQHAAVAKLRTAISCHSHDLRE
MEFLLPQSQQQQQQKQQVPPNNQLNSGSQLRISRHSQPKNAKLRDEHEDHDSPDEEVDLRGHSPIDENRS
SNVLSVHRQPVQLRSKIAGNTQHPRVSKMSKKQLKLAQAQLDKLTQSNLHLHALFSAVEQGHLDKARTIL
ESTDVDVNSINTDGLSALDVAVLSNNRSMTKMLLQHGALEGSQFSVDSIGTKLNGLLKDAESRIHDLSGQ
EGLCAPVFTSRPSISSIIIGNTGSSVTGCTGNEVDKQIGIWERRVKGLRRMLLGWDQARPPDAPASVVVD
VTGDNSISLQILEPFEGAIGTKFKVQWSTRADFNNVVGERELLEWISFHGTMGAQCHIAGLTQGRRYFLR
AACGNVKGWGGYRNSVPASVVPSTWRDLDNREDRFSGRQCILDNLFTAVRLARPADVSELTLDPGNVQRR
NPKKKTTIKQLFSVTSKFQKTLRRGIYFSCIVHCDDKVLVTSEDFPPVIEIDESYPSALHMDYYWLMKVA
CTWDDVKSLRSDMERNLTSPVHFRTKLLSAVCQMQSALGISDLGQLYYKPLRDAQGTVVLTCIQSVKSQK
AVSILNSRWLPVSKLQKKLGTLHEDCNMNELLISSIGDQLHYQQAALQRLEPGLYLGYLKMQCSMDQIQV
VVPVKTPNVLPHCKVRENSHITAEEWQVLHQARYAADPLRLPLDFNTAGDGNGNRSTTEVQRLFLYDLST
AMHKLLAAMSIKSTDAATHRLYDVEVIEHSRDISFLIVCPSVESSCAVPGQSELLLQRDDLASLSIQAFE
MIHLRTYQPAIVHKYARLSCILELDTALATHSHREAFSSSELQAAKERLATLQDLSTNLTLVWKSVRWLM
DVVAYARNKNAQPALPMREILEFAQLRHEESTQQLLQLPLRDSKFSKSGRGSWPGPGANEDKSRHGKPEH
SKSETNLGHGVVTPSLAQPSPLDAGDKQLPQQQDQQEQQQQQQLQQQQQQQLLHVAGSEYAGSTCSDVSL
RKNSGDSVSSAYTARSFYSVADSASDGSSSVFALPPSRSDDTLADALRHSQAATVQRKRTVSHIGSIPTP
LITVHSSSSVPYLAGSSVSLRTGSGAFATDLEHKPLKPAAEYKVKAASSANLREGGLYLKSSLSALQPEL
KPLGSEPVASTSKASSTKSLAHQSSEEDTASCSSLNAEQSATGTVTGAGIIQVYTAYNTGLASGTSLKLH
VTPKTTAREVINLVVKQLNMAAVLKGSKGPIYSADMLDNFCLVAVIGARERCLRDDFKPLQLQSPWKKGR
LYVRQKHELLAAIEHSNRKSHLI

>D_melanogaster NP_001189266.1 wide awake, isoform B [Drosophila melanogaster] ancestral
MEFLLPHSRTDSQSNSQSQLCISRHSQPKNAKLRDDHDETGSSELDSPPLGDENASANGQLSVHRQPVQL
RSKIPGNTPHPRASKMSKKQLKLAQAQLDKLTQNNLHLHALFSAVEHGHLEKARTILESTDVDVNSINND
GLSALDLAVLSNNRSMTRMLLQHGAVEGSQFSVDTIGTKLNGLLKDAESRIHDLSGPEGLCPPVFASRPS
ISSIIIGNSSASVTGCTGSEVEKQIGIWERRVKGLRRLQLGWDQARPPDAPASVVVDVTGDNSISVQILE
PFEGAIGTKFKVQWSTRADFNNVVGESELLEWISFHGTMGAQCHISGLTQGRRYFLRAACGNVKGWGTYR
TSVPASVVPSTWRDLDNREDRFVGRHRILDNLFTAVRLARPADVSELTLDPASAQRRNPKKKTTIKQLFS
VTTKFQKTLRRGIYFSCIIHCDDKVLVTSEDFPPVIEVDESYPSALHMDYYWLMKVACTWEDVKSLRSDM
ERNLTSAVHFRTKLLSAVCQMQSALGITDLGQLYYKPLRDAQGTVVLTCVQSVKSQKAVSILNSRWVPVS
KLQKKLGALHEDYTINELLISSIGDQLHYQQAALQRLEPGLYLGYLKMQCSIDQIQVVVPVKTPNVLPHC
KVRENSHITAEEWQVLHRYSSDPLRLPLDFSAQGGDGASGATATTEVQRLFLYDLTNAMHKLFASMNIKI
ADATTHRLYDVEVIEHSPDISFLVVCPSAESSCAVPGQSELLLQRDDLASLSIQAFEMIHLRTYQPAIIQ
KYARLSCILELDTALATHSLREAFSSSELQAAKERLATLQELSASLTIVWKSVRWLMDVVAYARNKNAQP
SLAMREILDFAQQRQDEAVATSAGGSANKQLLQLPIRESKFSKTGQGRGSWPGPGTSEDQSQNKPEHSKS
EQNLELSAITPVEPASNQVPTQQQQPQQQSQQQQLLQVSNISEYAGSICSEVSFRKNSGDSMSSTYTSRS
FYSAVDSASDGNSTNSVFAIPPSRSDDTLADALRHSQAVAAQRKRTSSNIASHTNPLITVHSSSSAPYLA
GSSVSLRSGNGAFATDLEHKPLKPATKAASSANLREGGPYLKSTLAELRAVGGEEPVASTSKASSMKSLS
RQSSEEDSASCSSLNAEQTSGIIQVYTAYSTGLASGTSLKIHVTPKTTAREVINLVVKQLNMAVVLKGNN
GPIYGPEMLENFCLVAVIGARERCLRDDFKPLQLQNPWKKGRLYVRKKHELLAAIEHSNRKSHLI

>D_mojavensis XP_015023556.1 uncharacterized protein LOC6575537 isoform X3 [Drosophila mojavensis] ancestral
MHIYIHVLIAVKIFARCSPCFFAFLDVLRGCCFCSSFTAIASSVLLKVFVLQFEVRRTMNRCHQSHNDSD
FNDNNHVPQKLQMGSCLRSPAHFIRQKSFHTLNELTKFCQLKTPTATAVATSTCIAQRGHSANDDNILQN
SSEEGAVKLRLKQSFDCQVNNNQDSYHVCHPTASFRWSEQLNHHGTVAKLRTAITCHGQDLREMEFLLPQ
QQQQSQPQSSPQLIISRHSQKSVTSAKLRDQHDEDQRQDIDENSSTNGQQQQLSIHRLPVQLRNKIAGNT
PHPRVSKMSKKQVKLAQAQLDKLTQSNLHLHALISAVEHGHLEKARTILESTDVDVNSINIDGLSALDVA
VLSNNRSMTKMLLQHGALDGSQFSVDSIGTKLNGLLKDAESRIHDLSGPDGLCTPGFSSRPSISSIIIGN
TGSSVTGCTGNEVDKQIGIWERKVKGLRRLLLGWDQARPPDAPASVVVDVTGDNSISLQILEPYEGAIAT
KFKVQWSTRADFSNIVGERELLEWISFHGTMGAHCPITGLTQGRRYFLRGACGNVKGWGNYRNSVPASVV
PSTWRDLENRENRFYGRQCMLDNLFTAVRLARPADVSELTLDPSNVQRRNPKKKTTIKQLFSVTSKFQKT
LRRGIYFSCIVHCDDKVLVTSEDFPPVIEIDESYPSALHMDYYWLMKVACTWEDVKSLRTDMERNLSSPV
HFRTKLLSAVCQMQSALGITDLGQLYYKPLRDTQGTVVLTCIQSVKSQKAVSIINSRWLPVSKLQKKLGA
LHEDYTINELLISSIGEQIDYQQAALQRLDPGLYLGYLKMQCSMDQIQVVVPVKTPNVLPHCKVRENSHV
TAEEWQVLHRIKNSKSVRLHLDFSAPSDRNGNGDDQANEVQCLFLHDLSTAVHKLLDGMSIKPTEAATHR
LYDVEIIELSRDISFLIVCPSVEASCAVPGQSELLLQRNEFVSLSIQAFEMIHLRTYQPAIVQKYARLSC
ILELDTALATHSHREAFSSSELQAAKERLATLQDLSSNLSLVWKSVRWLMDVVAYARNKHAQPALAMREI
LKFVEEQDKHLLQLPLRDSRCSKTGRGSWPGPGVNEDGDKPNSNPEHSKSETNLGQNALTPTSAQATSLE
AADKQPLNEQQQQQQSQLLQVGVSEYTASTCSDVSLRKNSGDSVSSAYTARSSASDGSNCVFALPPSRSD
DTLADALRHSQAAAAAQRKRTSSHIGPLPTPLITVHCSSSVPYLAGSISAFSGDLEHKALKPSGAEYRLK
AASSVNLRESALYLKSSLSALQPDLKLLSSNELNSIAPSTSKASSIKSLTHQSSEEDTASCSSLNAEQAV
GTTGAGIIQVYTAYNTGLASGTSLKLHVTPKTTAREVINLVVKQLNMAAVLKGSKGPIYNTDMLDNFCLV
AVIGARERCLRDDFKPLQLQSPWKKGRLYVRQKHELLAAIEHSNRKSHLI

>D_persimilis EDW24709.1 GL23246 [Drosophila persimilis] ancestral
MERRKALGMYSKLKDQQAALIPTPEKDNEDGDSLPALRRSHSVRSSLRRLKSKLHSPALPLQSPFKLRAH
LHSRSRTRTALDKSKAAKALRLWSEIDAVAVVTTKVKGKNEFVPLKRQPGSELAADQEELGIEQLMSTLP
VGVTLPRKACKLLQIPESYCQPEQAKAAPKATLDSDLERTLSGDDSMSVLGGHHPEMPQQGDLWKRRACA
RPPIRKPMPYLNSRRCYQSDSHKVPCPPQKLQMSSCLRSPAVFMRQKSFHTLNELTKFCQLKVSPTAAAR
AAAATPSSPAAAAATHGTLPPPAPPLQQRRRHSHYAFDDNIQSQSQSYRESDTESVDNQVKLRPKDRDNY
PTYYPAPLLSTRWSDQLTQHAAVAKIRTAISCHTQDLREMEYLLPHSTQSQSQLCISRHSQPKSAKLRDD
HDDEETADSADLETAPLSAGDENTAANVQQLSVHRQPVQLRTKVTGNIPHPRASKMSKKQQKLAQAQFEK
LTQSNLHLHALFSAVEHGHLDKARTILESTDVDVNSINNDGLSALDLAVLSNNRSMTKMLLQHGAMEGSQ
FSAENIGSKLNGLLQDAESRIHDLSGPEGLCPPIFASRPSISSIIIGNSSASVTGCTGSEVEKQIGIWER
RVKGLRRLLLGWDQARPPDAPASVVVDVTGDNSISVQILEPFEGAIGTKFKVQWSTRADFNNVVGESELL
EWVSFHGTMGAQCHISGLTQGRRYFLRASCGNVKGWGAYRTSVPASVVPSNPAGGQRRNPKKKTTIKQLF
SVASKFQKTLRRGIYFSCIVHCDDKVLVTSEDFPPVIEIDESYPSALHMDYYWLMKVACTWDDVKSLRSD
MERNLTSAVHFRTKLLSAVCQMQSALGFTDLGQLYYKPLRDSQGTVVLTCVQSVKSQKAVSILNSRWLPV
SKLQKKLGALHEDYNINEMLISSIGEQMHYQQAALQRLEPGLYLGYLKMQCSMDQIQVVVPVKTPNVLPH
CKVRENSHITAEEWQVLHRSGDPLRLPLEFSSPGGERSGTTEVQRLFLYDLTNAMHKLFAGMNIKASEAT
THRLYDVEVIEHSPDISFLVVCPSAESSCAVPGQSELLLQRDDLASLSIQAFEMIHLRTYQPAIIQKYAR
LSCILELDTALATHSLREAFSSSELQAAKERLATLQELSSSLTLVWKSVRWLMDVVAYARNKSAQPSLAM
REILDFAQLRQKELSAAGGQSKQLLQLPIRESKFNKTGTGRGSWPGPGTNEDQSQGKPEHSKSEQNLGQT
AITPVDATTSKQQQQSQMQQQQQQQQQLLQVSTSEYAGSTCSEVSLRKNSGDSMSSTYTPQSFYSAVDSI
SDKNSSSSVFALPPSRSDDTLADALRHSQAVAAQRKRTSSNIAHHTSTPLITVHSSSSAPYLAGSSVSLR
SGSGVFATDLEHKPLKPAVKAASSANLREGGPYLKSTLAELRAVGGEEPVASTSKASSTKSLSRQSSEED
SASCSSLNTEQVPGIIQVYTAYNTGLASGTSLKLHVTPKTTAREVINLVVKQLNMAVVLKGNNGPIYSAD
MLENFCLVAVIGARERCLRDDFKPLQLQNPWKKGRLYVRKKHELLAAIEHSNRKSHLI

>D_virilis XP_002056009.2 uncharacterized protein LOC6632386 isoform X2 [Drosophila virilis] ancestral
MERRRAFSSYAKLKEQQQDNNREQEEKDELPALHRSHSVRASLRRLKSKLHSPALPLQSPFKLRPHLHSR
SRSSRTLDKSKAVNALRLWHEIEKVAVVTNKVKGEFVPLQKQTMQQQHGEGKGQQQQLELLGIEQLMSTL
PVGVALPRKACQLLQIPESYCHRIAPQATLDSDLERSRLGSESPKASCDPVLAEIKRHAPQGIYGTTRMR
TATIRKPMPYLNSHNILPGSCESELFEPVKLRVKHQPESFDCQDNNNQDNYPTYYTAALLSPPSSAFRWS
EQLTQHAAVAKLRTAISCHAQDLREMEFLLPQQQQQQHQQQAPAGPQLRISRHSQPKNAKLRDEHEDDQM
PTHEQEHEQLSATDENIAANVQQQQQLSVHRLPVQLRNKIPGNTPHPRVSKMSKKQLKLAQAQLDKLTQS
NLHLHALFSAVEHGHLDKARTILESTDVDVNSINTDGLSALDVAVLSNNRSMTKMLLQHGALEGTQFSVD
SIGTKLNGLLKDAESRIHDLSGPDGLCAPVFTSRPSISSIIIGNTGSSVTGCTGNEVDKQIGIWERRVKG
LRRMLLGWDQARPPDAPASVVVDVTGDNSISLQILEPFEGAIGTKFKVQWSTRADFNNVVGERELLEWIS
FHGTMGAQCHIAGLTQGRRYFLRAACGNVKGWGAYRNSVPASVVPSTWRDLDNREDRFYGRQCILDNLFT
AVRLARPADVSELTLDPCSVQRRNPKKKTTIKQLFSVTSKFQKTLRRGIYFSCIVHCDDKVLVTSEDFPP
VIEIDESYPSALHMDYYWLMKVACTWEDVKSLRTDMERNLTSPVHFRTKLLSAVCQMQSALGINDLGQLY
YKPLRDAQGTVVLTCIQSVKSQKAVSIINSRWLPVSKLQKKLGALHEDYTINELLISSIGEQLHYQQAAL
QRLEPGLYLGYLKMQCSMDQIQVVVPVKTPNVLPHCKVRENSHITAEEWQVLHRTENNPLRLPLDFSTPG
DGNGNSPATEVQRLFLHDLSNAMHKLLASMSIKAADAVTHRLYDVEVIEHSRDISFLIVCPSVESSCAVP
GQSELLLQRDDLVSLSIQAFEMIHLRTYQPAIVQKYARLSCILELDTALATHSHREAFSSSELQAAKERL
ATLQELSTNLTLVWKSVRWLMDVVAYARNKHAQPALAMREILDFAQLRHEEGDGKQLLQLPLRETRFSKT
GRGSWPGPGSNEDCNRQNKPEHSKSETNLGQSAQTPTSAQATLQDERDKQPQQQQQQQQQQQQQLLQVTS
SEYAASTCSDVSLRKNSGDSVSSAYTARSFYSAADSASDGSSSVFALPPSRSDDTLADALRHSQAAAAAQ
RKRTSSNIGPISTPLITVHSSSSAPYLAGSSVSLRTGSGAFATDLEHKPLKPAAEYRMKAASSANLREGG
LYLKSSLSALQPELRPLGSSEEPVASTSKASSTKSLAQHSSEEDTASCSSLNAEQSSTGAGIIQVYTAYN
TGLASGTSLKLHVTPKTTAREVINLVVKQLNMAAVLKGSKGPIYSADMLDNFCLVAVIGARERCLRDDFK
PLQLQSPWKKGRLYVRQKHELLAAIEHSNRKSHLI

>D_willistoni KRF99415.1 uncharacterized protein Dwil_GK11138, isoform C [Drosophila willistoni] ancestral
MRSLILCSYRCYHIDSNKIPSPQKLQMSSCLRSPAVFMRQKSFHTLNELTKFCQLKVSPNPPTPVTTATP
TSTSTSGAQSIPFSHRRRHSHYAVDDNILPTYSIESDQVKLRPKLNYTQTQQEHEQDKDHDYNYHSLASS
SPRWSEQLAQHATVAKIRTAISCNSQDLKEMEFLLPRPVSEGPQQLCISRHSQPKNAKLRDEHEVDGIGS
GSGHNVPETASGDENSSGNVQQLSVHRQPVQMRAKITGNTPHPRASKMSKKQIKLAQAQLDKLTQSNLHL
HALFSAVEHGHLEKARTILESTDVDVNSINSDGLSALDVAVLSNNRSMTKMLLQHGAMEGSQFSVDSIGT
KLNGLLKDAESRIHDLSGPEGLCPPMFASRPSISSIIIGNTGSSVTGCTGSEVEKQIGIWERRVKGLRRM
LLGWDQARPPDAPASVVVDVTGDNSISVQILEPFEGAIGTKFKVQWSTRADFNNVVGESELLEWISFHGT
MGAQCHIAGLTQGRRYFLRAACGNVKGWGAYRNSVPASVVPSTWRDLDNREDRFLGRQRILDNLFTAVRL
ARPADVSELTLDPAGAQRRNPKKKTTIKQLFSVTSKFQKTLRRGIYFSCIVHCDDKILVTSEDFPPVIEI
DESYPSALHMDYYWLMKIACTWDDVKSLRTDMERNLTSAVQFRTKLLSAVCQMQSALGFTDLGQLYYKPL
RDAQGTVVLTCVQTVKSQKAVSILNSRWLPVSKLQKKLGALHEDYNINELLISSIGDQLHYQQAALQRLE
PGLYIGFLKMQCSMDQIQVVVPVKTPNVLPHCKVRENSHITAEEWQVLHRSGDPLRLPLEFSSPQGEPGN
TSTEVQRLFLYDLTNAMHKLFASMNIKASDAATHRLYDVEVIEHSHDISFLIVCPSAEASCAVPGQSELL
LQRDDLASLSIQAFEMIHLRTYQPAIIQKYARLSCILELDTALATHSHREAFSTSELQAAKDRLATLQEL
SSSLTLVWKSVRWLMDVVAYARNKNAQPSLAMREILNFAQQRHDDGSSMGAVAGKQLLQLPIRETKFNKA
GTGRGSWPGPGTNEDQTQNQAKPEHSKSEQNLGHTAITPADGNAKQLIQQQQQQQQHHQQQQQQQQQQLL
QVTTSEYAASSSSEMSLRKNSGDSVSSTYTARSFYSAVDSASDGNSSSSVFAIPPSRSDDTLADALRHTQ
SSAAQRKRTSSNIGPHTAPLITVHSSSSAPYLAGSSVSLRSGTFVTDLEHKPLNASGKAASSANLREGGL
YLKSTLSELRAVGASAGADGEEHPVASTSKASSTKSLSRQSSEEDTASCSSLNTEQTPGIIQVYTAYNTG
LASGTSLKLHVTPKTTAREVINLVVKQLNMAVVLKGNNGPIYSADMLDNFCLVAVIGARERCLRDDFKPL
QLQNPWKKGRLYVRKKHELLAAIEHSNRKSHLI

>Exaiptasia XP_020901377.1 ankyrin repeat and fibronectin type-III domain-containing protein 1 isoform X1 [Exaiptasia diaphana] ancestral
MAGKPHSTTDFLESVSEDSSTRELDEVFGSSKQASSDLCSKSRTVSEKDVILDIQKQKELEKPHPLRSPV
RSRPPLLRAFTISSIPVEGNQSQVKNGRHMFKAPLKLKFSLSTKSAAWRLEDDHEAPVHSYLDEGPIGYT
PGGLYFMNSIGSGTLTRKISTRLLNGSNTDAESSKHSSSSEGSDLSINSRKTSGIVKLARKLSQRRERKT
QSTPERVQVRSQSLENIPSPTDESSVTGNNNMGSIKSPGLYRTMSLNHRPSPRPRLTSLENRFSGSNREN
RFSGSNRDLKEKTRKRKENSIDSLIDSVVCQDIDDVRTILETEDLDVNKLNAEGFAPLDFAVLLGFYDIA
KLLQAYGAQESPRLQSSFFEKHLKMLINEAEHKVEDLTLSVVHATNSNSSEIKETERQLKEWEWTRLTLR
RMLIGLNNSDLPGQPVSVTLSVASEDSLLVRFTEPINNEAIFTKYKIQWSRNENFIPLEGEYVLTDVRNL
EYTIPNLQKSVLYFVRVSCGNLKGFGTWLGSTPPSSMPSSWHEVDDSKPRFQGRLSVIDNLFSRVWMSHE
RHPTSSDSKRPRSGNYDSVNVNEGSMSPKSSRKESVKKSLSKYTNIFFQSTPKFIKNMKRGVYLAAIMYT
SDDRVLVTFDDSIPTIEVDDNYPPTFLQDFCWLMKIACTWKDVKRIKQEVEKNPASTSVLFRCKLLNAVD
AFQTALGKQNLGQLHYKAVKDRNGSTVIVTVNCLNHASAFRPRIMALKWTSLIKLQKKASFPINLPADLC
YASDMLITSIKEKVEYFQQSRKSLERGMYIGYLKLRTFVDAIHVVVNETCPNVLPHVKIRDNPNVSREEW
QWLQSMDTLGERTYEPTKTAHDFQLLVARAAEILMEEVGVSKEASKLHRIYDREVVELDENVSFLIVFPP
PEDVCSAPGQVDTLTHRKKYISLPVQTFEMIHMCTYQSDFISHYSRLSSVLDMDSVLAQQSLREAFSSGE
IEKAKQRQVQLMEFQRELDETWKGMRWILDALHYARDRQVRGGIPLVEVFKFSACHMRKTGSSGSNSSPK
PKDGVVKVFSTRETGLPAGAEVTLHITPQTTANEVVAMVIQQLEKTCEQRRKICQNIRETEYKNYCLVAV
VGSQEKCFSDDFKPLELQNPWKRGKLYVRLKTSAMAATNFGQFTSV

>Formica XP_029672351.1 uncharacterized protein LOC115240991 isoform X1 [Formica exsecta] ancestral
MVLGGLGRRMSSGDKASPGLTIDRAAFLLLRVKKAFKKKKQQRKEKSTPVLECKPENRSGRGPVGRPAPL
LRSRTLPAIVAPGLSILQAQIDARYNAVTGISVVPSSDTDNTTSAKRGSTASQYTKLLMPRISFTDDTIA
RRVSDSGPASRESSKEHSARSGRLSTSTIGGSQPLNRLARLLNQRPSFTPSDEIPRRLSWEKRECSTTSS
CLPRSSSIDSVAEWGLTGGIGTVAGNNSVSAGNSYGLFVEHPPLRRSPSPLLGARSDRLSLVSPNIGRRI
KGHRAVVELHSLQGMEFLEGFGKKKQQPHQQLNNLSSIHINPLSAQSLNIHLHALFAAVEHGHLDKARSI
LESTDVDVNSVNSDGLSPLDVAVLSNNRPLAKMLVTFGAQEGNQFKSPESLGSHLASLLSEAEHRVQELG
GSTSGSSATLLEPPSIHRASFSTQHNNLTGCSGSTEDKQLALWERRARALRKMLLGFDQARPPDMPFLVA
IDVTGTTSVTIKFQEPDSHDSPICTKFKVQWSLHDDFSVICDEREVLDMKQRECRIEDLTQGQKYYFRAA
AGNLKGYSRFRNSTPAHVTPSSWRDIDGRVPRFAGRLEQLNTLFTDIRRPEYTQETPAVQRRNHKKKTTI
KQLFTATSKFQKNLRRGVFLACLLYHEDKVLVTNEDFLPVIEVDETYPSCIYNDFHWLMKVACTWDDVKS
LRQDMEKSHSSSTNHFRIRLLQAAAQMQAALCIQDLGQLYHKPIRDIQGTLVFSTVNYIKSAKMVSVLNS
RWLPLSKVIKKVITHEDSNVADILMASIQEQMTYHQVSSIKLSKGLYLGYLKMQSSVDLIQVVVPTKSPN
VLPHCKIRDNPHVSAEEWDYLKRVTRICMSDSSVKESEEKENVTNEAQGTEQQKLFVDLVAATARRLFNY
MEISSEDSLVHRLYDAEVIDLTHDVSFLITVPPAETACCVPGTREILLQRGDLLSLPIQVFEMVHLNTYQ
KDVINRYSRLSCILELDTAQAQHNHREAFSSLELSVAKDKLARLQDLQSQMNTVWKGSRWLIDVITFARD
RGSSQQNVASQTVGISMKHLLSLDRNKNSSSNNNSLKRSLLQLPPRDPKLVKSSPGRGSWPGPNLSNSSS
NLLTTEFSKSEQQLPSGQYVRKGSNTSNISTTSEPQKSLCVPSSNSNLTTSANHLAPLQNTRLPPSKSED
TLILAKYKHSPRNRSATITTSASASTSPLMSIKPILYGGSLLSVSTAMTNTTSLLSVSVSNTNSDSLHSL
SSEENSTTNSSVCLKTSHPVKVKTSKPTASVAAMATVPQDNLDEEKEEATMMPAPLPGILQVYAAYETGL
AAGTSLKLHVTPRTTAREVVELVVKQLNMAVVLKGQNGPTYTIDELPNFCLVAVIGARERCLRDDFKPLQ
LQNPWKKGRLYVRQKQDVLAALEHSSKHTAYL

>Hesseltinella ORX58682.1 hypothetical protein DM01DRAFT_356285 [Hesseltinella vesiculosa] ancestral
MRNRDSQFLSSSFRPKPHSVYVAFVVFNGPGPDHCPYHDPPIDPFVLLNRQQYLPMLPLFTKNRAAYQAL
TLASPDFYSILQWTLGSTACSDPSSTSLLSRFIHSHARLLQLLGCQQSNSHRGTLYRRPIILQHIKLLVV
MFPFEQLQAMLPHPLSRASRLHWFPFPDTPAGLLLHQTSKQNKPVNVQLPTPPSQILPWHPPSPPLTIHS
SYHASLAPGLYLALFYPQASPGQRSIQLYLERHHEQRLPCMKIRDNTALAHGEWEWLQTLRSNYREPPRL
DPKDFLTKDQHHQHRHLCEHQQQQLAPFKQEIEIARQRLAARTGIPLRLDHLYVDDCLVDQHPPTLSSAF
PAGPLRRLSLADMMTANPSNAGWSQPVRVRLLVLVYPLTLTPQFPTRPDFDFYPGHLFDTLHPYHLSHQA
ALSVPPVPPIQPPPICPSSSTASSSSTLSGATKVAQKDDMSMHDLFSSQPQSATIRISQVLPAVDILDKN
GKTKKKKKNKDKKTKPSSFADYPAGFDPLPPTLRRLLHYDRVRGPICPTTEVPLPSLRMSMPPPSLANSS
PIPAVSAPRTRPPSCPSPMYSDLPDLTHLRSSHRLSMVSMKQWWSHHRPKRQSMIVG

>Homarus KAG7174880.1 Ankyrin repeat and fibronectin type-III domain-containing protein 1-like [Homarus americanus] ancestral
MQLQVAGTPPVRRRKKPFLNLAQPFNSLRRSIRASIHCDLVASPTSPVRMTRFIETGSPPIVEDTVAPAF
PNLTAPITVPDQDSLSVESSQGCGNSPTSLESPPTVSVSSSTSLTSSGLLQQPCDDSSRRSSLKSVAFSS
SSKEDMASRSRALSFTTLRRRRGPKNRQTRSTEVSRRSWEMEDWEKELLEVPNRLMSRRNTYANENISSN
SLPVGTPPRTSYTQLPGDATPSRALTSHDALSTMDDVLVDGLNPSKADRKKLEKINIHLHALFAAVEHGQ
SEKAKNILDNNQLDINSVNKDGSNVLEVAVMNNHVALAKMLQQAGATESNAGTIEQRIHHLNELVSTAER
RREELDSKLSGGAPHGRETERQRELWDRRVKMLRTMKMGLEQMIEWSMDEWVTIGGSLEIYDLRRMSVFV
DGLSQGKRHHFRVCAGNLKDYGPPLTTTPTAAIPSSWRDSDAQKPRLDGQVGKLDDLFNQVCNSRPQHAA
EIKAIEPGQETPLNLRKAQKKKSIKNLFTPAPKFHRNLKKGSYLACIVYCDDKVLVTTEEFPPVVEVDDD
YMGQARSHFHWLLKVATTWEDVKSLRQDMDRAGSASNVPFRIKLLQAAANMQTTLGIQDLGQFYHKPIVG
SNGTLVFCTMRHVKSTKVVSAMNVKWIPLSKLKERKSTASGQSSTQSDGGTSAGDILLSSLQDQILYDKV
SRVPLRRGLYLGYLKLQSSVDVLQVLVPEKTPNMFPHVKIRDNPHVSREEWEWVQSLELASMEQWHLSAG
AESVENEGERCSPLPSVPSAAQHVWHSQLCQATQQLLNQLEVEEEAQHQHRLYCREVLELSPDVALLLVM
PPVDAVCSAPGQEDALFSQPNLATLPLQIFEMIHMGTYQRELIGRYARLSYILEMDTLMAQHANREAFSQ
DEINCSRDRLWQLQSFQEQLDATWRGLRWVMDAISYARDKAASGAPLTNLLSCSFPSTTPQPAVQQSTSH
MPAATSPVQDTHSSSESLQLGADSKRLRKDDDLSFSVKKSETPRMLKSNTSENIRATVKCETRFHKSKTA
ECLVHSSGCVHSCIKSYNSLNDCLLDSGEQNENVPLLSWTHEKMEYSGERKMYSKDLPTSRSENHLQHCV
DHGYPPRKASAPAFYDTHEGCLKSKCCTSEPKINQSISSLESVEQGKRKKNSCVDLEYEETMACSKSPTS
SCFDLHQRYGSNLNVDMQRAGSSLSHDSEASFSSMTASLRSLSSNETETDTLSLMCSESGRSEAKSTEGE
ELVEGAARNEEFTIIRVYAAYQTGMASGTSVKIHITPRTTAREVIDLVVKQLNVAVVLKGKSGPTYGNDK
LKDFCLVAVIGMRERCLREDFRPLQLQNPWKRGKLYVRLKQDVLAALEQSNSRHSAYL

>Ixodes EEC08422.1 ankyrin repeat containing protein [Ixodes scapularis] ancestral
MMEKALKRRQSGPPCVSYPLWPGPRGPVRIIVDGPSSQCSSRRSSTSSRTSRWARRSSEASAVVLGKVVR
KGRALCRSLTPEPRSSPGESPEYITGINGASVFGFRAKSLSPSKRCSGGAASGGQRSLGSTDDELDEPDA
RCHLLVEDEDGLRFSPSPSPRHSLSSAGSGASQASSSKGDVGKKWKEKTLGSGDRSPSASSALLSPPAPT
SSTSSVFDPLIGFPGVPSTPLRRSASIDSLLDTSAGVAACSATSASANGLDEAFLQVTPASGHSPRSSAV
LPNSPSVPSRLAKGVPGLRQSGVELLLDGFSLSKSEKKKLEKLNKFNIDLQALFAAVEHHHIERARSILE
SSDVDVNSVNTDGFTALDVAVLTGEASLARLLQSRGATESPRFLSPDARASQLGALLREAVRCVDDLTAC
VASASANQGSLSNALLKEKERQLSLWKRRLELISEMKAGFEELRPPDPPSQVTLEVVGTHALRVRFTEPA
SALQAAVFVTKYNVEWCEHEDFSRDVGSKEVTDVQSTEVTLPDLEKGVAYFVRVAAGNAKGFSSYQTSWP
PSARPSSWREVEDRSQRWTGRIERLDALFQQVMESRPAHAAEVVSLQRSNTTGGIGMRKSIRQLFAAAPK
FQRSLKRGVYLACLFYNEDRILVTTEETLPILEVDDSFPASLQTDFHWMMKVACTWDDVRTLRQDMEKSH
SSSNVHFRSKLLQTVEQMQSALGVQDLGQVYYKPLRDYEGTTVLCVVKYVSEPKTVSALSVRWIPLAKIQ
RRIPSVSDGGELPSASELLVSSLSEMMTYNQASCKPLARGLYLGYLKLKSSMDLISVLVPYRNPNVLPYC
RIRDNPHVSCEEWRWLRGLTGGDASNTGANEREPDEPQPGKAEPDEAQLRFQRAVSAAARNLFAQLEVPP
ELHDAHRLYDAEVVELSEGVSFLLALPPVEGVCSVPGQREELTSRADCLALPVQIFEVIHMGTYQRPLMA
RYARVSSILETDTVLAQHANREAFSAPEVAAARSRLNQLQDFQVQLDQTWRGMRWIMDALTFARDRALNA
GLPFASVWTCSASDGASSSPRSTSPTCRRSSQPSAAARRVSRVDDLIDAKLFLSVSGTSSSVSGGGLEIR
RCASASRLVLERPQDFEEVEEARQGGGSVSFDCGEEDDDTNDENEEESTATSPSVLRVYAAYDSGLPPGT
SIKIHVTPETTAREVVELVVRQLNTAVVAKGRHGPLYGDERLADFCLVAVVGARERCLSSDFQPLRLQNP
WTKGRLFVRLRSDASS

>Lamprigera KAF5284381.1 hypothetical protein FQA39_LY17056 [Lamprigera yunnana] ancestral
MGKINETATERKNKKMEVTERRTINQNSIKRSKSVRASLRLIGNRFVQHKENELAKLQKSPSMSNIQNRR
SYDIRRNFLNDTTSKLERDSIETILKTSSNAKFSKTQLIGFAFKKTNSKNKVKDDVPLSRPPANVAPKAA
AILQIPTTENYEREECDLQGRFQEFNSSLRGLQRASLRLSTMSTKIKSGTRIHSSSMSKIPPLLNENEMD
IANGYLNTGLPPQGQKPSKKQAKLMQQRLERLARINIHLQALFAAVEHGHLEKARTILESTDVDVNSVNA
DGLSPLDVAVLSNNRPLVKMLVSFGAREGNQFSSAEKLGTHLKHLLGEAELRLQELGGLVDEPCSTPFST
RASFSSIIGNTYPTSTMTGCAGGDNDKQAVTWGRRVKILRRMVLGFTQSRPPDPPSLVAVDITSSTSITL
RLQDPVATDSAINTKYKVQWSTRADFTPVVGELEILDVSKPTCTIELTQGRRYFFRVACGNLRGYGNFIS
STPTSVVPSTWREVDRREQRYEGKLLHLEQLVEDVKQLRPGSEILETPGPQRRAQRKKTTIKQLFSAASK
FQKSLKRGIHLACILYHEDKVLVTNEDFLPVIEIDETFPSCIHTDLHWFMKVACTWDDTKFLRTDMEKTP
SSAIHFRTKLLAAALQMQSALCLQDLGQLYYKPLRDVNGTMVLSTINYIKSPKSVSVLNSRWLPMNKVFK
KVVISDDHNISEILMASIQEQINYHQVSGLKLGKGLYLAYLKMQSSVDLIQVVVPAKSPNMLPHCKVRDN
PHVSEEEWRYLKGQHISEIIDRSTEQQRTFLDLITSAAKRLFNYMDISSEDALTHRICDSEIIGLTEDVS
FIVVCPSAEFSCSVPGQREILLQRGDLLSLPIQVFEMIHLTTYQNEIIQKYSKLSCLLEMDAAAASHLHR
EAFSNSEVVAAKERLSRLQSLQMKLNSIWKSIRWLMDVITFARDRITSGLSLKYLLEKDAEPNVTLKRGL
LQIPNQDIKMFKSTPGRGSWPGPGAGVGPPNASLLNEFSKSEQQLSKNESVISCQYLSLTSDTESRKNSD
SYNSDYFNDRLPPSRSEDTIFASIPITNSHRCRANTISSTSATSSPLLSVRPIFSGSLLSVNTFNTTNTS
DSMHSLSSDSEASCPIPISSSTPRKSKHKQKMVPSRSMTNVKQSLIDTSSSRRHQVKLNSSGNFLISNLQ
TTSSKSLTNIKNNDVDEGTYLKPFESMKKADVTDPIFKVPYTDAGTSTSGKESLPGILQVFAAYETGLVS
GTSLKLHVTPRTTAREVVDLVVKQLNMAVVLKGKDGPIYTTDKLKNFCLVAVIGARERCLRDDFKPLQLQ
NPWKKGRLYVRQKHDVLAALEHSSKHSQII

>Laodelphax RZF48884.1 hypothetical protein LSTR_LSTR003264 [Laodelphax striatellus] ancestral
MRTPTLDGASTGQNPIKESVPPPPRGKKLPRMDIHLHALFAAVEHGHVEKARTILESTDVDVNSVNSDGL
SPLDVAVLSNNRQLAKMLIAFGAREGNQFGSSDKLSAHLHQLAREADHHVQELGGSGGESDNRTYTQTAS
DKTLALWERRSRGLNKMILGFDQARPPDVPFLVVADVTGTDSVTVRYQEPEHHDSPVCTKYRVEWSCCPD
FGALAGFKEVLDPKQLECHVDGLERGRRYYFRVACGNIRGFGNFRQSYPQSIIPSSWRDVVQKEERLPSS
GLALFDRLFQEVRSARPDLKGVGSPSAPGETPLGQRRKKTTIKQLFTAASKFQKHLRRGVYFSCLLYNED
RVLVTNEDFLPVIEVDETYPGSIYHDFHWLLKVACTWDDVKWLKQDMEKSLSSSAVHFRIKLLQAAVQMQ
VNHQHLGQLYHKPLRDSEGTIVVCTVNYVKSPKSVSVLNSRWLPLGKLTKRAVQPTSETSIGDILMASIQ
EQITYHQVSSIRLPRGLYLGYLKMRSSVDLLQVLVPTKSPNVPPHCKIRDNSHVTAEEWEWLRIGCASGD
CSEQQKDFVEQVAATARRLFTYMEVPGDEAPSHRLYDGEVVELSSEVSFLMVVPPPESACAAPGQRDLLL
QRPDLLPLPVQVFEMVHMGTYQKQLVSRYSRLSCILELDTALAQHSHREAFSSSEVSVARERLTRLEGLQ
TQLNAAWKSARWLLDVLAFARDRLAHSPTTIRHLLQKRSRDHLEASHNGLLQPPDPKSVKSRGSWPGPGV
ARLLGSCPAEMSRSDQHLSGPPPPAHSPSPPAATPNRPAPPPPLPPPRPSPVRPPPPPINDHIETIRLPP
SRSEDTLHMHTRITPRTRATVSATTSPLLPSRPTGLQSSSEESALANQTSKSEGEAEEEGATVPAPAPGI
LQVYAAYETGLAAGTSLKLHVSPRTSAREVVDLVVKQLNMAVVLKGKDGPIYAADQLSNFCLVAVIGARE
RCLRDDFKPLQLQNPWKKGRLYVRQKHDVLAALEHSSRHSAL


>Lepeophtheirus CAB4058770.1 unnamed protein product [Lepeophtheirus salmonis] ancestral
MKKEPWIHFQALCNAVEHEKNEKLKTLIESLPDNADLDETNRDGFTPLDLAFLTNNSNVWSILLEKGASE
GKGFSNPVALTSHLSALIAESQKQVDKFGQLIGSAAAGNTSGTPPHHPHLSSAQLKECEKQQVLWTKRLV
ALKKMKINSESLGTPHPPASLQVSAIAEDALEIKLSPPPNPYTKYKVQLGSSASFRRIRKEVVVSEKTGA
AFGNLLGYGPYSASRPVYVIPSSWRTGTPELDSQADSIALVKTCSHIIDLVDGEKKDMSGEKKSSSKKTN
GLLSQFFSNNTSTQHSSSEHNSFNKILMTSEEVLPILEVDDDVFRCQQEFHWFGRLSHFKLISAALAMQS
SLNITDLGLPYYKPFKNHYDGSVVFTVVNRVKSTKGFPPGLKWMALSKTQRRYSVDLEEDGRKRKSIEKL
RSSIHQQVLFHQVSSIPLENGLYLVYVQCRSSLDDVDVIVSNASPSVLPYYKIRDNPHVTKEEWDWIRYL
GERSDASISPTTNFLTGEGEEGSELRKKQTCDRLFTYLEVVNDERRPRHRIYDSKVVEISSGVSLILVLP
PPDSICALSTPTIAETNNNINKSVACINLDRNDLLSVPLRIFELLHLSTYKKEILGIQSKSALLLEGEMG
FAKRALREAFSSEETERAKNRLEELNSISKKYEDSWKKTRWIVDIISEARNKSFGCGLKYRELIEWYTEN
PSVPLEDFGDISEDEDLMIHNYNFNNNNHKLNRTPTVSSDPTMDASRKFKVGDINDGKVLNFPEVRLPYQ
IPPPPGSSQSTPGQSGLFPIDGSNQHSIHPNHQHLRPHLAAVSHSSLSSPEMEDEFDEGSPRLSSSSEHL
DRKSSSLLLPNILQVYAAYDTGLASGSRERCLRDDFHPLKLQNPWKKGRLFIRMKNDLLAAIEHISRHST
ML

>Lingula XP_013391701.1 ankyrin repeat and fibronectin type-III domain-containing protein 1 isoform X1 [Lingula anatina] ancestral
MDVSLYRIDSSQDLWLSDMSADDDLDEELEYLDLSSLEDGVEDTLEHMPCTKQRCYINHCHIDLGNNSNM
PRKNSEGDEDGEEEEEAEFYNFEDYEPEPMLSPMMPVIGHFCRSNTTVDECLTIPYYGPAGKQIVRSRTL
PSIPIPKKTEQYVTKPDPEPCRLALHSLHVDPLLERCGNKTVGFCDNKPGQRSPLPSHPSPTITRWMRTG
STDRRRRVLPKAPTVDVPPSSAWKLDEDGDSSDSVATSTEDTGNFSRAPSQLFYTTPPKTQMAAMVGDHS
CGDRQSSTSRLGRKLSEREKRKDSKKGKMHQRSHSVDYSDGQLPEPQPVFVDRVLHASPSAPGKLSKMAV
SGSISPSGRLVRSLSGTSKRKGSVDSTENEVANKPERKKSDKKNNNVRYDINDLFDAVEHQDMDLAKLIL
EAEDLDVNSMNEEELTPLDVAVMTNHVPMAKMLLTLGAKENPKFLQENRSLQLNTLMNDTYKKVVDLTSM
VVNSGGNIGSGKDYDRELSHWEFRHRLLKRMKAGYEHARVPDAPASARLSVASAESLTVRFDEPDQHNGA
VVTRYKVEWSCFETFSPLAGEAILEDVRHLEYDIPGLTQGNVYYVQVTAWNIKGWGPPTPTSPPYAIPSS
WREVSGVKPRNEGKLQLLDDLFSQVRASRPADASEIKDNQPTGSPSYQRKNTVRKSIKNLFTSAPKFQKN
LKRGVYLASLVYNEDKILVTNEDHLPIVEVDENFSSASLHSDFHWMMKIACTWEDVKSLRQDIEKISSSS
LVHFRSKLLQAAAQLQTALGIQDLGQFFYKPIKDSNGSIVLMTVNNIREPKQVNSAAMKWMPFSKVHKRM
SVSDAGLVCPELLMTMVNEMILYHQLSTMVLPKGLYLGYLKLKSTVDLIRMLVAEKSPNVLPYTKIRNCP
NVSKEEWEWLQSLGVNEAKSDPTQAQQDFCGQLVESTKRLLETLGVSDDEAVTHRLFEMEVIEFSPDVCF
ILLLPPVEAVCSVPGHNDEMTDKTDFLALPVQVFEMIHMCSYQYEFISRYSRLSSILEMDTCLAQQAQRE
AFSSEELAVAKERIEQLTKFQQILDEAWKSMRWTMEVITYARDRGVRGGVPLGVLYAPPPSPNDSPLPNR
KDVESTSSDAGYHSDKGSSTDLHSSETATVPSTGQQQGDVDMGCDDLQLLINTQNNNKPGILRVYTAYDT
GLADGTSVKLHVTPKTSSREVINLVVQQLNKAVKTKGLQGPYYAEDQLEEFCLVAVIGARERILRDDYQP
LQLQNPWTKGRLFVRLKSNLLAALEQGTATAV

>Lottia XP_009063515.1 hypothetical protein LOTGIDRAFT_235745 [Lottia gigantea] ancestral
MSSFKVPEITKKMSLSTKLVNICKKTAPFGKSKRYVICPTPPKKKNGSAWNVDESSTVLTEDNGPCIKPE
DIDIKCNPQFYYTTPPTANMVKGPESDKRVEGGRSLYRISRHLSREKHRTNTSRQRSVSLDWGDARTVKL
YNSNEDTMEEMPSLTASPSAPAHLSKSGISPTPGKNRTFAVTPRKNRSSDPEISPHKIDKRRFDKRPSYD
NNALFCAVENQDLDLVKEILDANTVDINSVNCENLSPLDIAVMTNNIPMAKMLLYKGAKENTQFEKSGSR
LKRLESLVRKAERKVIDLTAIVLNGTSGNSGISPTQQKEKEKELNHWEFRHRLLKRMKAGYDHAKPPDCP
TNVTLSVNSSSSLLVRISEPLNHNGAVVTKYKVEWSCYENFKPLVNEGIADNIQALEYEITGLEKGVRYY
VKVSAWNMKGYGPSTTSNPLYSVPSCWRDVDRCSARLSGKVRSLQKLFDEVRQSRPEHASTIRDSVCREM
ESPLLKKRISIKSLFVSAPKFQKSLKRGVYMACVLYNEDKILLTSEDQIPIVEVDENFSGTSIQSDLYWM
MKIACTWDDVKSLRQDMVKSSSAGTVHFRSKLLQAASYLQNSLGIQDVGQFFYLPLKDSNGSIVLTIVNH
VKDTKLVGLGSSKWVSTDKISRRQSLAGLDNTDALCQLVSSIPEMRLYHQVSTISLPKGLYLGYLKLHSS
VENIRVLVPQTSPSSLPHSKIRDCPNVSREEWEWLHQLNSVDDMTNETTTQHYQFQQAITKSCKRLFSSL
GIDEDLAASHRLYKYEVIEFSPNVSFILILPSVEDVCIIPGQTDTFTQNNHFTFLPVQVFELIHMMTYQK
EFIAHYSRLSSILEMDVNLAQQAQREAFSNEELTVAKDQVEKSSSHQVELESMWKDVRWVKDIISYSRDR
HAKSGIPVSLFFDSDNGNCSPDTQHRQTKILDNNNSSTSISVSCNSNEISVGKDNRKIAKFYDPNEESSA
TSDSVFSDDSSSTMSQSGVLRVYAAYETGFSKTVSVKLHVMTQTTAREVINMVVSQLNKALVSRGKTGPI
YEEDQFDDFCLVAVIGVRERVLRDDYQPLQLQNPWTKGRLYVRMRSNVLAAIEQGQATAV

>Lytechinus XP_041473242.1 ankyrin repeat and fibronectin type-III domain-containing protein 1-like isoform X1 [Lytechinus variegatus] ancestral
MRSGNNNKGEPTSNRGSRSPRLRGAHERWLIALKKVLGKNRRLLQEVSDTNLTVTTGAAWRLEDDEEGYL
PPTPSLEDTPFSQTSSQLYYPVPPRPTTPETDRVRTSNSNGGLAKLARRLSQRGERRERGEKLPCRQRSV
SVDSDYESDVASANGIPDRLWSMLLVDDHGTVPRKPSTGDVRKAHSMESLVPGDDKSKSSSIPPSPLAPN
KLQRSLSGKKRGASTNEVDSTGLGGSSVKDKGRRNSKYISDLQALFEAVEHQDLDAAKYCLEANGLDLNQ
PNPDEFTVLDIAVMTNNMPMSRLLLSHGARENPRFLLKDVRLNKLNTLINEAEQVIQDLTTRVVNGSGNN
NASSSSSIKDADRQLVDWEWRYRLLKRMKTGFEQARVPDIPAMVRLYTASSSSLLVTFEEPLNMNGAAAT
RFKIEWSQNEDFCPLAGEHILYHFSNLKYTIQGLTQGAKYYVRVSAFNMKGFGPAQTSNPPCAVPSCWRD
VDGSKPRSWGRLSMIDELFQQVRDGRPADSAEIKSTSPRASPNQMRKTVRKSLKNLFQSAPKFQKHLRRG
VYLASVIYNEDKVLVTTEDYLPIIEVDENFPSNVQQDFLWFMKVAQTWEDVDLLRTDLNQSTAASPVVHF
RGRLLQAAAQLQSIMSMQDLGKLYYEPVKDSQGIVIFTLINSVKDPRTINNAALKWVSMTRVQKRKSMSV
ECPVAADLLLTSLPEKIIHHQVSSLPLSRGLYVGYLKLRSSLGNIRIQVPERHPSMLPHIKVRDNYNVSQ
EEWDWLHSLDKCEVKKKATRVQEDFQRQLASATRKLLTRVGVTEEEAITHRLCDLEVVELSSEVSFILLL
PPLGSVCIGPGTPSDDWIISRDFTSISVPVFEMIHMSTYHGDFIRRYARLSSILETESLITQQQLREAFS
NDELNEAKRRQTQVDEFQKSLDMMWRGMRWIMDILQYARDKQIKGGVPLSVLYAPPPSPVDASEDILATI
GQCMKDPQNHTLLPPPPCSSIGCQTMLLPVEKAADKTLKSGILRVFPAYNSGLAKGTSVKLHVTSKTSCE
DIVSLVVQQLNKAMESSGMETPAFSPEDCAQFCLVAIIANKEYSLQEDFCPLQLQNPWTKGQLFVRPKDS
ERAVLNVGPSTDV

>Megachile XP_012152664.1 PREDICTED: uncharacterized protein LOC100875584 isoform X1 [Megachile rotundata] ancestral
MVLGGLGRRMSSGDKASPSLTIDRAAFLLLRVKKAFRKKKQQRKEKSIPTVECKPEGRSTRGSGGRPAPL
LRSRTLPAIVAPGLSILQAQIDARYNATSTGLSVPSPAESGSSAKRGSTASHCTKLLTPRISFTNDTIER
RVSDSGAEARESSKEHSTRSSRLLSTSSIGGSQPLTRLARLLNQRPSFTPSDEIPRRLSWERRDCSTTSS
CLPRSSSIDSVAEWSATGGVGTVSTSSTMNAGSSYGLFVDQPPPRRSPSPLLGARGDRLSLVSPNIGRRV
KGQRAVLVSVVCVHPELYSLQGMEFLEGFGKKKQQPHQQSNSISSVHINPLSAQSLNIHLHALFAAVEHG
HLDKARTILESTDVDVNSVNSDGLSPLDVAVLSNNRPLAKMLVAFGAQEGNQFKSPESLGSHLASLLSEA
EHRVQELGGSTSGSGGTTLLEPPTSHRSSFSSQHNNLTGCGGSAEDKQLALWERRARALRKMLLGFDQAR
PPDMPFLVAIDVTGTNSVTVRFQEPDSHDSPICTKFKVQWSSKEDFSAIGGEREVLDMKQRECRIDDLIQ
GQKYYFRAAAGNLKGYSRFRNSTPAHVTPSSWRDIDGRVPRFAGRLEQLNTLFTDIRRPEYTQETPAVQR
RNHKKKTTIKQLFTATSKFQKNLRRGVFLACLLYHEDKVLVTNEDFLPVIEVDETYPSCIYNDFHWLMKV
ACTWDDVKTLRQDMEKSHSSSTNHFRIKLLQAAAQMQAALCIQDLGQLYHKPIRDIQGTLVFSTVNYIKS
PKLISVLNSRWLPLSKVTKKVIPHEDSNVADILISSIQEQMTYHQVSSIKLSKGLYLGYLKMQSSVDLIQ
VVVPAKSPNVLPHCKIRDNPHVSAEEWDYLKRITRMYASDVSVKDSEEKENVTNELQGTEQQKLFVELVS
ATARRLFNYMEINPEDSLVHRLYDAEVIDLTHDVSFLIAVPPAETACCVPGTREILLQRGDLLSLPIQVF
EMVHLNTYQKDVINRYSRLSCILELDTAQAQHNHREAFSSLELSVAKDKLARLQDLQTQVNTVWKGARWL
IDVITFARDRGSSQQSSTSQTVGISMKHLLSLDRNKSNSNSNSLKRSLLQLPPRDPKLVKSSPGRGSWPG
PNVTNSSSNLLTTEFSKSEQQLPSGQYVRKGSNTSNVSTGSEPQKSSIPMSSTSNLTNTTSGGSNNHLVP
LQNTRLPPSKSEDTLILTKYKHSPRNRSATITSASASTSPLLSIKPMIYGGSLLSVSTAMTNTTSLLSVS
NTNSDSLHSLSSDEYSTPNSSVCIKSGHVKSKPTKPTASVAAMATGSLESQLEEEKDEATMMPAPLPGIL
QVYAAYETGLASGTSLKLHVTPRTTAREVVNLVVKQLNMAVVLKGQEGPIYTADELPNFCLVAVIGARER
CLRDDFKLLQLQNPWKKGRLYVRQKQDVLAALEHSSKHTAYL

>Melanaphis XP_025207641.1 uncharacterized protein LOC112603338 isoform X1 [Melanaphis sacchari] ancestral
MDQDDNQKSDNNNKRRQSLSIDKAAFLLLRIKRVFKKRSQSQQIEKRDKEGPRGQQPPPLLRSSTLPAII
VPGLNILHAQIGPNSTPNGNFGAKKSVKSSTNVFRSPCIKFSPVVSPNKCGKPNKHQNHNVANRRRSSDE
KDTRTVYLNEEDEEDEKEENDEEKLNVNDILEWFPRSVSSDSIVESTYCVDLVRRLPSPLSIKVKGRFCP
GTSISSLKNNNSNSETQTKQRQHHHPKARESQVHNINIHLHGLFAAVEHGQLEKARNILTTCEVQVNSVN
SDGLTPLDVAFLSNNRDLVRLLLTHGATEETSMKNLETHLSNLLEEAEDRVLGLRRSGSQDDSQTKSLAL
WERRKRGLKKMRIGFEHAKPPDKPEKMILEVTGNNNVRVSCIEAEYPESAICTKFNVEWSTSESFTNLTG
SKCLPATDGETTINNLEHGKTYYFRCSAGNLKDFSDYQYPTPFSVTISSWWDVCQESRRCSSAMKVKMDD
ILDKMISIRPDLHRSLFEVSGNDCISNMKRRKPPTFKQLFSGNTKLHKNLRRGVYLSCLLYHEDKVLVTN
EDYLPVVEIDDTYPKEMLNDFHWFYKIAFAWKDLKWFKDELEKSTNSSISFRAKLIQAVTQMQDIFNTQD
LGKVYYKPIRDSDGTTVICTVNNVCQPKNVVNLKWTPMAKILKKSSRSDNLTDLLISSIQDQIMFYQTSN
AKLQKGLYVGYLLMRSSVDMLHVMVPLQNPNMPVCYKIRDNPHVTAEEWLWLQQGASAPCDYTCLGFASQ
FKMATNRLFSLVQIPKDKRTVQRVYTSEVIEVDRDVSLIMIVPPAEVACAVGEGSQSAVHLHRIELVPLS
VQVFEMIHFGTYRADTLLLYARLSSVVQLDSDDARYSIRQAWSSSDLETAKQRLDTVESLETSLNAAWKH
LRWLLDVMNFARERLFQTQVSNSNCSKSASNSQLEMKSAKSNSLLQLPDSKLVKSRGSWPGPGLNSMRTL
ESVCPEISRSEQYLSPPAHDREYGLAKKKSCSSETSNDSKDEPEFNEGQSSDLTDLSSKTNHLTAKDVNK
VDDEGFSDATMKSESLVPVPAPGIIEVCAAYDTGLPHPTSLKLHISPTTSAREVVQLFLQQLNMSVVVKG
KTGPIYPSTEFGNFCLVSVTGARERCLRDDFKPLQLTHPWRDGRMYIRHKQDVLAALELHSSILTVASTK
HH

>Mizuhopecten XP_021361614.1 ankyrin repeat and fibronectin type-III domain-containing protein 1-like isoform X1 [Mizuhopecten yessoensis] ancestral
METESDSIIQNSEDSMNMSLLWQRLYRKWKAWKKAELAVATLLLNLSNRKRKNKIKAAGRELQRSKTLPI
IRSPVTTSTENNESEATAQFLKQQTKDKNAWLRTPSPDSSEYSGSCDSESGRTLVRSKSQNARTRSLSRE
RRRNFHKNPPNQANGSAWNFDDDTDSTASSETMTSGASEEGASHQRPSSQLFYTTPPKANMVRNQDEKRL
ESSGGLYKIGRRLSQKDKGKDNLWQQRQRSVSLDCGDGRKIKIFMSENENTGVADVQSLLPTSPGLPAHL
LNFGAMNTPNRPKTLTVATPKKRGSTSSEADVITPNRLYDKKKTDRERRGSPESQALFDAVEQQNIDLAK
TVLDVGGLHINSTNSEGLTPLDVAVMTNNIPMAKMLLLHGARESPLFQKYVNSRSDRLDALVSEAEKRVV
DLSAIILNTSTNNGYVSNTQQKENERQLNHWEFRHKLLKRMKAGYDHARVPDPPSCVSLSVASSSSLQVR
FDEPLNHNGAVVTKYKVEWSCFEDFMPLAGDQIVEDMRHLEYEVPSLVKGNKYYIRVSAWNMKGYSPFTP
TKPTYAVPSSWRDVEGSMASRTDGKLEHLAGIFSNVKQHRPADASELKESSGGDSPQQRKRKSIKNLFTS
APKFQKALKRGVYMACLLYSGDKVFVTSDDQLPVMEVDENFAGPAVYNDLHWLMKISCNWDDVKSFRQDM
DKNTSAGTMHFRNKLLQAISVLQSALGVNDLGQFHHKPLKDINGSIILTTVSDVKEMKSVCLSSGKWVNS
AKLLRRTSTPNSGGSSTDSTDSMDILVNSLSEMVVYHQTSTVPLAKGLYLGYLKVQVSVELIQLLVPSKA
PNNLPNVKLRNCPNISKEEWEWLQDVSSGRQTTAKPHFQKELMNGSERLFDMLDIPENLAKMHRIYDLEV
VEVSSDVTFLLLLPPIENVCIVPGQADDLALKRDFMLLPVKVFETIHLNTYQTRLLSKYSRLSSLLEMDL
ALAQQAQREAFSSGELSSAKSRVDKLNTLQQHLDSAWKSTRWVMDIITYARDKSVHGGTPVSLIMSTDKE
TDTPNFHGKSNRKILDNNNSQPSCGSTACDSNEISVGKDNRKIAKFYDPTEEVQRTNGHIQKGRESTPTE
SKSPVSNPPDSSTNSSGILEVYAAYETGLSKGTRVRLHVTSRTTAREVVHLVVKHLNKALVMKGKSGPTY
SEDKIVDFCLVAVIGARERILRDDYQPLRLQNPWTKGRLFVRSKNNLLAAIQQGHATEV

>Monosiga XP_001746650.1 uncharacterized protein MONBRDRAFT_8870 [Monosiga brevicollis MX1] ancestral
MSNTDARPFDRAHAIARAPQEPDRHPEISTPVEFEHFLHVGVSNLAEVNELCLDQQAKFQEVVERRQRRL
PETPTQRFSDEQHTQRATPKLTPSHASSSSLQSNRRYSRTTSTKMLKAFMRSDSPKSTATDDELRLHIAD
AIHAVENNQVEKLNDLLKREIIDVNSRDDDEHTLLDLAVMLNLRGAVRLLQLYGGIENDKYTDAKARKTR
LEVILRAKQIEVRKILTAIQEGNDRLYQEYDLKNKMCTRAELLFRKFDSNYRKAGVPAAPSLVRLSVHSP
TSIRVQIGHVRDHGQAVVTRYKVEWSTDPTFADSQHVFIPSVVESYILEGLVEGAPCYIRVASLNIKGVG
PAVKAQPPFIVPSSWRQLDDRPYRTTRLRTSLAAIQDQLMSIGVENDDGSFGASGVPATPSKAKAKLMAK
FGSGLKPVRQVKRGLHLAVVAFDPAQPSRVLTINGTPPVVPIEASVSPQETAALVQWIQQLSFDWGASRG
MADLTEDVASLQARKRAAEAVACLQGLFNTLDLGLLYHEPIKEDNGALIITAVQSLPQSEWSGISNALSW
SDTEGLAVSSTPGGADAASTPARLLSSLSDLVTFASGAIEPQLEGLYLSVLVPRSTVGGLQVTVLKHQAA
VLPLVRLRTAHNISRDEWAYLRGAGQNTERGREGTATHGHELLKSIVEQAPAALALLGIPASAAPQWRLY
ADNVWELSPQASALVLVSPSSEFLTETTHKAHSENRDQLVMPAAWFERLCWQTLDPDAHQQYSRLWLQAG
NLASQLQYEARAALGAEGASKRQMANVAAEAQRSMIKNAVQSEGQPPNLNCLVCQDTAKAGKRYCKSCYG
VLYKHIKQVIEMIHREGSRFETDGTSTEMLIRLREAMSRTKQRLRRPCSGLTLQLLRMHLTRAVALAEQT
VTMYSELDEISQDQDSSQELSTASNASAFAGVATCGDVNQAQATAEQLNKLPQLADILESGHLVPQFVNT
NSGPMLVLMPATAPLLSVLLETSSSREEQLRVDPGPTGPHFTSSRLEDSPRSVTARGRMPWEVQECAGME
THSFLMETTQASDEDFALADEMTHGRTCWMDNELPSSTATTVPLSHGIAFAMTGPSKTPCRYEATQSLDW
QSTLFSSAASQGLAPAHQGSLPLWTSPVISG

>Mortierella Manually Curated by Bruce [Mortierella verticillata] ancestral
MNASLSLLLEQHVDSQWSRYSKKHGGWIHDDTRLMDIVFKGHKALEMKTKTPSYFESLPISLLEPSRASL
RDSTLLKGPSSPLDHHRIFNFMFRSSDDHFVSKFQRRGIYLSVVLVNSDNKILLSSNGVLPTVMISTVEI
ANNYYAFDTESPDFAWMFKTTLDWAAENPPSVTMTETVESPRLSMDFGNRSRVSTSMSPPPSGRRQYSAS
ITPLVLSPSPTKSSNTSATVSNLSNMSNVSNISIISNGGQRKSAARTLSNASTEFGSGMRPIYEYRDRTM
EYRRENGVRQEFVAAISLLQKRLGIPPIHLLYDKVVDLPQVGAKNVIAIQYIKDSEKDQLSPEVLHMGNF
RWKSIDAVSSSIYTKKEDIWNCLTSYYDSVRVSRPSPGLYVGLYYTESTMSGLQILVPSQRRSFVPVVKL
RNESSLSPAEWDWIRSTASMDTAVLAKNCAVSKDDPLHHLKVEFAHATAKLSKMTKLNWDPSDIYTLDTM
KIFLRTSPDSARIVQERQSQDVNMDGGHGAQEILFDNSLTSNSSSLGLETRSIQERLAAMDLDPVWSGQE
AGHESKNGKQDEDTIRVIMFIKPTRHASQPQERFNAQQFELCSFPLFDAIHHSVFNTATYHRLRKTMHEL
SNEIEDLECELEMNVERGREDKGIKDMISEQMNKEHKHYGTIVEDVISSLMINDLGIKGEEDMSSIRSRS
PRTPSRSHSINRNSFVSDNALHGPRSSRQSSMYSLLESFQQAGPSVGSVMSIATSYASFNENIPQAQGNS
GSLSHSISRQTLLEAAQDRELPELPPGAEARPEIESSSASSAEPARAELMRHRSSNGSLGSHSRSVSSSS
SLKALPLRTSYYGQSYPGAINGLHQSQPQPQPQHQQQVQQQQHQRAESLCLTNATFTRHRRSYSNIQVES
RPQPTNASPQSRSRTTSQASSVLQQHPPTPGSVSGSVPGSVPGTAPVTPRRRFMSANKSGVGSPPPQFLQ
LPHHNSSNLQSPIHLPLPYGTASSVAPQLERLEKQQQQIQQQWRMVSWTRQLNEWDHARMLKNQEQLLGF
TSSGSSSMASSQPLPDLPSTVS

>Mytilus VDI52286.1 Hypothetical predicted protein, partial [Mytilus galloprovincialis] ancestral
KMFNQEYSGSCGSESGRTKMRSRKCSGRINKALDRDNYQDGFRKINEVQIIVTNTLSGNLQIMDTALPVQ
NHLSKKMWHRNTKMEDLRRTGSLRVKKGSHTILARARSEGLPIFDEAPLELPQRSYTPLPNLPPMRPRSA
WNFEDDTDSTTSSETMTSVSDDVPIGSSQLYYTTPPKTNMVRNQDDKSVGFHKVTRCLSQKDRIKNDVLQ
ERQRSVSLDCGDGRTIKIFMSQNNDTSPSRDTPAGLLPSPSAPAQLRNMNGYQSSHRGSKILVSKKRGST
SSDTDILSPHKMYERRRSDRGKLSGDASSLFEVVEQQDIDSVKAILESHTVNVNSLNGERLTPLDVAVMT
NNIPMAKLLLSYGARESPMFLRIDSRSAKLDELVMDAEKRVVDLSAAILNASASSGSLSTTQQKENEKQL
SHWEFRHKLLKRMKAGYDHARMPDPPSYVSLTVASSSSLLVRFDEPLNHNGAVVTKYKVEWSCFEDFMPL
AGESIVENMRQLEYEIEGLAKGNRYYVRVAAWNMKGYSPYSSAKPSYAVPSSWRDVDGNAMSRTEGKNKL
MDELFSQVKHLRPPDASELKENTGGDSPQQRKRKSIKNLFTSAPKFYKTLKRGVYLACLLYNGDKVLVTG
DDQLPIVEVDENFSGPSVYNDFHWLMKVSCTWEDVKSLRQDMDKNTSAGTMHFRSKLLQAVSIMQSSLGV
QDIGQFHFKPLKDPNGCIILTTVCNIKDPKTVILGSGRWISFAKLLRRSSAALQELQDSPDVLHSSIGEM
ILYHQVSTIPLAKGLYICYLKLQVAVDLIQVLVPKKAPNVLPYVKVRDCPNVSREEWEWLQTINADQHVA
PPTSTQEQFRNQINHSTNKLFSMLEVSENMAGSHRLYDLEVMEFSNDVTFLLVLPPVEDVCIVPGQRDLL
TEKRDFMLLPVQVFEMIHMCTYRPDLIGRYARLSAVLEMDVSLAQQAQREAFSDEEVNGTRDRVDRLNSL
QQSLDRSWKGTRWIMDLITFARDKSSRGGIPCSMLDNSSNDTFSPKINDDNVFDNNNSHPSCGSAGCDSN
EISVGKDNRKIAKFYDPNEEVSKNNGHVQKESTHSSSGILQVYVAYETGLSKGTRVRLHVTEKTTAREVV
TLVVKQLNKAVTSKSKCGPIYGEDELDKFCLVAVIGARERILRDDYHPLQLQNPWTKGKLYVRMKRNLLA
AIQQGHATEV

>Nasonia XP_008203081.2 uncharacterized protein LOC100123939 isoform X6 [Nasonia vitripennis] ancestral
MKFRRSAAPSSPRMELLRRPTSTTITSSNKPSNFKRSKSFRASFKLISKIRNHANINGLNLEPESSKPTL
SGFRELQEETEEEMTRELKSKLSLKENNKPKLEEMSVKRDEFSAYENPLFVDSSLDSSMGSFFFDNDNDK
VDVPSPVKPRRMSLGDEGLTVVLENGRCETHRWCTRVETEVKVKPLKPRTVDNIASFWTGKKSSVVVGKK
YKKEPEPEPTTTTTTTTRSTSGTKLHSLQGMEFLESFGKKKHQLQQQQQQQRSHQYQLINLSSIHINNPL
TAQPSLNIHLHALFAAVEHGHIDKARAILESTDVNVNSVNSDGLSPLDVAVLSSNRPLAKMLVAFGAQEG
NQFKSPETLGSHLASLLSEAEHRVQELGGPGNSGPASLLEPPSSQSHRASFSSQHNNLTGCSGGGSAEDK
QLALWERRARALRKMLLGFNQARPPDMPYLVTVDVTGITSVMARFQESETQDAPICTKFKIQWSFKEDFA
MLCGERELLDMKQKECRIEGLLQGHRYYFRAAAGNLKGYSRFRPTTPTHLMPSSWRDIDGRMARFAGRLE
QLDNLFTDVRGPEYSQETPAVQRRNHKKKTTIKQLFTATSKFQKNLRRGVFLACLLYHEDKVLVTNEDFL
PVIEVDETYPSCIYNDFHWLMKVACTWDDVKSLRQDMEKSHSSSTNHFRIKLLQAAAQMQAALCIQDLGQ
LYHKPIRDVQGTLVFSSVNYVRSPKQVSVLNSRWLPLAKVTKKLITHEDSNVADFLMASIQDQMAYHQAS
SIKLSRGLYLGYLKMQSSVDSIQVLVPAKSPNVLPHCKVRDNPHVSAEEWEYLKRMGRLQASGELYRKDE
CDDSEEKENASNEQQGSEQQKLFIDVVAATAKRLFSYMEISAEESLGHRLYDAEVIELSPEVSFLVAVPP
AEIACSVPGAREISLQRSDLLSLPIQVFEMVHLNTYQKDVINRYSRLSCILELDTAQAQHNHREAFSSSE
LSIAKDKLARLQDLQSQMNSVWKSARWLIDLITFARDRGTSSITSSGICVRYLLSLERNKGNSNSLKRSL
LQLPPRDPKLVKSSPGRGSWPGPSVDRSGCSQTNLLSTELSKSEQQLPLGPYPRKGSNSSNCSSASEPYK
SVSGCGSGGGSSNIHGPGSSGSLCPGTSNSATALGGSANSCRLPPSKSEDTLHLGSKQYKQSPRNRSSAT
TSPLLGGSSHATSESSHSISSADEYPTTIKTSNRLHISKPTASIASIASTEKQPLQQLQQSKLSPEDKEI
ENCTRASASTSVAPMPGILQVYAAYETGLASGTSLKLHVTGRTTAREVVDLVVKQLNMAVLLKGLEGPVY
AQEDLANFCLVAVIGARERCLRDDFKPLQLQNPWKKGRLYVRQKQDVLAALEHSSKHTAFL

>Nematostella XP_032228889.1 ankyrin repeat and fibronectin type-III domain-containing protein 1 [Nematostella vectensis] ancestral
MASKTSTDSIPKDSTTTNTTTNSNGPEQNGTNITKSRGIASSENQRESADIVSDPRAIQATVGTSLEKPH
PLRSPVTKRPSLTRAFTVSAISMVTNDEDLPPPRSRRLMYKAPLRLKFALSSKNAAWRLEDDDTDDSKHQ
SHGSSCTDETPFSYTASGLYFTSEQSRRDSRRLIKNGFHTEGELSSKRSSSSEGSDLSINSKTRGSGLVR
LARKLSQRRERRSPITEKINVRSQSLENLSSPTSSTQSIDRAVSGKSPRLYRTLSMGQKPVPRQRLASVE
NRFSGTNKDQAKEKLKRRKENVLDALIDAIVCQDVEEVKSILETEAVNVNGQNAEGFVPLEFAVMLGFHH
IAKMLQAFGAKESSRVPFLDKHLRMLSNEAEQRLQDLTLAVVHVTNCTASEIKDNERQLREWEWRRLILK
RMMNGLNNADPPGKPGSVTVSVGSEDSLLVRFTENLNEVDVIITKYKIEWSRNEMFDPIEGEYVLDDLRS
LEYTIPSLQKSVMYYVRGCCGNLKGFGPWLESTPPCVMPSSWHEVDDSKPRFQGRLVVIDDLFSRVWKSH
DQFTPQPSHDSNRPRSAVTSGEIDGEFETSPKSSRRQAMKKSIYKYTNIFFHSAPKFARNMKRGVYLATL
LYSSEDRVMVTHEENIPAVEVDNNYPTTFLQDFCWLMKVACTWKDVKKLKQEVEKNSASTSVLFRCKLLC
AVDALQSALGRQNLGQLHYKPVKDRNGSTVIVVVNYLHHSSLFRPRIMSLKWTSLSKLQKKLSYQPGDPL
DLCYASDMLITTVKEKVDYFQKSRKPLERGMYIGYLKLRTFVDAIHVVVQESNPNVLPHVKIRDNPNVSR
EEWQWIQSLDSLGQRKYEPSKSAQELQLLVAQAAEKLMDQVGVSRDAAKLHRIYDREVVELDENVSFLIV
FPPPEDVCSAPGQVDTLTSKKDYISLPVQTFEMIHMCTYQKDFICHYSRLSSVLDMDSVLAQQALREAFS
SGEVEKAKQRQIKLMEFQLELDETWKGMRWILDALHYARDRQVRGGIPLVEVFKFSHNNGDVIKNNECYT
LEEPGEGHQLNHAKDSVIRVYSTGETGLPAGAQVTLSITPATTANEIVRTVIRRLEKTCDERGKSYKNVS
DESIKDFCLVAVFGSQEKCFPDSYKVLQFQNPWKRGKLFVRLRSSAMAATAFGQVTSV

>Nomia XP_031832649.1 uncharacterized protein LOC116426992 isoform X1 [Nomia melanderi] ancestral
MKFRRSSACSPKMELLSRRSSGDRMSTLKRSRSFRASLKLMSKLRAHASLRLNAGFDLSPVKVLDQRARK
RPANKLSSVDESSSPAGNTQIIGNPWTNEPEAPAVEAQPATRENELDSRRISKELKTKLCLTDRIMRKNR
KDVDKPAGIAGNPLSPKVTHIFRWKSCEETSSPRFSERRQQASSDRVSYENPTFSLDSSLDSSVSSFLFE
PTSLDHHEIAEEDPVGQKSRQDDGLTVVVDSRVSCERKCVYGREDNDGRSFECNKRCTRPPLMAGTKARS
LSVNDVVLRDEEGAVSLDLNAFDSLSRDRGLELKGRKSPDTLGKASVCSSKSCRIRTVDNIASFWSSARG
GSFRSKVSVGRKKSIKDSRESLGPDRVLPAAASGTKLYSLQGMEFLEGFGKKKQQPNQANSVSSVHINPL
SAQSLNIHLHALFAAVEHGHLDKARTILESTDVDVNSVNSDGLSALDVAVLSNNRPLAKMLVAFGAQEGN
QFKSPESLGSHLASLLSEAEHRVQELGGSTSGSGGTTLLEPPSSYRSSFSSQHNNLTGCAGSNEDKQLAL
WERRAKALRKMLQGFDQARPPDMPFLVAVDVTGTNSVTVRFQEPDSHDSPICTKFKVQWSVKDDFSVICG
EREVLDMKQRECRIDDLTQGQKYHFRAAAGNLKGYSRFRNSTPAHVTPSSWRDIDGRVPRFAGRLEQLNT
LFTDIRRPEYTQETPAVQRRNHKKKTTTIKQLFTATSKFQKNLRRGVFLACLLYHEDKVLVTNEDFLPVI
EVDETYPSCIYNDFHWLMKVACTWEDVKTLRQDMEKSHNSSTNYFRIKLLQAAAQMQAVLCIQDLGQLYH
KPIRDMQGTLVFSTVNYIKSPKLISVLNSRWLPLSKVTKKVITHEDSNVADILIASIQEQMTYHQVSSIK
LSKGLYLGYLKMQSSVDLIQVVVPAKSPNVLPHCKVRDNPHVTAEEWDYLKRITRLQVSDTSVTDAEEKE
NVTNECQGTEQQKLFVDLVAATARRLFNYMEISPEDTLIHRLYDAEVIDLTHDVSFLIAVPPAETACSVP
GTREILMQRGDLLSLPIQVFEMVHLNTYQKDVINRYSRLSCILELDTAQAQYNHREAFSSLELSVAKDKL
TRLQDLQSQVNTVWKGARWLIDAITFARDRGSSQQGITGISMKHLLSLDRNKSNSNSNSLKRSLLQLPPR
DPKLVKSSPGRGSWPGPNVTNSSSNLLTTEFSKSEQQLPSSQYIRKGSNTSNMSTGSEPPKSSVPLSSTS
NLSNATSGGSNNHLVPLQNARLPPSKSEDTLILTKYKHSPRNRSATITSASASTSPLLSIKPIIYGGSLL
SVSTAMTNTTSLLSVSNTNSDSLHSLSSDEYSTPNSSVCIKAHGKGKPAKPTASVAAMATGALESQLEEE
KDEATMMPAPLPGILQVYAAYETGLASGTSLKLHVTPRTTAREVVNLVVKQLNMAVVLKGQEGPIYTSDE
LPNFCLVAVIGARERCLRDDFRLLQLQNPWKKGRLYVRQKQDVLAALEHSSKHTAYL

>Octopus XP_029650257.2 ankyrin repeat and fibronectin type-III domain-containing protein 1 isoform X1 [Octopus sinensis] ancestral
MAFAIIKGRTLQRSKTLPVIHIPAQIVLQCQSPEARSPLEKVNRTAINDEFKKNYEGPAIAWQSKECEKE
ILQKEEDKHTTQLYYTTPPRVNMTPTAENEKRFQSSSSSFSRLSRRFSHKERTDASNGSQRQRSVSVDLT
EGNHSSVASWDSSNEPPSYLSRPNKMALSLTTAHYPQGRLNNTFSATPRKKGGVAPENNNSTSSSTSNNN
NNNNSVISSVGSSSSGNSSSISSSSMTVVKRGKGEKKSPHDITALFEAVEHQEFDQVKHILKTNSFDLNR
LNNEHLTALDIAVMTNNIPMAKLLLSYGAKENPLFEKGECRARTLDQLVSEAEKNMVDLIAAVLNGSSAG
SNVSSLHQKETEKQLTHWEFRHKLLKRMKSGYDLARPPDAPTNASVSVASSSSLLVNFSEPLNHNGAVVT
SYKVEWSKSSDFVILEGEAIVRSLDNLQYEIIGLDKNSYYFVQVSAFNMKGYGPATLATPSSVQPSSWHD
VDNIVPRSQWKVNTLEDLFSQVRQSRPTDAPAIKEPSGDSPVQRKRKSLKNLFSLSPKFQKSLQRGIYLS
CLLYHKDKILVTPEDQLPVVEVDENYSSTSIHTDFYWLMKIACTWTDVKSLRHDMYKSTSAGSTHFRGKL
LQAAALLQSALGISDLGQFYHQPLKDNNGSTVLVCIKEIKDTKFLALGSGKWVSLAKLHRRMTVIDQDSS
EAHELLLNSAADMILYNDVSTVPTQRGLYLGYLKLVSSMELIKVFTPNNAPNILPHVKIRDCPNVSREEW
LWLQHFRKGVDALPTASTIQKDFHRSLNKAIQQLLDLMGMADQADNHRLYDLEVVELSKDVAFLVLLPPT
EDVCIVPGKDIEPFTQYTELLTLPVQVFEMNHMTTYQPDLLSLYSRLSSILECDLGLAQQAQREAFSSPE
LVAAKERVDLLTNLQLEAEKIWKTNRWIMDIITFSRDKTKRDGGIAVKALLSQTYGPQVLAIGDIGRLTN
SSHSSLMSSDSLFCDSNLISVGKDNRKIAKFYDPTQENNSNNNQENSMLKQTSSSKTDVIRVYAAYETGL
AKGTSVRLCVTHNTTAEEVVSLVVQELNKEVIKKHLDGPVYDELHLNNFCLVVCSTENKEKLIPGDCKLM
TLQSPWCKGRYYVKMKSEQVVAMETSQATTV

>Oedothorax KAG8179256.1 hypothetical protein JTE90_006156 [Oedothorax gibbosus] ancestral
MRRVFVKKTLLMVRKSFDTRLLPAERNKGGFRCNLNWRSGHLEKPPSKKKPPLLRARTLPAIICPSLNII
QAQLEADASRNGEDQECFEGKPRRHFSGSSTLKAKNVSQERERCYLDPDFEPAKSPMGSPRASVTSVTSC
TSIISAQSMGRDASKQKYEISKAGLARFAKRLTSKDKSSHNKAFHQFPSTIPNIEVTPLRRSGSVDSLLE
SNLYSGSDCGSNCSSMACLAAPSSSYNLSSSSPSHTLSVPSETEGGRSVIPTSPSVPAKLEAHRRGDIPS
SPSVPNKLTKGLSGQCLENPEVLLEGLPLSKAERKRLEKLNKINIDLQALYVSVEHEHLERARSILATTD
VNVNCVNSDGFTPLDIAVMILDISMAKLLQSYGARESTRFRTRESKLGQLLSLVKEAERCVDELTTCVLS
AATAGTLSMALLKEKEKQLTLWRRRQTLLWRMRSGFEKLKVPGAPASVTLEVVGTKAIKVKFTEGESASE
PETIVTKYKVEWSVRPDFHPLSGSREMMNLQQLEMVLGDLIHGVPYCVRVAAGNCKGYSPYTQANPPSAA
PSSWMDVSGRKSRSMGRLCQLDCVFHQIIFTRPPCSSEIKDILFGTSLETPQQQRRQVRKSIKNLFMPTP
KFQKNMKRGVYLACLMYTDHRVLVTTEDTLPVMEVDESCPGSLHNDFHWLMKVACTWEDTKVLRAEMEKT
QSSSAVHFRGKLLQAAEMMQAALGVQDLGQLYYKPIKDLDDTTVLCSVKHVPDSKSLNNLSLRWVPLAKL
QRKLSVNSDTARDSCTVNGLLLSATQAMMAYNHMSRIPLPKGLYVAYVKISSSVDLIRILVPKKAPNVLP
YYKVRENPHVSEEEWFWLKHLSSETKGNPSAPQLKFQKSMSSAIKNLLTLLEVPPEQTCDHRIYESEVIE
LNSEVSLILLLPPVDSVCSAPGQKDDVADRTDCVLLPLQIFEMIHMSTYQHTFISRYSRISSILEMDTIV
AQHIHRQAFSTTELSSAKSRLRQLQQFQAQVDNTWRSMRWLMDVLNFAREKHSPGGVLLSGVLVSSGSPQ
ISPQHYTSSQPLVLHTLQVPCEVPSFPPSTTPAIRITNSSSSYSLNEPPTKRTLSTDDYALKPNVEMRRC
VSTSRLVSSGHDEDEEPMTSSRGKKESVSRNAVPPSTLQLLEDGSKAYSSETLSVTYKIGTGGQAGSPNS
YGTTPVNEDEEGSEKVFGDEDTLSHDGIVINITPGCGDSLSSSNDNPDMEDFEDISGYKEQQMDEFLQLP
NDDNSRELPSEDEDSLTDCGLQFRPIPTAEAELDVTDESEDYTFVTKFLDSEKSCPDDYDDSDCPPDEVR
VTVAYHPSLPPDTIVRLTVSSDATAREIVDAVVGQVNEAALDGRHDSAVYRSDQTRSDVCLVASFDETER
FLSDSFQPLKVQNPWTKGHLLAKQRPDCE

>Onchocerca OZC09960.1 hypothetical protein X798_03066 [Onchocerca flexuosa] ancestral
MNMLDFNETLLAIETNDEDLLRMILSKTDISFDARIDDIYLEKWTLLEFALMLDHQQCAEVLLRSGATID
VESCPPERRLQQIQESIELIIEEIRFLRTINFQNKDKQIEYLEKRLLQMKKMKIVLENTVVPGPVTNVEA
VVSASDQLTVSWKDIRQRSKDLVVNYKVEWSLCDDFDSIEGSLLVNIMRNYAVISELKHGLRYSVRVSAA
SIGGFGYPIPAEPQSLLLSIFPKIEIIGKKKKRNIKTLFAGSFQSHKVMQRGIYLVSIIYSEMKVYTVEE
YLPIILVDQTQFCIKKDEMYWAIKLSMAWDEMQTLQEANNSSSSNSHFRNRFIDAAKQMHIALGVKDIGR
VHYRPIVDEVNSVSFIVTVRLINGSQTAQGLTTRWLPLNKIVRKRGTCQAMNLLENPHITKEEWDLLRSI
DINASNPLTPMQLTFHTSLVSAASRLLNNLEVKVISNQRIYRLQVFQLQFGVSFIILLPKIEDVCTEPSY
SPLKSSPVEKDCLILPLQVFEAIHLCTYSPDFIGTYCRLSLFIEHFSTYLQYEQRNSLLEKDINVYADVL
SKLNEFQNRLEDIWKSMRWVSDVASIARDKQAKGIVSMENLFAVISGINDRDCHNKQETRSDSTDSRSTL
YLDLCDIQRQRTILLTDSMTEPWLDNCSQPKKIPITRVIKIYAAYQYGLTCGTSVRFQIAPTTTAGEIVA
MVTEQLAKAAAESGKAIESKDPENFCLVVVVGSRERRLRDDFPLMNLQNPWDEGRLFVRRRDSVLAALQR
GNETAV

>Orbicella XP_020625550.1 ankyrin repeat and fibronectin type-III domain-containing protein 1-like [Orbicella faveolata] ancestral
MVYWFDKRNKLLSVLFVVAFCFVYRLQKPHPLRSPVTKQPSLARALTISSISENVNKPLVSKDCRNFSKA
PLKLKFPLSSRAAAWNLEEDDESGVASGSTDGVPFGYTTGGLYYSTDVRLQSLHTLEGNEEEVVTPTDQE
KKQSGLKHTRISKLARRLSQRREKGSVRNQGRSHSLEDLASPLGSASSQGSSKSPRLQRAMSVNQRSSPR
MRLSVQENRFSFNNRDLREKSKKKRDTTLDALVDAIVRKETDEIRNILESEDVDINGVNDDGLAPLDVAA
MLGALSIVKMLLLYGAQESSKLPSTYLAKHINMLLKEAELRVDDLTTAVVHVSDTGSSEVKENERFFQEW
LWRKHLLEQLKKGLSKIDPPDKPSSVTISVASEDSLLVRFIEPLCEKVIVSKYKIQWSKTLDFKLLEGEY
VLRDLRSLEYTICNLQKSVLYYVRVCCGNLKGFGPWLESSPPCAMPSTWHEVDDSKPRFQGRLNVIDDLF
GRVWQSHEEFSPVRPVLAHRPRSNTFGNETASESGVSPRTSRRSAMKKSLTKYTHLLFHSTPKFARHLKR
GVYLASLLFTDDEKLLVTLDENIPIIEVDDNHPSTFLQDFCWLMKVACTWKDVKKLKQEIEKKSSSTSVL
FRCKLLQAADSLQGALGKQDLGRLHYKPVKDRNGSTVIVAVNNVIHASSFKPRIMSLKWLSLSKLQKKIQ
TTPLQAGLQEELFSASEMLVSSIQEKIHYYENSKKSLERGLYIGYLKLRTFVDAIHVVVQENCPNVLPHV
KLRDNPNVSREEWQWLQTLDSLKEDTQEPSKTAHEFQVLVAKAAETLMEKVGVNKEASKLHRIYDREVVE
LDENVSFIIVFPPPEEVCSAPGQVDSLTHQKGYISLSVQTFEMIHMYTYQQEFICHYSRLSSVLDMDSVI
SQQSLREAFSSPEVQLAKARQEQLLDFQRELDETWQGMRWILDALHYARDRQIRGGIPLVEVFEYTVSHP
DGQCCVCSSDLKGQILCNGHSSSPSSSPREGVVQIHTAGETSLPPGATVTLHITPSTRAGEVVKMVVQQL
HKKCQDRDKSARWHNLSEQKIKDLCLVAVIGGQEKCFRDDFKPLQLQNPWRRGKLYLRLRSEALAASSSG
YFTSV

>Papilio XP_013143429.1 PREDICTED: uncharacterized protein LOC106107217 isoform X1 [Papilio polytes] ancestral
MEMLLDKLKREQGGLRRTRSVRASLRLIGNRWRSAKDGEQTEDIENKRDLIFSKNIWCDGDNTIAYTGVE
GTYRSKTPIMAKRKPEVAKQRRKSGNIDLTLKPQQHRKVEKAKFSDIFLNKKQKSVSAKELLPPQKVPPK
AAAILHIHSPIKDKAKKKLKIVGKSESAKSMTEASVPPRTRRGSESELSVTQSHGCVNHAFVYSTPPKER
KLALTPYSPSYLKLQYGGLLEGCAGELPSLSACAPLPATLDKAARRQQRDARAHQNKLAQVNIHLQALFA
AVEHGYLDKARNILESTDVDVNSLNPDGLSPLDVAVLANNRQLARMLMEFGAKEGSQFKTPDSLGAHLRR
LSSEAKSRLHDFGGCNPERDCKEDSCTRSSAAGQAGTTGCAGGTGSEKDKQALHWERRLRTLKRLMLGWQ
QARAPSGPAPELEVCGAHAVAVRLREHKHTVTFSQSPLRDNSIITKYKVEWSSRADFSNLCGFREVAASG
TTNGTKVLAAGLTRGRRYFFRAAAGNIKGWGPFTVSVPRSVVPSSWRDVSGRRSRGAGGGAAEALEALAS
AAAGARPRPQPPRLPRKKTATIRQLFTAASKFQKNLRRGVYLSCIVYHEDKVLVTSEEFLPVIEVDETYP
ACIYTDFHWLMKVSCSWDEVKSLRSDMEKHTSSSVHFRLKLLTAAAQMQSALGIQDLGQLYHRPLRDAHG
TVVVSCVCGARGGKLAALNSRWAPLAKLRRRVLSEDNTMADLLMASVHDQIAYHQVSRVQLPRGLYLGYL
KLQSSVEVVRIVAPARTPNVPPHTRLRDNPHVSAEEWDYLLAQSGKTTEDQQTINSLAITADEKPSESQE
MFLDQISCAARRLFKEMDIPIETVNSHRIYDLEVIELNNDVSFIMVCPPAEQACSVPGQKEILLQKGDLL
SLPIQAFEMIHLQTYHTSILNKYSKLSCVLELDVALAAHSHREAFSCTELQTAKERLNKLEDLQNNLNIV
WKAERWLMDLISFARDKDKAGTSSGILLKCILDRSPTEGCVPETDTTDKDVNLKVDLLQIPSRDGKITKT
SPGRGSWPGPAGNGNHAHLHPEFSKSEQQLSLSPRQTSVSTLNLSTSQFLNPDSKYSRKGSGDSQFTQSS
LMSNNYLSSNSQFDIKSSGSHTSIGSNRLPPSKSEDTLVLQNENVDPKPRPHSMSNTASTTSSPLLTVKN
YYPGSMISVRTIKGNVSESAQSLSSDSESQSSPLSVPLKLRHSPNPYNVIASKSMTNVKSDVDFTDTGQS
HKNLCIKRQPLLETQEDECNNKVPKTERDDMKPHEQRTPDQPGILQVFAAYETGLAVGTSLKLHVTPRTS
AREVIDLVVKQLNMAAVLKGKAGPVYGPERLQDFCLVAVIGARERCLRDDFRPLQLQNPWRKGRLYVRLK
HDVLAALQHSAKQPAFI

>Pararge XP_039754546.1 uncharacterized protein LOC120629624 isoform X1 [Pararge aegeria] ancestral
MDESGAAKRPSVLTIDRAAFLLLRVKRAFKKKRQQRKEKHAAAAAAAAAAETLGGRRGGPPPLLRSRTLP
AIIAPGFSILQAQIDPQLSADLSQSQMLCRGVSTHKVCGLRAHAPRISFISKDEPDPHEIRRKSASSRLG
NSPRSSIASEDRTDGLVLRVPTPRGSVSSTGSSSTGSRLARLLTQGVRGTPEERSGADTPRRLSWERRES
AGQLPRSASIDSMVEAAICARHSVPSPTTLQLPRADRALSLVSPAVGRRAKSQRGQAELQYGALLDGCGG
ELPSLSACAPLPPHLDKATRRQQKDARAQQDKIAQVNIHLQALFAAVEHGYVDKARNILDSTDVDVNSLN
PDGLSPLDVAVLAGNRQLARMLMEFGAKEGTQFKTPEALGSHLRRLSREAESRLHEVTGYLPERACREDV
CRSAAGGQAGTMGCAGGTGSEKDKQTQHWERRVRTLKRLVQGWQQARVPAIVSAPDLEVCGAHSVTVRLK
DPRSAQPALRDPPIITKYKVEWSSRADFSNVCGYREVTASGASCTRVLVAGLTRGRRYFFRASGGNVKGW
GPYTVSVPRSVVPSSWHDVSSRTSRGEPGGAAAALEALANAAASARQRPPAQPPRLPRKKTATIRQLFTA
ASKFQKNLRRGVYLACIIYHEDKVLVTSEEFLPVIEVDETYPACIYTDFHWLMKVSCSWDEVKGLRSDME
KHTSSSIHFRLKLLTAAAQMQSALCIQDLGQLYHKPLRDAHGTVVLSCVNMIKSPKSVSALNSRWVPVSK
LRRRVLSEDNTMGELLMASVHEQIAYHQVSRYQLPRGLYMGYLKLQSSVEVVRIVAPARTPNVPPHTRIR
DNPHVSAEEWEYLKSQSGKTDEVQSMNNMVAIGTSEKPSESQEMFLEQIASASRRLFKEMEIPDESVITH
RIYDLEVIELNNDVSFVMICPPAEQACSVPGQKEILLQKGDLLSLPIQAFEMIHLQTYHTNILNKYSKLS
CVLELDVALAAHSQREAFSCTELQTAKERLTKLEDLQNNLNLVWKAERWLMDLIVFARDKDKSGPSSGIL
LKYVLDKTPSNCVDGTDSANCEKDSNLKIDLLQIPPRDGKITKTSPGRGSWPGPAGNGNHANLHPEFSKS
EQQLSLAPRQTSVSTLNLSGFQYLTSDPKYARKGSADSQYTQSSLMSNNYMSSNSQFDIKSTGSHISINS
SCSRLPPSRSEDTLVIQNENVEPKPRPHSINTSVSTSSSPLLTVKGFYPGSMISVKTIKANVSESVQSLS
SDSESQSCPITTAVPLKIRPQYTHHRAQCAVISSKSMTNVKTSEVDFTDTGQDLFKNGHSVKRQPLLEAQ
EDTDYNNKIPKTDERQSDSEERGVKLPSEQRQTDQAGILQVFAAYETGLAAGTSLKLHVTPRTSAREVID
LVVKQLNMAAVLKGKAGPVYGPEKLQDFCLVAVIGARERCLRDDFRPLQLQNPWRKGRLYVRLKHDVLAA
LQHSAKQPAYI

>Parasteatoda XP_015905523.1 ankyrin repeat and fibronectin type-III domain-containing protein 1-like [Parasteatoda tepidariorum] ancestral
MSDILPELPSLLLSVLMRSHLDKAPSKKKPPLLRARTLPAIICPSLNIIQAQLEADVTRDTSQDIHGRAE
GKPRRHFSGSSAKQPKTLEFDREHDYLDPDFEPAKSPLGSPRASVTSVTSSTSTQSAGKESSKQKYEITK
AGLARLAKRLTSKEKSSTNKTVQQFPSIIPNIEVTPLRRSGSVDSLMGTNLYSIDASDISNCSSMACLVP
SCSSTNLSPTNLSPTGSLTVPTDGRTIPTSPSVPAKLEAHRRGDLPSSPSVPNKLTKGLYGQDLETPEVL
LDGLPLSKTERKRLEKLNKVNIDLQALFVAVEHQHLERVRSLLSSTDVNVNSVNKDGFTPLDIAVMTLDI
SMVQLLQAYGARETTKFRTKESKRNQLISLLKESERYVEDLTSYVLNAAANGSLSVALVKEKEKQLSYWS
RKKDLLSRMKTGFDQLEIPDPLSSVSIDVVGTKSLKVRYVPNASFREPETVVTKYKVEWSVRPDFHPLSG
SRETVNLQRLEIVLNDLIHGVPYHVRVAAGNSIGYSSYTTATPPSAAPSSWMDISGKKSRAFGRLCQLDY
VFHQIIFTRPPCSSEIKDIIFGNTLETPQQQRRQVKKSIKNLFTPTPKFQKYMKRGVYLACLIYTDHRIL
VTTEDTLPIMEVDDSCPSCLHNDFHWLMKVACTWEDTKALRLEMEKTQSSSSLHFRCKLLQAAEMMQAAL
GVQDLGQFYYKPIKDLDDTTVLCTVKYVPDSKSFNNLSLRWVPLAKLQRKLSISNVTSQDVFTVNCLLPS
ASQAIMAYNHVSKIPLSRGLYVAYVKISSSVDLIRILVPKKAPNVLPYYKVRDNPHVSSEEWLWLKSQAT
ESRINPSPAQLKFQKILSSAIRNLLAVLEIFPEQVGEHRLYDNEVVELNPEVSLLLLLPPVDSLCSVPGQ
KDDITERTDCVLLPLQIFEMIHMSTYQHSFISRYSRVSSILEMDTVVAQHVHRQAFSTSELASAKSRLRQ
LQQFQTQVDNTWRSMRWLMDVLNFARDKHSTGGILLSNFVIEKPDSSPSSSPSQSPQHSQSIHTLQVPTD
LPGLKKFPRPTPSIRVTNSSSSFSLTEASSPPEDLTHFTTSEMRRCASTSGLMLSASSSEDTRTCTLQPF
VDKAYSSETLTVSYNMDSPSDKCDSVVCTGTTPVNEDEQLDANKNEDGSVSQEGIVMKLEPSGQSCNSLS
SNEATNPDIDDFDDDISDYKEQQIDALLHLPQDDSRDHPSEDEDSLTDCGLQFKPIPKGEDDPSETDEDD
YEFVSSILDTADDEVDSEEDELQIFLAYSENIPEGMNIKLKLNSEATVHEIVQAVTSKVNEIILEGNADS
EMYISDQILDDISLVVEHGTTERYLNDSFQPLKVQNPWTKGKLLIKRRQDA

>Parnassius CAG4937103.1 unnamed protein product [Parnassius apollo] ancestral
METLFDKFKREQGGLRRTRSVRASLRLIGNRWRSTKEDESDNIDINRDVVFTTHIWNAEKEYNVAYTGIE
GTYKSKTPIMAKRRSENVKPRRKSGNIDLTLKPQQHRKVEKGKFSDLFTNKKQKSASAKELIVPEMVPPK
AAAILHINSPIKHKGKKKLKVMGKSESAKLITELAVSSRTRRGSEGEVVASQTHGCVNHAFVYSTPPKER
KLQLSPSYLKLQYGGLLDGCGGELPSLSACTPLPPNLDKAARRQQKDARAQQDRVAQVNIHLQALFAAVE
HGYLDKARNILESTDVDVNSVNPDGLSPLDVAVLANNRQLARMLMEFGAKEGTHFKTPESLGAHLRRLSR
EAESRLHNVVGCTPERVCREESCTRSSAGGQAGTTGCAGGAASEKDKQAQHWERRLRTLKRLALGWQQAR
VPGGPAPPELEVCGAHAVTVRLRDSRASPATHRDPPIVTKYKVEWSSRADFANVCGSREVAAAGTTNGTK
VLAAGLTRGRRYFFRAAAGNIKGWGPYTVSVPRSVVPSSWRDVSGRGGRGARGARGAGGGAAEALEALAS
AAAGARHRPVAPPPRLPRKKTATIRQLFTAASKFQKNLRRGVYLACIVYHEDKVLVTSEEFLPVIEVDET
YPACIYTDFHWLMKVSCSWDDVKSLRSDMEKHTSSSIHFRLKLLTAAAQMQSALCIQDLGQLYHKPLRDA
HGTVVVSGVRAVRSGKCVSALNARWAPVARLRRRVLSDDNTMAELLMASVHDQIAYHQVSRVQLPRGLYL
GYLKLQSSVEVVRIVAPARTPNVPPHTRVRDNPHVSAEEWDYLLSQSGKTSTEEQQAINNIVAINPNDEN
PSESQEMFLDQIACASQRLFKDMEIPIETVNAHRIYDLEVIELNSDVSFIMVCPPAEQACSVPGQKEMLL
QKGDLLSLPIQAFEMIHLQTYHMNMLNKYSKLSCVLELDVALAAHSHREAFSCTELQTAKERLTKLEDLQ
NNLNIVWKGERWLMDLIGFARDKDKTGTSSGILMKHILDSNQLQICTDSPEAQTVEKDRHLKVDLLQIPS
RDGKITKTSPGRGSWPGPAGNGNHTHLHPEFSKSEQQLSLSPRQTSVSTLNLSSSQLLNADSKYSRKGSG
DSQFTQSSLMSNNYLSSNSQFDIKSSGSHTSIGSNRLPPSKSEDTLVLQDENVETKPRPHSINTASVSTT
SSPLMAVKGFYPGSMISVRSMKANVSESAQSLSSDSESQSCPISVVPQKFRPSPNQRAPCNVIASKSMTN
VKSDFTDTGQELFQKSNLCIKRQPLLETQEDVECNNKVPKTEEVNEEDIKPPVEQRTPDQPGILQVFAAY
ETGLAAGTSLKLHVTPRTSAREVIDLVVKQLNMAAVLKGKAGPVYGPERLQDFCLVAVIGARERCLRDDF
RPLQLQNPWRKGRLYVRLKHDVLAALQHSAKQPAFI

>Patiria XP_038067071.1 ankyrin repeat and fibronectin type-III domain-containing protein 1-like isoform X1 [Patiria miniata] ancestral
MPDLLSCMGRDSNDFSAGTHAMSFRRKKNKRPVPPTITIGAAWRLEDDETRNPPPSPSIEDTPFARATSQ
PYYAVPPKFNDDEKSSRSNGGSGLVKLARRLSQKGDRRENKGDKPPCRQRSISVDSKSEEDDPISLDHWL
WPILMPEGDDDTVIKPVGDVRKAHSMENLLQQTSDYSKASSIPPSPTAPQKLHRSWSAKKRSGSNTEVDG
GVGGGKDRTKRYSKQMTDSQALFDAVEHQDLDTARLILETNGLDVNQVNEDEFTALDIAVMTNNMPMARL
LLTCGARENPRFLMKDARASKLNTLINEAEIQVQEMTSRIVNTGLNSATGPTGSSKDLEKHLRDWEWRFR
LLKRMKAGFEHARVPDHPACVMLSTASSTSLQVRFEEPLNANGAAVTRYKIEWSCSEDLCPLAGEHILYD
VRYPSYRIHGLRQGVKYYVRVSAFNMKGFGPSQTPTPPFAIPSSWRDMHGNKSRFSGRLNMIDDLFQQVR
DTRPTDSGEIKRSSPRASPNQVRRTVKKSLKNFFQSAPKFQKHLKRGVYLASVMYNDDKVLVTNEDQLPI
VEVDETFSSSIHQDFLWFLKVAGTWEDVDLLRSDLERTSGSSPAILFRARLLQAASLLQSALGTQDLGQV
FYEPMRDKHGIIIITIINQIRDQRVIQTTSSLKWTNINRIQKRKSINMDNPSAAEMLLASLHEKILYHQV
SGIKLTKGLYIGFLKLRSSVDTIRVQVPEKLPSVLPHIKLRDNPNVSQEEWEWLHTLDNCQSKRNPTKIQ
EEFQHLLAAGTRKLLVKMGVTEEESLTYRLCDLEVIEMNEQVSVVLLFPPSGSVCLGPGTSDEWMVSKDY
ISIPVPVFEMVHMTTYQAEFIRRFTRLSSILEIDSLIAQQTLREAFSSNEVNDAKQRQQQVLDYQQELET
TWKGMRWIMDVLQYARDKQLRGGVPLSVLYAPPPSPVDSPMDVINDMETIFDDRCSLQIPDNAQTQPIQS
LNLSKDSKPSTGILRVFPDYNSGLAKGTSIKLHVTSKTTCREIVNLVIQQLNKAVESHGLDSPLYLEDQW
SEFCLVAIISNKEYQLRDDHCPLQLQNPWTKGHLYVRTKDNGSNLLSTGPSTAV

>Pecten XP_033746779.1 uncharacterized protein LOC117331911 isoform X1 [Pecten maximus] ancestral
MSSCDDIDEKSNLPRHRMRSLSLPQLLSCHLKGAAPQITNILSYNSHYSELSALDKMVGFNGKPHLGCDR
YGVTKEEEEEEEEREVEEEGDTFDDRILSIRYADKAVEAYDIPDVISQEDSSSAEPELYCFEDFVPGIDE
VPTALMVSPKGRAGLSRSDSLFTPTITGKAAGRELQRSKTLPIIRSPVTTSTESNESAATGQFLTQEAND
KNVWLRTPSPDSSEYSGSCDSGSGRNLARSKSQKSRPRSLSRERRRIFHKNPANKAEGSAWNFDDDTDST
ASSETMTSGASEEGASHQRPSSQLFYTTPPKANMVRNQDEKRLESSGGIYKIGRRLSQKDKGKDNLWQQR
QRSVSLDCGDGRKIKIFMSDNETTGVADVPAILPTSPGVPAHMLNFSAMNSANRPKTLTVATPKKRGSTC
SESDVITPNRLYDKKKTDRERKGSPESQALFEAVEQQNIDLAKTVLEAGGLHINSTNSEGLTPLDVAVMT
NNIPMAKMLLLHGARESPLFQRNIDSRSDRLDALVSEAEKRVVDLSAIILNTSTNNGYISNTQQKENERQ
LNHWEFRHKLLKRMKAGYDHARVPDPPSCVSLSVASSSSLQVRFDEPLNHNGAVVTKYKVEWSCFENFVP
LAGDQIVEDMRHLEYEVPGLVKGNKYYIRVSAWNMKGYSPFTSAQPTYAVPSSWRDVDGSMASRTNGKLE
HLAGIFSNVKQLRPADASELKENAGGDSPQQRKRKSLKNLFTSAPKFQKALKRGVYMACLLYNGDKVFVT
SDEQLPVVEVDENFAGPAVYNDLHWLMKISCNWDDVKSFRQDMDKNTSAGTMHFRNKLLQAISVLQSALG
FNELGQFHHKPLKDINGSIILTTVNDVKEIKSVSLGSGKWVNSAKLLRRTSTPNSGGSSTDSTDSMDILV
NSMSEMVTYHQASTVPLSKGLYLGYLKVQVSVELIQLLVPSKAPNNLPNVRLRSCPNISKEEWEWLQEVS
SGRSTASSTTSQRRFQRELIDGADKLFDMLDIPENLANIHRIYDLEVVEVSSDVTFLLLLPPIENVCIVP
GQADDLASKRDFMLLPVKVFETIHLNTYQSQLLSKYSRLSSLLEMDLALAQQAQREAFSSGELSSAKLRV
DKLNTLQQHLDFAWKSTRWVMDIITYARDKSVHGGTHVSLITNIGKEKDEPDFHGKTNGKILDNNNSQPS
CGSSACDSNEISVGKDNRKIAKFYDPTEDVQRTNGHIQKERECTPTEVKSPISNSPESSTGSSGILEVYA
AYETGLSKGTRVRLHVTSRTTAREVVHLVVKHLNKALVMKGKSGPTYSEEKIVDFCLVAVIGARERILRD
DYQPLRLQNPWTKGRLFVRSKNNLLAAIQQGHATEV

>Pediculus XP_002427232.1 conserved hypothetical protein [Pediculus humanus corporis] ancestral
MMTKYLGKNLIDNNNNNNNRNVILEDKNNKKDLEEKGMDFWVDGFMKINNKKKIDKINKINIHLHALYAA
IENGQIEKARTILESSDVDVNSINGDGLTPLDVAVLSNQKSLARMLVAFGAQEGNHFQSPSKLENHLRNI
SLEADRKVIELNGGLIGSDQSLTTNLNNNRSSFSISPHYPSSSSSSSISCHGGSGGDSEKELLIWERRSK
GLKKMLLGFDQTRPPDTPFLVAVDVTGTNSVNVRYQGPEHLDSFICTKYKIQWSESETFDIISGEKEITD
VKRLECPVTDLNKGKRYWFRVSCGNLKGYGNYKVSTPASVVPSSWRDEQNREPRFSCKLQQQLEELFSDI
KNLRPETASEIKNFTDQEKQGDSFALPKKAQKKKTIKQLFTVAGKFQKHLKRGVYLVCLFYHDDKILVTN
EDFLPAIEVDESYSSSINNDLHWFMKVACTWSDVKSLKQDMEKNLTSTTSHFRIKLLQAAQQMQSSLCTQ
DLGQLYYKPIRDAQGTLAFCSVNSLKSLKSISVLNLRWTPISKIQKKIIASEESNVGELLMASIQSQITY
HQVTNLKLSKGLYLGYLKMKSSVDLIQIIVPTKTPNVLPHCKIRNNPHVSSDEWEWLRRINSRHKSLENL
QQQGQVKEVKECDLLKGTEQQQIFVEQVASTARKLFSYLDVNMDDAMLHRLYDVEVVDLNSDVSFLIIVP
PVETSCSVPGQKDILLDRGDLMSISLQVFEMVHLGTYQPEVISRYSRLSCILELDLILAQHSHREAFSSS
EVQITKDRLRKLQELQIQLNTVWKSVRWIMDLITFARDRTSSSSSSSSSSSSSSGSSLQMNSKSTGNLPN
NSSKISNIQTSSLSTDSPKDPKILKSNVSRGSWPGPDVENSGTLLDSSFSKSEQHLNVLGGPSYNRESRI
DSASDCINKENLLLINGTNSFDKNRKININRDVITNLGNRMPFSRSEDYLFLNQDSGLFKHPNDYKINRI
RPNTTTTSVSATNSPLLPQRNSGETQFNRMNAGSTLSIARTNTSGSLHSVSSDESTAAVVSLPVTTPFRS
NVAGTTVGTVQHSASLMSLAKPKIPETVSLNALTEISNIKRSNNSVNIMSSGSILSGNIIPVNINQKPLK
TTANIPETTILNQHISSSSMPTFSKHSGHNLTGLSVNVNTMPGMTQKIQSPVKSPIIAVSPIDTVLSGTQ
INKRTNPSLPIDSLATDLDLLQCPPFSLESGNSNYGSSVGHNLLGTTNALSDMKKSESVVVPSGFTTSGS
TISTALEIEEDPEDLENGVKIPTLSSGVYAAYETGLAAGTSLKLHVTPRTSAREVVDLVVKQLNMAVLLK
GRDGPIYSAEKLKNFCLVAVIGARERCLRDDFRPLQLQNPWKKGRLYVREKQDVLAALEHSSRQSAYL

>Penaeus ROT83153.1 hypothetical protein C7M84_023669 [Penaeus vannamei] ancestral
MQLPGAGSPLTLRRRKKSTLNLTRPLSTLRHTIRSSFHFDLLSSPTSPVRLTEYCESRSPTIPEDTQPVF
PCTAPVDVPQDGSSSSASSHGQSLTPTSLDSPVPMLTSSHSLNCSTPLPANGERAEDGMWSSMKSLSISP
TKSDDMVSRSRALSFTTLRRRRSSKIRQTRSTEVSRRSWELEDWEKDLLVVPDHVLSRRNTYANVLPRSV
LQKGYVLRAWGGAPARCLLPSACKIPSAAGDERATREQILTSERSRRNSLEATQRHLEKARSILDHNQLD
INSVNNDGANVLDVAVMNNHVALAKMLQQAGAMESNGGGVERRLHHLNELVAVAERRREELNSALSGGAH
GRETERQRVLWDRRVKMLRTMKMGLEQMKPPNAPSAATVEVIDSTRVRVTFREPESQHLAITTKFKVEWS
VDEWTSVSGCLEIHDLRRMTAFIDGLAQGQRHHFRVLAGNMKDYGPPLPTTPPSAIPSSWRDIDSRKPRL
DGQVGDLDNLFNQVCNSRPQHAAEIKAIEPGLETPLNLRKAQKKKSIKNLFTPAPKFHRNLKRGSYLACL
IYCEDKVLVTTEEFPPVVEVDDNYMSQARSHFHWLLKVATTWEDVKSLRQDMERAGSASTVPFRIKLLQA
AANMQTTLGIQDLGQFHHKPIKDSNGTLVFCTIRHVKSTKAVSAMNVKWIPLAKLKEKKITTSGQGLQSG
EPGTLAGDLLLSSLQDLILYDQVSRVPLRRGLYLGYLKLQSSVDLLQVLVPEKQPNMFPHAKIRDNPHVS
REEWDWVRSLELSSGDQWHLSAQTEPAEGEEGRTSPLPPAPSPAQLVWHSQLGQAAQQLLSQLNVEGEAQ
QQHRLYCGEVLELSPDVSLLLVMPPVDAVCSAPGQEDAIMSQPSLTTIPLQIFEMIHMGTYQRELIGRYA
RLSYILEMDTLMAQHASREAFSQDEVTCSRDRLWQLQTFQEQLDVIWRGLRWVMDAITYARDKAASGALL
TTLLSCPSPRSPCITHPPAVQQSPSHLPAAKSSSQDTHSSSESLQHGADSKRLRKDDDLNFSIKKSDAPR
MLKSNTSENIRAAVKCDSRFHKSKTAECLVHSSGCVQSCGKSFTSLNDCMLDSEEQNENVPLLSWNGEKL
QFSGERKMYSKDLPTSRSENHLQHCVDPGYPPRKASAPAFYDTHEGCLKSKCCNSEPKINHQSSSSLESV
EQGKRKKNSCASIEYEETMASSKSPTSSCYDLHQRYGSNLNVEIQRAGSSLSHDSEASFSSMTASLRSLS
SNETETDTLSLMSKESGRSEASEAKSTEGEELVEGAVRSEEPAIIQVYAAYETGLASGTSVKLHITPRTT
AREVIDLVVKQLNMAVVLKGRGGPIYGNERLKDFCLVAVIGIRERCLRDDFRPLQLQNPWKRGKLYVRLK
HDVLAALEQSNSRHSAYL

>Petromyzon XP_032817204.1 ankyrin repeat and fibronectin type-III domain-containing protein 1-like [Petromyzon marinus] ancestral
MGNCLSCQRCCPGSVEVLAEVLTSGDRGGERIRKARTVRGGAQRRSGRDARRSSGLDVAGRAEGSAWQDV
FMLLRQRNSLVTPQGAAAAAAAAAAGVSPQANTMAASTPGCERWVARPSLTKSRTLPSIPQSPPSPRASR
VSGCNGTAEKRRRRLPSTPASARLCPTTPPGDEDEDDDGFQFPLSPKVERLALARSHQPLPQICLPDDCP
FERSQQQQQQQLRRSRTLGPGHFRKSHSVDESLGQAQDSTGHLPSRGHTSRADGCRAGLKRKASLGSVDR
RDSQLKRFEGGLARLTQRLNHKERRQSQGNVLSDRLALPEVNRQRSVSFDWSCTGKMAQPLRDVPLPNAS
RRTAAGGMGAPGNPSSPSAAKRLYRNLSGKFRSSSSSFEEACGSSGGGGSGGGRADRDRQRKPSTGLTCV
EAMFEAVEHQDMDTVQGLLSRHSAEELDLSSPNSDGLTPLDVAVMTNNVPIARMLLTAGAHESPEFASTG
KRLAHLAGLVEDAERRADELMAALASEPASAEATEWQKQLRAWEWRQRLFRRMVSGIQHASVPEAPAQVC
LSVTGADSLAVTFQEPHSVNSAVVTRYRVEWSLMEEFEQLAGEAVLEDCHSLCYQITGLTSGCEYYVRVM
AYNMKGWGPTQTSLPVFAIPSDWRQCDGREVRDTGHRTEALEHLLKLVKNARQQWDFGENSKIQGPSRKH
SVSKSLKYLFQSTSKFVKSLKRGLYLATVFYQGETVLVTHEDQIPVVEIDDSYPSPLNQDFLWFTKLSCM
WEEVRGLRHGANTLYSASSALQSRQRILLAISQMQHLIGTQDLGQPYHELVKDKHGNALLVTLREVEVPQ
GLPGGRWQHVSRLQSQRKSLSTPEEPSALDILLITLQDKLSYHRASRQTLPPGLYLGYLKLCSSVDQIKV
LVPQRIPNSLVHLKVRDNPHVSREEWEGLSRISGPVDTAGGPGLGGPGSSQDVFLKQLSCALSALLKQLH
ISPHQAKEFRIYNQEVLEFGDRVSFMLLLPPSDDVCVAPGQSNAYPTLSGLIALPLQIFEIGRVASIEPN
RRPHTGRTIHAMPI

>Pomacea XP_025094543.1 ankyrin repeat and fibronectin type-III domain-containing protein 1-like isoform X3 [Pomacea canaliculata] ancestral
MSSQVGQTIMSLLWQRLYLKWKESQCDAARKKAGEAAVNFFGRINIKKRKCGKKELLRSKTLPVISVTKL
LAPTSAAAAAAAAAAAAARTSPDPTAASASCTLRTTPVTKLGHDAPPKPRVLRHKLSVPDARPGILVISS
SADDLRKLNSIIDEGSAWSFEDEADTTAAPETEMVRQRLSPHLYYTTPPRANMVRSPDIDKSGDGRAVRI
TADDETMEVMPSLTASPSAPAFLSKEGQASSPILSAKDLRATATLRKKGSAGEVDNSLVSKSERRKSDKE
KKVVYDIHALFDAVEQQDLDAVKVILDSNSVDINSLNAENLCPLDIALMTNNIPMARMLLLQGARESPLF
QQGGCRLHRLELLVSEAEKRVVDLTAVVLNGTSGNTSISPAQLKENERQLSHWEFRHRLLKRMKAGYDHA
RPPEPPTQVTLNVASNSSLLVSFDEPLNHNGAVVTKYKVEWSSYQDFLPLSGEAIVEDIRHLEYEIRGLM
KGNVYYVRVAACNIKGLGGYTVSTPPYAVPSSWRDVDGTPSRLEGKAQSLQILFDQVKRSRPPEAGEVKD
SFNTDSPLQKKRISIKNLFLSAPKFQKGVKRGVHLACLLYCDDKVLVTSEEQLPIIEVDESFSGTSIQND
LYWLMKIAGTWEDVKLLKQDMEKTSSAGSTFRTKLLQAITTLQNSLGMQDLGQFFHRAIRAANGSLILTL
VNTVRDTKFVGLGSAKWVSLSKLARRQSLPSTDIGDAHNMLIAAIPEMLMYKDVSTVPLPKGLYLGFLKI
QVSVESVRLLVPHKMPNCLPHAKIRDCPNVSREEWEWLQNLDFSKSSSSQPAFCSAIHKAAKKLFSQLGL
SIESAGGYRLYDVEVIEMSPSVSFLVLLPPVEQVCMAPGQADHLSESKDFDLLPVQIFETIHMNSYQSQI
FVTYARLSAITEMDVVLAQQAQREAFSTEELSLAKEQLEISCHLQQNLERLWKGTRWVMDLITFARDKSP
RPPVSATALLIPPDAFSRDLTPSPKPVHFQAGRGVYDNNNSQSTYPVCNSNEISVGKDNRKIAKFFDPND
DPKKNCCGNGGGGSSDEDSALSRSKMHTKSVSRINADNQDEAVQTPPPMTSGILRVYAAYDTGLSKGVSV
KLHITAHTTARDVINLVVRHLNMAVLGKGKDGPIYADEDLDNFCLVAVVGSRERVLGDDFQPLKLQNPWL
KGRLYVRVVNSKLAAIQQGQATAV

>Rotaria CAF0817830.1 unnamed protein product [Rotaria sordida] ancestral
MATTDNWIRFYRWCQEHLKSHFISSSIFNNNRHRLVHRRSSLTPFRSTNNSPLKKIKKRASYGEIDVHRI
DNNNFRHVRDSIRGNIPHATRITSTTTHKERYQLQKSTTCNKSSEDILSHEFKFIPSNLITMNKKRNNRS
RRFSLAKVEILTVNSNRTKDEQKSTAPSTSLNIIQKLLFRQINPKTRPYSRGTSSDGNVATTKVLNETPT
NLRAPSPAFSKQPGTSSSSSNISKQNIRHGREPLLSLPPNKIPLKNHSSDLNPYLSKRRNTTGSISLNKI
VDTKNTLNGNTLLATAVNAFNNSNNKIQIEKDIFQTVEDSDFLLTKQFIQTNENIINSYNEYDWRPLDIA
IMLNNILMVQFLLHYGAEESPKLQSTDSRYQSVCHQLSMLSEQHSDDSIKKSPSNKLSPDDIQSRRLSPL
CDKQQRHRRTSKNQQQQQFNQQRLLALTQMKDNYEQAVVPDAPTNVRLMVTGSDNITVTFDEPLRSNGAV
VIKYKIEWSTDEYFNQISFDIIKNCFSREYIIRNLSVGQKCYVRVLAGNMKGFGEANIANPPYCIPSNWR
EFSKISRTNMYDLRFEEILNKIFNEREGIRISKSLEGNESSDTSNRRNPRRNYGNLRKNLRQLFQFYPRL
AKTIKRGLYLVSVMLNGDRILVTNEDVLPMVEVDENYGHNLLPDFQWFMKLTFVWDDLKSLRPKLERCSS
ATSFYLRMKLVQAAIELQTLEEINNLGRLHYTYIRDNDGNVVFVLINDLSSDIRTNISPSNLKWMTMTKF
FEIMKESPSSTNNSCLQQIIEKLPDMIEFYHASMCRLESGLYVAYLKMQNSVDSIRVMVNKSMPGSLPCT
KIRSVANVSREEWAWLHKSNDENSIEYESSDNNNSLDLFKIQFRNAAKDLFIMLNLPETHFSNSRIYSSQ
VVEIRDDLSLIILMSTADEINFLSAPSNYSLTSFIYLPIYIFEVLQHISNNYRFICQYSRVSICLDFELI
YAQQNQREAFSINELDETRYRLNHLLSCQQDLDDIWRLSRWLVHVINCAKDKTYSGISLKPFQSSTNLNE
IKIKQSSSTSSLICSFDSNNHLRMKNLNNFIDFEDNTIELTFYNSLLSSNTYIPFKLRINKMTRLNEILK
IMLKQQQHDIFLKSNSSLKFIWIRSNQCEYIMEENLTAYEIQTRLLRFGGQIHLRLNNSSSTNSSPIFSK
TSNLFPPTIDMISKGPGSSLSLNM

>Saccoglossus XP_006816761.1 PREDICTED: ankyrin repeat and fibronectin type-III domain-containing protein 1-like [Saccoglossus kowalevskii] ancestral
MLQFSEDAMKELMRSLWCDLKQLPPFIQKMSIHRCQALVVMAIAITIGIPRIHRQFLITTIAANQLAILA
VVQGQLVPIQLKGEESCFQTPRLSVSAYYTGPGAAWQLDGNAGIEKTRSSSEEDLTGSRAWLLQSTTQPG
EAFTPETERRMRNASSGSGLARLARRLSQRGDKREHGERTPARRQRSISVDCGDVRKAQSMESLLSPNNN
EIKASSIPPSPSAPQRLYRKLSGKRRDSVVPVDADKTDKEKTKKSSRGITDIKALFEAVEHQDIEAAKGI
LETNGLDINAVNCEEFTVLDIAVMTNNTSMAKLLLAMGARENPRFLLKEARLARLIALINEGEHRVEELT
DLVLNSNSANSTSNTQLKENEKLLKEWEWKFRLLKRMRAGYEHARPPECPKSVTVTTASSSSLHVLLEEP
ANINGAVVTRYKIEWCTSEDFSSPCGEHILYDVNNLSYTIQGLKQGVKYFVRVSAFNMKGFGPFQTSTPP
YAIPSCWRDVDGTKSRSSGRLTMIDDLFMQYCNSRPADSMELKSNSSPKSSPSQVRKTVKKSIKTFFQSA
PKFQKNLKRGVYLAALFFNEDRVLVTTDDQIPIVEVDENFSSNIHHDFHWLMKVACTWEDVDVLRSEMER
SMSSSTVAFRSKLLQAVAQLQTVLGIQDLGQLYYQPAKDMSGSLIITTVNYIKDPKVLQSVSLKWTPLAR
IQRKWIGTPDSEEPSAPDLLMTSIPEKILYHQVSTVPLSRGLYVGYLKLRSSVDIIRVMVPEKTPNVLPH
IKIRDNPNVSREEWEWLQHFDISEVKNAPTSTQLEFQEKLVTATKWLLNKLAVSEDQVCNHRICDLEVIE
MNEEVSFILLVPAAVDVCSVPGQTDDLMSDKEYILLPVPVFEMVHMTTYQPEFIRRYARLSSILEMDSLI
AQHMQREAFSDSEVNEAKLRIHQIAEFQQILECTWKGMRWIMDILQYARDKQIKGGAPLLVLYAPPPSPV
DSPCLEKRPQRAHCKLRRQSLVGSGSDIASYTGSEASSTSDSRSNSPRRHRCDRLGFGSQDEMTTSTCTS
TSSSAASSPSHSRERINGGTSPTTVMSSLQPANSKSGILRVYPSYKTGLAQGTSLKLHVTTRTSAREIIN
LVVQQLNKAIQTKGLDAPIYSDDQLDDFCLVAVISHKEHMLRDDYSPLQLQNPWTKGKLYVKLKDPAISV
LQVAQSTTV

>Salpingoeca XP_004996728.1 uncharacterized protein PTSG_02243 [Salpingoeca rosetta] ancestral
MSSPQRAPPSPLQDGEHMPYRRGQDISESELEDQNPNISLPVDFEHFLHVGAQNLGDVNVLCRDQQKAFE
EVVARRTRRLPQPPQSPMIDDKRTNKPTPRMPATAPATPRAMSRQSSSSSQQSGRSAPRTPSSRLLRTIL
RSDTPSKRRGKEDTRQHVQEAIESIEQGRLQRLSELLESDSVDANACDADGHTLLDLAVMLNQIGCVKLL
QLYGGVETEAYVDPKVRERRLEVLLRAKQIALGKILDDIKAGARNLYQEHEESRVICERSVSLYRKWHKV
YRSAGKPAAPRNVRLSTSAPDAITVHISDVLDHGGAVVTRYKVLWSNSPSFEDAEHIFIPAVVSDFTLTQ
LPQGKPCFVRVASCNMTGVGPAVQSTPPFLVPSSWREVDNTPSRIEPLHRELASIEEQLAGEGLLLDTLP
LPKKNQKFGHSLKLTKPTKRGLYFAACVFDRNDRNSVLAHGSTLPCVLVDEHIGTQDVAAIVQFLQMLSF
SWRFSRFMSLLSGDVHSLHTRRRAAEAVAAIQHAVGAVNLGVVYFQPLVEECGATTIVACSGVARADVKT
NLTWTSSSALKDNSNLLGALSSMVEYGRGCLDPLQPGLYLASVFPHSTVNGLRISTRKSSPNLPPCHRLR
AHNHVSKDEWTFLRKAETNGTTTHDRSGTATHGSELAQRILETGPKLLQESRVDETSALKYRLYTPEVIE
LNASTSLLVVVPDEDYSLDTKAVAVAESRQHITLAAKSLELLMWQRFQPVLTQQYARLWLSASSQVIALQ
FALRKALGPQAKEIDGILSVAQRALERLDNAWHKARFFSDVVRWCKDSAKTQSFVTLGDLKKRVRVRPEA
PERRPSTTEKKSKRNSSLRLATDTQGKGLLTVFAQSRDDETALVRHKVYVPHTTAASRVTKTLIEEMQLP
ADNSDAYALFLVSASGEKKRVPDGCRPLLMQSQWEDEDSKLVLITR

>Sipha XP_025415643.1 ankyrin repeat and fibronectin type-III domain-containing protein 1 isoform X1 [Sipha flava] ancestral
MDQDENQKSDNKRRQSLSIDKAAFLLLRIKRVFKKRSQNQNIEKRDKEVPRGQQPPPLLRSSTLPAIIVP
GLNILHAQIGPNSTPNGNVGSKKSVKSSANLFRSPCVKFSPVSSPCKSGKSNKYQNHNIANRRRSSDAKD
LRTIHLNEEDEEGEEEEDNEEKINVNDILEWFPRSVSSDSIVESTYCVDLVRRLPSPLSIKVKGSSCTGT
SISSLRNNSSSSETQTKQRQHHLKARESQVHNINIHLHGLFAAVEHGQLEKAKNILSTCEVQVNSVNSDG
LTPLDVAFLSNNRELVRLLLIHGATEETSMKNLEPHLMNLLGEAERRVLELRLCGNQDSVQTKSLVLWER
RKRGLKKMLIGFEHAKPPDKPEKIIVEVTGNDSVRVSCVEADNQESAICTKFNVEWSTSESFKNLTGSKC
VPATDGEITISNLEHGKTYYFRCSAGNLRAFSDFQYPTPAFVTISSWWDVSQESRRCSAAIKVKMDDILD
KMISIRPDLHRSLFEVSGNDCTLNTKRRKPPTFKQLFSGNTKLHKNLRRGVYLSCLLYHEDKVLVTNEDY
LPVVEIDDTYPKEMLNDFHWFYKIAFAWKDLKWFKEELEKSTNSSISFRTKLIQAVTQMQDIFNTQDLGK
VYYKPIRDSDGTTVICTVNNVCQPKNVVNLKWTPIAKIKKKSSRSDNLTDLLISSIQDQIMFYQTSYTKL
QKGLYVGYLLMRSSVDMLHVMVPMQNPNMPVCCKIRDNSHINAEEWLWLQQGAGAPSEYKCLGFASQFKV
ATNQLFSLVQIPKDKRTVQRVYTSEVIEVNQDVSIIMIVPPAEVACAVGEGNQSPVNLHRIKLIPLSVQV
FEMIHFGTYRADTLLLYARLSSVVQLDSDDARYSIRQAWSSSDLEVAKQRLDSVEALETSLNAAWKHLRW
LLDVMNFARERLFQSQISNSNCSKSASNSQLEMKSAKSNSLLQLPDTKLVKSRGSWPGPGLNSMRTLESV
CPEISRSEQYLSPPAHDRDYGLTNKKSCSSETSNDSKDEPEYNDAQSSDPDLSSRIPNHVSTKDLIKVDD
ERFSDATIKSESLVPVPAPGIIEVCAAYETGLPHPPSLKLHISPMTSAREVVQLFLQQLNMSVVVKGKSG
PIYPSSEFGNFCLVSVTGARERCLREDFKPLQLTDPWRNGRLYIRHKQDLLAAIELHSSILTTTTVKHH

>Sitophilus XP_030754412.1 uncharacterized protein LOC115881170 isoform X1 [Sitophilus oryzae] ancestral
MGKPKPKDLDKSKKMADVVTERRKNVTLKRSKSVRASLRFISTKLLNKNINNNNITHTKDLLKLNKTPSM
SSLQDYQKSDHTEGFIESFYPRNQPVETILKTPMIKVDNKSNSRAFKRTEKLNKNRRDQLDGHLKLSTPP
SLVAPKAAQLLQIPSIANKQFSSMENLDQKVIRRWVRNEKYSHHGKTGDRGEDYWSSGFQRGALRLSITT
KRKNGARNSSLSEDDNRKLPTLSGDLDMEVASIPLTRGLPPPSHKPSKKEAKLLQQKLEKLARINIHLHA
LFSAVECGHLEKARTILESTDADINSVNSDLLSPLDIAVLSNNRPMAKMLVSFGGREGSQFSSSEKMGSH
LRQLLCEAEMRLQELGGLLEEPCGAALNTRASFSSMLSAGSTSSVTGCAGGDTEKQAVAWGRKAKTLKRL
VLGFTQARPPDVPSMVALDITAKNAITVRLAEPTSQESPITTKFLVQWSTRPDFSIISGTEELTDMSNLR
CQVELTQGRRYYFRASCGNLKGYGMYRASTPASVTPSTWREIEQKDPRYGESNNQLDQLIEEVRQLRPGS
EMLESAGPSQRRAQRKKTTIKQLFTAASKFQKNLKRGIYLACILYHEDKVLVTNEDFLPVIEIDESFPSC
INNDLYWLMRVASTWDDTKCLKTVMEEHTSSTIHFRTKLLLAALQMQSSLCLQDLGQLYYRPVRDSQGTV
VVSTINYVKSPKSVSVLNSRWLPMNKVFKKAVLSDDSSIGDVLMASIQDQINYHQVSGLKLGRGLYLAYL
KMQSSVDMIQLVVSTKTPNMLPHCKVRDNPHVSAEEWEYLKQQHLPDVVDNASELQRNFLELMTSAAKRL
FNYMDIPSDEANTHRLYDTEVIELTGEISFIAICPSAEFSCAVPGQREILLQRGDLISLPIQVFEMIHLN
TYQSNIVQKYCKLSCLLELDSATASHLHREAFSNTEVAVARERLARLQDLQNKLESIWKSVRWLADVITF
ARDRTVGSIVMRHILEKEIGVSTSPKRDLLQIPPPKVIKTTPGRGSWPGPGGTTQNVSASLVSEHSKSEQ
HLNINGSSSHYLSARSDPECRKNSESFTSASDYLSQLTPSRSEDVLFSVPSCSNVPNSRPRNVAVSSMSV
TTSPLLSVKPMYGGSMVSVNTINTTDSLHSLSSDSDQQPLSSSTPQKKKPRPRMVPSKSMANVKQNFLEP
TSSDQNVMFLTVDHAFPGLSNLDSNLSKSLTNIGSTLSDMDRLDPYLPELDSPNCPVVFPEIFNLPSDDP
EPYAKDNYDILQIYAAYETGLVIGTSLKVYVTPRTTAREVVNVVVRQLNMAVILKGKKGPIYNRDMLKNF
CLVAIIGARERCLRDDFKPLLLQNPWKLGRLYVRRKHDVLAALDHSSKLDRIESNRIDRI

>Spodoptera XP_035432125.1 uncharacterized protein LOC118263955 isoform X1 [Spodoptera frugiperda] ancestral
MDEPSAAKRPSVLTIDRAAFLLLRVKRAFKKKRQQRKEKHAAAAAAAAAEALGGGGRRAPPPLLRSRTLP
AIIAPGFSILHAQIDPQRTNDITQSQMLCRGVSGHKVGGLRAHAPRISFTSKDEPDPHELRRKSASSRLG
SSPRSSIASEDRTDGIALRVPTPRGSVSSTSSTSTGSRLARLLSQGVRGTPEDIAVDTPRRLSWERRESG
GQLPRSASIDSVVEAAICARHSEPSQPTTLQLPRADRAFSLASPVVGRRAKTQRGQAELQYGALLEGCGG
ELPSLSACAPHPPHLDKATRRQQKDARAQQDKIAQVNIHLHALFAAVEHGYLDKARNILESTDVDVNSLN
ADGLSPLDVAVLATNRQLAKMLMEFGAKEGTQFKNSDSLGTHLRRLAREAESKLHEVTGCAPERTCREDA
CTRSSAANQAGTTGCAGGTGSEKDKQAQHWERRVRTLKRLVAGWQQTRVPPAPPAPELEVCGAHAVTVRL
KDTRAMQPIPKDQPIITKYKVEWSSRADFSNVCGCREVAASGTNSGTRVLAAGLTRGRRYFFRAAAGNIK
GWGTYTVSVPRSVVPSSWRDVSARGCRGSGGAAAALEALTAAAASARARPLAPHARLPRKKTATIRQLFT
AASKFQKNLRRGVYLACILYHEDKVLVTSEEFLPVIEVDETYPTCIYNDFHWLMKVSCSWDDVKALRSDM
EKHTSSSIHFRLKLLTAAAQMQSALCIQDLGQLYHKPLRDSHGTIVLSCVNSVKSVKSVSALNSRWAAVS
RLRRRVLSEDNTIGELLMASVHEQIAYHQVSRVQLPRGLYLGYLKLQSSVEVVRIVAPARTPNVPPHTRV
RDNPHVSAEEWEYLKNQSGKSEDQQTINSLVISGQEKPSESQEMFLDLIASGARRLFKEMDIPIESVISH
RIYDLEVVELNNDVSFIMICPPAEQACSVPGQKEILLQKGDLLSLPIQAFEMIHLQTYHTNILNKYSKLS
CVLELDVALAAHSHREAFSCTELQTAKERLTKLEDLQNNLNTVWKAERWLMDLIGFARDKDKAAPSSGIL
LKYILDKTPSQSAENPVEVNETDSKFKDFLQIPSRDGKITKTSPGRGSWPGPAGNGNHANLHPEFSKSEQ
QLSLSPRQTSVSTMNLCSSQFLNPDSDKFPRKGSADSQYTQSSAMSNNFMSSNSQFDIKSSAGSHNSIGS
NRLPPSRSEDTLVLQNENVEPKPRPHSINASSTTSSPLLTVKGYYPGSMISVRTSKGNVSESAQSLSSDS
ESQTCPLTTVPLKVRPQGKHYRSPCNVIASKSMTNVKGDVDFTDTGQDYAKSNLCVKRQPLLETQEDAEY
NNKVPKTDERRESEDVKTQEQRAQDQAGILQVFAAYETGLAAGTSLKLHVTPRTSAREVIDLVVKQLNMA
AVLKGKTGPVYGPEKLQDFCLVAVIGARERCLRDDFRPLQLQNPWRKGRLYVRLKHDVLAALQHSAKQPA
YI

>Strongylocentrotus XP_030840026.1 ankyrin repeat and fibronectin type-III domain-containing protein 1 isoform X1 [Strongylocentrotus purpuratus] ancestral
MRSGNNNKGETTSNRGSRSPRLRGAHERWLIALKKVLGKNRRLLQEVSDTNLSVTTGAAWRLEDEEEGYL
PPTPSLEDTPFSQTSSQLYYPVPPRPTTPDTERVRTSASNGGLAKLARRLSQRGERRGEKLPCRQRSVSV
DSDYESDVASANGIPDRLWSMLLVDDHHAAMPRKPSTGDVRKAHSMESLVPGDDRSKSSSIPPSPLAPNK
LQRSLSGKKRGASMNEVDSTGLGGSSVKDKGRRNSKYISDLQALFEAVEHQDLDVAKYCLEANGLDLNQP
NPDEFTVLDIAVMTNNMPMSRLLLSHGARENPRFLLKDVRLNKLNTLINEAEQVIQDLTTRVVNGSGNNN
ATSSSSIKDADRQLVDWEWRYRLLKRMKTGFEQARVPDIPALVRLYTASSSSLLATFDEPLNMNGATATR
FKIEWSQNEDFCPLAGEHILYHFSNLKYTIQGLTQGAKYYVRVSAFNMKGFGPTQTSNPSFAVPSCWRDV
DGSKPRSWGRLSMIDELFQQVRDGRPADSVEIKSTSPRASPNQMRKTVRKSLKNLFQSAPKFQKHLRRGV
YLASVIYNDDKVLVTTEDYLPIIEVDENFPSNVQQDFLWFMKVAQTWEDVDLLRTDLTQSTAASPVVHFR
GRLLQAAAQLQSIMGMQDLGKLYYEPVKDSQGIVIFTLINCVKDPRTINNAALKWVSMTRVQKRKSMSVE
CPVAADLLLTSLPEKIIHHQVSSLPLTRGLYVGYLKLRSSLGNIRIQVPERHPSMLPHIKVRDNYNVSQE
EWDWLHSLDKCEVKKKATRVQEDFQRQLASATRKLLTRVGVTEEEAITHRLCDLEVVELSSEVSFILLLP
PLGSVCIGPGTPSDDWITSRDFTSISVPVFEMIHMSTYHGDFIRRYARLSSILDTESLITQQQLREAFSN
DELNEAKRRQTQVEEFQKSLDMMWRGMRWIMDILQYARDKQIKGGVPLSVLYAPPPSPVDASEDILASFT
ECMKDPQNHSLLPPPPCSSIGCQTMLLPVERAADNTLKSGILRVFPAYNSGLAKGTSVKLHVTSKTSCED
IVSLVVQQLNKAMESSGMETPAFSPEDCAHFCLVAIIANKEYTLQEDFCPLQLQNPWTKGQLFVRPKDSE
RAVLNVGPSTAV

>Strongyloides XP_024509908.1 Ras-association domain and Fibronectin, type III domain and Immunoglobulin-like fold domain and Ankyrin repeat-containing domain-containing protein [Strongyloides ratti] ancestral
MMKRDLSQDTMYKNSLIQRKGSFKHFVTKSVYAQQKAIRRIMSFKNCKSICYPDESLRKRSLSKLFDTRY
SLKEIYINPYIKEIGINNYYHRGSAPEIMNKSFVNQQTKILILDKFFEYNQYCHHFAVFSCLIKPYMISV
EKNQGNKDVISVKPSITHALATQVLAQKLDNFDDLKNNSNCSIDSISGSYNTTLSGRQYDLQNIISEKSS
NTSSFRYVKTLKSPESFGNIQQNILILIEAITAVEVDDIDTLKTLISNNDFDVNISLKSGLYREFRQKIG
LLDVALMLGHYKCANLLLESGATIKQDIDIVNRRKIVSEVKKIFEDKRKYFLEKTNDKKNEDEKEVYHFV
EQSKLIKKMEEVLGQDETTGHVIDARVYVSSSSTVLFEFFPPPNSLGNTIIKYKLEWSLSKTFDEIIDYK
IIYDLRQSSVEIDNLIHGNSYCFRITAGSIYGDGIPIIANPCPITISSWEDVDNIIIGNDIESHQEAINV
LTKDVEKFKNSIVWQTIFPTNNEVNLKKKSSRLRHLFSASKKFVKNVQKGIYLASIIYTTDKILCTVDDA
LPIISIDEKNINMSKDDMKWLIKLSRCWNQLYILHDITNIQSSNFQFRTSIIDSINSMINALGVKDIGTV
HHTPIIFEKNETIFIVTVRYTFDGQISQGLATKWITLNKIIRKKTNCPAIDFLNNEIINILNFYESYQIP
LDRGLYLCYLKTFSTLNSVNLIVPENLPNSLPFVCVRDNPHVSKEEWEWIQMLNDYIPFEDDNYLNCLNN
DKETINDVIYLKSNDNIDNDNVNTNNKKKIVPTYAQKHFQEKIYRSIQIFLNDLGISSSKMVDHRLYRLR
IFRLHPDVSMILIVPNIEEVCTMVTDNKNLVENMELLKSCQTIPIPIFEMLHLSTYQPKFMTTFCQLSIF
IEHYLGITQYEYRKCIIDRDEKVYKELFNKLNEFKNKLENIWKNAKWISNITTIARDPKKKSCFVDFSKI
SISKKSKDTHKFNLYSDPESNNNSHFNDLISKKFVNNATLHKLGKEYALTSNIFLNNISSERKKKSFSEK
SNAIFSFDKLFINDNKRNMYRSSMTERQKHTSQYLKKNNKDESSLRIRSASQGSNFFKFRSKSSKSDIHV

>Tribolium XP_015838497.1 PREDICTED: uncharacterized protein LOC661343 isoform X1 [Tribolium castaneum] ancestral
MEEKKQYSALTIDRAAFLLLRVKKAFKKKKLQKKERERSAQLAASRIDQRASCAGLEGAARTGRKPPPLL
RSRTLPAIVVPGVNILQAQLGNCSPGDVTGPSRGGLSSRFLSTRVSFSRDDTVALDMRRKSAVSRLCSSG
NYGPERGADGTLLLRVPAPHVVAAQAYRISSPSSSSTALYRLGKLLNQGGSKNQIVVDDANVTRRLSWER
RDTLHSRLPRSSSIDSMVEAVWAEEAAAEPVAAAEKRPSLRADRPLAIVSPSVGRRMKGQRGINELPPVP
SDSEMEVASLPTNLPPIGHKPSKKEAKLMQQRLERLAKVNIHLHALFAAVEHGHLEKARTILESTDVDVN
SLNNDGLSPLDVAVLSNNRPLVKMLVGFGAKEGHRFSNPDKLGSHLKQLLGEAEMRLQELGGLLEEPCGA
PLNTRASFSSIIGNAYPTSAMTGCAGGDNDKQAIAWGRRAKTLKRLVLGFAQARPPDPPSLVALDITSLS
SVAMRLQEPTTNDSPITTKFKVQWSTRPDFSIISGEKELLDMSKTSCTIELTQGRRYYFRAACGNLKGYG
TFLTSTPSSVVPSSWREVDNKKSRFDGRLRQLEHLMEEVRQVRPGSEILETPNPQRRTQRKKTTIKQLFT
AASKFQKNLRRGIYLACILYHEDKVLVTNEDFLPVIEIDETFPSCIHTDLHWLMKVSCSWDDTKSLRSDM
EKNASSAIHFRTKLLSAVLQMQSSLCLQDLGQLYYRPLRDSQGTVVLSTVNYVKTPKSVSVLNSRWLPMN
KVFKKMVLGDDHSISEVLMASIQEQINYHQVSSLKLTKGLYLAYLKMQSSVDLIQVVVSAKSPNMLPHCK
IRDNPHVSADEWEYLKQQHLPDLTDNATEQQRTFLELVTSAAKRLFNYMDISSEEASSHRLYDTEVIDLT
DEVSFIVVCPSAEFSCSVPGQREILLQRGDLLSLPIQVFEMIHLNTYQNSIIKKYSKLSCLLELDAATAN
HLHREAFSNSEVAIAKERLTRLQDLQSKLNQIWKTVRWLMDVITFARDRITCGISMRYILDKEIGCSSPK
RSLLQIPPRDSKVVKSTPGRGSWPGPGSTTAMINPPNSLMNEFSKSEQHLSTNEASSQYLSACSDTESRK
NSDSYNSDFFTERLPPSRSEDMLFAIPTTSSHRCRASTISSVSATTSPLLSVRPLYGGSMISVNTINTTN
TSDSLHSLSSDSEGNPITSTPHKIKSRPKMVPSRSMTNVKQNILEVSTKSERYRPKHLNLEPNLESGLSK
SLSNLMSTTTVKPDPDPLFKVPSTSTKELQSGILQVFAAYETGLASGTSLKLHVTPRTTAREVVDLVVKQ
LNMAVVLKGKDGPIYPADKLKNFCLVAVIGARERCLRDDFKPLQLQNPWKKGRLYVRQKHDVLAALEHSS
KHSAII

>Trichinella XP_003377333.1 putative fibronectin type III domain protein [Trichinella spiralis] ancestral
MVCRDFGSNCHSKPRSVGRLNRKALLSRIRSLDMSDFRSVFNQHFLSKNLLNNHKSYNDDESEISGLFTA
VENDDIGKVNFYLRKCMHSAIRTNKHGLTALDVASMLNHTKISHILLRNVSHLARLNLLQYLIDTAMKKF
IECCNQQSNSVKVDKEMDFWKNRISVLKKMKNTVLKAGVPQTPRCSLHVTSSKSLTVAFEASTCQSDVET
KYKVEWSLDKHFTKAESKIVVDLRIPKFTITNLCPGKRYYVRVYAGNYVGFSAPNWRDVENETTTKFKSL
QELQSLHEEIKKFQESNLLSQVEDDLKKRRKISIKNMLITNSRLHKSNKHGSFLSVILYKSDKVMCTLDD
QIPTVEICDSLPTAVHAEFQWFLKGMLFKVTTSSERLPSVPLFGRDDFSNFGSLNFRLKLLDAIRCLKAG
LGMNNLGSAYHQPLYDADGNVIFVMVKNVTQSKPLQGLILKWQQIDKLPKRISSESTTEEILLNNIEKCI
KFHKQSLNKLGKGLYLGYLKLESYLNEMKIVLLENQPSIMPYAFMRENSHVSKDEWEWLKALDNLQVNLE
HPNACQLQFHWELVSAAKILLKQISSNECNELRIYRKEVIEINSEISFILLLPPPDKICSCPTEQSAEST
DTLRASSKISLPVAVFEVVHLQNYQAQFLSLYSYISLSLEVYSSLLKQQQRQILEKNFSSEEKLNQLSLY
QHKLESLWKESRWLCSVVSDYRKHRQQKEGLDLKLLFDYFEENQSTFKSMFKWRRANSPNSTHNDNFSPL
LLCRGRLSWANFYMKHNTAVDGFSTDHGYDSDQSLDKLCSNEENFSMNNSDPTSSVQRSLIDYIGLKIAD
HFCMSPKFQGTFALTVADNHNAATDEENNNIPEMAYRSECSNDAQMQENTDEEQEGNNCSMTIHEKLATK
DQFFENLPTTSPQISVKKTVSKHRIKKRLCRATSDTELNKKAEKNNRRCENLTLTNLFINQVKEFRDNDL
KIGEDLSQIDKLFTLSRRKMGVVQGKESVDGYCNLPWMNFTDFPFYSLIDLNNFHHKNNEQQPNVEEEEK
DDNDDDDDDDDDDDDDDESSNKNKNPDEKFIDVHVALRNLQTTLKCVKMRISTNVTAKDVVRKVIAHLNE
RGESIAPVEAESICLVVVIGVRERCLRDNYPVALLKYPWSKGKLVIRRRSDLLAALECGNEEAV

>Trichoplax XP_002109630.1 hypothetical protein TRIADDRAFT_53843 [Trichoplax adhaerens] ancestral
MAVVIKNGDNHGNNDRNERKLQRRHTWSCKKAWLGLNNALGSRRLSGAKKRPNRAGPDTWDEEDEEQMHT
IQDLVKCICDNNEAELREILKADDVDINQQYFGQLTPLDIAIMLNNQTMIQLLVLNAAEENKALVKDPYA
RLKQLKQLDGEISSKLKEISAHNVEGAENLTKDGNDKLLDAKGWKLKKELVTKMIQSIDCANLPEPPMEV
LLKTRSSTTIIIKYVPSSVDNGSMITNYKIEWSRNSSFVPISGEKIIAYNEKPEHHLMNKHPCYVRVSAY
NMSGYGQPKLSNPEFISSKNWYNYSESYQTRKSACVKSLQNIVAEDICRIESALKDNIRANEVNEPVRYA
RRRSSTLQKFFLPSLKLSKHLKRAIYLSVLFYTPNGKILVSADDLIIPVIEIDDSCFNITQQEMAWFSKL
TFAWDKARKMLENMDYCMSTTSNLIRKKILQSVTAYQQAFCISDLGKLYHEPIRGGQKSVIFCLINEIES
PNALHTGMSFKWISTNKIGRRLTSSSLDQTNVSEVLMTRTNELIEYHAKSCVTFSRGLYLGYVKLRCTIN
DIAVMTDASSPNTLPFEKIRDNPIIGRQEIEWLQNVDGKKVKETKVADSRNGSLLNFQKALRSAARKLLW
RLDPEEAITQSETMLAKKQYQEIVNLTESLEANWKDMRWIGETACYISGRNKAKLLYSVPLARVLQP

>Trichuris KFD66673.1 hypothetical protein M514_02926 [Trichuris suis] ancestral
MKKSSKTNDENLSAFFIAVQQNEIDKVNSMLRDCPEILKCANRDGFSALDVATMLNRREVSELLLRCGSQ
ENCQHRLDKLKTLIDCAEKKLSDASGQPTTSNKADEVTSQLESHLHTLKEMRNNVTALTVPAQPRCFLQV
ASASSLVIWFNDINTLSPIATKYKVEWSSDPEFNDVQTMIIVDLQQPCATISNLCSNINYYVRAYAGNFK
GFSEAAVPSPLCLSPSCWRDLSPQLFPRATNLETASVLMDRVKKLEKDDFSYSSIQAEGASEKRRKLSFK
NLLLTDNRLHKGNKSGLYVAAVLYRGNKVLHTFEDQIPLVQIDSSGPTTIASQFQWFLKLCCVKSLPSVS
CTGESVSHCSVLTYRVKLIQAMRTLQAILGQDDLGIAHFRPIVDRNESAVFVTVKNVESSRYIPGFPFKW
YSIEKLKRRVSLPVSKEETLDRLLLKSVEECVSYHRSSTVKLEDGLYMGYVKLESSLSEMKILSAEFPSN
VIPFARVRKNAHVSRDEWEWLRSFKEENDETSCPNICQLLFHWEVVNAANDLLRRQMGLKEEEVELVQVY
LHEVVEITDTVSFIFLLPPDNIRFIPNPESEAENSDCHVCPVKVLEIVFFNVSLITVNLRLYYPEFMSDV
SYVSSFLDIHTAVLRWLLRQALDNREENELQQRLKQCVSLQHEVEHLWTSSRWIGTIISEIRSNAKDHRI
ALGDMLNYFRQNEEEFQKIINEVPYGWLVPSPEEEESADVKNAEYEVEEPEHQSDSGCYSDHSVDRCSCA
DVGHLSVLYKNKELEQKSDSVSTISGRDIRRKHLYGRPSSLKCQSVEETQEIPFIPLQSSASETSCNRLN
TRCVPKVNISKQHLSETADVKNDGNLKNPISNETIDNNSRPIRQAQSSMDISQSKLLRKVASTHNHCVSE
GSLYEKTRMQQPSACSLPAEQSNGNSLHSENVDVDLASIDQLYLRRKYLLSEKKAEVQSFQAELNKNSLS
NSQEKIKFTNNGKNLMPVQPEVRSVKVHLAFPGVFPDIASVSLRITGNVTAKDVIEQVTKRYSNVVSLDT
DKLEQLCLVVVLGARERCLRDDYPILCLKYPWHKGKLLIRRRSDLLTALECGNEAEV

>Trypanosoma XP_819238.1 hypothetical protein [Trypanosoma cruzi strain CL Brener] ancestral
MIHEQRRKSAKLNWDKTQTSYTVPDGGDGSKSRAGAKTMRKDTEKGNERAEEATHAERRIKVGGTVYSRV
KRHDESGAFGGGQVSVWKQEGGTVGDEWGEMTLESGDLVYAKWDNPAVTRWQLPENSSVYGHAEKVQKTF
NAAKEWPETEQTVVRLAAAKALDECFVSFADMDGATEVERSRMVQNIANEYMATSGAQKYDAEKSQKWLS
RAAVRECELFLGRRHAPETAKESTREHAATSLQQEKLDRKGHALSKAGEKSPIATTTAAASVQKGRSNEK
KSDEFFSSPSSPFLPRARFLRNPYYAALLLCPSARRGCIESRLEATTFAAAGSGEVRVLCAVTVYEGREG
PKKHLFVVARDWTGAFCFFVLEPFDVATEAVVLYTYPLLGSVEMNLDSHQRVSFHVDGVEFLASFKDKET
ASWLHDALKAAMASMYGEGNDCDRVVRMRAYSVEFASHYTSERDLMLFEVVNTILSATDCSDNLMKNNFA
QLRRCLMKKEGRDKVALQWLNSMKMLTTKDGVSISAASVVNHLRVVEEIIQCPTPYIDATLSQRLYEGLE
EMGRRIPKTMATCSHLAVLLEYTDRVMLKWSSRYETPDVLFEPCFKPESHSPAAFYEASLLEERRARGAE
YRLPPGIYLAVICFCGERVFTNKAGGWIAEVIQREPTHEEIQQVAADSENYRWVLRVGGTDANWAEGENL
EKWEALYKERGGESFKARFLRAARRLKERRVFPRLGCVFDTPIFQAEVGTTLILTLCEVESEAAISPAAG
VWRDIRELELRAYTQTLMCSENARVAFLPTGYRRCVRYLNAAVHYQKSLTQRLSPGFYVGFFLASVNAEG
ALMLVPECNRNLPPLVKVSGEHPSLLQWRWLQSLNYRHKTTQTFGLPTVADISVPLDERAPFESKVGYAI
KALETAVGLKIQQFYDLELFALDEEQTIHAFFAVSYYPPPLQDIERVPEPPKGIVPMTFKLVRLVDDHHQ
RRYWSGVYGFIADEADRNYRILCSTTQPFTSDESIRLNITSETMFHAMELEKYALLFSWARTLAIWAETD
GRTLVQRYAGKLLWNSGTNTEDAGEVEEVEYPGVSLSVEEVVDVAVSNQAAATDPKTFEMKSLLLQLRST
GKKDCAAVLQRLREMDDAVREGCPSHIAQMEDVNKLSLTLRGFDEAPPDGGFFAARSATVYELPCTLMEF
VSGENKVEDSYLFAREIVEDLIELAAAGGTVADFGRIAETMVSCVEAAENMVDGAALEALRVEAEEKAWA
EREQFIRKWIEMFRARPIKSMFDEALDASVEGPEPLFHAGSSQYIGSGSDGLRVCLARAATDANQLQELL
RVANSALHGLELAQCIHAYNDALHKSEKTFLSDEPGKEEKKVIPGKAATATISATPQQIVTLVSKERREI
YLYSMDPLRCLLLQGEQPRVSFPEIGYAELKVLGDHMNAPEQEVAAQLRDMHPTDERERRNLLNMSIELQ
TPLIAIRLLPLVYCSETGHFGEEEANGVRKAINGMQFLFLYGVRDWLRMESLGGPAVVGGFDVLWWLRYL
QEVGEGEEAYCSYSGSWKQLYAETRVRVLLSLGVGHVTEEELQLWMEGLGRLVAYMSFKGKANVTDAEVK
ILIETCPLLQSLDLSGTTVTDESVRLLCSRCKRLLECSVTGCRISREAEMWLNDLCRKNAQNL

>Zootermopsis XP_021938461.1 uncharacterized protein LOC110839015 isoform X1 [Zootermopsis nevadensis] ancestral
MEVVERRHYSNSAISPTLRRSRSIRSSLRLVGSRWYKATVNAASNNVPCPPTKQEASQSSNVKSRQPPSL
PPIQQLQKQRSSRISWLPIFSYQQNKLAKSSTAGAEKEHKLRSKASWIFWLRAQQNKQRENKSAFNQSSE
NKERVQDFLPKAARILGLKVDQVHQTKSTSLPVLAEQHKDIKISSPLPSSKAFSSPQRTYMRQKSNSLSR
CPPSPVEQFLQQHYEFLPIVSSVETKRRNSMWNLSSSKSKLQEGGMEFLVDGLNLTKTAKKKLDKLNKIN
IHSHALFVAVEHGHVDRARTILESTDVDVNSVNSDGLSPLDVAVLNNNRQLAKMLVTFGAQEGNQFESPE
SLGSHLKQLLAEAEQQVKRLGGGVGSGEQLTLDETPGYNNNNNNNHHHHNIINNHSSSSPFSVIGSSMAT
AAMSGCGGGTDAATDKQLLLWERRVKGLKKMLLGFDQARPPDAPFLVAVDVTGTHSVTVRFQEPDQQDSP
ICTKFKVQWSCNENFSPLAGEREILDMKRLECNISDLAQGCRYYFRVACGNLKGYGNFRLSSPASVIPSS
WRDVTGREPRFAGRLHLLDDLFSKICHSRPECAAEIKVTTTTAQPGETPSVQRRNQRSKKTAIKQLFTVA
SKFQKNLRRGVFLACLLYHEDKVLVTNEDFLPVIEVDETYPSCIYHDFHWLMKVACTWDDVKSLRQDMER
SLSSSAVHFRIKLLQAAAHMQAALCVQDLGQLYYKPMRDCQGTLVISIVNYVRSPKTVSVLNSRWLPLSK
VQKKLATHEEPNVGELLMASIQEQITYHQVSSIRLSRGLYLGYLKMRSSVDLIQVLVSTKAPNVLPHCRI
RDNPHVSSEEWEWLKKQTACHKSLGCSSSETLSSASGDEQTGSEDGQQVETSGGGTEQQQVFVELVAATA
RRLFSYMEVSLQEALTHRLYDAEVVDLSPEVSFLIVVPRAESACAVPGQTEALLQRGDLIALPVQVFEMV
HLGTYQRDVISRYSRLSCILELDTVLAHHSHREAFSSSEVLAAKDRLAQLQDFQSQLNTAWKGVRWLMDV
LTFARDRGSGGGSSSSCSSTGVTMRNLLALNWGSSVEQGNDTESNCNGKGGGSCGGGSLKRSLLQLPPRD
PKLVKSSASRGSWPGPGVSPGSVASFLTAELSKSEQHLSTGRNISHSHSGDVSTSNAASTMSDTGSNSSF
PMAGVAPRLPPSRSEDTLLLQKQPPPSIRTHTRTRSSTITSGGGSITSGASVSASTSPLLSTRGASGGSM
HSLSSSDETTSSASTSTVKLPTGNKQGDDQEDVTNVAAVVPAPAPGILQVYAAYETGLASGTSLKLHVTP
WTTAREVVDLVVKQLNMAVVLKGKDGPIYPSDKLKNFCLVAVIGARERCLRDDFKPLQLQNPWKKGRLYV
RQKQDVLAALEQSSHQTA

>Acipenser-d XP_034784488.1 ankyrin repeat and fibronectin type-III domain-containing protein 1-like isoform X1 [Acipenser ruthenus] derived
MSLDREQGAFSGQEQTAPCAGNQAAAGDDSVLEMLSCAKFSDLEAWLCMPSTLLPRALESAGEVMQTQGA
AQCHDQRIRPVERKALVLGKSQTLPLLPSPDVSTGRKRRRLPSSPGGLLCNRAGARRWECDRAETLPSAA
EKLNASNDPAVLLWEIADKAALRKSLSADERLLQQQRKEQHKLLSRLEKGRSKLRNIHSLGSTDGHEPQT
KTENRIARFAQRLNQKQRGQSQCNALNVDFRHFMLPGSPGISQSLDRNFHVKMTQQMQNLHLSHAKKSSG
PSSPSAAKRLYRNLSEKLKGSHSSFDEPYFFGRLDRLRKVSVNVQCSEALFEAVEQQDLDAVQLLLYQYS
AEELDLNTPNSEGLTPLDIAIMTNNVPMARVLLKAGAKESPHFVSQESRVLHLSTLVQEAQRRVSELSAQ
ATSEGLSLDSTEREKQLKAWEWRYRLYKRMKTGFEHARAPETPSSVRLTVTSSTSLTVTFQEPLSVNSAV
VTRYRVEWSCSKDFSTLAGEIIMDNLQSLRCTIAGLTTGQAYYVQVSAYNMKGWGSAQGATPDVAVPSNW
KEYGGREPRRHTGQIDALERLLQQVRGAHQRYSCRESSKSQNPSRKQSVSRSLKHLFHSSNKFVKTLKRG
LYVATVFYHKDNILVTNEDQIPIVEIDDSFTSSIMQDFLWFTKLSCMWEDVRWLRQSMSVSMSSSSALQA
LQKMLAAAGQLQNLLGTHNLGRVYYEPIKDRHGNVLLVTIREVESLYSFFNGKWMQISKLQSQRKSLSTP
DEPTALDVLLITIQDVLSYQRRSQHRLSPGLYLGYLKLCSSVDQIKVLVPQKLPNVLCHSKIRDNCNVSR
DEWEWLQKLSGPAYVESTDQMPACHTQLFFYELQMAVKALLKQINLPLHQARHLRLYTQEVLELGHNVSF
LLLLPASDDVCTAPGQSNPYTPLSGFLNLPLQMFELVHFCTYKEKFISLYCRLSAVLDLDSLITQQSLRE
AISDTEVVSAKQRHQQVLDNMQQMDEMWREMRWIMDVLQYARYKQPVGGLPVPWLVDSTVEHVPEKNDST
SSHMDYLPTPSPSPEMHRRKAVSDYQPCSDEEGCSEVFLPTDSDYDSSDALSPRELDLVYSSSQDISQQV
LSGLSGSAPDVLQVHDLKSPLSPREQCNRGPFDADTDSCTKTMGGLTLRGTDKAASGNQPGNNPPSKRKL
LSKHHHHSYFSCHHRWLRVHSESQAASLSEGLYTQQRECPSLPLESACGGDMKTVAELPRSSFLPHASSL
PEEGKESKPNVRRIFVEPCKMPSSNEGLKAWTLNVGESPPAVGDASAIAGGTRQDIDSDDQTNSQVSEIF
SSTL

>Alligator-d XP_019349911.1 PREDICTED: ankyrin repeat and fibronectin type-III domain-containing protein 1 [Alligator mississippiensis] derived
MMSEAHLGVCLRQKSEAESVHSASLIKKRFIGSAWRLSQTRKRSQCDLLNEDSGQLLTTCSHFASYSLIW
TCHVNMTQQMQNLNLSQMKKSGSGPSSPNAAKRLYRNLSEKLKGSHASFDEAYFRARSDRLSLRKTSVNF
QCNEAMFEAVEQQDLDAVQILLYQYTPEELDLNTPNSEGLTPLDIAILTNNVPIAKILLRIGAKESPHFV
TMESRLMHLSTLVQEAQQRVNELSTQVMSEGLGMDSAEKEKQLKAWEWRYRLYKRMKAGYEHARAPEAPT
NVCLMVTSSTSLTVTFQEPLSVNSAVVTKYKVEWSCSEDFSPLAGEIIMDNLQSLRCIITGLRTGQRYYV
QVSAYNMKGWGLSQATTPASASPSNWKDYDGRDPRHRGHTEALEHLLQQVRASHQHYSCREGSKLQNAGR
KQSVSRSLKHLFHSSNKFVKTLKRGLYLAVIFYYKDNLLVTNEDQIPIVEIDDSHTSSIMHDFLWFTKLS
CMWDDIRWLRQNMSISVSSSTALQARQKMLSAAAQLQNLLGTHNLGRVYYEPIKDRHGNILIVTIREVET
LYSFFNGKWMQISKLQSQRKSLSTPEEPTALDILLITIQDILSYHKRSQQRLSPGLYLGYLKLCSSVDQI
KVLVLQKLPNILCHVKIRDNSNVSKDEWEWIQTFSGSESVESMDHASDCPTQLFFYELQMAVKALLKQIN
LPLHQAKHFRLYTQEVLELGHNVSFLLLLPASDDVCTAPGQNNPYTPHSGFLNLPLQMFELVHFCCYKEK
FISLYCRLSAVIELDSLKTQQSLREAISDSEVAAAKQRHQQVLDYIQQIDEIWREMRWITEALQYARYKQ
SSAGFPIMKLVDLSEEQIQKKISSTSSHLDCLPSPPPSPELRSQRRKALSDSQPCSDEEGCSEVFLPTDS
DYDSSDALSPRELDLVYSSPHDISQQVGGGLGGSAPDVLQVHDMKPCLTLKEDPKASSALDANAEYCTEY
MNSLTIAGLTSKSTEKTSSSRQALSFLGKKKLGKHQHYNYFSRHHRWLRVHSETQPASLSEGVYTQHLMR
ATELSQEPTSSEQQFPADGPRSTFLLHTTSLPEDGKGKYEESRQNIRRIYVEPYKTTLLDEEGKPWALNA
QSVGRGDLHNATGQKTGSDDQSNSPLSEIFSSTL

>Anguilla-d XP_035263128.1 ankyrin repeat and fibronectin type-III domain-containing protein 1 isoform X2 [Anguilla anguilla] derived
MTQQMQNLHLSHKKSGGPASPSAAKRLYRNLSEKLKGSHSSFDEAYFFGRSDRLRKTSNMQSSEALFEAV
EQQDLDAVQILLYQYTADELDLNTPNSEGLTPLDIAIMTNNVPVAKLLLKAGARESPHFVSLESRAGHLS
TLVQEAGRRVSELSAQVQSEGLSLDSSDKDKQLKAWEWRYKLYKRMRTGFEHARTPEAPASVRLSVTSST
SLTVTFQEPHSVNSAVVTKYKVEWSCLKDFSLLAGDMILDNLQSLRCTITGLSTGRVYYVQVSAYNMKGW
GPAQPSFPPSAAPSNWKECEGREPRHRGHIEAMERLLQQVRATHQHYSCGDPSKLQNPSRKQSVSRSLKH
LFHSSNKFVKTLKRGLYVAAVFYHKDSLLVTNEDQIPIVEIDDSYSSSIMQDFLWFAKLSCMWEDVRWLR
QSMSASMSSSSTLQARQKMLAAAGQLQNLLGTHNLGRVYYEPIKDRHGNVILVTIREMESLYSFFNGKWM
QVSKLQSQRKSLSTPEEPTALDILLITIQDILAFHRRSQHRLSPGLYLGYLKLSSSVDQIKVLVPQRVPN
MLCHFKIRDNWNVSRDEWDWLQRLSGPVCVESADQTADCRTPLFFYELQMAVKGFLKQINLPLHQAKHFR
LYTQEVLELGHNVSFLLLLPASDDVCTAPGQTNPYTLHSGFLNLPLQMFELVHFCTYKEKFISLYCRLSS
VLELDALITQLALREAILDAEIATAKQRHQHILDYIQQMDEMRREMRWITDALQYARYKQPLGGVPITWL
VDSKTESTVQKNDSTSSNMDYLPTPSPSPEMRRRKAMSDSQPGSDEEGCSEVFLPTDSDYDSSDALSPRD
LDLVYSSSQDISQQAACALSGSAPDVLHMHDVKYSVCPKDGPEAESCARNMESLSLAPGFAGKAPEKAPS
GKLLANPPTKRKLLSRSQPQHGCFSGPHRWLRVQSESQASSLSEGVYTPQRDSDLPLEAVTRATIGLLAE
LPKSTFVTHATCSLDDGRGAHREARPNVRRIFVEPCKKTSPTKDASGWGPGPGAGKGGVGAESAAQYDGS
LAQDVDSDDQTNAQVSEILSST

>Aptenodytes-d XP_019329774.1 PREDICTED: ankyrin repeat and fibronectin type-III domain-containing protein 1 [Aptenodytes forsteri] derived
MTQQMHNLSLLQTKKNSVPSSPNAAKRLYRNLSEKFKGSHTSFDEAYFRARSDRLSLRKTSTNFQCNEAM
FEAVEQQDLDAVQILLYQYTLEELDLNTPNSEGLTPLDIAILTNNVPIARTLLHVGAKESPHFVNMESRS
VHLSTLVQEAQQRVTELSAQVMNEGLGTDNTEKEKQLKAWEWRYRLYKRMKAGYEHARAPEAPTNVCLMV
ESSTSLTVTFQEPLSVNSAVVTKYKVEWSSSEDFSPLVGEIIMDNLQSLRCTITGLRTGQRYYVHVSAYN
MRGWGPPRKSIPEYASPSNWKDCSGREPRHRGHTEALERLLQQVRAAHQHYNCRESSKLQNAGRKQSVSR
SLKHLFHSSNKFVKTLKRGLYSYLIFFYKDNLIVTNEDQIPIVEIDDSHSSSVMQDFLWFTKLSCMWDDI
RWLRQNMSISVSSSTALQARQKMLSAAAQLQNLLGTHNLGRVFYEPIKDRHGNMLIVTIREVESLYSFFN
GKWMQVSKLQSQRKSLSTPEEPTALDILLITIQDILSYHKRSQQRLPPGLYLGYLKLCSSVDQIKVLVLQ
KLPNVLCHVKIRDNSNVSKDEWEWIQTLSGSESVESMDHTSDCPTQLFLYELQMAVKALLKQINLPLHQA
KHFRLYTQEVLELGHNVSFLLLLPASDDVCTAPGQNNPYTPHSGFLNLPLQMFELVHFCCYKEKFISLYC
RLSAVIELDSLKTQQSLREAISDSEVAAAKQRHQQVIDYIQQIDEIWKEMRWITEALQYARYKQPAAGLP
IKKLVDLSEEHSQKKISSTSSHLDCLPSPPPSPEARIQRRKAVSDSQPCSDEECCSEVFLPTDSDYDSSD
ALSPRELDLIYSSSHDISQQAGSGLGGSAPDVLQVHDMKPCLTLKEGLTECSAFDTNAECCTEYMSNLTM
SGPTSKSIDKSSSSKQPLSFLGKKKLGKHQHYNYFSRHHRWLRVHSETQSGSLSEGVYTQHLMRSSDLSQ
EPTSGEQLKIAIDGSRSTFLPHASSLPEDGKGKYEESRQNVHRIHVEPYKTTFLGEEGKSWAMSAQSVEH
RDVHNAMQQRMGPDDQSGSAVSEVFSSTL

>Apteryx-d XP_013808531.1 PREDICTED: ankyrin repeat and fibronectin type-III domain-containing protein 1 [Apteryx mantelli mantelli] derived
MTQQMHNLSLLQTKKNSGPSSPNAAKRLYRNLSEKLKGSHTSFDEAYFRARSDRLSLRKTSMNFQCNEAM
FEAVEQQDLDAVQILLYQYTPEELDLNTPNSEGLTPLDIAILTNNVPIARTLLQVGAKESPHFVNMESRS
AHLSTLVQEAQQRVTELSAQVMNEGLGMDNTEKEKQLKAWEWRYRLYKRMKAGYEHARAPEAPTNVCLMV
TSSTSLTVTFQEPLSVNSAVVTKYKVEWSCSEDFCPLVGEIIIDNLQSLRCTIAGLRTGQRYYVHVSAYN
MRGWGPPRKSTPAYASPSNWKDCSGREPRHRGHTEALERLLQQVRAAHQHYNCRESSKLQNAGRKQSVSR
SLKHLFHSSNKFVKTLKRGLYLSVIFFYKDNLLVTNEDQIPIVEIDDSHSSSVTQDFLWFTKLSCMWDDI
RWLRQNMSISMSSSTALQARQKMLSAAAQLQNLLGTHNLGRVYYEPIKDRHGNILIVTIREVESLYSYFN
GKWMQISKLQSQRKSLSTPEEPTALDILLITIQDILSYHKRSQQRLPPGLYLGYLKLCSSVDQIKVLVLQ
KLPNVLCHVKIRDNSNVSKDEWEWIQTLSGSESVESMDHTSDCPTQLFLYELQMAVKALLKQINLPPHQA
KHFRLYTQEVLELGHNVSFLLLLPASDDVCTAPGQNNPYTPHSGFLNLPLQMFELVHFCCYKEKFISLYC
RLSAVIELDSLKTQQSLREAISDSEVAAAKQRHQQVIDYIQQIDEIWREMRWITEALQYARYKQPAPGLP
IKKLVNLSEERTQKKISSTSSHLDCLPSPPPSPETRSQRKKAVSDSQPCSDEEGCSEVFLPTDSDYDSSD
ALSPKELDLIYSSSNDISQQAVSGLGGSAPDVLQVHDMKPCLTLKEGLKECSAFDTNAEYCTEYMSNLTM
SGFTSKGINKSSSSRQPLSFLGKKKLGKHQHYNYFSRHHRWLRVHSETQSGSLSEGVYTQHLMRSTDLSQ
EPTSTEQIKIPANGSRSTFLPHASSLPEDGKGKYEESRQHVHRIHVEPYKTTLLGEEGKSLAMSAQSVEH
KGVHNAMQQKMGPDDQSGSSVSEVFSSTL

>Aquila-d XP_029872112.1 ankyrin repeat and fibronectin type-III domain-containing protein 1 [Aquila chrysaetos chrysaetos] derived
MTQQMHNLSLLQTKKNSVPSSPNAAKRLYRNLSEKLKGSHTSFDEAYFRARSDRLSLRKTSMNFQCNEAM
FEAVEQQDLDAVQILLYQYTLEELDLNTPNSEGLTPLDIAILTNNVPIARTLLHVGAKESPHFVNMESRS
VHLSTLVQEAQQRVTELSAQVMNEGLGTDNTEKEKQLKAWEWRYRLYKRMKAGYEHARAPEAPTNVCLMV
TSSTSLTVTFQEPLSVNSAVVTKYKVEWSSSEDFSPLVGEIIMDNLQSLRCTITGLRTGQRYYVHVSAYN
MRGWGPPRKSTPEYASPSNWKDCSGREPRHRGHTEALERLLQQVRAAHQHYNCRESSKLQNAGRKQSVSR
SLKHLFHSSNKFVKTLKRGLYLSVIFFYKDNLLVTNEDQIPIVEIDDSHSSSVMQDFLWFTKLSCMWDDI
RWLRQNMSISVSSSTALQARQKMLSAAAQLQNLLGTHNLGRVFYEPIKDRHGNMLIVTIREVESLYSFFN
GKWMQVSKLQSQRKSLSTPEEPTALDILLITIQDILSYHKRSQQRLPPGLYLGYLKLCSSVDQIKVLVLQ
KLPNVLCHVKIRDNSNVSKDEWEWIQTLSGSESVESMDHTSDCPTQLFLYELQMAVKALLKQINLPLHQA
KHFRLYTQEVLELGHNVSFLLLLPASDDVCTAPGQNNPYTPHSGFLNLPLQMFELVHFCCYKEKFISLYC
RLSAVIELDSLKTQQSLREAISDSEVAAAKQRHQQVIDYIQQIDEIWREMRWITEALQYARYKQPAAGLP
IKKLVDLSEEHSQKKISSTSSHLDCLPSPPPSPEARMQRRKAVSDSQPCSDEEGCSEVFLPTDSDYDSSD
ALSPRELDLIYSSSHDISQQAGSGLGGSAPDVLQVHDMKPCLTLKEGLTECSAFDTDAECCTDYMSNLTM
SGLTSKSIDKSSSSKQPLSFLGKKKLGKHQHYNYFSRHHRWLRVHSETQSGSLSEGVYTQHLMRSSDLSQ
EPTSSEQLKIPIDGSRSTFLPHASSLPEDGKGKYEESRQNVHRIHVEPYKTTFLDEEGKSWAMSTQSVEH
RDVHNAMQQIMGPDDQSGSAVSEVFSSTL

>Athene-d XP_026716887.1 ankyrin repeat and fibronectin type-III domain-containing protein 1 [Athene cunicularia] derived
MTQQMHNLSLLQTKKNSVPSSPNAAKRLYRNLSEKLKGSHTSFDEAYFRARSDRLSLRKTSMNFQCNEAM
FEAVEQQDLDAVQILLYQYTLEELDLNTPNSEGLTPLDIAILTNNIPIARTLLHVGAKESPHFVNMESRS
VHLSTLVQEAQQRVTELSAQVTNESLDTDNTEKEKQLKAWEWRYRLYKRMKSGYEHARAPEAPTNVCLMV
TSSTSLTVTFQEPLSVNSAVVTKYKVEWSSSEDFSPLVGEIIMDNLQSLRCTITGLRTGQRYYVHVSAYN
MRGWGPPRKSTPEYASPSNWKDCSGREPRHRGHTEALEHLLQQVRAAHQHYNCRESSKLQNAGRKQSVSR
SLKHLFHSSNKFVKTLKRGLYLSVIFFHKDNLLVTNEDQIPIVEIDDSHSSSVMQDFLWFTKLSCMWDDI
RWLRQNMSISVSSSTALQSRQKMLSAAAQLQNLLGTHNLGRVFYEPIKDRHGNMLIVTIREVESLYSFFN
GKWMQVSKLQSQRKSLSTPEEPTALDILLITIQDILSYHKRSQQRLPPGLYLGYLKLCSSVDQIKVLVLQ
KLPNVLCHVKIRDNSNVSKDEWEWIQTLSGSESVESMDHTSDCPTQLFLYELQMAVKALLKQINLPLHQA
KHFRLYTQEVLELGHNVSFLLLLPASDDVCTAPGQNNPYTPHSGFLNLPLQMFELVHFCCYKEKFISLYC
RLSAVIELDSLKTQQSLREAISDSEVAAAKQRHQQVIDYIQQIDEIWREVRWITEALQYARYKQPAAGLP
IKKLVDLSEEHSQKKISSTSSHLDCLPSPPPSPEARIQRRKAVSDSQPCSDEEGCSEVFLPTDSDYDSSD
ALSPRELDLIYSSSHDIAQQAGSGLGGSAPDVLQVHDMKPCLTLKEGPTERSAFDTNAECCTESMSNLTM
SGLTSKSIDKSSNSKQPLSFLGKKKLGKHQHYNYFSRHHRWLRVHSETQSGSLSEGVYTQHLMRSPDLSQ
EPTSSEQLKISIDGSRSTFLPHASSLPEDGKGKYEESRPNVHRIHVEPYKTTLLDEEGKSWATSAQSVEH
RDVHSAMQQITGPDEQSGSAVSEVFSSTL

>Aythya-d XP_032055706.1 ankyrin repeat and fibronectin type-III domain-containing protein 1 [Aythya fuligula] derived
MTQQMHNLSLLQTKKNSMPSSPNAAKRLYRNLSEKLKGSHTSFDEAYFRARSDRLSLRKTSMNFQCNEAM
FEAVEQQDLDAVQILLYQYTLEELDLNTPNSEGLTPLDIAILTNNVPIARTLLHIGAKESPHFVDMESRS
MHLSTLVQEAQQRVTELSAQVMNEGLGTDNTEKEKQLKAWEWRYRLYKRMKAGYEHARAPEAPTNVCLMV
TSSTSLTVTFQEPLSVNSAVVTKYKVEWSCSEDFSPLVGEIIMDNLQSLRCSITGLKTGQRYYVHVSAYN
MKGWGPPRKSTPAYASPSNWKDCSGREPRHRGHTEALERLLQQVRAAHQHYNCRENSKLQNAGRKQSVSR
SLKHLFHSSNKFVKTLKRGLYLSVIFFYKDNLLVTNEDQIPIVEIDDSHSSSIMQDFLWFTKLSCMWDDI
RWLRQNMSISVSSSTTLQARQKMLSAAAQLQNLLGTHNLGRVFYEPIKDRHGNILIVTIREVESLYSFFN
GKWMQVSKLQSQRKSLSTPEEPTALDILLITIQDILSYHKRSQQRLPSGLYLGYLKLCSSVDQIKVLVLQ
KLPNVLCHVKIRDNGNVSKDEWEWIQTLSGSESVESMDHTSDCPTQLFLYELQMAVKALLKQINLPLHQA
KHFRLYTQEVLELGHNVSFLLLLPASDDVCTAPGQNNPYTPHSGFLNLPLQMFELVHFCCYKEKFISLYC
RLSAVIELDSLKTQQSLREAISDSEVAAAKQRHQQVIDYIQQIDDIWREMRWITEALQYARYKQPAAGLP
IKKLVNLSEHSQKKISSTSSHLDCLPSPPPSPEARSQRRKAVSDSQPCSDEEGCSEVFLPTDSDYDSSDA
LSPRELDLIYSSSHDISQQAGSGLGGSAPDVLQVHDMKPCLTLKEGLTECSAFDTNAEHCTEYMSNLTMS
GNTSKSIDKSSSSKQPLSFLGKKKLGKHQHYNYFSRHHRWLRVHSETQSASLSEGVYTQHLMRSSDLSQE
PTSSEQLQIPIDGSRSAFLPHASSLPEDGKGKYEESRQNVHRIYVEPYKTTLLSEEDNSWGVSMQSVEHK
DVHNAMQQKMDPDDQLGSAVSEVFSSTL

>Calidris-d XP_014804844.1 PREDICTED: ankyrin repeat and fibronectin type-III domain-containing protein 1 [Calidris pugnax] derived
MTQQMHNLSLLQTKKNSMPSSPNAAKRLYRNLSEKLKGSHTSFDEAYFRARSDRLSLRKTSMNFQCNEAM
FEAVEQQDLDAVQILLYQYTLEELDLNTPNSEGLTPLDIAILTNNVPIARTLLHVGAKESPHFVNKESRS
VHLSTLVQEAQQRVTELSAQVLNEGHGTDSSEKEKQLKAWEWRHRLYKRMKAGYEHARAPEAPTNVCLMV
TSSTSLTVTFQEPLSVNSAVVTKYKVEWSSSEDFSPLAGEIIMDNLQSLRCTITGLRTGQRYYVHVSAYN
MRGWGPPRKSTPAYASPSNWKDCSGREPRHRGHTEALERLLQQVRAAHQHYNCRESSKLQNAGRKQSVSR
SLKHLFHSSNKFVKTLKRGLYLSVIFFYKDNLLVTNEDQIPIVEIDDSHSSSVMQDFLWFAKLSCMWDDI
RWLRQNMSISVSSSTALQARQKMLSAAAQLQNLLGTHNLGRVFYEPIKDRHGNMLIVTIREVESLYSFFN
GKWMQVSKLQSQRKSLSTPEEPTALDILLITIQDILSYHKRSQQRLPPGLYLGYLKLCSSVDQIKVLVLQ
KLPNVLCHVKIRDNSNVSKDEWEWIQTLSGSESVESMDHTSDCPTQLFLYELQMAVKALLKQINLPLHQA
KHFRLYTQEVLELGHNVSFLLLLPASDDVCTAPGQNNPYTPHSGFLNLPLQMFELVHFCCYKEKFISLYC
RLSAVIELDSLKTQQSLREAISDSEVAAAKQRHQQVIDYIQQIDEIWREMRWITEALQYARYKQPAAGLP
IMKVVDLSEEHPQKKISSTSSHLDCLPSPPPSPEARLQRRKAVSDSQPCSDEEGCSEVFLPTDSDYDSSD
ALSPRELDLIYSSSHDISQQAGSGLGGSAPDVLQVHDMKPCLTLKEGDALKECGAFDTDAEYCTEYMNNL
TMSGLTSKSIDKSSSSKQPLSFLGKKKLGKHQHYNYFSRHHRWLRVHSETQSGSLSEGVYTQHLMTSSDL
SQEPTSSEQLNIPIDGSRSTFLPHTSSLPEDGKGTSEESKQNVHRIHVEPYKTTFLGEEGKSRAMSTEPV
EHKDVHNAMQQIMGPDDQSGSAVSEVFSSTL

>Calypte-d XP_030317781.1 ankyrin repeat and fibronectin type-III domain-containing protein 1 [Calypte anna] derived
MTQQMHNLSLLQTKKNSVPSSPNAAKRLYRNLSEKLKGTHTSFDEAYFRARSDRLSLRKTSMNFQCNEAM
FEAVEQQDLDAVQILLYQYTLEELDLNTPNSEGLTPLDIAILTNNVPIARTLLHVGAKESPHFVTMESRS
VHLSTLVQEAQQRVTELSAQVVNEGLGTDSTEKEKQLKAWEWRYRLYKRMKAGYQHARAPEAPTNVCLMV
TSSTSLTVTFQEPLSVNSAVVTKYKVEWSSSEDFSPLVGEIIMDNLQSLRCTISGLRTGQRFYVRVSAYN
MRGWGPPRKSTPASACPSNWKDYSGREPRHRGHTEALERLLHQVRAAHQHYNCRESSKLQNAGRKQSVSR
SLKHLFHSSNKFVKTLKRGLYLSVIFFYKDNLLVTNEDQIPIVEIDDSHTSSVMQDFLWFTKLSCMWDDI
RWLRQNMSISVSSSTALQARQKMLSAAAQLQNLLGTHNLGRVFYEPIKDRHGNLLIVTIREVESLYSFFN
GKWMQVSKLQSQRKSLSTPEEPTALDILLITIQDVLSYHKRSQQRLPPGLYLGYLKLCSSVDQIKVLVLQ
KLPNVLCHVKIRDNSNVSKDEWEWIQTLSGSESVESMDHTSDCPTQLFLYELQMAVKALIKQINLPLHQA
KHFRLYTQEVLELGHNVSFLLLLPASDDVCTAPGQNNPYTPHSGFLNLPLQMFELVHFCCYKEKFISLYC
RLSAVIELDSLKTQQSLREAISDSEVAAAKQRHQQVVDYIQQIDEIWREMRWITEALQYARYKQPAPGLP
IEKLVDLSEHSQKKFSSTSSHLDCLPSPPPSPEARTQRRKAVSDSQPCSDEEGCSEVFLPTDSDYDSSDA
LSPRELDLIYSSSQDISQQVSSGLGGSAPDVLQVHDMKPCLTLQEGPTECSAFDTNAEYCTEYMNDLTLS
ELTSKSIDKSSSSKQPLSFLGKKKLGKHQHYNYFSRHHRWLRVHSETQAGSLSEGVYTQHLTRSSDLSPE
STSSEQLELPINGSRSTFLPHASSLPEDGKGKYEESRQNEHRIRVEPYKTTLLSEEVKSWATSTQSEECK
DVPGAMQQVMSPDDQLGSAASEVFSSTL

>Carcharodon-d XP_041033461.1 ankyrin repeat and fibronectin type-III domain-containing protein 1-like isoform X1 [Carcharodon carcharias] derived
MLSKMTQPIREPLQRRKSLGPMSPNAAKRLYRNLSFRLKGGSSSDENCLIKKIEKERSKKSSSLNIQYDS
IFDAVEHEDLEAVQRILDQPGTQDDLNEVTSTGLVPLDIAVLTNNISMASLLMNAGARDNHHFNEGNWDM
HLATLVSKAGQKVTELLEHRTEASEADLFQSKNRELRTWKFRQKLYKQMKAAFENACVPDSPEKVYLSVT
GSTSLRVTFQEPARNSTLIITRYKVEWSYSETFESRVGSAIVEDLKMLQYAMEGLDTGALYYVRVSAYNV
KGWGPSKVSTPPCATPSSWKECSEVKLRKKDQSQAVQQLLDQVKAPRHRSFFLETCTVHTPSKKLSVSRS
LKYLFQNTSKFVKTLQRGVYLAAIFFYKENILVTNEDQIPTVEIDSSCSGSDMQELLWFSKLSCMWKDIQ
WLQQGLNSALSSSSSVLQTRQKMLLAVSQLQGALGTQDLGQVHFEPIKDKLGNVLILTIKELRPSQVLEN
VRWIALSKLHSYRKSVSAFESFTALDLLVMTLKDKLDYHLRINQTLPPGLYLGYLKLCSSVDQIKVLVPY
RVPNILCHTKIRDNKNVSREEWEWLRNVSSLTDSIATEENAGRSVCSFLDGLRTAVKSLLQQLDMPLGQA
VDLRLYTQEVLEFGETVSFLLLLPPSDDVCSAPGQDGHPSGFLTLPLQIFELVHFSTYEQELFTKYCQTS
ILLELDSLLSQQALREAIDNTELIEAKEKHGQVTDLIQQLDDIWREVRWITDVLQYARYRQPPTGTPLCW
ILEMSTIVGVNEKPEPVTDHLNSTVCSPGYDRKKQPSEITDEDDVFWPLERDCDSELTLTSNQLDLVGPQ
GSEHHDSGTSTVMDTDSQNPRQHFAFHREQHSHKGAYKEFHRTGSLEFTERTQKEGSPYKFWSQPGSMEE
GTEESDRDGSYSFSSEIVQHISLPECSLVEWIKTSQGT

>Chelonia-d XP_037770556.1 ankyrin repeat and fibronectin type-III domain-containing protein 1 [Chelonia mydas] derived
MTQQMQNLNLSQTKKNSGPSSPNAAKRLYRNLSEKLKGSHASFDEAYFRTRSDRLSLRKTSVNFQCNEAM
FEAVEQQDLDTVQILLYQYTPEELDLNTPNSEGLTPLDIAILTNNVPIARILLRIGAKESPHFVNMESRS
MHLSTLVQEAQQRVSELSAQVMSEGLSMDNTDKEKQLKAWEWRYRLYKRMKAGYEHARAPEAPTNVCFMV
TSSTSLTVTFQEPLSVNSAVVTKYKVEWSCSEDFSPLAGEIIMDNLQSLRCTITGLRMGQSYYARVSASN
MKGWGPSQTTTPACASPSNWKDCDGREPRHWGHTEALERLLQQVRAAHQHYSCRESSKLQNAGRKQSVSR
SLKHLFHSSNKFVKTLKRGLYIAVIFYYKDNLLVTNEDQIPIVEIDDSHTSSIMQDFLWFTKLSCMWDDI
RWLRQNMSISMSSSTALQARQKMVSATAQLQNLLGTHNLGRVYYEPIKDRHGNILIVTIREVETLYSFFN
GKWMQISKLQSQRKSLSTPEEPTALDILLITIQETLSYHKRSQQRLPPGLYLGYLKLCSSVDQIKVLVLQ
KLPNILCHVKIRDNSNVSKNEWEWLQMLSGLESVESVDHASDCPTQLFFYELQMAVKALLKQINLPLRQA
KHFRLYTQEVLELGHNVSFLLLLPASDDVCTAPGQNNPYTPHSGFLNLPLQMFELVHFCCYKEKFISLYC
HLSAVIELDSLKTQQSLREAISDREVAAAKQRHQQVLDYIQQIDEIWREMRWITEALQYARYKQPVAGLL
ITKLVDLSEEQNQKKINSTSSHLDCLPSPPPSPEARIQRRKALSDSQPCSDEEGCSEVFLPTDSDYDSSD
ALSPRELDLVYSSSHDISQQAVGGLGGSAPDVLQVHDMKPHLTLKEDPKGGSDLDADAEYCTEYMNSLTT
GGFTSKSLDKTSSSRQPLSFLGKKTKLGKHQHYNYFSRHHRWLRVHSETQPASLSEGVYTQHLTRATELS
QEPTSSHQIRIPVNCPRSAFLPHASSLPEDGKGKYHESRQNIRRIYVEPYKTTLSDEEGKPWALSMQSVE
HGDLHGTTGQETGLDDQSNSPISEVFSSTL

>Chelonoidis-d XP_032661537.1 ankyrin repeat and fibronectin type-III domain-containing protein 1 [Chelonoidis abingdonii] derived
MTQQMQNLNLSQTKKNSGPSSPNAAKRLYRNLSEKLKGSHASFDEANFRARSDRLSLRKTSVNFQCNEAM
FEAVEQQDLDAVQILLYQYTPEELDLNTPSSEGLTPLDIAILTNNVPIAKILLRIGAKESPHFVNMESRS
MHLSTLVQEAQQRVSDLSAQVMNEGLTMDNTDKEKQLKAWEWRYRLYKRMKAGYEHARASEAPTNVCFIV
TSSTSLTVTFQEPLSVNSAVVTKYKVEWSCSEDFYPLAGEIIMDNLQSLRCTITGLRMGQSYYARVSAYN
MKGWGPSQTTTPACASPSNWKDCDGREPRHWGHTEALERLLQQVRAAHQHYSYRESSKLQNAGRKQSVSR
SLKHLFHSSNKFVKTLKRGLYIAVIFYYKDNLLVTNEDQIPIVEIDDSHTSSIMQDFLWFTKLSCMWDDI
RWLRQNMSISMSSSTALQARQKMVSATAQLQNLLGTHNLGRVYYEPIKDRHGNILIVTIREVEALYSFFN
GKWMQISKLQSQRKSLSTPEEPTALDILLITIQDTLSYHRRSQQRLPPGLYLGYLKLCSSVDQIKVLVLQ
KLPNILCHVKIRDNSNVSKDEWEWLQMLSGLESVESVDHASDCPTRLFYELQMAVKALLKQINLPLRQAK
HFRLYTQEVLELGHNVSFLLLFPASDDVCTAPGQNNPYTPHSGFLNLPLQMFELVHFCSYKEKFFSLYCR
LSAIIELDSLKTQQSLREAISDGEVAAAKQRHQQVLDYIQQIDEIWREMRWITEALQYARYKQPVAGLLI
TKLVDLSEEQNQKKINSTSSHLDCLPSPPPSPEIRSQRRKALSDSQPCSDEEGCSEVFLPTDSDYDSSDA
LSPRELDLVYSSSHDISQQAVGGLGGSAPDVLQVHDMKPHLTLKEDPKGGSDLDASAEYCTEYMNSLTMG
EFTSKSLDKTSNSRQPLSFLGKKKKLGKHQHYNYFSRHHRWLRVHSETQPASLSEGVYTQHLAGATELSQ
EPTSSKQIRIPIDSPRSTFLPHASSLPEDGKGKYHESKPNIRRIYVEPYKTTLLGEEGKPWVLSMQSVER
GDLHDTTGQEMGLDDQSNSPIFEVFSSTL

>Columba-d XP_021144115.1 ankyrin repeat and fibronectin type-III domain-containing protein 1 isoform X1 [Columba livia] derived
MTQQMQNLSLLQTKKNSMPPSPNAAKRLYRNLSEKLKGSHTSFDEAYFRARSDRLSLRKTSMNFQCNEAM
FEAVEQQDLDAVQILLYQYTLEELDLNTPNSEGLTPLDIAILTNNVPIARTLLHVGAKESPHFVKMESRS
AHLSTLVQEAQQRVTELSAQVMNEGLGTDTTEKEKQLKAWEWRSRLYKRMKAGYEHARAPEAPTNVCLMV
TSSTSLTVTFQEPLSVNSAVVTKYKVEWSSSEDFSPLLGEIIMDNFQSLRCTITGLRTGQRYYVHVSAYN
MRGWGPPCKSTPAYASPSNWKDCSGREARHRGHTEALERLLQQVRAAHQHYNCRESSKLQNAGRKQSVSR
SLKHLFHSSNKFVKILKRGLYLSVIFFYKDNLLVTNEDQIPIVEIDDSHSSSVTQDFLWFTKLSCMWDDI
RWLRQNMSVSASSSTALQARQKMLSAAAQLQNLLGTHNLGRVFYEPIKDRHGNMLIVTIREVESLYSFFN
GKWMQVSKLQSQRKSLSTPEEPTALDILLITIQDILSYHKRSQQRLPPGLYLGYLKLCSSVDQIKVLVLQ
KLPNVLCHVKIRDNSNVSKDEWEWIQTLSGSESVESMDHTSDCPTQLFLYELQMAVKALLKQINLPLQQA
KHFRLYTQEVLELGHNVSFLLLLPASDDVCTAPGQNNPYTPHSGFLNLPLQMFELVHFCCYKEKFISLYC
RLSAVIELDSLKTQQSLREAISDSEVAAAKQRHQQVIDYIQQIDEIWREMRWITEALQYARYKQPAAGLP
IKKLVDLSEEHSQKKISSTSSNLDCLPSPPPSPEARIQRTKAVSDSQPCSDEEGCSEVFLPTDSDYDSSD
ALSPRELDLIYSSSHDISQQAGSGLGGSAPDVLQVHDMKPCLTLKEGLTECSAFDANADCCTEHMSSLTI
SRLTSKSIDKSPSSKQPLSFLGKKKLGKHQHYNYFSRHHRWLRVHSETQSGSLSEGVYTQHLMTSSDLTQ
EPTSSEQLNTPFNGSRGTFLPHASSLPEDGKGKYEESRQNVHRIHVEPYKTTFLGEEGKSWAMSTQSVEH
RDVHNAMQQIRGSDDQSCSAVSEVFSSTL

>Corvus-d XP_017594671.1 PREDICTED: ankyrin repeat and fibronectin type-III domain-containing protein 1 [Corvus brachyrhynchos] derived
MTQQMHNLSLLQNKKHSMPSSPSAAKRLYRNLSEKLKGSHTSFDEAYFRARSDRLSLRKASMNFQCNEAM
FEAVEQQDLAAVQILLYQYTLEALDLNTPNSEGLTPLDIAILTNNIPIARTLLHVGAKESPHFVNVESRS
VHLSKLVQEAQQRVTELSAQVVSEGLGTESAEKEKQLKGWEWRARLYQRMKAGAPEAPTNVCLMVTSSAS
LTVTFQEPLSVNSAVVTKYKVEWSSAEDFSPLAGEIIMDNLHSLRCSITGLRTGQRYYVRVSAYNMRGWG
PPRNSTPEYASPSNWKDCSGREPRHRGHTEALERLLQQVRAAHQHYNCRESSKLQNAGRKQSVSRSLKHL
FHSSNKFVKTLKRGLYLSVILFYKDNLLVTNEDQIPIVEIDDSHSSSVMQDFLWFTKLSCMWDDIRWLRQ
NMAVSVSSSTALQARQKMLSAAAQLQNLLGTHNLGRVFYEPIKDRHGNMVIVTVREVESLYSFFNGKWMQ
VSKLQSQRKSLSTPEEPTALDILLITIQDILSYHKRSQQRLPPGLYLGYLKLCSSVDQIKVLVLQKLPNV
LCHVKIRDNSNVSEDEWEWIQTLSGSESVESMDQTSDCPTQLFLYELQTAVKALLKQINLPLHQAKHFRL
YTQEVLELGHNVSFLLLLPASDDVCTAPGQNNPYTPHSGFLNLPLQMFELVHFCCYKEKFISLYCRLSAV
IELDSLKTQQSLREAISDSEVAAAKQRHQQVINYIQQIDEIWRDMRWITEALQYARYKQPAAGLPIKKLV
DLSEEHCQKKMSSTSSHLDCLPSPPPSPEPRIQRRKAVNDSQPCSDEEGCSEVFLPTDSDYDSSDALSPR
ELDLIYSSSQDISQQAGSGLSGSAPNVLQVHDMKPCLALREGLTECGTLDTSAERCTEQMSSLTMSGLTP
KSTDKSSSSKQPLGFLGKKKLGKHQHYNYFSRQHRWLRVHSETQSGSLSEGVYTQHLMRSPDLSQEPTSG
EQVKIPIEGSRSTFVPHASSLPEEGKGKYEEPRQDAHRTHVEPYETTFVDEEGKSWAMSMESVENTDVHS
AMQQITSPDEQLGSAVPEVFSSTL

>Cygnus-d XP_035414714.1 ankyrin repeat and fibronectin type-III domain-containing protein 1 [Cygnus atratus] derived
MTQQMHNLSLLQTKKNSMPSSPNAAKRLYRNLSEKLKGSHTSFDEAYFRARSDRLSLRKTSMNFQCNEAM
FEAVEQQDLDAVQILLYQYTLEELDLNTPNSEGLTPLDIAILTNNVPIARTLLHVGAKESPHFVDMESRS
MHLSTLVQEAQQRVTELSAQVMNEGLGTENTEKQKQLRAWEWRYRLYRRMKAGYEHARAPEAPTNVCLMV
TSSTSLTVTFQEPLSVNSAVVTKYKVEWSCSEDFSPLVGEIVMDNLQPLRCSITGLRTGQRYYVHVSAYN
MKGWGPPRKSTPAYASPSNWKDCSGREPRHRGHTEALERLLQQVRAAHQHYNCRESSKLQNAGRKQSVSR
SLKHLFHSSNKFVKTLKRGLYLSVIFFYKDNLLVTNEDQIPIVEIDDSHSSSIMQDFLWFTKLSCMWDDI
RWLRQSMSISVSSSTTLQARQKMLSAAAQLQNLLGTHNLGRVFYEPIKDRHGNILIVTIREVESLYSFFN
GKWMQVSKLQSQRKSLSTPEEPTALDILLITIQDILSYHKRSQQRLPPGLYLGYLKLCSSVDQIKVLVLQ
KLPNVLCHVKIRDNSNVSKDEWEWIQTLSGSESMESMDHTSDCPTQLFLYELQMAVKALLKQINLPLHQA
KHFRLYTQEVLELGHNVSFLLLLPASDDVCTAPGQNNPYTPHSGFLNLPLQMFELVHFCCYKEKFISLYC
RLSAVIELDSLKTQQSLREAISDSEVAAAKQRHQQVIDYIQQIDDIWREMRWITEALQYARYKQPAAGLP
IKKLVNLSEHSQKKISSTSSHLDCLPSPPPSPEARSQRRKAVSDSQPCSDEEGCSEVFLPTDSDYDSSDA
LSPRELDLIYSSSHDISQQAGSGLGGSAPDVLQVHDMKPCLTLKEGLTECSAFDTNAEHCTEYMSNLTMS
GNTSKSIDKSSSSKQPLSFLGKKKLGKHQHYNYFSRHHRWLRVHSETQSASLSEGVYTQHLMRSSDLSQE
PTSSEQLQIPIDGSQSTFLPHASSLPEDGKGKYEESRQNAHRIYVEPYKTTLLSEEDNSWGASMQPVEHK
DVHNAMQQKMDPDDQLGSAVSEVFSSTL

>Danio-d XP_021336045.1 ankyrin repeat and fibronectin type-III domain-containing protein 1 isoform X1 [Danio rerio] derived
MLSQKFSPRRSGRHVTGSFESSFRFLREEDADVLRIRRGSMSPEPENKEKWLKMSYEAEKTCLLAPQESQ
TPCVCHTANEKYEIPGMGDDSVLEMLSYSKFSDLETWLCMPSTLLPRSRDSVCSLPPPSHENGTADTDRE
SRPPENTSINLSQCQERKTHLLPPSSLMPVSASPTSSTPLRTTSTPLPKPNRDSGQGGVSVRKRRRLAAS
PGGLHWDASGSVLRDHDRGETPSLSEVKRFPRSVDSESLVPELWRDRAPLRKTISIDDRLLQQTPREHHR
LLSRLERGKKKLRNINSLGATGRYETHKKSESRISRLAQRLNQRQSDAALIKDFRPLFLLSGSAGSSQSL
DRNFSISMSQQMQNLQLTQSKKGAGPASPSAAKRLYRNLSEKFKGSHSSFEDAYFFGRSDRIRKVSNIQS
SEALFEAVEQQDLDAVQILLFQYTADELDLNTPNSEGLTPLDISIMTNNVPIAKLLLKAGGKESPHFVSL
ESRDAHLSALVQEAQRRASELSNQVMRESLSLETSDKEKQLKAWEWRCKLYKRMRTGFEHARQPEAPLMV
RLSVTGSTTLTVSFQEPASMNSAVVTKYKVEWSCLKDFSLLAGELILENLQSLKCTITGLTMGRQYYVQV
SAYNMKGWGPAQLSQPPSAVPSNWKDCDGRESRRRGHIEAMERLLQQVRATHQHYCCGDTSKLQNPSRKQ
SVSRSLKHLFHSSTKFVKSLKRGVYIASVFYHKDSLLVTNEDQIPIVEVDDSYSSSLMQDFLWFTKLSCM
WEDVRWLRQSLAVSTSSSSTLQSRQKMLAAAGQLQNLLGTHNLGRVHYEPIKDRHGNVLLVTVREMDSLY
SFFNGKWMQVSKLQSQRKSLSTPEEPYALDILLITIQDILAYQRRSQHRLSSGLYLGYLKLSSSVDQIKV
LVPQRMPNMLCHTKIRDNWNVSRDEWEWLQSLSGPVEVERADQATGCLLFSELQTAIKSLLHQINLPLHQ
AKHFRLYTHEVLELGHNVSFLLLLPASDDVCSAPGQTNPYTPHSGFLNLPLQMFELVHFCSYKEKFISLY
CRLSSVLDLDALITQQAFREAITDSEVSTAKQRHQHILDYIQQLDEMWREVRWITNALQYARYKQPLGWV
PITWLVDVSVEPPVQKNDSTSSNTDYVPTPSPSPEMRRRKPTIESQPGSDEEGCSEVFLPTDSDYDSSDA
LSPRDLDLVYSSAQDLSHQAVHVLSGSAPDVLQMHDLKYSVCSKSILETESCTKDLEDLSLSSYSVKTTD
KPSRSKFLADAPTKRKLLSKSHPQRSYFGGPHRWLRVQSESHTPSLSEGIYTRQSDIDLPLETPLSIPHS
PTTSYSLDEYRQPYRESKPNVRRIFVESCSKTSPCRDAPHWEEEEEKGSRGATASGARPGYSSTSEAQDV
DSDEQTNEQVSEILSSTL

>Esox-d XP_012987484.3 ankyrin repeat and fibronectin type-III domain-containing protein 1 isoform X1 [Esox lucius] derived
MTSERSAIRPPHDVELGICVLWLKMSLDSDKACGLLSQESRTSCVFRAADEKDDIPGVGEDSVLEMLSYS
KFSDLETWLCMPSTLLPRALETPRSSPPTTRLSTCSETGETDTTPRPLEKEAMTQTLAVVRETPFLATPL
TPILSSTPCNQIPVSLTMTSVTSSGDSASQGGVSVRKRRRLAASPGGLHWNSRGSVQRDFDRKESSPISS
AGGPTPAGVRSLSLGNTAPVGEVGGGWREREALRKMVSVDDRLMQPSSREQHIRVVSRLERSKNKLRNIH
SLGLTGRYEPRKKSDSKISRLAQRLNQRPGDDLIKDFSPLLYTGVPRSAHSLDRNFCSVSMTQQMQNLQL
SQTRKCPVGPTSPNAAKRLYRNLSEKLKGGHSSFEDAYFFGRGDRHGHRKGSNMQGNECLFEAVEQQDLD
SVQILLYQYNTEELDLNTPNSEGLTPLDIAIMTNNTPIAKLLLKAGAKESPHFVRVESREAHLNSLVKEA
ERRVEELASQAQREGLSLDACDKNKQLRAWEWKSKLYQRMRTGFQQSRVPEAPSAVCLTVASSSSLTVTF
QEPHFLNSAVVTKYRVEWSCLKDFSLLAGDMVLENLQTLKCTINGLTTGRQYYVQVSAYNMKGWGAPQQS
LPASAVPSNWRESEGREPRRRGYIEAMERLLQQVRATHTHYSCGDTSKLQNPSRKQSVSRSLKHLFNSSN
KFVKTLKRGVYLAAVFYHKDSVLVTTEDHIPIVEVDDSYGSSLMQDFLWFTKLSCMWEDVRWLRQSMCVS
MSSSSTLQARQKMLSAAGQLQNILGTHNLGRVHYEPIKDRHGNVLLVTIRDMDNQSSFFTGRWMQVTKLQ
SQRKSLSTPEEPYALDILLITIQDILAFQRRSQHRLSHGLYLGYLKLSSSVDQIRVLVPQRIPNMLCHVR
VRDNANVSREEWDWLQRLSTPEDGEKDTMEGEREEVHHKTDSNTPLLYYELQMSLRALLKLINLPLHQAK
HFRIYTQEVLELGHNVSFLLLLPAADDVCTAPGQINPYTPHSGFLNLPLQMFELVHFSAYKEKCISLYCR
MSSVLDLDSLITQQALREAITDTEVATAKQRHQHILEYTQQLDEMWRELRWITDALQYARYKHPRGGVPI
TNLVTAGESEPGAQKSDSASSTMEYLPSPSPSPELRRRKPVTDSQLGSDEDGCSEVFLPTDSDYDSSEAL
SPRELDLLYSPPQDLSQQAVHALGGSAPDVLQIQDLRYTICPSKDVPLSAAPFLTQMVPSPLSPALTLPE
TTLSCAKTLEGLSLTKDKHTSIPLWPLANPPTKRKMLSRSHGASVAQQGFFTGPQRWLKGHSDSHMGSLS
EGVYTRHRESNLPLDLPSLQGEIISQAPCVLEGRRGGQREPRPHVRRIFVEPCKETSPETWGWVEEERGM
EEKGGMEREEERGVRVTEEVAEKGHAGAPSQDVDSDDQTNSQMSDILSSTL

>Falco-d XP_013159651.1 ankyrin repeat and fibronectin type-III domain-containing protein 1 [Falco peregrinus] derived
MTQQMHNLSLLQTKKNSVPSSPNAAKRLYRNLSEKLKGSHTSFDEAYFRARSDRLSLRKTSMNFQCNEAI
FEAVEQQDLDAVQILLYQYTLEELDLNTPNSEGLTPLDIAILTNNVPIARTLLHVGAKESPHFFNMECRS
VHLSTLVQEAQQRVTELSAQVMNEGLGTDNTDKEKQLKAWEWRYRLYKRMKAGYEHARAPEAPTNVCLMV
TSSTSLTVTFQEPLSVNSAVVTKYKVEWSSSEDFSPLVGEIIMDNLQSLRCTIMGLRTGQRYYVRVSAYN
MRGWGPPRKSTPENASPSNWKDCSGREPRHRGHTEALERLLQQVRAAHQHYNCRESSKLQNAGRKQSVSR
SLKHLFHSSNKFVKTLKRGLYLSVIFFYKDNLLVTNEDQIPIVEIDDSHSSSVMQDFLWFTKLSCMWDDI
RWLRQNMSISVSSSTALQARQKMLSATAQLQNLLGTHNLGRVFYEPIKDRHGNMLIVTIREVESLYSFFN
GKWMQVSKLQSQRKSLSTPEEPTALDILLITIQDILSYHKRSQQRLPPGLYLGYLKLCSSVDQIKVLVLQ
KLPNVLCHVKIRDNSNVSKDEWEWIQTLSGSESVESMDHTSDCPTQLFLYELQMAVKALLKQINLPLHQA
KHFRLYTQEVLELGHNVSFLLLLPASDDVCTAPGQNNPYTPHSGFLNLPLQMFELVHFCCYKEKFISLYC
RLSAVIELDSLKTQQSLREAISDSEVAAAKQRHQQVIDYIQQIDEIWREMRWITEALQYARYKQPAAGLP
IKKLVDLSEEHSQKKISSTSSHLDCLPSPPPSPEARTQRRKAVNDSQPCSDEEGCSEVFLPTDSDYDSSD
ALSPRELDLIYSSSHDISQQAGSGLGGSAPDVLQVHDMKPCLTLKEGLTEGSAFDTNAECCTESIGNLTM
SGLTSKSIDKSSGSKQPLSFLGKKKLGKHQHYNYFSRHHRWLRVHSETQSGSLSEGVYTQHLMRSPDLSQ
EPTSSEQLKIPIYGSRSTFLPHASSLPEDGKGKYEESRQNVHRIHVEPCKTPLLGEENKSWAMSAQSVEH
RDVHNAMQQIMGPDDQSGSAVSEVFSSTL

>Gallus-d XP_040542259.1 ankyrin repeat and fibronectin type-III domain-containing protein 1 isoform X1 [Gallus gallus] derived
MTQQMHNLSLLQSKKNSMPSSPNAAKRLYRNLSEKLKGSHTSFDEAYFRARSDRLSLRKTSMNFQCNEAM
FEAVEQQDLDAVQILLYQYTPEELDLNTPNSEGLTPLDIAILTNNIPIARTLLHVGAKESPHFVNMESRS
VHLCTLVQEAQQRVTELSAQVMNEGLGTDNTEKEKQLKAWEWRYRLYKRMKAGYEHARAPEAPTNVCLMV
TSSTSLTVTFQEPLSVNSAVVTKYKVEWSCSEDFAPLVGEIIMDNLQSLRCTITGLRTGQRYYIHVSAYN
MRGWGPPRRSTPAYASPSNWKDCSGREPRHRGHTEALERLLQQVRAAHQHYNCRESSKLQNTGRKQSVSR
SLKHLFHSSNKFVKTLKRGLYLSVIFFYKDNLLVTNEDQIPIVEMDDSHSSSIMQDFLWFTKLSCMWDDI
RWLRQNTSVSISSSTTLQARQKMLSAAAQLQNLLGTHNLGRVFYEPIKDRHGNILIVTIREVESLYSFFN
GKWMQVSKLQSQRKSLSTPEEPTALDILLITIQDILSYHKRSQQRLPPGLYLGYLKLCSSVDQIKVLVLQ
KLPNVLCHVKIRDNSNVSRDEWEWIQTLSGSESVESMDHTSDCPTQLFLYELQMAVKALLKQINLPLHQA
KHFRLYTQEVLELGHNVSFLLLLPASDDVCTAPGQNNPYTPHSGFLNLPLQMFELVHFCCYKEKFISLYC
RLSAVIELDSLKTQQSLREAISDSEVAAAKQRHQQVTDYIQQVDEIWREMRWITEALQYARYKQPAAGLP
IKKLVNLSEEHSQKKISSTSSHLDCLPSPPSSPEARSQRRKAVSDSQPCSDEEGCSEVFLPTDSDYDSSD
ALSPRELDLIYSSPHDISQQAGSGLGGSAPDVLQVHDVKPCLTLKEGLTESSAFDTNAEYCTEYMSNLTM
SGITAKSIDKSSSSRQPLSFLGKKRLGKHQHYNYFSRHHRWLRVHSETQSASLSEGVYTQHLMRSSDLSQ
EPTSSEQLQIPADESRSTFLPHTSSLPEDGKGKYEESRQNVHRIHMEPYKTTFLSEEGKSWAMSMQSVGH
EDVHNAMQQKMGPDDPLGSAVSEVFSSTL

>Gecko-d XP_015262335.1 PREDICTED: ankyrin repeat and fibronectin type-III domain-containing protein 1 [Gekko japonicus] derived
MTQQMQSLQLSQAKKNNPPSSPNAAKRLYRNLSEKLKGSHSSFDEAYFRARSDRLSLRKASVNFQCSEAM
FEAVEQQDVDAVQILLYQFTPEELDLNTPNSEGLTALDVAILTNNVPIAKILLKAGAKESPHFVNMESRS
IHLSNLVQEAQQRVSDLSAQVMSEGLGTDSAEKEKQRKAWEWRYRLYKRMKAGYEHSRAPEAPTNVCLMV
TSSTSLTVTFQEPHSINSAVVTKYKVEWSSLEDFSPLAGEIIMDNLQSLRCTITGLMMGRNNYVRVSAYN
MKGWGPPQTSTPSCASPSNWKDYDGREPRHRGQIEALERLLQQVRASHQSCRESSKLQNAGRKQSVSRSL
KHLFHSSNKFVKTLKRGLYLAVIFYYKDNMLVTNEDQIPIVEIDDSHTSSIMQDFLWFTKLSCMWDDIRW
LRQNMSVSMSSSTALQARQKMLAATAQLQNLLGTHNLGRVYYEPIKDRHGNIIIVTIREVETLYSFFNGK
WMQISKLQSQRKSLSTPEEPTALDILLITIQDTLSYHRRSQQRLAPGLYLGFLKLCSSVDQIKVLVLQKL
PNILCHVKIRDNSNVSKEEWEWIQTLSGSESMENMDHSAECPTRLFFELQMAVKALLRQINLPLRQAKLF
RLYTQEVLELGHNVSFLLLLPASDDVCTAPGQNNPYTLHSGFLNLPLQMFELVHFCSYKEKFIGLYCRLS
AVIELDFLSTQQSLREAISDSEVAAAKQRHQQVLDYIQQIDEIWREMRWINEALQYARYKQPAAGLPIMK
IVDLSEEQLQKKISSTSSHLDCLPSPPPSPETETHRRKGVSDSQPYSDEEGCSEVFLPTDSDYDSSDALS
PRELDLVYSSSQDISQQAVSCLSGSAPDVLQVLDIKPCLTPKQNPRGGGATLETEVEQSSESMQSLSIGG
LSPKSTEKTPGSRQTLNFLGKKKHGKHQHYSYFSRHHRWLRVHSESQSISLSEGVYTPHLTRAMEFSQES
ASGEQISISIDCPRSTFLPHASSLPEEGKGKYQELRPNVRRIFVEPYKTSLPSEDGKSWALRNQAVENED
LHSPTGQEMVPEDPSNSSFTEVFSSNL

>Geotrypetes-d XP_033817847.1 ankyrin repeat and fibronectin type-III domain-containing protein 1 [Geotrypetes seraphini] derived
MTQQMQSLQLSQTKKTSAPSSPNAAKRLYRNLSEKLKGSHSSFDEAYFRARPDRCRKTSLNFQCNEALFE
AVEQQDFDAVQVLLYQYTADELDLNTPNSEGLTPLDIAIMTNNAPIARILLRTGAKESPHFITMESRSVH
LNRLVLEAEQRVSGLSALMQSEGLCMDSTEREKQLKAWEWRYRLYKRMKVGYEHARAPEVPTNVCLMATS
STSLMVTFQEPLSVNSAVVTKYKVEWSCCSDFPPLAGEIILDNLQSLRCIITGLITGQSYFVRVSACNMK
GWGPPEAASPASATPSNWKDFDGREPRHKGQIEALERLLQQVREAHQRYSHRENSKLQTASRKHSVSRSL
KHLFQSSNKFVKTLKRGLYIAVIFYYKDSMLVTNEDQIPIVEIDDSHTSSIMQDFLWFTKLSCMWDDIRW
LRQSMSISTSSSTALQARQKMLAATAQLQNLLGTHNLGKVYYEPIKDRHGNILIVTIREVETLYSFFNGK
WMQISKLQSQRKSLSTPEEPTALDILLITIQEILSYQKRSHQRLVPGLYLGYLKLCSSVDQIKVLVSQRL
PNVLCHVKIRDNANVSKDEWEWIQSLTASESVENLDLALDGYNQPLLYEIQVAVKALMKQIHLPLHQAKH
FRLYTHEVLELGHNVSFLLLLPASDDVCTAPGQNNPYTPHSGFLNLPLQMFELGILTCFS

>Gopherus-d XP_030390332.1 ankyrin repeat and fibronectin type-III domain-containing protein 1 [Gopherus evgoodei] derived
MTQQMQNLHLSQPKNNSGPSSPNAAKRLYRNLSEKLKGSHASFDEAYFRARSDRLSLRKTSVNFQCNEAM
FEAVEQQDLDAVQILLYQYTPEELDLNTPNSEGLTPLDIAILTNNVPIARILLRIGAKESPHFVNMESRS
MHLSTLVQEAQQRVSELSAQVMSEGLSMDNTDKEKQLKAWEWRYRLYKRMKAGYEHARAPEAPTNVCFMV
TSSTSLTVTFQEPLSVNSAVVTKYKVEWSCSEDFSPLAGEIIMDNLQSLRCTITGLRMGQSYYARVSAYN
MKGWGPSQTTTPACASPSNWKDCDGREPRHWGRTEALERLLQQVRAAHQHFSCRESSKLHNAGRKQSVSR
SLKHLFHSSNKFVKTLKRGLYIAVIFYYKDNLLVTNEDQIPIVEIDDSHTSSIMQDFLWFTKLSCMWDDI
RWLRQNMSISMSSSTALQARQKMVSATAQLQNLLGTHNLGRVYYEPIKDRHGNILIVTIREVETLYSFFN
GKWMQISKLQSQRKSLSTPEEPTALDILLITIQDTLSYHRRSQQRLPPGLYLGYLKLCSSVDQIKVLVLQ
KLPNILCHVKIRDNSNVSKDEWEWLQMLSGLESVESVDHASDCPTWLFFSELQMAVKALLKQINLPLRQA
KHFRLYTQEVLELGHNVSFLLLLPASDDVCTAPGQNNPYTPHSGFLNLPLQMFELVHFCCYKEKFFSLYC
RLSAVIELDSLKTQQSLREAISDGEVAAAKQRHQQVLDYIQQIDEIWREMRWITEALQYARYKQPVAGLL
ITKLVDLSEEQNQKKINSTSSHLDCLPSPPPSPETRSQRRKALSDSQPCSDEEGCSEVFLPTDSDYDSSD
ALSPRELDLVYSSSHDISQQAAGGLGGSAPDVLQVHDMKPHLTLKEDPKGGSDLDASAEYCTEYMNSLTM
GGFTSKSLDKTSNSRQPLSFLGKKKKLGKHQHYNYFSRHHRWLRVHSETQPASLSEGVYTQHLTGATELS
QEPTSSEQIRIPIDGPRSTFLPHASSLPEDGKGKYHESKPNIRRIYVEPYKTTLLGEEGKPWVLSMQSVE
RGDLHDTTGQEMGLDDQSNSPISEVFSSTL

>Haplochromis-d XP_042069085.1 ankyrin repeat and fibronectin type-III domain-containing protein 1 isoform X4 [Haplochromis burtoni] derived
MALTQETPPPTVASASGSGGVSLPVLEDSTGPLQSPGTSGRYDTRKNRRLPGVMTQQMQNLQLSQTRKCP
GGPASPNAAKRLYRNLSEKLRGSTSSFEDAYFFGKTDRLRKASTMQGSDCIFEAVEQQDLDAVQILLYQC
SAEELDLNTPNSQGLTPLDIAIMTNNTPIAKLLLKAGGKESPHFVSVESREAHLNSLVLEAERRAVDLAA
QAQRDGLSLEACHKDKQLRAWEWRCKLYKRMRTGFQHARAPEAPSMVRLSVSSSSTLTVTFQEPQCLNST
VVTKYRVEWSCLKDFSLLAGEMVLDNLQSLKCTISSLTTGRLYYVRVSAYNMKGWGPPASSLPPSAAPSN
WRESDGREPRRRGHIEAMERLLQQVRATHTHYCCGDASKLQNPSRKQSVSRSLKHLFNSSNKFVKTLKRG
IYLAAVFYHKDSLLVTAEEQIPIVEVDDSYSSSLMQDFLWFTKLSCMWEDVRWLRQSMSVSMSSSSTLQA
RHKMLTAAGQLQNLLGTHNLGRVHYEPIKDRHGNVLLVTIRDTESQHSLFSGKWMQVTKLQSQRKSLSTP
EEPYALDILIITIQDILAYQRRSTHRLAPGLYLGYLKLSSSVDQIKVLVSQRTPNMLCHTRVRDNANVSR
EEWDWIQTLAAAGEKEDDQGAGPRAESHAPLLYYELQTAIKSLLKHINLPLHQARHFRLYSQEVVELGHG
VSFLLLLPAADDVCSAPGQSNPYTPLSGFLHLPLQMFELVHFCTYKEKFISLYCRLSSVLDLDALITQQA
LREAITDGEVATAKQRHQLILDYIQQLDEMRRDLRWITDALQYARYKQPRGGVPITCLVDASVPESDSGQ
QKTDSTSSNMDYLPTPSPSPELRRRKAISESLPGSDEDASSEVFLPTDSDYDSSDALSPRDLDLLYSPGQ
DLSQQALRLLGGSAPDVLQINELRYSVCPAKDLPLSPVVKDPKDAPLSSPLLPRSPSRSRTLPTSPSLPL
SPRFSKDLPLSLSPALFDTTRTLEGLSLSKSHHEGPAPLRTLANPPAKRKILSRSHRGQYFSGPQRWLRG
HSGESHTGSLSEGIYTKQLDPDLPLPGDLPSPDGTTYVSHASCVLESRKTRHREPRPHVRRIFVEPCKEL
SPGHERRGWEEEEQETVVMEKVRAAGVSVVVEGEEPEGATAQEVDSDDQTNAQVSEILSSTL

>Latimeria-d XP_014346212.1 PREDICTED: ankyrin repeat and fibronectin type-III domain-containing protein 1 [Latimeria chalumnae] derived
MIQMPHCYDCVYCLSCCWCMQFQGSKNKITRFAQRLNQKQIGQSKSDGLNKDLESTYSPSTSLSLDRNLH
LKMTQQMQNLHLSHGKKSSGPSSPNAAKRLYRNLSEKLKGSHSSFEEVYFVGKSDRLRKPSANFQCSEAL
FEVVEQQDLDGVQILLYQYTAEELDLNTPNSEGLTPLDIAIMTNNVPIARMLLRAGAKESPHFFSLESRA
MHLSTLVHEAQQRVSELSAHVVSEELNMDTTEKEKQLRAWEWRYRLYRRMKTGFEHARAPEAPTNVRLTV
TSSTSLTVTFQEPLSVNSAIVTKYKVEWSCSKDFSSLAGEITMDNLQSLRCTITGLITGKAYYVHVSAYN
MKGWSPPQTTTPTCAVASNWKEYDGREPRHRGQIEALERLLQQVQAAHQHYSCRENSKTQSTSRKQSVSR
SLKHLFHSSSKFVKILKRGLYVAVVFYHKDSILVTNEDHLPIVEIDDSSTSSMMQDFIWFTKLSCMWEDV
RWLRQNMSVSMSSSTSLQARQKMLAAVAQLQNLLGTHNLGKVYYEPIKDRHGNVLIVTIREVESLYSYLN
GKWMQISKLQSTRKSLSTPEEPTALDILLITIQEKLSYQKRSQQRLLPGLYLGYLKLYSSVDRIKVLVSQ
RLPNVLCHVKIRDNSNVSRDEWEWIQKLSGLEPVESVDHALDCHTQLFFDGLQMAVRALLKQINLPPHQA
KHFRLYTQEVLELGHNVSFLLLLPASDDVCSAPGQNNPYTPHSGFLNLSLRMFELAHFCTYKEKFISLYC
RLSAVLELDSLITQQSLREAISDSEVAAAKQTHQQVLDYIQQMDETWREMRWIMDALQYARYKQPSGGLP
ITWFIDFSEKHTQEKTNSTSSHLDYLPSPSPSPEPRRRKAMSDSQPCSDEEGCSEVFLPTDSDYDSSDAL
SPRELDLVYSSSHDISQQAVSGLSGSAPDVLQIHDVKPCLNVKDDSKVYSNFDIDTENCTKNLGNLSVSG
ITPKSVDKTVNSKHLNFMGKKKVSKHQHYNYFSRHHRWLRVHSESQSVSLSEGIYTQHLHQGTDLPQESI
SDAQIQIPSEFPQKIILPHASSLPEDGKDKYKGSQQNVRRIFVEPCKKTPSSEDRKAWTLSIGESQLIGS
EMDSPSLVGQEIDSDDQTNSQASEVFSSTL

>Mauremys-d XP_039357500.1 ankyrin repeat and fibronectin type-III domain-containing protein 1 isoform X1 [Mauremys reevesii] derived
MTQQMQNLNLSQTKKNSGPSSPNAAKRLYRNLSEKLKGSHASFDEAYFRARSDRLSLRKTSVNFQCNEAM
FEAVEQQDLDAVQILLYQYTPEELDLNTPNSEGLTPLDIAILTNNVPIARILLRIGAKESPHFVNMESRS
MHLSTLVQEAQQRVSELSAQVMSEGLSMDDTDKEKQLKAWEWRYRLYKRMKAGYEHARAPEAPTNVCFMV
TSSTSLTVTFQEPLSVNSAVVTKYKVEWSCSEDFSPLAGEIIMDNLQSLRCTITGLRMGQSYYARVSAYN
MKGWGPSQTTTPACASPSNWKDCDGREPRHWGHTEALERLLQQVRAAHQHYSCRESSKLQNAGRKQSVSR
SLKHLFHSSNKFVKTLKRGLYIAVIFYYKDNLLVTNEDQIPIVEIDDSHTSSIMQDFLWFTKLSCMWDDI
RWLRQNMSISMSSSTALQARQKMVSATAQLQNLLGTHNLGRVYYEPIKDRHGNILIVTIREVETLYSFFN
GKWMQISKLQSQRKSLSTPEEPTALDILLITIQDTLFYHRRSQQRLPPGLYLGYLKLCSSVDQIKVLVLQ
KLPNILCHVKIRDNSNVSKDEWEWLQMLSGLESVESVDHASDCPTLLFFYELQMAVKALLKQINLPLRQA
KHFRLYTQEVLELGHNVSFLLLLPASDDVCTAPGQNNPYTPHSGFLNLPLQMFELVHFCCYKEKFISLYC
RLSAIIELDSLKTQQSLREAISDREVAAAKQRHQQVLDYIQQIDEIWREMRWITEALQYARYKQPVAGLL
ITKLVDLSEEQNQKKINSTSSHLDCLPSPPPSPETRSQRRKALSDSQPCSDEEGCSEVFLPTDSDYDSSD
ALSPRELDLVYSSSHDISQQAVGGLGGSAPDVLQVHDMKPHLTLKEDPKGGSDLDASAEYCTEYMNSLTM
GGFTSKSLDKTSNSRQPLSFLGKKKKLGKHQHYNYFSRHHRWLRVHSETQPASLSEGVYTQHLTGATELS
QEPTSSKQIRIPVDGPRSTFLPHASSLPEDGKGKYHESKPNIRRIYVEPYKTTLLGEEGKPWVLSMQSVE
RGDLHDTTGQEMGLDDQSNSPISEVFSSTL

>Megalops-d KAG7491711.1 hypothetical protein MATL_G00007390 [Megalops atlanticus] derived
MSLEADKNCLLVSQEPRAPFQTAEEREEIPGMGEDSVLEMLSYSKFTDLETWLCMPSTLLPRSLESPRGA
SPPLTHRETADVANESRPLENDGLLLASPLERDAVFLAPSQMLPVSTEPPSPEPLPPVSIAPSVSSSVSP
LRESTPTGVSVRKRRRLAASPGGLHWNSAENIQSSSTNNNQSMHGALQREYDRAELSPVSEAKRSSSSDT
SNHASIWADQCKLALRKSVSVDDRLFQQPHKEQHRLLSRLERGKNKLRNIHSLGSTGRYETRKKSESKIT
RLAQRLNQRQSDALIKDFKPLFFTVSPGNSQSLDRNFSVSMTQQMQNLQLSHNKKSSGPASPSAAKRLYR
NLSEKLKGSHSSFDEAYFFGRSDRFRKASNMQSSEALFEAVEQQDLDAVQILLYQYTADELDLNTPNSEG
LTPLDIAIMTNNVPVAKLLLKAGARESPHFVSLESRAGHLSTLVQEAGRRVSELSAQVQSEGLSLDTSEK
EKQLKAWEWRYKLYKRMKTGFEHARTPDAPASVRLNVTSSTSLTVTFQEPHSVNSAVVTKYKVEWSCLKD
FSLLAGELILDNLQSLRCTITGLSTGRVYYVQVSAYNMKGWGPAQPSFPPSAAPSNWKESEGREPRHRGH
IEAMERLLQQVRATHQHYSCGDTTKLQNPSRKQSVSRSLKHLFHSSNKFVKTLKRGLYVAAVFYHKDSLL
VTNEDQIPIVEIDDSYSSSIMQDFLWFAKLSCMWEDVRWLRQSMSASMSSSSTLQARQKMLAAAGQLQNL
LGTHNLGRVYYEPIKDRHGNVLLVTIREMESLYSFFNGKWMQVSKLQSQRKSLSTPEEPTALDILLITIQ
DILAYQRRSQHRLSPGLYLGYLKLSSSVDQIKVLVPQRVPNMLCHFKVRDNWNVSRDEWDWLQRLSGPVR
VESVDQTADCHTPLFFYELQMAVKGLLKQINLPLHQAKHFRLYTQEVLELGHNVSFLLLLPASDDVCTAP
GQTNPYTLHSGFLNLPLQMFELVHFCTYKEKFISLYCRLSSVLELDALITQLALREAILDSEIATAKQRH
QHILDYIQQMDEMRREMRWITDALQYARYKQPLGGVPITWLVDPKVETAVQKNDSTSSNMDYLPTPSPSP
EMRRRKAVSDSQPGSDEEGCSEVFLPTDSDYDSSDALSPRDLDLVYSSSQDISQQAVCALSGSAPDVLQV
HEVKYSVCPKDSLEAEACAKNMEGLTLSGSAAKAAEKAPSGKLLANLPTKRKLLSKSQAQHGCFSGPHRW
LRVQSESQASSLSEGVYTQQRDTNLPLESAARGAISVFAELPQSTYVSHATCHLEDRRPPHKEAKQNVRR
IFVEPCKKTSPGQEVSSWARGAVECGSGTDYDSSTVQDVDSDDQTNAQVSEILSSTL

>Meleagris-d XP_019477310.1 ankyrin repeat and fibronectin type-III domain-containing protein 1 isoform X1 [Meleagris gallopavo] derived
MTQQMHNLSLLQSKKNSMPSSPNAAKRLYRNLSEKLKGSHTSFDEAYFRARSDRLSLRKTSVNFQCNEAM
FEAVEQQDLDAVQILLYQYTPEELDLNTPNSEGLTPLDIAILTNNIPIARTLLHVGAKESPHFVNMESRS
VHLCTLVQEAQQRVTELSAQVMNEGLGTDNTEKEKQLKAWEWRYRLYKRMKAGYEHARAPEAPTNVCLMV
TSSTSLTVTFQEPLSVNSAVVTKYKVEWSCSEDFSPLVGEIIVDNLQSLRCTITGLRTGQKYYIHVSAYN
MRGWGPPRRSTPAYASPSNWKDCSGREPGHRGHSEALERLLQQVRAAHQHYNCRESSKLQNTGRKQSVSR
SLKHLFHSSNKFVKTLKRGLYLSVIFFYKDNLLVTNEDQIPIVEIDDSHSSSIMQDFLWFTKLSCMWDDI
RWLRQNMSVSISSSTTLQARQKMLSAAAQLQNLLGTHNLGRVFYEPIKDRHGNVLIVTIREVESLYSFFN
GKWMQVSKLQSQRKSLSTPEEPTALDILLITIQDILSYHKRSQQRLPPGLYLGYLKLCSSVDQIKVLVLQ
KLPNVLCHVKIRDNSNVSRDEWEWIQTLSGSESVESMDHTSDCPTQLFLYELQMAVKALLKQINLPLHQA
KHFRLYTQEVLELGHNVSFLLLLPASDDVCTAPGQNNPYTPHSGFLNLPLQMFELVHFCCYKEKFISLYC
RLSAVIELDSLKTQQSLREAISDSEVAAAKQRHQQVVDYIQQVDEIWREMRWITEALQYARYKQPAAGLP
IKKLVNLSEEHSQKKVSSTSSHLDCLPSPPSSPEARSQRRKAVSDSQPCSDEEGCSEVFLPTDSDYDSSD
ALSPRELDLIYSSPHDISQQAGSGLGGSAPDVLQVHDVKPCLTLKEGLTECSAFDSNAEYCTEYMSNLTM
SGITSKSIDKSSSSRQPLSFLGKKRLGKHQHYNYFSRHHRWLRVHSETQSASLSEGVYTQHLTRSSDLSQ
EPTSSEQLQIPIDESRSTFLPHASSLPEDGKGKYEESRQNVHRIHMAPYKTTFLSEEGKSWAMSMQSVEN
EDVHNAMQQKMGSDDPVGSAVSEVFSSTL

>Melopsittacus-d XP_012983769.2 ankyrin repeat and fibronectin type-III domain-containing protein 1 [Melopsittacus undulatus] derived
MTQQMHNLSLLQTKKNSMPSSPNAAKRLYRNLSEKLKGSHTSFDEAYFRARSDRLSLRKTSMNFQCNEAM
FEAVEQQDLDAVQILLYQYTLEELDLNTPNSEGLTPLDIAILTNNVPIARTLLHVGAKESPHFVNMESRS
VHLSTLVQEAQQRITELSAQVVNEDLGTDNTEKEKQLKAWEWRYRLYKRMKAGYEHARAPEAPTNVCLMV
TSSTSLTVTFQEPLSVNSAVVTKYKVEWSSSEDFSPLAGEIIMDNLQSLRCTITGLRTGQRYYVRVSAYN
MRGWGPPRKSTPEYASPSNWKDCSGREPRHRGHTEALERLLQQVRAAHQHHNCRESSKLQNAGRKQSVSR
SLKHLFHSSNKFVKTLKRGLYLSVIFFYKDNLLVTNEDQIPIVEIDDSHSSSVMQDFLWFTKLSCMWDDI
RWLRQNMSISVSSSTALQARQKMLSAAAQLQNLLGTHNLGRVFYEPIKDRHGNMLIVTIREVESLYSFFN
GKWMQVSKLQSQRKSLSTPEEPTALDILLITIQDILTYHKRSQQRLPPGLYLGYLKLCSSVDQIKVLVLQ
KLPNVLCHVKIRDNSNVSRDEWEWIQTLSGSESVESMDHTSDCPTQLFLYELQMAVKALLKQINLPLHQA
KHFRLYTQEVLELGHNVSFLLLLPASDDVCTAPGQNNPYTPHSGFLNLPLQMFELVHFCCYKEKFISLYC
RLSAVIELDSLKTQQSLREAISDSEVAAAKQRHQQVTDYIQQIDEIWKEMRWITEALQYARYKQPAAGLP
IKKFVDLSEEHSQKKISSSSSHLDCLPSPPPSPEARLQRRKAVSDSQPCSDEEGCSEVFLPTDSDYDSSD
ALSPRELDLIYSSSQDISQQASSGLGGSAPDVLQVHDMKPCLTLKEGLTECSAFDTNAECCTEDTSNLTV
SGLTLKSIDKSSSSKQALSFLGKKKLGKHQHYNYFSRQHRWLRVYSETQSGSLSEGVYTQHLMRPSDLSQ
EPISTEQLNIPIDGSRSTFLPHASSLPEDGKGKYEESRQTVHQIHVEPYKTFLDEDHKSWAVSTQSVEHR
DVHSAMQQKMSPDDQSGSAVSEVFSSTL

>Monopterus-d XP_020472362.1 ankyrin repeat and fibronectin type-III domain-containing protein 1 [Monopterus albus] derived
MSVDSGNTGVLLSSRDSRTSCVFQTADEKDDSPGGGEESVLEMLSYSKFSDLEAWLCMPSSLLPPRAQDS
ICISTTSSSSSSSSTSSHTSSHYSNSPPVSSSSSSSPASNSRCSTCSEPGETDTPLSLLERGPTFLPFTL
RKEMPFLPALSSTPAAVLSSGRSAGDPASQSGVSIRKRRRLAASPGGLHWTSAGSVQQELWSPNLSPGSG
RSIAAAGGGARSLPLAEGGGAPPAWPSDRAALRKTVDGRSLQPTDGAQRHLRLLSRLERGRKKLRSIHSL
GTAGRYDTRKKSDSKISRLAQRWNQRPTGDALIKDLKPLFYTGVPPSSLSLDSRRLPGVMTQQMQNLQLS
QTRKCPGGPASPNAAKRLYRNLSEKLRGSTSSFEDAYFFGKTDRLRKASTMQGGDCIFEAVEQQDLDAVQ
ILLYQFSAEELDLNTPNSQGLTPLDIAIMTNNTPIAKLLLKAGAKESPHFVSVESREAHLSSLVVEAEQR
AADLTAQAQRDGLSLEACHKDKQLRAWEWRCKLYKRMRTGFQNARAPEAPSVVRLSVSSSTTLTVTFQEP
QCLNNTVVTKYRVEWSCLKDFSLLAGETVLDDLQTLKCTISGLTTGRLYYVRVLAYNMKGWGPPASSLPP
SAAPSNWRESDGREPRRRGHIEAMERLLQQVRATHTHYCCGDASKLQNPGRKPSVSRSLKHLFNSSSKFV
KTLKRGIYLAAVFYHKDSLLVTAEDQIPIVEVDDSYSSSLTQDFLWFTKLSCMWEDVRWLRQSMSVSMSS
SSTLLARHKMLTAAGQLQNLLGTHNLGRVHYEPIKDRHGNVLLVTIRDTESQHSLFSGKWMQVTKLQSQR
KSLSTPEEPYALDVLIITMQDILAYQRRGTHRLAPGLYLGYLKLSCSVDQIKVLVSQRTPNMLCHTRIRD
NANVSREEWDWIRKLSAVGEKESEEAEPRAESHTPLLYYELQTAIMSLLKHINLPLPQCSAPGQSNPYTS
MSGFLHLPLQMFELVHFCTYKEKFISLYSRLSSVLDVDALITQQALREAITDSEVATAKQRHQLILDYIQ
QLDDMRRDMRWITDALQYARYKQPRGGVPITCLVDASAPEEDPSQQKTDSTSSTMDYLPTPSPSPELHRR
KAISDSLLGSDEDGSSEVFLPTDSDYDSSDALSPHEMDLLYSPAQDLSQQAAHSLGSNAPDVLQVHELRY
SICPPRDLPLSPVVKDPKSKDAPLSSPLLPHSPSLSKDAPRSPSLSRTLSTSPSLPLSPRYSRDLLLSLP
LSPVLSDTTKTLEGLSVSNSQQEAVPPLKGLANPPAKRKLLSKSHRGQYFSGPQCWLRGHSSESHTGSLS
EGIYTKQLDLDLPLARDLPSPQGTTFVSPASSSLESRKGRHREPRPHVRRIFVEPCKELSPGHERNSWEE
EQGEEVMQKVKAAGVSVVVAQVESGGEEEEPEGATAPDVDSDDQTNAQVSEILSSTL

>Nanorana-d XP_018409570.1 PREDICTED: ankyrin repeat and fibronectin type-III domain-containing protein 1 [Nanorana parkeri] derived
MTQQMQNLQLTQSKKITAPSSPNAAKRLYRNLSEKLKGSHSSFDEAYFKARADRFRKPSVNFQCNEAIFE
AVEQQDLEAVQILLYQYTADELDLNTPNSEGLTPLDIAIMTNNVPIARILLKAGGKESPHFVSLESRSMH
LSTLVEEAQQRMNELSAKIQIEGLGIDSSEKEKQLKSWEWRYRLYKRMKTGYEHARVPEAPTNVCLMITS
SSSLTVTFQEPLSVNSAVVTKYKVEWSTSSDFTPLAGEIIVDHLQSLKCTITSLTMGKEYYVRVSACNMK
GWGPAELSSPACASPSNWKDYDGREFRHKGQIEALERLLQQVRAVHQHYSCRESAKLQNPSRKQSVSRSL
KHLFHSSNKFVKTLKRGLYIAVIFHYKDNMLVTNEDHIPIVEIDDSCTSSIMQDFVWFTKLSYMWDDIRW
VRQSMSISMSSSTALQARQKMLAAAAQLQNLLGTHNLGRVYYEPIKDKHGNVLIVTIREVETLYSFFNGK
WMQISKLQSQRKSLSTPEEPSALDILLITIQEMLNYQKRGQQRLSPGLYLGYLKLCSSVDKIKVLVSQRV
PNMLCHVKIRDNSNISKDEWEWIQNLSMAENLDSMELSLDAHTHMLLCDLQTAVKALLKQINLPLHQAKH
FRLYTQEVLELGHNVSFLLLLPASDDVCSAPGQSNPYTPHSGFLHLPLQMFELVHFCCYREKFISLYCRL
SAIVELDSLISQQALREAISDDEVAAAKQRHQQVLDYIQTSPFPKGVIVPVLEAEKFQEFYSNFFTVSKA
KRRGRTIHDLKVLNRFLQVQKFCMDSTKSIITSLQQAESLVLVDIKDAYLHIPHFSCSLTCCGHM

>Nothoprocta-d XP_025902707.1 ankyrin repeat and fibronectin type-III domain-containing protein 1 [Nothoprocta perdicaria] derived
MTQQMHNLSLLHTKKSSGPSSPNAAKRLYRNLSEKLKGSHTSFDEAYFRARSDRLSLRKTSMNFQCNEAM
FEAVEQQDLDAVQILLYQYTAEELDLNTPNSEGLTPLDIAILTNNVPIARTLLQVGAKESPHFVNMESRS
AHLSTLVQEAQQRVTELSAQVMNEGLGMDSTEKEKQLKAWEWRYRLYKRMRAGYEHARAPEAPTNVCLMV
TSSTSLTVTFQEPLSVNSAVVTKYKVEWSCSEDFCPLVGEIIIDNLQSLRCTITGLRTGQRYYVHVSAYN
MRGWGPPRKSTPVYASPSNWKDCSGREPRHRGHTEALERLLQQVRAAHQHYNCRESSKLQNAGRKQSVSR
SLKHLFHSSNKFVKTLKRGLYLSVIFFYKDNLLVTNEDQIPIVEIDDSHSSSIMQDFLWFTKLSCMWDDI
RWLRQNMSISVSSSTTLQARQKMLSAAAQLQNLLGTHNLGRVYYEPIKDRHGNILIITIREVESLYSYFN
GKWMQICKLQSQRKSLSTPEEPTALDILLITIQDILSYHKRSQQRLPPGLYLGYLKLCSSVDQIKVLVLQ
KLPNVLCHVKIRDNCNVSKDEWEWIQTLSGSESVESMDHTSDCPTQLFLYELQMAVKALLKQINLPPHQA
KHFRLYTQEVLELGHNVSFLLLLPASDDVCTAPGQNNPYTPHSGFLNLPLQMFELVHFCCYKEKFISLYC
RLSAVIELDSLKTQQSLREAISDSEVAAAKQRHQQVTDYIQQIDEIWRETRWITEALQYARYKQPAPGLP
IKKLVDLAEERTQKKISSTSSHLDCLPSPPASPETRSQRRKAVSDSQPCSDEEGCSEVFLPTDSDYDSSD
ALSPKELDLIYSSSNDISQQAGSGLGGSAPDVLQVHDMKPCLTLKEGLKECSAFDTNAEYCTEYMSNLTM
SGLTSKSIDKSSSSRQPLSFLGKKRLGKHQHYNYFSRQHRWLRVHSETQSGSLSEGVYTQHLLRSTDLSQ
EPTSTEQIKLPANGSRSTFLPHTSSLPEDGKGKYEESRQHLHRIHVEPYETTLLHEEGKSLAVSPQSVEH
KGVHDAMQQQTGPDDQSGSSVSEVFSSTL

>Oryzias-d XP_023805304.1 ankyrin repeat and fibronectin type-III domain-containing protein 1 isoform X2 [Oryzias latipes] derived
MQNLQLSQSRKCPGGPASPSAAKRLYRNLSEKLRGSTSSFEDAYFFGKTDRLRKASVSECIFEAVEQQDL
DTVQILLYQFSAEEVDLNTPNSQGLTPLDIAIMTNNMPIAKLLLKAGGKESPHFVTAESREAHLRSLVEE
AERRAAELAAETQRDGQCLEACHQDKQLMAWQKRSKLYKRMRTGFQHARPPDSPSRVRLSVTSSTTLTVT
FQEPQCLNSTVVTKYRVEWSCLKDFSLLAGEVVLDNLQNLRWTIGNLSTGRLYYVRVSAYNMKGWGPPAT
SLPPSAAPSNWRESAVQKPRRRGQIEAMERLLQQVRATHTHYCCGDTSKMQNQSRKQSVSRSLKHLFNSS
NKFVKTLKRGIYLAAVFYHKDSLLVTAEDQIPIVEVDDSYSSSLMQDFLWFTKLSCMWEDVRWLRQSMSV
SMSSSSTLQARHKMLSAASQMQNLLGTHNLGRVHFETIKDRHGNVLLVTIRDTDSQHSLLSGKWMQVTKL
QSQKKSLSTPEEPYALDILIITMQDILAYHRRSCHRLTTGLYLGYLKLSSSVDQIKVLVSQRTPNMLCHT
RIRENGNVSREEWEWIQMLAAAGRKGCSEGDSKGEKPQAESHTPILYYELQTALKSLMKHLNLPLHQAYH
FRLYSQEVVELGHGVSFLLLLPPADDVCSAPGQSNPYTFLSGFLQLPLQMFELIHFCTYKERFISLYCRL
SSVLDLDSLITQQALREAITDSEVTTAKNHHQLILDYIQQLDEMRRDLRWLTDALQYARYKQPCGGLPIM
CLMDAKSPDSDSHHQSTDSPSSTMNFLPTPSPSPSPEHHRRKAISDSDYDSSDALSPRDQDLLCSPDLSQ
QAGYLLGGSAPDVLQIQELRYSTCSPTESPPSTTTKDTTLTSPCLSLDSSSAFSLSQHPRRPRIHMSPSL
PFCPSFSNDPPLPLQLSASLSDTTKTLESLSLSKEGTATAGWLTNPPTKRKLLSRSHRSQYFSGPQRWLR
GNSGESLTGSLSEGIYTKQIEPDLPLSGDLPSPQGPTYISHVSCILENHKSPLKEPWPPVHRICVEPCWE
KRSKNELAGKVVAASVSVVVEQVESGRIGANAEEATTQEMDSDDQTNSQMSEILSSML

>Pogona-d XP_020641852.1 ankyrin repeat and fibronectin type-III domain-containing protein 1 [Pogona vitticeps] derived
MTQQMQSLQLSQTKKNNPPSSPNAAKRLYRNLSEKLKGSHSSFDEVYFRTRSDRLSLRKSSVNLQCCEAM
LEAVEQQDLEAVQILLYQYTPEELDLNTPNSEGLTALDIAVLTNNVPIAKLLLKVGARESPHFVDMESRS
IHLNHLVQEAQQRVNDLSAQVMNDGLSTDSCEKEKQLKAWEWRYRLYKRMKSGFELSRAPEAPTNVCLMV
TSSTSLTVTFQEPHSMNSAVVTKYKVEWSCSEDFSPLVGEIIMDNLQSLRCTITGLTMGRSYYVRVYAFN
MKGWGQPQTSTPSCAAPSNWKDYDGREPRHRGQIEALDRLLQQVRASHQSHSCRDSAKLQNAGRKQSVSR
SLKHLFHSSNKFVKTLKRGLYLAVIFYYKDNMLVTNEDQIPIVEIDDSHASNIMQDFLWFTKLSCMWDDI
RWLRQNMSISVSSSTTLQARQKMLSATAQLQNLLGTHNLGRVYYEPIKDRHGNIIIVTIREVETLYSFFN
GKWMQISKLQSQRKSLSTPEEPTALDILLITIQDILSYHRRSQQRLAPGLYLGYLKLCSSVDQIKVLVLQ
KLPNILCHVKIRDNSNVSREEWEWIQNLSGADSMENMDHAAECPTRLFFELQMATKALLKQINLPLRQAK
LFRLYTQEVLELGHNVSFLLLLPASDDVCTAPGQNNPYTPHSGFLNLPLQMFELVHFCSYKEKFISLYCR
LSAVIELDFLSTQQSLREAISDSEVAAAKQRHQQVLDYIQQIDEIWREMRWINEALQYARYKQPSGGLPI
TKIVDLSEEPVQKKISSTSSHLDCLLSPPPSPETETHRRKAANDSQPYSDEEGCSEVFLPTDSDYDSSDA
LSPRELDLVYSSSQDISHQAVSCLSGSAPDVLQIHDLKPCLTPKQNVRRGSTLETEVDQSTENMQTLSLG
GLSPKTTEKYPSLRQPLSFLGKKKHGKHQHYSYFSRHHRWLRVHSETQSVSLSEGLYTPHLTRAMEFSHE
PASGEQISISVDCPRGTFLPHASSLPEEGKGKYEELRPSIHRIYVEPFKATLSGEEDKPWSLSTRPGGGH
EDLHSPTEQGKLSEDRSNSSITEVFSSNL

>Pungitius-d XP_037320193.1 ankyrin repeat and fibronectin type-III domain-containing protein 1 isoform X1 [Pungitius pungitius] derived
MTQQMQNLQLTQNRKCPGGPASPSAAKRLYRNLSEKLRGSSSSFEDAYFFGKTDRLRKASTMQGGDCLFE
AVEQQDLDAVQILLYQFSAEELDLNTPNNQGLTPLDIAVMTNNTPIAKLLLKAGAKESPHFLSPEGREAH
LSALVLEAEQRASELASQAQMEGVSLEVCQRDRHLRAWEWRSKLYRRMAAGLQHARAPETPSMVRLSVSS
STSLMVSFQEPLSLNSTVVTKYKVEWSCLKDFSLLAGEIVLDNLQTLKCIISNLTTGRLYYVRVSAYNMR
GWGPPSSALPPSAAPSSWRDSDGQEPRRRSHIEAMERLLQQVRATHTHYCCGDTSKLQNPSRKQSVSRSL
KHLFNSSNKFVKTLKRGVYLAAVFHHKDSLLVTAEDQIPIVEVDDSYSSSLTQDFLWFTKLSCMWEDVRW
LRQSMLVSMSSSSTLQARHKMLSAANQLQNLLGTHNLGRVHYEPIKDRHGNVLLVTIREVENQHSLLSGK
WMLVTKLQSQRKSLSTPEEPYALDILIITIQDILAYQRRSTHRLAPGLYLGYLKLSSSVDQIRVLVSQRT
PNMLCHSRIRENANVSKEEWDWIRSLSAAGDQGEEAEPRAESHTPLLYYELQTSIRSLLKLLNLPLAQAR
LFRLYSQEVVELGHGVSFLLLLPAADDVCSAPGQSNPYTPLSGFLHLPLQMFELVHFCSYKEKFISLYCR
LSSVLDLDALITQQALREAITDSEVATAKQRHQLVLDYIQQLDEMRRDLRWITDALQSARYKQPAGVPVS
RLVDASEAESRKTKTSSTSSTTDFLPTPSPSPELHQRMGVSEALGSDEDESSEVFLPTDSDYDSSEALSP
RELDLLYSPPQDLSQQALHSLGGSAPDVLQIHELRYSVCPPADLPLPPLLPQCLSRTSPADPCLSLPLSP
ALCDTTRTLEGLQLSERVAPPLPQPGAFANPPVKRKLLSRSHRGQYFSGPQRWLRAKGGEETLTGCLSEG
VYTKQPDLPPPRDATFVSHASCVLESRKGRQQEQRPHVRRIFVEPRHTGRSWEEEEEEVKAEEGAGLEGC
AAQEVDSDDQTNAQVSEILSSSL

>Rana-d XP_040186632.1 ankyrin repeat and fibronectin type-III domain-containing protein 1 [Rana temporaria] derived
MTQQMQNLQLTQSKKITAPSSPNAAKRLYRNLSEKLKGSHSSFDEAYFKARADRFRKPSVNFQCNEAIFE
AVEQQDLEAVQILLYQYTAEELDLNTPNSEGLTPLDIAIMTNNVPIARTLLKTGAKESPHFVSLESRSMH
LSTLVEEAQQRMSELTAKIQNESLGIDSSEKEKQLKSWEWRYRLYKRMKTGYEHARVPEAPTNVCLLITS
SSSLTVTFQEPLSVNSAVVTKYKVEWSISSDFSPLNGEIIVDHLQSLKCTITGLTMGKEYYVRVSACNMK
GWGPVELSSPACASPSNWKDYDGQELRHKGQIEALERLLQQVRAVHQHYSCRESAKLQNSSRKQSVSRSL
KHLFHSSNKFVKTLKRGLYIAVIFHYKDNMLVTNEDHIPIVEIDDSCTSSIMQDFVWFTKLSHMWDDIRW
LRQSMSISMSSSTALQARQKMLAAAAQLQNLLGTHNLGRVYYEPIKDRHGNVLFVTIREVETLYSFFNGK
WMQISKLQSQRKSLSTPEEPTALDILLITIQDILNYQKRSQQRLSPGLYLGYLKLCSSVDQIKALVSQRV
PNMLCHVKIRDNSNISKDEWEWIQNLSMVENLDSMELSLDAHTHLFLYDLQIAVKALLKQINLPLHQAKH
FRIYTQEVLELGHNVSFLLLLPASDDVCSAPGQSNPYTPHTGFLHLPLQMFELVHFCCYKEKFISLYCRL
SAIVDLDSLISQQALREAISDDEVAAAKQRHQQVLDYIQQTDEIWREVRWIMDALQYARYKQPVAGLSIT
KFLDLTEEQIQKKNNSTSSHLDCLPSPSPSPEMHRRKAVSDSQPCSDEEGCSEVFLPTDSDYDSSDALSP
RELDLVYSSSHDFSQQAMFGLSGSAPDVLQVNDMKPCLSLKEECSALEPSAEYCARYMDNLSVVDFSTKS
TDKASNSKHHLSLLGKKRSAKHQHCNYFSRHHRWLRVHSESQSLSEGVYTQHMSQAVDLTEEPTSGQQTM
IPVDSPRSTYLPHASSLPEDSKSKPIVRRIYVEPYKQILHEDETKTWTLNIDGSRSPAKEPTLQIIAAPD
TDPDEKENLQLPEVFSSTL

>Rhinatrema-d XP_029456551.1 ankyrin repeat and fibronectin type-III domain-containing protein 1 [Rhinatrema bivittatum] derived
MTQQMQNLQLSQTKKTSAPSSPNAAKRLYRNLSEKLKGTHSSFDEAYFRARSDRCRKTSVNFQCSEALFE
AVEQQDLDAVQILLYQYTADELDLNTPNSEGLTPLDIAIMTNNAPIARILLRTGAKESPHFVTMESRSVH
LSRLVLEAEQRVSELSALVQSEGLGADSAEREKQLKAWEWRYRLYKRMKAGYEHARAPEVPTNVCLIVAS
SKSLTVTFQEPLSVNSAVVTKYKVEWSCSSDFSPVAGEIILDNLQSLKCAITGLVTGQSYFVRVAACNMK
GWSPPEAASPASAAPSNWKDFDGREPRHKGQIEALEHLLQQVREAHQHYSYRENSKLQNPSRKHSVSRSL
KHLFQSSNKFVKTLKRGLYIAVIFYYKDSMLVTNEDQIPIVEIDDSHTSSIMQDFLWFTKLSCMWDDIRW
LRQSMSISMSSSTALQARQKMLAAAAQLQNLLGTHNLGRVYYEPIKDRHGNVVIVTIREVETLYSFFNGK
WMQISKLQSQRKSLSTPEEPTALDILLITIQEILSYQKRSHQRLLPGLYLGYLKLCSSVDQIKVLVPQRL
PNVLCHVKIRDNGNVSRDEWEWIQTLAGSESVESLDHALDNCNQSLLYEIQVAVKALVKQVNLPLLQAKH
FRLYTHEVLELGHNVSFLLLLPASDDVCTAPGQSNPYTPHSGFLNLPLQMFELGTLTCFT

>Rhincodon-d XP_020372038.1 ankyrin repeat and fibronectin type-III domain-containing protein 1-like [Rhincodon typus] derived
MTHPIREPLQRRKSLGPMSPNAAKRLYRNLSFRLKGGSSSDEACLIKKIEKERSKKSSSLNIQYDSIFDA
VEHEDLDAVQRILDQPGTQDDLNEVTSNGLVPLDIAVLTNNISMASLLMNAGARDNHQFNEGNWDMHLTT
LVSKATQKIAELLELRTETSEADFYSKTRELRTWRFRQKLYKQMKAAFENAHVPDSPEKVYLSVIGSTSL
RVTFQEPARSSTLIITRYKVEWSYTETFESTVGAATVEDLKTLQYAIEGLNTGTLYHVRVSAYNVKGWGP
AKVSTPPCANPSSWKECADVKLRQKDQSQAVQKLLEQIKAPHHRSFFLETCTVHTPSKKLSVSRSLKYLF
QNTSKFVKTLQRGVYLAAIFFYKENILVTNEDQIPIVEIDSSCSGSDMQEFLWFSKLSCMWKDIQWLQQG
MNSALSSSSSVLQTRQKMLLAVSQLQSALGTQDLGQVHFEPIKDKLGNVLILTIKELRPSQVLENVRWIA
LSKLHNYRKSVSAFESFTALDMLFMTLKDKLDYHLRVNQALPPGLYLGYLKLCSSVDQIKVLVPYRVPNV
LCHTKIRDNKNVSREEWEWLRNVSSLTDSIATEGNTGSSLCSFLDGLRTAVKSLLQQLDMALGQAADFRL
YTQEVLEFGREVSFLLLLPPSDDVCSAPGQDGHPSGFLTLPLQIFELVHFSTYEQELFSKYCQTSILLEL
DSLLSQQALREAIDDTELIEAKEKHGQVTDLIQQLDDIWREVRWITDVLQYARYRQPPTGTPLCWILEIS
SIMEVNEKPESVTDHVNSTASSPVDDRKRERPDCKEITDEDDVFWPMERDCDLKLSLSSDQLVWMDPQRS
EYHHSRTSIVMDTDSKNPLQHVDLHRGQHRYKGADREFHSTGSLEFTERTLKEASVYKFWSQPGSMDEGT
EEFDREGPYSFTSEIVQHISLPGCSLVEWIKTSQET

>Scleropages-d XP_018616900.1 ankyrin repeat and fibronectin type-III domain-containing protein 1 isoform X1 [Scleropages formosus] derived
MSLEADKNSFVVSKERSTSCGFQGAEEKEEIPGMGEDSVLEMLSYSKFTDLETWLCMPSTLLPRSLESLC
ATSQSLTPSETADAEKKPRPPEGDTPFLSPPTMAPQSSRSPSPIPMGSPVPSSLDSSGSSVQGGVSVRKR
RRLAASPGGLRWNSSGLLQRDYDTAETLPAPGAKRSPGSDTSLHTGLLGDLQRATLTKSVSVDDRLFQKQ
HKESHKLLTRLERGKNKLRNIHSLGSTGRYETHKKSESKISRLTQRLSPRQNDVLIKDFKPFFLTGCPGT
SQSLDRNLSASMTQQLQNLHLSHNKKSSGPTSPSAAKRLYRNLSEKLKGSHSSFDEAYFFGRSDRFRKPS
AMQSSDALFEAVEQQDLDAVQILLYQYSSDELDLNTPNSEGLTPLDISIMTNNVPIARLLLKAGARESPH
FVSLESRAVHLSTLVQEAQRRVNELSAQTLSEGLDNSDKEKQLKAWEWRYKLYKRMKTGFEHARVPEAPA
NVRLSVTSSTSLTITYQEPLSVNSAVVTKYRVEWSCLKDFSLLAGEMILDNLQSQRCTISGLTTGRTYYV
QVSAYNMKGWGPSQPSLPPSAAPSNWRECEGREPKHRGHIEAMERLLQQVRATHQHYSCGDTSKLQNSSR
KQSVSRSLKHLFHSSNKFVKTLKRGLYVAAVFYHKDSLLVTNEDQVPIVEIDDSCTSSIMQDFLWFAKLS
CMWEDVRWLRQSMSASVSSSSSTLQARQKMLAAAGQLQNLLGTHNLGRVYYEPIKDRHGNVLLVTIREME
SLYSFFNGKWMQVSKLQSQRKSLSTPEEPTALDILLITIQDILAYQRRSQHRLAPGLYLGYLKLSSSVDQ
IKVLVPQKAPNMLCHFKIRDNWNVSRDEWEWLQRLSGPVYVEGENETATCHNPLFFYELQMGLKGLLKQI
NLPLHQAKHFRLYTQEVLELGHNVSFLLLLPASDDVCTAPGQTNPYTLHSGFLNLPLQMFELVHFCTYKD
KFISLYCRLSSVLDLDALITQQALREAISDTEISTAKQRQQHILDFIQQMDEMWRDVRWLTDALQYARYK
QPLGGLPITWLVDPNVETTMQKNDSTSSHMDYLPTPSPSPEMRRRKDSQAGSDEEGCSEVFLPTDSDYDS
SDALSPRDLDLVYSSSQDISQQAVCALSGSAPDVLQVHDIRYSVCRRDGPEAESCAGSMEGLMLTAIPPR
SADRVLSGKLPANLPSKRKLLPRSQAQQGILGRPQRWLRVQSESQATSLSEGVYTQQRDTDLPLVSVAGE
LQCTGSPEVARVLRRDTKQNVRRITVEPCKEASPSQDTCSWTLDVGEYSDTTTVYESSTAQDTDSDDQTN
AQVSEILSSTL

>Scyliorhinus-d XP_038639608.1 ankyrin repeat and fibronectin type-III domain-containing protein 1-like isoform X1 [Scyliorhinus canicula] derived
MLSKMTQPIREPLQRRKSLGPMSPNAAKRLYRNLSFRLKGGSSSDESCLIKKIEKERSKKSSALNIHYDS
IFDAVEHEDLDAVQRILGQAGTQDDLNEVTSNGLVPLDIAVLTNNISMASLLMNAGARDNHQFNEGNWDM
HLTTLVSKAGQKVTELTELRAEASEADFHTKNRELRTWKFRQKLYKQMKAVFENAGVPDPPEKVYLSVTG
STFLRVTFQEPTRNSSLIITRYKAEWSHSETFESRVGVAIVEDLKKLQYAIEGLNTGSLYYVRVSAYNAK
GWGPPKVSTPPCATPSSWKECSQVKLRQKDQSQAVQQLLDQVKAPRHRSFFLETCTVHTPSKKLSVSRSL
KYLFQTTNKFVKTLQRGVYLAAIFFYKENILVTSEDQIPIVEIDSSCSGSDMQEFLWFSKLSCMWKDTQW
LQQGMNSALSSSSSVLQTRQKMLLAVSQLQGALGTQDLGQVHFEPIKDKLGNVLILTIKELRPSQVLENV
RWIALSKLHNYRKSVSAFESFTALDQLFMTLKDKMDYHLRVNQALPPGLYLGYLKLFSSVDQIKVLVPYR
VPNILCHTKIRDNKNVSREEWEWLRNVSSPTDSTATEGNGGCSVYSFLEGLRTAVKTLLQQLDVPLGQAM
DFRLYTQEVLEFGEAVSFLLLLPPSDDVCSAPGQDGHPSGFLTLPLQIFELVHFCTYEQELFAKYCQTSI
LLELDSLLSQQALREAIDNTELIEAKGKHSQVADLIQQLDDIWREVRWITDVLQYARYRQPPTGTPLCWI
LEMSSIVGVNEKPEPVTDHLNSTACSPGYGRKKEPSVCKETTDEDDVFWPMERDCDSELSLSSDQLDSVG
PQSDEHHHSETSFAMETDNPNPRWHFDLHRVQHKHKGADKGFHRTGSLEFTERTLKEGNPCKFWSQPGSM
DEGTAESDQEGSYSFSSEIVQHISLPGCSLVEWIKTSQET

>Sebastes-d XP_037610454.1 ankyrin repeat and fibronectin type-III domain-containing protein 1 isoform X1 [Sebastes umbrosus] derived
MSVDSENSCVLLSSRDSRTSCVFQTEEEKDDVPGAGDESVLEMLSYSKFSNLETWLCMPSSLLLPRALDS
SSSSSHASNHSSNSQPISSSSTSSSPASNCRRSTCSDPGETDTPLRSLESDSTFLTPALLQKEMSFLATS
LLPILSSTPVAAAAALSAGDSVSRGGVSIRKRRRLAASPGGLHWNSAGSVQRDFWSPDLSPVSGGRTTAG
GVGGARSLPLAEGGGAAWASDRAALRKTVSVDDRLLQPAGGEQPHLRLLSRLERGRKKLRNIHSPGTSSR
YDSRKKSDSKVYRLAQRWNQRAAGDALILKPLFNTGIPRSSLSLDSRRLPGVMTQQMQNLQLSQTRKCPG
GPASPSAAKRLYRNLSEKLRGSTSSFEDAYFFGKTDRLRKASTMQGSDCIFEAVEQQDLDTVQILLYQFS
AEELDLNTPNSQGLTPLDIAIMTNNTPIAKLLLKAGGKESPHFVSVESREAHLSSLVSEAERRAADLAAQ
AQKDGLSLEACQKDKQLRAWEWRIKLYKRMRTGFQHARAPEAPSMVRLSVSSSSTLTVTFQEPQCLNSTV
VTRYRVEWSCLQDFSLLAGETVLDNLQTLKCTISSLTTGRLYYVRVSAYNMKGWGPPFSSLPPSAAPSNW
RESDGREPRRRGHIEAMERLLQQVRATHTHYCCGDTSKLQNPSRKQSVSRSLKHLFNSSNKFVKTLKRGI
YLAAVFYNKDSLLVTAEDQIPIVEVDDSYSSSLMQDFLWFTKLSCMWEDVRWLRQSMSVSMSSSSTLQAR
HKMLTAAGQLQNLLGTHNLGRVHYEPIKDRHGNVLLVTIRDTESQHSLFSGKWMQVTKLQSQRKSLSTPE
EPYALDVLIITIQDILAYQRRSTHRLTPGLYLGYLKLSSSVDQIRVLVSQRTPNMLCHTRVRDNANVSRE
EWDWIQTLSAAGDKSEEAESSEESHAPLLYYELQTSIKSLLKLLNLPLHQARHFRLYSHEVVELGHGVSF
LLLLPAADDVCSAPGQSNPYTTLSGFLHLPLQMFELVHFCTFKEKFINLYCRLSSVLDLDALITQQALRE
AIADSEVATAKQRHQLILDYIQQLDEMRRDLRWITDALQYARYKQPRGGVPITCLVDADAPESDSGQQKT
DSTSSNMDYLPTPSPSPELRRRKAISDSLLGSDEDGSSEVFLPTDSDYDSSDALSPREMDLLYSPAQDLS
QQALHSLGGSAPDVLQIHELRYSICPPTDLSLLPHSPSLSKDFPLSPGGLHRSPSLSRTLPTSPSLPLSP
MFSKDLPLSLPLSPALSDTTETLEGLSLSKEGVVAPLRALANPPAKRKLLSRSHRGQYFSGPQRWLRGHS
GESHTGSLSEGVYTKQLDPDLPPPGDATYVSHASCVLESRKGRHREPRPHVRRIFVEPCKELSPGRERRR
WEEGEVTEEVTDEVTEEVRAAGVSVVVEGEEPRGVAAQDVDSDDQTNAQVSEILSSTL

>Sinocyclocheilus-d XP_016360235.1 PREDICTED: ankyrin repeat and fibronectin type-III domain-containing protein 1-like [Sinocyclocheilus anshuiensis] derived
MSYETEKTCLLAPQESQTPCGCHKYEIPGMGEDSVLEMLSYSKFSDLETWLCMPSTMLPRSRDSVCSLPP
PSHENGTGDTGKESRPLENESIHLSQCQERKTHLLPPSPLLPVSASPQSSSPLRTTSTPLPKPTRDSCQG
GVSVRKRRRLAASPGGLHWDVSGSVLRDHDRGETSSLSEVKRFPRSVDSESRVPEPWRERVPLRKTISVD
DRLLQQTPREYHRLLSRIERGKKKLRNINSLGATGRYETHKKSESRISRLAQRLNQRQSDAALIKDFRPL
FLLSGSPGSSQSLDRNFPISMTQQMQNLQLTQSKKGAGPASPSAAKRLYRNLSEKLKGSHSSFEDAYFFG
RSDRIRKVSNIQSSEALFEAVEQQDLDAVQILLFQYTAEELDLNTPNSEGLTPLDISIMTNNVPIAKLLL
KAGGKESPHFVSLESRDAHLSMLVQEAQRRASELSTQVMRESLSLETSDKEKQLKAWEWRCKLYKRMRTG
FEHARPPEAPLMVRLSVTGSTSLTVSFQEPASMNSAVVTKYKVEWSCLNDFSLLAGEMILENLQSLKCTI
SGLTTGRQYNVQVSAYNMKGWGPAQLSQPPSAVPSNWKDCDGRESRRGHIEVMERLLEQVRATHQHFCCG
DTSKLQNPSRKQSMSRSLKHLFHSSTKFVKSLKRGVYIASVFYHKDSLLVTNEDQIPIVEVDDSYSSSLM
QDFLWFTKLSCMWEDVRWLRQSLAVSTSSSSTLQSRQKMLAAAGQLQNLLGSHNLGRVHYEPIKDRHGNV
LLVTVREMDSLYSFFNGKWMQVSKLQSQRKSLSTPEEPYALDILLITIQDILAYQRRSQHRLSSGLYLGY
LKLSSSVDQIKVLVPQRMPNMLCHTKIRDNCNVSRDEWEWLQSLSGPVEVETADQATDCLLFSELQTAIK
GLLHQINLPLHQAKHFRLYTHEVLELGHNVSFLLLLPASDDVCSAPGQTNPYTPHSGFLNLPLQMFELVH
FCSYKEKFISLYCRLSSVLDLDALITQQAFREAITDSEVSTAKQRHQHILDYIQQLDEMWRDVRWITNAL
QHARYKQPLGWVPITWLVDVSVEPPVQKNDSMSSNTDYVPTPSPSPEMRRRKPTIESQPGSDEEGCSEVF
LPTDSDYDSSDALSPRDLDLVYSSAQDLSHQAVHVLSGSAPDVLQIHDLKYSACSKSILDTESCTKDMED
LSLSTYSVKTTDKPSRCKFLADPPTKRKLLSKSHPQRSYFGGPHRWLRVQSESHTPSLSEGIYTRQSDID
LPLETPLSLSHSPTTSYSLDEYRPPYRESKPNVRRIFVESCSKTSPCRDAPHWEEEDTRSRGATARDAGS
GYGTTAEAQDVDSDEQTNEQVSEILSSTL

>Syngnathus-d XP_037133943.1 ankyrin repeat and fibronectin type-III domain-containing protein 1 isoform X1 [Syngnathus acus] derived
MSVDSESPRPLSSSRDSRISCVFRAADDKDDDDVQATGEESVLEMLSCSKLSDLETWLCMPSSLLLPRLL
DSARAPSPSSANSRTAERAAATGQETPYPMSPPVLSSTPAAGVSIGKRRRLAAGPGGLRWKSAGSLLSSE
PDEEEEDGPAQAARGRRPARGGGAAERAAVRKTLSADERLLRPAGAERRHLKLLRNIHSLGTPSRFDSRK
KSDGKLSRLAQRWNRRAAAGDVLIQDLEFYTGIPHTSLSLDRRLPAAMTQQMQNLQLSQGKKVPGGPASP
NAAKRLYRNLSEKLRGSTSSFEDSAFSGKTDRLRKASAMQGGSECLFEAVEQQDPDTVRLLLCRLTVEEL
ELNAPDARGLTPLDVAVMSDNAHVAKLLLKAGAREGPHAVSAEKRQVHLVALEAEAERRVAEAPDDKQLR
AWERRRQLYQRMSGALRHARPPEAPTLVRLSVSSSSTLTVTFREPQQLRPTVITKYKVEWSCLKDFSLLA
GEMLLENLQSLKCTISGLTTGRLYFVRVSACNMKGWGPPACSLPPSAAPSNWRESNGQEPGRRGHTEAME
RLLQQVRATHAHDCCGDASKLQNSSRKQSVSRSLKHLFNSSNKFVKTLKRGIYLAAIFYHKDKLLVTAEE
QIPIVEVDDSYGSSLMQDFLWFTKLSCMWEDVRWLRQSAPAASASSTLQARHKMLSAAGQLQNLLGTHDL
GRVHYEPIKDRHGNVLLVTARDADGQHSLLSGKWVQVAKVQSQRKSLSTPEEPYALDILVITLQDIVAYQ
RRCSQRLAPGLYLGYLKLSSSVDQIRVLVSQRNPNVLCHVRVRENANVSREEWDWIRTLSATDGDDCGEE
AGPESHAPLLYYELQTAIKSLLKNLNLSVQQARHFRLYSQEVVEAGHGVCFLLLLPPADDVCSAPGQPNP
YTPLAGFLHLPLQMFELAHFCSYKEKLISLYCRLSTVLDLDALIAQQALREAITDDEVAAAKRRHGLILD
YIQQLDESRRDLRWLTEALQSARYKQPCGGVPVTCLVDAAPATDSHASGQRKTDSTSSAMDYLPSPEPCR
SDSPPGWDEDASSEVFLPTDSDYDSSDALSPREAEPLSSQALRSLGGSAPDVLHILELRCSALAVNELPP
SLGPDESKDVAAFLPRSPSQCKDLAAFGRASPHSPPLARLPRTSPSPPLSRSQREGSIPNPPSKRKLLSR
SNRGQYFSGPQRWLRGHSQETGSLSEGVYTKQHEPDLPPSQGATHVSRMDCDLASRKGRPREQRPHVRRI
FTDEGVGRSEGAAGQDADSDDQTNTQVSEILSSTL

>Taeniopygi-d XP_030143086.1 ankyrin repeat and fibronectin type-III domain-containing protein 1 isoform X1 [Taeniopygia guttata] derived
MEDVESLGDLGGVFNLKDKYLPKPASTAGKPWLRMTQQMHNLSLLQSKKHSMPSSPSAAKRLYRNLSEKL
KGGHTSFDEAYFRSRCDRLSLRKASTNFQCNEAMFEAVEQQDLDAVQILLYQYTLEELDLNTPNSEGLTP
LDIAILTNNVPIARTLLHVGAKESPHFVTVESRSVHLSMLVQEAQQRVVELSAQAASEGLGTESTEREKQ
LKSWEWRARLYQRMKAGYEHARAPEAPTNVCLMVTSSTSLTVTFQEPLSVNSAVVTKYKVEWSSSEDFSP
LAGEIIMDNLHSLRCSITGLRTGQRYYVRVSAYNMRGWGPPCQSTPEYASPSNWKDCSGREPRHRGHTEA
LERLLQQVRAAHQHHSCRESSKLQNAGRKQSVSRSLKHLFHSSNKFVKTLKRGLYLSVILFYKDNLLVTN
EDQIPIVEIDDSHSSSVMQDFLWFTKLSCMWDDIRWLRQNMAVSVSSSTALQARQKMLSAAAQLQNLLGT
HNLGRVFYEPIKDRHGNMLIVTVREVESLYSFFNGKWMQVSKLQSQRKSLSTPEEPTALDILLITIQDIL
SYHKRSQQRLPPGLYLGYLKLCSSVDQIKVLVLQKLPNVLCHVKIRDNSNVSKDEWEWIQTLSGSEYVES
MDHTSDCPTQLFLYELQTAVKALLKQINLPLHQAKHFRLYTQEVLELGHNVSFLLLLPASDDVCTAPGQN
NPYTPHSGFLNLPLQMFELAHFCCYKEKFISLYCRLSAVIELDSLKTQQSLREAISDSEVAAAKQRHQQV
IDYIQQIDEIWRDMRWITEALQYARYKQPAAGLPIRKLVDLSEERPQKKMSSTSSHLDCLPSPPPSPEPR
IQRRKAVSDSQPCSDEEGCSEVFLPTDSDYDSSDALSPRESDLIYSSSQDISQQAGSGLGGSAPNVLQAH
DMKPCLALREGLTECGALDTGAECCTEQMSSLTMSGLTPKTTDKSSSSKQPLGFLGKKKLGKHQHYNYFS
RQHRWLRVHSETQAGSLSEGVYTQHLMRSPDLSQDPTSSEQVTTAIDGSRSTFVPHASSLPEDGKGKYEE
PRQDVHRIHVQPYGTTFLDEEGESWAVSTESVEHTDVHSAMQQITGPEEQSGSAVPEVFSSTL

>Takifugu-d XP_029707237.1 ankyrin repeat and fibronectin type-III domain-containing protein 1 isoform X1 [Takifugu rubripes] derived
MSVDSENSFLLPTPQDSRTSCIFQATEERDEAPGGGEESVLEMLSFSKFSDLETWLCMPSSLLLPGPLES
TRTSSSSSSSSSSHAPGLSSRPVSCSSSSLPTSDSRRSTYSEPAEGDAAFRSPDFLTLVKEMPSLATPPA
PLLSSTPSSTGPGSVTSAADAQGGVNIRKRRRLAASPGGLHWNSAGLVQRDLWSPERSPVSGRIGGGAGN
LPPPEGGALMCAGERVMLRKTVSVDEQLLQVGGGEQPHLRLLRRLERGHKKACSVQNLGTSPQYDNRKKS
DSKVYRLAQRWNLKSGPGDVLMQNSNPLLIYTGTQRTSASLDRRLPGLMSQQKQNLHLTQDRKCPGGPTS
PSAAKRLYRNLSEKLRGSTSSFEDTHFFGKMDRLRKGSTMPSNEMLLEAVEQQDLDSVQILLYQFSAEDL
DLNTPDSRGLTPLDIAIMTNHIPIAKLLLKAGAKESPHFVSVESREAHLDMLVLEAAQRTADLAARAQRD
GLSAEACQKDEGLQTWEWRTKLYKRMRMGFQHARAPEAPSMVRLSVSSSTTLTVSFQEPQCFNSSVITKY
KVEWSCLQDFSLLAGDVLLDNLQSLKCTISGLTTGRRYHVRVSAYNMKGWGPPAASCPPSAAPSNWRESD
GREPKRRGRIEAMERLLQQVRAAHTHYCCGDVSKLQNTSRKQSVSRSLKHLFNSSNKFVKTLKRGVYLAA
IFYCQDSLLVTSEDQIPIVEVDDSYSSSLMHDFLWFTKLSCMWEDVRWLRQTTSVSTSASSALQIRHKLL
TAAGQLQSMLGTHNLGRVHYEPIKDRHGNVLFVTVRDTESHPSVISGKWMQVSKLQSQRKSMSTPEEPYA
LDILIITIQDLVAFHRHSTKQLTPGLYLGYLKLSSSVDQIRVLVSQQTPNVLCHSRIRDNANVSREEWDW
IQKLSITGEEGKEMSEEAGLQIESHVPLLYYELQSAIKTLLKHLHLRLEQARDFRLYSQEVVELAHGVSL
LLLLPAADSVCSAPGQSNLYTPLSGFLRLPLQTFEMVHFYTYKEKFISLYCRLSSVLDLDALITQQALRE
AITDDEVSTAKQKHQLIVDFIQQLDEMRRDLRWITDALQYARYKKPHSGVPIPRLVDTKAPDCNSSQDTS
DSTSSAMEYMASPSPSPKLDRRKTISYSLLGSDEDGSSEVFLPADSDYDSSDALSPRDLDLLYSPPQDLS
QQALHLLGGSAPDVLQIHELSVCPPKELAVLPVTTESGGKDSPLSRLRHSPSLSKDFAPSCCSPYSPLSP
VLSDATKTLEGLSLSENHQEAVTPLRTSANPPTKRKLLSRSHRGQYFSGPHRWLRGQSGECYSGSLSEGT
YTKQVDPGLPPSSTTYVSHASCVLESRKGRHKELRPHVRKIFVEACKTSSSSHMSDGETATQEEAGGEEP
EGASNQEVDSDDQTNAQVSEILSSTLL

>Talpa XP_037347997.1 ankyrin repeat and fibronectin type-III domain-containing protein 1 [Talpa occidentalis] derived
MEASLTRRLPFKDKHFTCSKIIARRFACFAQRLSHRRKQSQCDLLNESSGQLPTTCSPAASNNLNWNLRV
KMTQQMQNLHLSQSKKHSTPSSPNAAKRLYRNLSEKLKGSHSSFDEAYFRTRTDRLSLRKTSVNFQGNEA
IFEAVEQQDMDAVQILLYQYTPEELDLNTPNSEGLTPLDIAIMTNNVPIAKILLKTGARESPHFVSLESR
AMHLNTLVQEAQERVSELSAQVENEGFSLDNTEKEKQLKAWEWRYRLYRRMKTGFEHARAPEVPTNACLM
VTSSTSLTVSFQEPLSVNAAVVTRYKVEWSMSKDFCPLAGEIIMENLQTLRCTITGLTTGQQYFVQVSAY
NMKGWGAAQTTTPAYASPSNWKDYDDREPRHKGQSEVLEGLLQQVRALHQHYSCRESSKLQTTGRKQSVS
RSLKHLFHSSNKFVKTLKRGLYIAVIFYYKDNMLVTNEDQIPIVEIDDSHTSSITQDFLWFTKLSCMWED
IRWLRQSVPISMSSSTVLQTRQKMLAATAQLQNLLGTHNLGRVYYEPIKDRHGNILIVTIREVEMLYSFF
NGKWMQISKLQSQRKSLSTPEEPTALDILLITIQDILAYHKRSHQRLSPGLYLGYLKLCSSVDQIKVLVT
QKLPNILCHVKIRENYNISKEEWEWVQKLSGSESMESVDHTSDCPMQLFFYELQMAVKALLKQINIPLHQ
ARNFRLYTQEVLEMGHNVSFLLLLPASDDVCTAPGQNNPYTPHSGFLNLPLQMFELVHFCSYREKFISLY
CRLSAVVELDSLNTQQSLREAISDSEVAAAKQRHQQVLDFIQQIDEVWREMRWIMDALQYARYKQPNSGL
PITKLLDPSAEQNLKKINSTSSHIDCLPSPSPSPEMHRRKAVSDSQPCSDEEGCSEVFLPTDSDYDSSDA
LSPRDLDLVYLSSHDIAQQALSGLSGSAPDVLQVNDMKSPLGPSQDTQARVQGQDSDHSCAEFLHSLSLT
GFLPKNHAKMAPSARQPLGFLGKRKPAKHLHYGGFSRHHRWLRMHSETQSLSLSEGVYTQHLSRACGLVQ
EPGETTKQLGPTPDAPRGLSLAHSTSLPEERKSSLQDPRPLVRSIYMEPYSEAMVDAKSWTAVSPPPGAA
LPSPTGPEMSPESPTTSQVSEILSSML

>Thamnophis-d XP_032066170.1 ankyrin repeat and fibronectin type-III domain-containing protein 1 [Thamnophis elegans] derived
MTQQMQSLQLSQTKKNNPPSSPNAAKRLYRNLSEKLKGSHSSFDEVYFRARTDRLSLRKSSVNFQCCEAM
FEAVEQQDLDAVQVLLYQYTPEELDLNTPNSEGLTALDIAILTNNVPIAKILMKVGAKESPHFVSVEGRS
VHLSNLVQEAQQRVNDLSAQVMSEGLGADSCEKEKQLKAWEWRYRLYKRMKSSFEHSRAPEAPTNICLMV
TSSTSLTVTFQEPHSINSAVVTKYKVEWSCSEDFSPLVGEIIMENLQSLRCTITGLTMGQRYYVQVYAHN
MKGWGQPQISSPCCASPSNWKDCDGREPKHRGQIEALECLLQQVRASRSSYICRDNVKLQNAGRKQSVSR
SLKHLFHSSNKFVKTLKRGLYLAVIFYYKDNMLVTNEDHIPIVEIDDSHASSIMQDFLWFTKLSCMWDEI
RWLRQNMSVSMSSSTALQARQKMLSAAAQLQNLLGTHNLGQVYYEPIKDRHGNVIIVTIREVESLYSFFN
GKWMQISKLQSQRKSLSTPEEPTALDILLITIQDILSYHRRSQQRLAPGLYLGYLKLCSSVDQIKVLVLQ
KLPNILCHVKIRDNCNVSREEWEWIQRLSGSESMENMDHSAECPTRLFFELQMAMRALLKQINLPLQQAK
LFRLYTQEVLELGHNVSFLLLLPASDDVCTAPGQNNPYTLHTGFLNLPLQMFELVHFCSYKEKFISLYCR
LSAVIELDFLSTQQSLREAISDSEVAAAKLRHQQVLDYIQQIDEIWREMRWINEALQYARYRPTTSGLPL
VKILDLSEEPLQKKISSTSSHLDCLPSPPPSPEMGMPRRKADSQPYSDEEGCSEVFLPTDSDYDSSDALS
PRELDLVYSSSQDISHQAVSCLSGSAPDVLQVHDIKPCLTPKQNPRGSSVLEAEVDQSTENMQSLSIGRL
SPKNPEKNSGSKQSLSFLGKKKHGKHQHYNYFSRHHRWLRVHSETQSISLSEGLYTPHLTQAMDYSQEPT
PGEQISISIDCPRSTFLPHASSLPEEGKDKYQELRPNIRRIYVEPYKTILSSEGSKQSGDHPDLHSPLGQ
GRIAEDQSCSNIPEVFSSDL

>Tyto-d XP_032858484.2 ankyrin repeat and fibronectin type-III domain-containing protein 1 [Tyto alba] derived
MTQQMHNLSLLQTKKNSVPSSPNAAKRLYRNLSEKLKGSHTSFDEAYFRARSDRLSLRKTSMNFQCNEAM
FEAVEQQDLDAVQILLYQYTLEELDLNTPNSEGLTPLDIAILTNNVPIARTLLHVGAKESPHFVNMESRS
VHLSTLVQEAQQRVTELSAQVMNEGLGTDNTEKEKQLKAWEWRYRLYKRMKAGYEHARAPEAPTNVCLMV
TSSTSLTVTFQEPLSVNSAVVTKYKVEWSSSEDFSPLVGEIIMDNLQSLRCTITGLRTGQRYYVHVSAYN
MRGWGPPRKPTPEYASPSNWKDCSGREPRHRGHTEALERLLQQVRAAHQHYNCRESSKLQNAGRKQSVSR
SLKHLFHSSNKFVKTLKRGLYLSVIFFYKDNLLVTNEDQIPIVEIDDSHCSSVMQDFLWFTKLSCMWDDI
RWLRQNMSISVSSSTALQARQKMLSAAAQLQNLLGTHNLGRVFYEPIKDRHGNMLIVTIREVESLYSFFN
GKWMQVSKLQSQRKSLSTPEEPTALDILLITIQDILSYHKRSQQRLPPGLYLGYLKLCSSVDQIKVLVLQ
KLPNVLCHVKIRDNSNVSKDEWEWIQTLSGSESVESMDHTSDCPTQLFLYELQMAVKALLKQINLPLHQA
KHFRLYTQEVLELGHNVSFLLLLPASDDVCTAPGQNNPYTPHSGFLNLPLQMFELVHFCCYKEKFISLYC
RLSAVIELDSLKTQQSLREAISDSEVAAAKQRHQQVMDYIQQTDEIWRDMRWITEALQYARYKQPAAGLP
IKKIVDLSEEHSQKKISSTSSHLDCLPSPPPSPEARIQRRKAVSDSQPCSDEEGCSEVFLPTDSDYDSSD
ALSPRELDLIYSSSHDISQQAGSGLGGSAPDVLQVHDMKPCLTLKEGLTECSAFDTNAERCTESMSNLTM
SGFASRSTEKSSSSKQPLSFLGKKKLGKHQHYNYFSRQHRWLRVHSETQSGSLSEGVYTQHLMRSSDLSQ
EPTSSEQLKIPIDGSRSTFLSHASSLPEDGKGKYEESMQNAHRIHVEPYKTTFLDEEGKSWAMSTQSVEH
GDVHSAMQQIMGPDDQSGSAVAEVFSSTL

>Xenopus-d XP_031750669.1 ankyrin repeat and fibronectin type-III domain-containing protein 1 [Xenopus tropicalis] derived
MTQQMQNLQLTQSKKISAPSSPNAAKRLYRNLSEKLKGSHSSFDEAYFRARADRFRKTSVNFQCNEAVFE
AVEQQDLDAVQILLYQYTAEELDLNTPNSEGLTPLDIAVMTNNVPIARTLLKAGARESPHFISMESRSMH
LSALVEEAQQRMSELSAKIQNEGLGGDSTEKEKQLKSWEWRYRLYKRMKTGYEHARAPEAPTNVCLMITS
STSLTVTFQEPLSVNSAVVTKYKVEWSCCSDFSSITGEIIVDNLHSLKCTIAGLKMGHMYYVQVSACNMK
GWGPAEISNPPYAAPSNWKDYDGRDFRHKGQSEALERLLQQVRAVHQHYSCRESAKLQNSSRKQSVSRSL
KHLFHSSNKFVKTLKRGLYLAVVFYYKDNMLVTNEDHIPIVEIDDSCTSSIMQDFLWFTKLSCMWDDIRW
LRQSMSISMSSSTALQARQKMLAAAAQLQNLLGTHNLGRVYYEPIKDRHGNVLIVSIREVETLYSFFNGK
WMQISKLQSQRKSLSTPEEPTALDILLITIQEILAYQKRSQQRLHPGLYLGYLKLCSSVDQIKVLVSQRL
PNMLCHVKIRDNSNVSRDEWEWIQNLSMSESVDSVDLSLDEHTQLFLYDLKLAVKALLKQINLPLHQAKH
FRLYTHEVLELGHNVSFLLLLPASDDVCSAPGQSNPYTPHSGFLNLPLQIFELVHFCSYKETFINLYCRL
SAIVELDSLISQQALREAISDDEVVAAKQRHQQVLDYMQQTDEIWREMRWIMDALQYARNKQPAAGLPIT
RFIDLSEEQNQKKNNSTSSHLDCLPSPSPSPEMHRRRPLSDSQTCSDEEGCSEVFLPTDSDYDSSDALSP
RELDLVYSSSQDISQQAVSCLSGSAPDVLQVHDMKPCLTLKEECGALDTEYCTKHMDNLSVMGYPSKSID
KATNSKQHLSLLRKKKSGKHQHCNYFSRHHRWLRVHSESQALSLTEGVYTQHMSRTVDFNEETTTGEEIS
IPVDSPRSTYLPHASSLPEDSKSKYNESKTNVRRIYVEPYKQMMSEEDQKTWTLNVDGCRSPAKEAIIQV
AGQEIDADENTNLQLSEVFSSTL

>Zootoca-d XP_034959727.1 ankyrin repeat and fibronectin type-III domain-containing protein 1 [Zootoca vivipara] derived
MTQQMQSLQLSQSKKNNPPSSPNAAKRLYRNLSEKLKGSHSSFDEAYFRARSDRLSLRKSSMNFQCCEAM
LEAVEQQDLDAVQILLYQYTPEELDLNTPNSEGLTALDIAILTNNVPIAKILLKAGAKESPHFVSMESRS
IHLSNLVQEAQQRVSDLSAEVMNEGLSTDSSEKEKQLKSWEWRYRLYKRMKSGYEHSRAPEAPTNVCLMV
TSSTSLTVTFQEPHSMNSAVVTRYKAEWSYSEDFSPLAGEIITDHLQSLRCTITGLTMGRIYYVRVHAYN
MKGWGQPQTSTPPCASPSNWKDYDGREPRHRGQIEALERLLQQVRASRPSYSCRDSSKLQNAGRKQSVSR
SLKHLFHSSNKFVKTLKRGLYLAVIFYYKDNMLVTNEDQIPIVEIDDSHASSIMQDFLWFTKLSCMWDDI
RWLRQNMSVSVSSSTALQARQKMLSATAQLQNLLGTHNLGRVYYEPIKDRHGNIIIVTIREVETLYSFFN
GKWMQISKLQSQRKSLSTPEEPVALDILLITIQDILSYHRRSQQRLAPGLYLGYLKLCSSVDQIKVLVLQ
RLPNILCHVKIRDNSNVSREEWEWIQSLSGSESMENMDHSAECPTQLLVELQMAVKALLKQISLPLRQAK
LFRLYTQEVLELGHNVSFLLLLPASDDVCTAPGQNNPYTPHSGFLNLPLQMFELVHFCSYKEKFISLYCR
LSAVIELDFLSTQQSLREAISDSEVAAAKQRHQQVLDYTQQIDEIWREMRWINEALQYARYRQPPAGLLV
AKIVDLSEEPIQKKISSTSSHLDCLPSPPPSPEMETHRRKVLSDSQPYSDEEGCSEVFLPTDSDYDSSDA
LSPRELDLVYSSSQDISHQAVSCLSGSAPDVLQIHDIKPCLTPKQNLRGGGTLEGDVDQTKEHLQSLSLG
GGLSPKCTEKSATLRQPLSFLGKKKHGKHQHSSYFSRHHRWLRVHSESQSISLSEGLYTQHLTRAMEFSQ
EPTSGSEQISISIDCPRSTFLPHTTSLPEEGKGKYQELRPSIRRIYVEQYGTSEDGKSWALGSRPVEQED
LHISTGQRMVPEDQSSSNTAEVYSSDL

>Acinonyx XP_026889979.1 ankyrin repeat and fibronectin type-III domain-containing protein 1 [Acinonyx jubatus] derived
MEASLTRRLPFKDRHFTCSKIIGRRFACFAQRLSHRRKQSQCDLLNESTGQLPTTCSSAASNNLNWNCFV
KMTQQMQNLHLSQSKKHSAPSSPNAAKRLYRNLSEKLKGSHSSFDEAYFRTRTDRLSLRKTSVNFQGNEA
MFEAVEQQDMDAVQILLYQYTPEELDLNTPNSEGLTPLDIAIMTNNVPIARILLRTGARESPHFVSLESR
AMHLATLVQEAQQRVSELSAQVENEGPSLDNTEKEKQLKAWEWRCRLYRRMRTGFEHARAPEVPTKASLM
VTSSTSLTVSFQEPLSVNAAVVTRYKVEWSMSKDFRPLAGEIIMENLQTLRCTITGLTTGQQYFVQVSAY
NMKGWGPAQTTTPACASPSNWKDYDDREPRHKGQSEVLEGLLQQVRALHQHYSCRETSKLQTTGRKQSVS
RSLKHLFHSSNKFVKTLKRGLYIAVIFYYKDNMLVTNEDQIPIVEIDDSHTSSITQDFLWFTKLSCMWED
IRWLRQSVPISMSSSTVLQARQKMLAATAQLQNLLGTHNLGRVYYEPIKDRHGNILIVTIREVETLYSFF
NGKWMQISKLQSQRKSLSTPEEPTALDILLITIQDILSYHKRSHQRLSPGLYLGYLKLCSSVDQIKVLVT
QKLPNILCHVKIRENNNISKEEWEWVQKLSGSESMESVDHTSDCPMQLFFYELQMAVKALLKQINIPLHQ
ARNFRLYTQEVLEMGHNVSFLLLLPASDDVCTAPGQNNPYTPHSGFLNLPLQMFELVHFCSYREKFISLY
CRLSAVVELDSLNTQQSLREAISDSEVAAAKQRHQQVLDFIQQIDEVWREMRWIMDALQYARYKQPVCGL
PITKLIDPSDGQNLKKINSTSSHIDCLASPSPSPEMHRRKAVSDSQPCSDEEGCSEVFLPTDSDYDSSDA
LSPRDLDLVYLSSQDIAQQALSGLSGSAPDVLQVHDMKSPLGSGQDPQGRPPGPDPDHSCAEVLHSLTLT
GFTPKNHAKMAPSARPPLGFLGKRKPAKHQHYGGFSRHHRWLRMHSETQSLSLSDGVYTQHVSRACALTQ
EPAEAERLGPSPVGSRGLVLAHAASLPEEGKSSLQDARPAVRRIYVEPYRAALVDAKPWAALSPAPGGHS
ALPSPTGSETSPEGPTTSPVSEILSSML

>Ailuropoda XP_034496527.1 ankyrin repeat and fibronectin type-III domain-containing protein 1 isoform X1 [Ailuropoda melanoleuca] single, derived
MHRLGRGRGRLKLPHKLPFKDRHFTCSKIIGRRFACFAQRLSHRRKQSQCDLLNESTGQLPTTCSSAASN
NLSWNRRMKMTQQMQNLHLSQSKKHSAPSSPNAAKRLYRNLSEKLKGSHSSFDEAYFRTRTDRLSLRKTS
VNFQGNEAMFEAVEQQDIDAVQTLLYQYTPEELDLNTPNSEGLTPLDIAIMTNNVPIARILLRTGARESP
HFVSLESRAMHLATLVQEAQQRVSELSAQVENEGPSLDNTEKEKQLKAWEWRCRLYRRMRTGFEHARAPE
VPTNACLMVTGSTVLTVSFQEPLSVNAAVVTRYKVEWSMSKDFCPLAGEIIMENLQTLKCTITGLTTGQQ
YFVQVSAYNMKGWGPAQTTVPACASPSNWKDYDDREPRHRGQSEVLEGLLQQVRALHQHYSCRETSKLQT
TGRKQSVSRSLKHLFHSSNKFVKTLKRGLYIAVIFYYKDNMLVTNEDQIPIVEIDDSHTSSITQDFLWFT
KLSCMWEDIRWLRQSVPISMSSSTVLQTRQKMLAATAQLQNLLGTHNLGRVYYEPIKDRHGNILIVTIRE
VEMLYSFFNGKWMQISKLQSQRKSLSTPEEPTALDILLITIQDILSYHKRSHQRLSPGLYLGYLKLCSSV
DQIKVLVTQKLPNILCHVKIRENNNISKEEWEWVQKLSGSESMESVDHTSDCPMQLFFYELQMAVKALLK
QINIPLHQARNFRLYTQEVLEMGHNVSFLLLLPASDDVCTAPGQNNPYTPHSGFLNLPLQMFELVHFCSY
REKFISLYCRLSAVVELDSLNTQQSLREAISDSEVAAAKQRHQQVLDFIQQIDEVWREMRWIMDALQYAR
YKQPVCGLPITKLIDPSAKRNLQKINSTSSHIDCLPSPSPSPEMHRRKAISDSQPCSDEEGCSEVFLPTD
SDYDSSDALSPRDLDLVYLSSHDIAQQALSGLSGSAPDVLQVHDMKSPLGSGQEPQGRVPGPDPDHSCAE
VLHSLTLTGFASKTHAKMAPGSRPPLGFLGKRKPAKHQHYGGFSRHHRWLRMHSETQSLSLSEGVYTQHP
SRACGLAQEPAEEERLGPAPDGPRSLVLAHTTSLPEEGKSSLQDPRPAVRRIYVEPYSTALVDAKPWAAL
SPPPGGHSGLPSPTGPEMSPEGPTTSPVSEILSSML

>Bos MXQ84426.1 hypothetical protein E5288_WYG020843 [Bos mutus] single, derived
MDLEANCLEESQLMEQKVGPGPSRTGYAVSTNQEQEGDELSQQPVQPDSISPLTRIRPGRQRLPLKDRHF
TCSKIIGRRFACFAQRLSHRRKQSQCDLLNESTGQLPATCSSAASNNLNWNCRVKMTQQMQNLHLSQSKK
HSTPSSPNAAKRLYRNLSEKLKGSHSSFDEAYFRTRTDRLSLRKTSVNFQGNEAMFEAVEQQDMDAVQIL
LYQYTPEELDLNTPNSEGLTPLDIAIMTNNVPIARILLKTGARESPHFVSLESRSIHLNTLVQEAQERVS
ELSAQVENEGFSLDNTEKEKQLKAWEWRYRLYRRMKTGFEHARAPEAPTSACLMVTSSTSLTVSFQEPLS
VNAAVVTRYKVEWSMSKDFCPLAGEIIMENLQILKYTITGLTTGQQYFVQVSAYNMKGWGPAQTTTPACA
SPSNWKDYDDRAPRHKGQSEVLEGLLQQVRALHQHYSCRESSKLQTSGRKQSVSRSLKHLFHSSNKFVKT
LKRGLYIAVIFYYKDNMLVTNEDQIPIVEIDDSHTSSITQDFLWFTKLSCMWEDIRWLRQSVPISMSSST
VLQTRQKMLAATAQLQNLLGTHNLGRVYYEPIKDRHGNILIVTIREVEMLYSFFSGKWMQISKLQSQRKS
LSTPEEPTALDILLITIQDILSYHKRSHQRLSPGLYLGYLKLCSSVDQIKVLVTQKLPNILCHVKIRENY
NISKEEWEWVQKLSGSESMESVDHTSDCPMQLFFYELQMAVKALLKQINIPLYQARNFRLYTQEVLEMGH
NVSFLLLLPASDDVCTAPGQNNPYTPHSGFLNLPLQMFELVHFCSYREKFISLYCRLSAVVELDSLNTQQ
SLREAISDSEVAAAKQRHQQVLDFIQQIDEVWREMRWIMDALHYARYKQPVSGLSITKLIDTSDEQNLKK
INSTSSHIDCLPSPSPSPEMHRRKAVSDSQPCSDEEGCSEVFLPTDSDYDSSDALSPRDLDLVYLSSHDI
AQQSRNGLSGSAPDVLQVHDMKAPSGPGQDTDHSCAELLHNLTLTSLPPKNHAKMAPGARPPLGFLGKRK
SAKQPHYGGFSRHHRWLRMHGETQSLSLSEGVYTQHLSRACGLAQEPEEAERLGPAPEGPRGLPLAHAAS
LPEERKSSLQDPRPAVHRIYVEAYPAALVDTKPWAALSPAIVGHSGLPSAAGPELSPEDPTTSPVSEILS
SML

>Callithrix XP_035157036.1 ankyrin repeat and fibronectin type-III domain-containing protein 1 isoform X1 [Callithrix jacchus] single, derived
MEASLTRRLLFKDRHFTCSKIIGRRFACFAQRLSHRRKQSQCDLLNESTGQLPTTCTSASSNSINWNCRV
KMTQQMQSLHLCQSKKHSAPSSPNAAKRLYRNLSEKLKGSHSSFDEAYFRTRTDRLSLRKTSVNFQGNEA
MFEAVEQQDMDAVQILLYQYTPEELDLNTPNSEGLTPLDIAIMTNNVPIARILLRTGARESPHFVSLESR
AMHLNTLVQEAQERVSELSAQVENEGFTLDNTEKEKQLKAWEWRYRLYRRMKTGFEHARAPEMPTNVCLM
VTSSTSLTVSFQEPLSVNAAVVTRYKVEWSMSKDFSPLAGEIIMDNLQTLRCTITGLTMGQQYFVQVSAY
NMKGWGPSQTTTPACASPSNWKDYDDREPRHKGQSEVLEGLLQQVRALHQHYSCRESSKLQTTGRKQSVS
RSLKHLFHSSNKFVKTLKRGLYIAVIFYYKDNMLVTNEDQVPIVEIDDSHTSSITQDFLWFTKLSCMWED
IRWLRQSVPTSSSSSTVLQTRQKMLAATAQLQNLLGTHNLGRVYYEPIKDRHGNILIVTIREVEMLYSFF
NGKWMQISKLQSQRKSLSTPEEPTALDILLITIQDILSYHKRSHQRLSPGLYLGYLKLCSSVDQIKVLVT
QKLPNILCHVKIRENNNISREEWEWIQKLSGSESMESVDHTSDCPMQLFFYELQMAVKALLQQINIPLHQ
ARNFRLYTQEVLEMGHNVSFLLLLPASDDVCTAPGQNNPYTPHSGFLNLPLQMFELVHFCSYREKFISLY
CRLSAVVELDSLNTQQSLREAISDSEVAAAKQRHQQVLDFIQQIDEVWREMRWIMDALQYARYKQPVSGL
PITKLIDPSDEQNLKKINSTSSSHIDCLPSPPPSPEMHRRKAVSDSQPCSDEEGCSEVFLPTDSDYDSSD
ALSPRDLDLVYLSSHDIAQQTLSGLSGSAPDVLQVHDGKSPLGPGQDPQGQGPNPDHSCAEFLHSLTLTG
LTPKNHAKKVSGARPPLGFLGKRKSGKHPHYGGFSRHHGWLRMHSETQSLSLSEGIYTQHLSRACGPAHE
PAEAERPGPALDGPRGLTLAHAASLPEERNSSLQDARPSVHRIYVEPYAAALVAQDENPWASLSPPSGGR
SALPSPTGPDVSQENPTASSVSEILSSML

>Canis XP_038532939.1 ankyrin repeat and fibronectin type-III domain-containing protein 1 isoform X2 [Canis lupus familiaris] single, derived
MEASLTRRLPFKDRHFTCSKIIGRRFACFAQRLSHRRKQSQCDLLNESTGQLPTTCSSAASNNLNWNCCV
KMTQQMQNLHLSQSKKHSAPSSPNAAKRLYRNLSEKLKGSHSSFDEAYFRTRTERLSLRKTSVNFQGNEA
MFEAVEQQDMDAVQILLYQYTPEELDLNTPNSEGLTPLDIAIMTNNVPIARILLRTGARESPHFVSLESR
AMHLASLVQEAQQRVSELSAQVENEGPGLDNTEKEKQLKAWEWRCRLYRRMRTGFEHARAPEVPTNACLM
VTSSTSLTVSFQEPLSVNAAVVTRYKVEWSISKDFCPLAGEIIMENLQTLRCTIMGLKTGQRYFVQVSAY
NMKGWGPAQTTVPACASPSNWKDYDDREPRHRGQSEVLEGLLQQVRALHQHYSCRETSKLQTTGRKQSVS
RSLKHLFHSSNKFVKTLKRGLYIAVIFYYKDNMLVTNEDQIPIVEIDDSHTSSITQDFLWFTKLSCMWED
IRWLRQSVPISMSSSTVLQTRQKMLTATAQLQNLLGTHNLGRVYYEPIKDRHGNILIVTIREVEMLYSFF
NGKWMQISKLQSQRKSLSTPEEPTALDILLITIQDILSYHKRSYQRLSPGLYLGYLKLCSSVDQIKVLVT
QKLPNILCHVKIRENNNISKEEWEWVQKLSGSESMESVDHTPDCPMQLFFYELQMAVKALLKQINIPLHQ
ARNFRLYTQEVLEMGHNVSFLLLLPASDDVCTAPGQNNPYTPHSGFLNLPLQMFELVHFCSYREKFISLY
CRLSAVVELDSLNTQQSLREAISDSEVAAAKQRHQQVLDFIQQIDEVWREMRWIMDALQYARYKQPVCGL
LITKLIDPSDEQNLKKINSTSSHIDCLPSPSPSPETHRRKAVSDSQPCSDEEGCSEVFLPTDSDYDSSDA
LSPRDLDLVYLSSHDIAQQALSGLSGSAPDVLQVHDVKSPQGPGQEPQARVPGPDPDHSCAEVLHSLSLS
GFPSKNHAKMAPGSRPPLGFLGKRKPPKHQHCGGFSRHHRWLGMRSETQSLSLCEGVYTQHPPRACGLTR
EPPEAERLGPAPDGPRSLVLAHTASLPEDGKSRLQDPRPAVRRIYVEPYPAALVDAKPWAALSPPPGGPS
GLPSPTGRDMSPEGPTTSPVSEILSSML

>Cavia XP_013004910.2 ankyrin repeat and fibronectin type-III domain-containing protein 1 [Cavia porcellus] single, derived
MCQNWVYKNKVWYNVIVSQKQESGRLPFKDRHFTCSKIIGRRFVCFAQKLSHRRKRSQCDLLNESTRQLP
TTCSSAVSNSLSWNCRMKMTQQMQNLHLSQSKKHSAPSSPNAAKRLYRNLSEKLKGSHSSFDEAYFRTRT
DRLSLRKTSVNFQGNEAMFEAVEQQDIDAVQLLLDQYTPEELDLNTPNSEGLTPLDIAIMTNNVPIAKIL
LKIGAQESPHFVSLESRAMHLHALVQEAQDRVSELSAQVENEGFTLDNTEKEKQLKAWEWRYRLYRRMKT
GFEHARAPEVPTNACLMVTSSVSLTVSFQEPLSANAAVVTRYKVEWSKSKDFSPLAGEIIMDNLHTLRCT
ITGLTTGQQYFVQVSAYNMKGWGPAQTTTPACASPSNWKDYDDREPRHKGQNEVLESLLQQVRALHQHYS
CRESSKLQTTGRKQSVSRSLKHLFHSSNKFVKTLKRGLYIAVIFYYKDNMLVTNEDQIPIVEVDDSHPSS
IMQDFLWFTKLSCMWEDIRWLRQSVPISMSSSTVLQTRQKMLAATAQLQNLLGTHNLGRVYYEPIKDRHG
NMLIVTIREVEMLYSFFNGKWMQISKLQSQRKSLSTPEEPTALDILLITIQDILSYNKRSHQRLSPGLYL
GYLKLCSSVDQIKVLVTQKLPNILCHMKIRENSNISKEEWEWIQKLSGSESMESVDHTSDCPVQLFFYEL
QMAVKALLKQINIPLHQARNFRLYTQEVLEMGHNVSFLLLLPASDDVCTAPGQNNPYTPHSGFLNLPLQM
FELVHFCSYREKFISLYCRLSAIVELDSLNTQQSLREAISDSEVAAAKQRHQEVLDFIQQTDEVWREMRW
IMDALQYARYKNPVSGLLITKLLDPSDEQNLKKINSTSSHTDYLPSPSASPEMHRRKAVSDPDISQKEER
PSPPTREGPGQSQQRRGKGHGVAPTHPQAPHIRAG

>Choloepus XP_037665457.1 ankyrin repeat and fibronectin type-III domain-containing protein 1 isoform X1 [Choloepus didactylus] single, derived
MTQQMQNLQLCQSKKHSAPSSPNAAKRLYRNLSEKLKGSHSSFDETYFRTRTDRLSLRKTSMNFQGNEAM
FEAVEQQDMDAVQILLYQYTPEELDLNTPNSEGLTPLDIAIMTNNVPIARILLRTGARESPHFVSLESRA
MHLNTLVQEAQERVNELSAQVQNEGFSLDNTEKEKQLKAWEWRYRLYRRMKTGFEHARAPEVPTNVYLMV
TSSTSLTVSFQEPLSVNAAVVTRYKVEWSMSKDFSPLAGEIIMDNLHTLRCTITGLTRGQQYFMQVSAYN
MKGWGPAQTTTPACASPSNWKDYDDREPRHKGQSEVLEGLLQQVRTLHQQCSCRESSKLQTTGRKQSVSR
SLKHLFHSSNKFVKTLKRGLYIAVIFYYKDNMLVTNEDQIPIVEIDDCHTSSIIQDFLWFTKLSCMWEDI
RWLRQSVPISMSSSTVLQTRQKMLAATAQLQNLLGTHNLGRVYYEPIKDRHGNILIVTIREVEMLYSFFN
GKWMQISKLQSQRKSLSTPEEPTALDILLITIQDILSYHKRSHQRLSPGLYLGFLKLCSSVDQIKVLVTQ
KLPNILCHVKIRENSNISKEEWEWIQKLSGSESMESVDHTSDCPTQLFFYELQMAVKALLKQINIPLHQA
RNFRLYTQEVLEMGHNVSFLLLLPASDDVCTAPGQNNPYTPHSGFLNLPLQMFELVHFCSYREKFISLYC
RLSAVVELDSLNTQQALREAISDSEVAAAKQRYQQVLDFIQKIDEVWREMRWITDALQYARYKQPVSGLP
IMKLIDPSDEQNLKKISSTSSHIDCLPSPSPSPEMHRRKAVSDSQPCSDEEGCSEVFLPTDSDYDSSDAL
SPRDLDLVYLSSHDIAQQALSGLSGSAPDVLQVHDMKSPTGPGPDLQSRAPGPDSDHLCAEFLHSLTFTR
FAPKNHAKMAPGARPPLGFPGKRKQGKHQHYGGFSRHHRWLRMHSETQSLSLSLSEGVYTQHLSRACGLE
PGEAERLGPLPDGPRGLTLTHAASLPEERKSRVQDPSPSVRRIYVEPYPEALVGPDAKPWASLSPPPGGC
SGLPSPTDPEMTLQDPTTSAVSEILSSML

>Dasypus XP_012376176.2 ankyrin repeat and fibronectin type-III domain-containing protein 1 [Dasypus novemcinctus] single, derived
MTEAWSEKVTHPNPQASEAQHQERGSSSNPKLTVFLGKIIGRRFACFAQRLSHRRKQSQCDLLNESTGQL
PTTCSSAASNNLSWNCCVKMTQQMQNLQLSQSKKHSAPSSPNAAKRLYRNLSEKLKGSHSSFDEAYFRTR
TDRLSLRKTSVNFQGNEAMFEAVEQQDLDAVQILLYQYTPEELDLNTPNSEGLTPLDIAIMTNNVPIARI
LLRTGARESPHFVSLESRAMHLNTLVQEAQERVNELSAQVQNEGFSLDNTEKEKQLKAWEWRYRLYRRMK
TGFEHARAPEVPTNACLMVTSGTSLTVSFQEPLSVNAAVVTRYKVEWSLSKDFSPLAGEIIMDNLQTLRC
TITGLTRGQQYFIQVSAYNMKGWGPAQTTTPACASPSNWKDYDDREPRHKGQSEVLEGLLQQVRALHQHY
SCRESSKLQTTGRKQSVSRSLKHLFHSSNKFVKTLKRGLYIAVIFYYKDNMLVTNEDQIPIVEIDDCHSS
SITQDFLWFTKLSCMWEDIRWLRQSVPISMSSSTVLQTRQKMLAATAQLQNLLGTHNLGRVYYEPIKDRH
GNILIVTIREVEMLYSFFNGKWMQISKLQSQRKSLSTPEEPTALDILLITIQDILSYHKRSHQRLSPGLY
LGFLKLCSSVDQIKVLVTQKLPNILCHVKIRENSNISKEEWEWIQKLSGSESMESVDHASDCPMQLFFYE
LQMAVKALLKQINIPLHQARNFRLYTQEVLEMGHNVSFLLLLPASDDVCTAPGQNNPYTPHSGFLNLPLQ
MFELVHFCSYREKFIGLYCRLSAVVELDSLNTQQSLREAISDSEVAAAKQRHQQVLDFIQQIDEVWREMR
WIMDALQYARYKQPVSGLPITKLIDPSDEQNLKQIDSTSSHTDCLPSPSPSPELHRRKAVSDSQPCSDEE
GCSEVFLPTDSDYDSSDALSPRDLDLVYLSHDIAQQTRSGLSGSAPDVLQVHDMKSPTGPNQDLQNRAPG
PDSDHSCAEFLHSLTLTGFAPRNHTKTATGVRPPLGFLGKRKQGKHQHYGGFSRHHRWLRMHSETQSLSL
SLSEGVYTQHLSRACGPEPGAAERHRPVPDGPRGLALTHAASLPEERKNSLQDSRPSVRRIYVEPYPEAL
VGPDVKQWAGLSPPPGGQSGLPSPTDPEISMEGTTTSPVSEILSSML

>Dipodomys XP_042530001.1 ankyrin repeat and fibronectin type-III domain-containing protein 1 [Dipodomys spectabilis] single, derived
MTQQMQNLHLSQSKKHNAPSSPNAAKRLYRNLSEKLKGSHSSFDEAYFRTRSDRLSLRKTSVNFQGNEAM
FEAVEQQDMDAVQLLLYQYTPEELDLNTPNSEGLTPLDIAIMTNNVPIAKILLKTGARESPHFVSLESRA
MHLNTLVQEAQDRVSELSAQVENEGFTLDNTEKEKQLKAWEWRYRLYRRMKTGFEHARAPEVPTNACLMV
TSSTSLTVSFQEPLSVNAAVVTRYKVGWSMSKDFSPLAGEIIMENMQTLRCTITGLTTGQQYFVQVSAYN
MKGWGPAQTTTPASASPSNWKDYDDREPRHKGQSEVLESLLQQVRALHQHYSCRESSKLQTTGRKQSVSR
SLKHLFHSSNKFVKNLKRGLYIAVIFYYKDNMLVTNEDQIPIVEIDDSYTSSIMQDFLWFTKLSCMWEDI
RWLRQSVPISMSSSTVLQTRQKMLAATAQLQNLLGTHNLGSVYYEPIKDRHGNMLIVTIREVEMLYSFFN
GKWMQISKLQSQRKSLSTPEEPTALDILLITIQDILSYYKRSHQRLSPGLYLGYLKLCSSVDQIKVLVTQ
KLPNILCHVKVRENNNISKEEWEWIQKLSGSESMESVDHTSDCPMQLFFYELQMAVKALLKQINIPLHQA
RNFRLYTQEVLEMGHNVSFLLLLPASDDVCTAPGQNNPYTPHSGFLNLPLQMFELVHFCSYREKFLSLYC
RLSAVVELDSLNTQQSLREAISDSEVAAAKQRHQQVLDFIQQIDEVWREMRWIMDALQYARYKQSISGLP
ITKLINPLDEHHLKKISSTSSHIDCLPSPSPSPEMHRRKVVSESQPGSDEEGCSEVFLPTDSDYDSSDAL
SPRDLDLVYLSSHDIAQQALSGLSGSAPDVLQIHDMKPPAGPGQDPQQGRAQGPDPDHACTEVLHGLSLT
GFAPKNHTKMAPPGTRPAALGFLGKRKPGKHQHYGGFSRHHRWLRMHSEMTQSLSLSDGVYTQHLSPASG
ASQESREAKPLPGPAGGDGPRGLPLAHAASLPEERKSRLQDPRPPPPTHRIYAAQAFAGARLGQDAKPWA
SLSPVPAGRSRLRSPSGPEMSPEGPVSPVSEILSSML

>Homo XP_011522730.1 ankyrin repeat and fibronectin type-III domain-containing protein 1 isoform X3 [Homo sapiens] single, derived
MEASLTRRLLFKDRHFTCSKIIGRRFACFAQRLSHRRKQSQCDLLNESTGQLPTTCSSAASNSINWNCRV
KMTQQMQNLHLCQSKKHSAPSSPNAAKRLYRNLSEKLKGSHSSFDEAYFRTRTDRLSLRKTSVNFQGNEA
MFEAVEQQDMDAVQILLYQYTPEELDLNTPNSEGLTPLDIAIMTNNVPIARILLRTGARESPHFVSLESR
AMHLNTLVQEAQERVSELSAQVENEGFTLDNTEKEKQLKAWEWRYRLYRRMKTGFEHARAPEMPTNVCLM
VTSSTSLTVSFQEPLSVNAAVVTRYKVEWSMSEDFSPLAGEIIMDNLQTLRCTITGLTMGQQYFVQVSAY
NMKGWGPAQTTTPACASPSNWKDYDDREPRHKGQSEVLEGLLQQVRALHQHYSCRESTKLQTTGRKQSVS
RSLKHLFHSSNKFVKTLKRGLYIAVIFYYKDNILVTNEDQVPIVEIDDSHTSSITQDFLWFTKLSCMWED
IRWLRQSIPISSSSSTVLQTRQKMLAATAQLQNLLGTHNLGRVYYEPIKDRHGNILIVTIREVEMLYSFF
NGKWMQISKLQSQRKSLSTPEEPTALDILLITIQDILSYHKRSHQRLFPGLYLGYLKLCSSVDQIKVLVT
QKLPNILCHVKIRENNNISREEWEWIQKLSGSESMESVDHTSDCPMQLFFYELQMAVKALLQQINIPLHQ
ARNFRLYTQEVLEMGHNVSFLLLLPASDDVCTAPGQNNPYTPHSGFLNLPLQMFELVHFCSYREKFISLY
CRLSAVVELDSLNTQQSLREAISDSEVAAAKQRHQQVLDFIQQIDEVWREMRWIMDALQYARYKQPVSGL
PITKLIDPSDEQSLKKINSTSSSHIDCLPSPPPSPEMHRRKTVSDSQPCSDEEACSEVFLPTNSDYDSSD
ALSPRDLDLVYLSSHDIAQQTLSGLSGSAPDVLQVHDVKTPLGPGQDPQGEGPNPDHSCAEFLHSLTLTG
FTPKNHAKTVSGGRPPLGFLGKRKPGKHPHYGGFSRHHRWLRIHSETQSLSLSEGIYTQHLSQACGLAQE
PKEAKRAGPALDDPRGLTLAHAASLPEERNSSLQDARPSVRRLYVEPYAAAVVAQDEKPWASLSPPSGGR
ITLPSPTGPDVSQEGPTASPMSEILSSML

>Microcebus XP_012591496.1 ankyrin repeat and fibronectin type-III domain-containing protein 1 isoform X1 [Microcebus murinus] single, derived
MNLRHRVCAGVSWRLLFKDRHFTCSKIIGRRFACFAQRLSHRRKQSQCDLLNESAGQSPTTCSSAASNSL
NWNCRVKMTQQMQNLHLSQSKKHSAPSSPNAAKRLYRNLSEKLKGSHSSFDEAYFRTRTDRLSLRKTSVN
FQGNEAMFEAVEQQDMDAVQILLYQYTPEELDLNTPNSEGLTPLDIAIMTNNVPIARILLRTGARESPHF
VSLESRAMHLNTLVQEAQERVSELSAQVENEGFTLDNTEKEKQLKAWEWRYRLYRRMKTGFEHARAPEMP
TNVCLMVTSSTSLTVSFQEPLSVNAAVVTRYKVEWSMSKDFSPLAGEIIMDNLQTLRCTITGLMTGQQYF
VQVSAYNMKGWGPAQTTTPACASPSNWKDYDDREPRHKGQSEVLEGLLQQVRALHQHYSCRESSKLQTTG
RKQSVSRSLKHLFHSSNKFVKTLKRGLYIAVIFYYKDNILVTNEDQIPIVEIDDSHTSSITQDFLWFTKL
SCMWEDIRWLRQSVPTSMSSSTVLQTRQKMLTAAAQLQNLLGTHNLGRVYYEPIKDRHGNILIVTIREVE
MLYSFFNGKWMQISKLQSQRKSLSTPEEPTALDILLITIQDILSYHKRSHQRLSPGLYLGYLKLCSSVDQ
IKVLVTQKLPNILCHVKIRENNNISREEWEWIQKLSGSESMESVDHTSDCPMQLFFYELQMAVKALLQQI
NIPLHQARNFRLYTQEVLEMGHNVSFLLLLPASDDVCTAPGQNNPYTPHSGFLNLPLQMFELVHFCSYRE
KFIGLYCRLSAVIELDSLNTQQSLREAISDSEVAAAKQRHQQVLDFIQQIDEVWREMRWIMDALQYARYK
QPVSGLSITKLIDPSDEQNLKKINSTSSHIDCLPSPSPSPEMHRRKAVSDSQPCSDEEACSEVFLPTDSD
YDSSDALSPRDLDLVYLSSHDIAQQALSGLSGSAPDVLQVHDMKTTAGQSQDPQGLVQGPDPDHACSEFL
HSLTLTGFAPKNHAKMVPGARPPLGFLGKRKPGKHQHYGGFSRHHRWLRMRSETQSLSLSEGIYTQHLSG
ACGLPQEAGEADQSGPAFDGPRGLALAHAASLPEEQKSSRHDARPSVHRIYVEPYPEDLVAQDTKPWAGL
SPPPGGHSSLPCPTSPKMSREGPPTSPVSEILSSML

>Monodelphis XP_007481936.1 PREDICTED: ankyrin repeat and fibronectin type-III domain-containing protein 1 [Monodelphis domestica] single, derived
MISLHIKDRHFTCSKIIGRRFTCFAQRLSQRQKQNQCDLLNEDAGQLPTTSSASSKLNWTSHVKMTQQMQ
NLHLSQTKKNSAPSSPNAAKRLYRNLSEKLKGSHSSFDEAYFRARTDRLSLRKTSVNFQGNEAMFEAVEQ
QDMDAVQILLYQYSAEELDLNTPNSEGLTPLDIAIMTNNVPIARLLLKTGARESPHFISLESRSAHLNTL
VQEAQQRVNELSAQVENEGFSMDSTEKEKQLKAWEWRYRLYKRMKTGFEHARPPEVPTNVCLMVTSNTSL
TVTFQEPHSVNAAVVTKYKVEWSISKDFSPLAGEIIMDNLQSLRCTITGLSKGQHYFVQVSAYNMKGWGP
PQTTAPVCATPSNWKDYDGREPRHKGQNEALERLLQQIGAAHQRYSCRESSKLQNTGRKQSVSRSLKHLF
HSSNKFVKTLKRGLYIAVIFYYKDNMLVTNEDQIPIVEIDDSHSSSITQDFLWFTKLSCMWEDIRWLRQT
VPISMSSSTTLQARQKMLAATAQLQNLLGTHNLGRIYYEPIKDRHGNIVIVTIREVETLYSFFNGKWMQI
SKLQSQRKSLSTPEEPTALDILIITIQDILSYQKRSQQRLPPGLYLGYLKLCSSVDQIKVLVTQKLPNIL
CHVKIRDNNNVSKDEWEWIQKLSGSESMESIDHSCDCPTQLFFYELQMAVRALLKQINLPLPQARHFRLY
TQEVLEMGHNVSFLLLLPASDDVCTAPGQNNPYTPHSGFLNLPLQMFELVHFCSYREKFIGLYCRLSAVA
ELDSLNTQQSLREAISDSEVAAAKQRHQQVLDYVQQIDEIWREMRWITDALQYARYKQPGTGLPITKLID
PFNEQNQKKVNSTSSPIDCLPSPSPSPETQRRKAVSDSQPCSDEEGCSEVFLPTDSDYDSSDALSPRELD
LVYLSSHDISHQSMSGMSGSAPDVLQVHDMKPCMALRGDSQGQALEPDTDHSCAEYFNSLTLSGFMAKNP
DKMAGSSQQPMSFLGRKKLSKHQHYGYFSRHHRWLRIHSETQSLSLSEGVYTQHLSRASDLSQETTGAKQ
IRIPTDRHRNLLLPHTSSLPEEKKSKYQDMRPMVRRIYVEPYPTALVNDDKPWVGLNSPPGDQGDMQRPK
EQEVIPGDQATSPGSEIFSSML

>Mus NP_001314739.1 ankyrin repeat and fibronectin type-III domain-containing protein 1 isoform 1 [Mus musculus] single, derived
MCPVMETSPNRRLPFKDRHFTCSKIIGRRFACFAQRLSYRRKQSQCDLLNESTGHLPATCSSAASKSLSW
NYCSKMTQQMQNLHLSQSKKHSAPSSPNAAKRLYRNLSEKLKGSHSSFDEAYFRTRTDRLSLRKTSVNFQ
GNEAMFEAVEQQDLDAVQLLLYQYTPEELDLNTPNSEGLTPLDIAIMTNNVPIARILLRTGARESPHFVS
LESRAMHLNTLVQEAQDRVSELSAQVENEGFTLDNTEKEKQLKAWEWRYRLYRRMKTGFEHARAPEVPAN
ACLMVSSSTSLTVSFQEPLSVNAAVVTRYKVEWSMSKDFSPLAGEIIMDNLQTLRCTITGLTTGQQYFVQ
VSAYNMKGWGPAQTTTPVCASPSNWKDYDDREPRHKGQSEVLESLLQQVRALHQHYSCRESSKLQTTGRK
QSVSRSLKHLFHSSNKFVKTLKRGLYIATIFYYKDNMLVTNEDQIPIVEIDDSHTSSITQDFLWFMKLSC
MWEDIRWLRQSVPISMSSSTVLQTRQKMLAATAQLQNLLGTHNLGRLYYEPIKDRHGNILIVTIREVEML
YSFFNGKWMQISKLQSQRKSLSTPEEPTALDILLITIQDILSYHKRSHQRLSPGLYLGYLKLCSSVDQIK
VLVTQKLPNILCHVKIRENHNISKEEWEWIQKLSGSESMESVDHNADCPMQLFFYELQMAVAALLKQINI
PRHQARNFRLYTQEVLEIGHNVSFLLLLPASDDVCTAPGQNNPYTPHSGFLNLPLQMFELVHFCSYREKF
ISLYCRLSAVVELDSLNTQQSLREAISDSEVAAAKQRHQQVLDFIQQIDEVWREMRWIMDALQYARYKQP
VSGLPITKLIDSSSEQNLKKISSTSSHIDCLPSTSPSPEMHRRKAVSESQPCSDEEGCSEVFLPTDSDYD
SSDALSPRDLDLVYLSSHDIAQQALSGLSGSAPDVLQVHDMKASMGPGQDPQGPGQGPDTDHSCVEFLHS
LTLTGLAPKNHAKMVAGTRPPLGFLGKRKPGKHQHYGGFSRHHRWLRMHSETQSLSLSEGVYTQHLSQAC
GLAEDPGEAEGPGPVVDGPRGLPLAHAASLPEERRSCLQDPRRPLQRVYVEPYSDTLAGQDPKLWTSLSP
TPAGRSSLPSSTSSEMSPDPTSPVSEILSSML

>Ornithorhynchus-d XP_028935439.1 ankyrin repeat and fibronectin type-III domain-containing protein 1 [Ornithorhynchus anatinus] single, derived
MSHQTQGLLPSQARRNHTPSSPNAAKRLYRNLSEKLKGSHASFDETYFRARTERLSLRKTSVNLQGNEAM
FEAVERQDLDAVQGLLDHYTVEELDLNTPNSEGLTPLDIAVMTNNVPIAKTLLRSQARESPHFVSLESRS
LLLNTLVQETQQRVAELASQVEHKGSGPDGAGKEKQLKAWEWRYRLYKRMKAGYEHARAPEAPTCVCLTV
TGSTSLTVTFQEPLSVNAAVVTKYRVEWSCSRDFSPVAGEIIVDQVQALRCSITGLTTGQIYFIRVSAHN
MKGWGPAQTATPASAAPSNWKDCDGGESRPRGRIEALEALLQEVQAVHRPPSCRENSKLPTPGRKQSVSR
SLKHLFHSSNKFVKTLKRGLYIAVIFYYKDNMLVTNEDQIPIVEIDDSHTSNITQDFLWFTKLSCMWEDI
RWLRQSMPNSMSSSTALQARQKMLAATAQLQNLLGTHNLGKVYYEPIKDRHGNMLIVTIREMESLYSFFN
GKWMPIAKLQSQRKSLSTPEEPTALDILFITIQDILAYQKRSQQRLAAGLYLGYLKLSSSVDQIKVLVTQ
KLPNILCHVKIRENSNVSKEEWDWLQKHCGSEAAESLAQAAESPSPSFFKELGVAVRALLRQTSLPLQQA
KHFRLYTQEVLELGHNVSFLLLLPPSDEVCTAPGQTNPYPPHSGFLHLPLQMFELVHFCTYKEKFISLYC
RLSAVVDLDALSTQQSLREAISDGELSAAKQRHQQVLDYTQQIDETWREMRWIMEALQYARFKQPAAGLP
ISRLIDLSEEPNHNKGNSSSSQIDRLPSPPPSPSPETRRRKAVSDSQPCSDEEGCSEVFLPTDSDYDSSD
ALSPRELDLVYRSSHDIAQQALHGLSGSAPDVLQVPDAKAPPAPRAAEPRTDSPNDLGSAGLGAQAPDGV
AAGSRPPPPSLLGPRKLARHQRCGYFSRHHRWLQGRNETQSLSLSEGVYTQRLSRAAPPGEQTRAQGDEE
RTLYLPHTTCLPEDAQYQAGRPTVRQIYREPSPTALVCSGGEPWGPDPPAGGRGHLPSPPGSETSPESRV
AARRAARGTVQGAAQGAEVFNSVL

>Pan PNI58265.1 ANKFN1 isoform 1 [Pan troglodytes] single, derived
MEASLTRRLLFKDRHFTCSKIIGRRFACFAQRLSHRRKQSQCDLLNESTGQLPTTCSSAASNSINWNCGV
KMTQQMQNLHLCQSKKHSAPSSPNAAKRLYRNLSEKLKGSHSSFDEAYFRTRTDRLSLRKTSVNFQGNEA
MLEAVEQQDMDAVQILLYQYTPEELDLNTPNSEGLTPLDIAIMTNNVPIARILLRTGARESPHFVSLESR
AMHLNTLVQEAQERVSELSAQVENEGFTLDNTEKEKQLKAWEWRYRLYRRMKTGFEHARAPEMPTNVCLM
VTSSTSLTVSFQEPLSVNAAVVTRYKVEWSMSKDFSPLAGEIIMDNLQTLRCPITGLTMGQQYFVQVSAY
NMKGWGPAQTTTPACASPSNWKDYDDREPRHKGQSEVLEGLLQQVRALHQHYSCRESTKLQTTGRKQSVS
RSLKHLFHSSNKFVKTLKRGLYIAVIFYYKDNILVTNEDQVPIVEIDDSHTSSITQDFLWFTKLSCMWED
IRWLRQSIPISSSSSTVLQTRQKMLAATAQLQNLLGTHNLGRVYYEPIKDRHGNILIVTIREVEMLYSFF
NGKWMQISKLQSQRKSLSTPEEPTALDILLITIQDILSYHKRSHQRLSPGLYLGYLKLCSSVDQIKVLVT
QKLPNVLCHVKIRENNNISREEWEWIQKLSGSESMESVDHTSDCPMQLFFYELQMAVKALLQQINIPLHQ
ARNFRLYTQEVLEMGHNVSFLLLLPASDDVCTAPGQNNPYTPHSGFLNLPLQMFELVHFCSYREKFISLY
CRLSAVVELDSLNTQQSLREAISDSEVAAAKQRHQQVLDFIQQIDEVWREMRWIMDALQYARYKQPVSGL
PITKLIDPSDEQSLKKINSTSSSHIDCLPSPPPSPEMHRRKTVSDSQPCSDEEACSEVFLPTDSDYDSSD
ALSPRDLDLVYLSSHDIAQQTLSGLSGSAPDVLQVHEVKTPLGTGQDPHGEGPNPDRSCAEFLHSLTLTG
FTPKNHAKTVSGGRPPLGFLGKRKPGKHPHYGGFSRHHRWLRIHSETQSLSLSEGIYTQHLSQACGLAQE
PKEAKRAGPALDDPRSLTLAHAASLPEERNSSLQDARPSVRRLYVEPYAAAVVAQDEKPWASLSPPSGGR
ITLPSPTGPDVSQEGPTASPVSEILSSML

>Phascolarctos XP_020847619.1 ankyrin repeat and fibronectin type-III domain-containing protein 1 isoform X1 [Phascolarctos cinereus] single, derived
MSVMEDTPTRSLHIKDRHFTCSKIIGRRFTCFAQRLSQRRKQNQCDLLNEDAGQLPTTCSSSASSKLNWI
TATQQMHVGKSLPWFSNIIRTSHVKMTQQMQNLHLSQTKKNSAPSSPNAAKRLYRNLSEKFKGSHSSFDE
AYFRARTDRLSLRKTSVNFQGNEAMFEAVEQQDMDAVQILLYQYTTEELDLNTPNSEGLTPLDIAIMTNN
VPIARLLLKTGARESPHFISLESRSAHLNTLVQEAQQRVNELSAQVENEGFSMDSTDKEKQLKAWEWRYR
LYKRMKTGFEHARPPEVPTNVCLMVTSNTSLTVTFQEPHSVNAAVVTKYKVEWSVSKDFSPLAGEIIMDN
LQSLRCTITGLSTGQHYFVQVSAYNMKGWGPAQTTAPVCATPSNWKDYDGREPRHKGQNEALERLLQQIR
AAHQHYSCRESSKLQSTGRKQSVSRSLKHLFHSSNKFVKTLKRGLYIAVIFYYKDNMLVTNEDQIPIVEI
DDSHSSSITQDFLWFTKLSCMWEDIRWLRQTVPISMSSSTALQARQKMLTATAQLQNLLGTHNLGRVYYE
PIKDRHGNIVIVTIREVETLYSFFNGKWMQISKLQSQRKSLSTPEEPTALDILVITIQDILSYQKRSQQR
LPPGLYLGYLKLCSSVDQIKVLVTQKLPNILCHVKIRDNSNVSKDEWEWIQKLSVPESMESIAHTSDCPT
QLFSYELQIAVKALLKQINLPLHQARHFRLYTQEVLEMGHNVSFLLLLPASDDVCTAPGQNNPYTPHSGF
LNLPLQMFELVHFCSYREKFISLYCRLSAVVELDSLNTQQSLREAISDTEVAAAKQRHQQVLDYVQQIDE
IWREMRWITDALQYARYKQPGTCLPIMKLIDSSNEQNEKKVNSTSSPIDCLPSPSPSPETQRRKAVSDSQ
PCSDEEGCSEVFLPTDSDYDSSDALSPRELDLVYMSSHDISHQAMSGMSGSAPDVLQVHDMKPCMALRGD
TQGQTLGPDTDHSCAEYFNSLTLSGFMAKSPDKMVGSSQQPVSFLGRKKLSKHQHYGYFSRHHRWLRIHS
ETQSLSLSEGVYKQHLSRAADLSQETTEAKQISIPTERHRGLLLPHTSSLPEEKKTKYQDMRPMVRRIYV
EPYPTALVNDDKPWVGLSSPPGDQGDTQRPKNQEEKVLLGNLTLFKVSFSSIRRGCK

>Phyllostomus KAF6092186.1 ankyrin repeat and fibronectin type III domain containing 1 [Phyllostomus discolor] single, derived
MEASQTRRLPFKDRHFTCSKIIGRRFACFAQRLSHRRKQSQCDLLNESTGQLPTTCSSAAPNSRNWNCRV
KMTQQMQNLHLSQSKKHSAPSSPNAAKRLYRNLSEKLKGSHSSFDEAYFRTRTDRMSLRKTSVNFQGNEA
MFEAVEQQDMDAVQILLYQYTAEELDLNTPNSEGLTPLDIAIMTNNVPIAKTLLRTGARESPHFVSLESR
AMHLNTLVQEAQERVSELSAQVENEGFSLDNTEKEKQLKAWEWRYRLYRRMKTGFEHARAPEVPTNVCLM
VTSSTSLTVSFQEPLSVNSAVVTRYKVEWSISKDFCPLAGEIIMENLQTLRCTITGLTMGQQYFVQVSAY
NMKGWGPAQTTTPACASPSNWKDYDDREPRHKGQSEVLEGLLQQVRALHQHYSCRESSKLQTTGRKQSVS
RSLKHLFHSSNKFVKTLKRGLYIAVIFYYKDNMLVTNEDQIPIVEIDDSHASSITQDFLWFTKLSCMWED
IRWLRQSVPISMSSSTVLQTRQKMLAATAQLQNLLGTHNLGRVYYEPIKDRHGNILIVTIREVEMLYSFF
NGKWMQISKLQSQRKSLSTPEEPTALDILLITIQDILSYHKRSHQRLPPGLYLGYLKLCSSVDQIKVLVT
QKLPNILCHVKVRENSNISKEEWEWVQKLSGSESTESVDHTSDCPMQLFFYELQMAVKALLKQINIPLHQ
ARNFRLYTQEVLEMGHNVSFLLLLPASDDVCTAPGQNNPYTPHSGFLNLPLQMFELVHFCSYREKFISLY
CRLSAVVELDSLNTQQSLREAISDSEVAAAKQRHQQVLDFIQQIDEVWREMRWIMDALQYARYKQPISGL
PITKLIDASDEQSLKKISSTSSHIDCLPSPSPSPEMHRRKAVSDSQPCSDEEGCSEVFLPTDSDYDSSDA
LSPRDLDLVYLSSHDIAQQSLSGLSGSAPDVLQVHDMKSPLGPGQDAPGQVPRPDPDHSCADFLHSLTLT
GFEPKNHTKMAPGARPPLGFLGKRKPAKHQHYGGFSRHHRWLRMYSETQSLSLSEGVYTQHLSRACDLAQ
HPGEVQRLGSAADGPRSLALTHATSLPEGQKSILQDPRPSVRPIYVEPYPEALVDTKPWASLSPPPGGHS
GLPSPTRPEMSPEAPTTSPVSEILSSML

>Pongo PNJ65930.1 ANKFN1 isoform 1 [Pongo abelii] single, derived
MEASLTRRLLFKDRHFTCSKIIGRRFACFAQRLSHRRKQSQCDLLNESTGQLPTTCSSAASNSINWNCRV
KMTQQMQNLHLCQSKKHSAPSSPNAAKRLYRNLSEKLKGSHSSFDEAYFRTRTDRLSLRKTSVNFQGNEA
MFEAVEQQDMDAVQILLYQYTPEELDLNTPNSEGLTPLDIAIMTNNVPIARILLRTGARESPHFVSLESR
AMHLNTLVQEAQERVSELSAQVENEGFTLDNTEKEKQLKAWEWRYRLYRRMKTGFEHARAPEMPTNVCLM
VTSSTSLTVSFQEPLSVNAAVVTRYKVEWSMSKDFSPLAGEIIMDKLQTLRCTIPGLKMGQQYFVQVSAY
NMKGWGPAQTTTPACASPSNWKDYDDREPRHKGQSEVLEGLLQQVRALHQHYSCRESTKLQTTGRKQSVS
RSLKHLFHSSNKFVKTLKRGLYIAVIFYYKDNILVTNEDQVPIVEIDDSHTSSITQDFLWFTKLSCMWED
IRWLRQSVPISSSSSTVLQTRQKMLAATAQLQNLLGTHNLGRVYYEPIKDRHGNILIVTIREVEMLYSFF
NGKWMQISKLQSQRKSLSTPEEPTALDILLITIQDILSYHKRSHQRLSPGLYLGYLKLCSSVDQIKVLVT
QKLPNILCHVKIRENNNISREEWEWIQKLSGSESMESVDHTSDCPMQLFFYELQMAVKALLQQINIPLHQ
ARNFRLYTQEVLEMGHNVSFLLLLPASDDVCTAPGQNNPYTPHSGFLNLPLQMFELVHFCSYREKFISLY
CRLSAVVELDSLNTQQSLREAISDSEVAAAKQRHQQVLDFIQQIDEVWREMRWIMDALQYARYKQPVSGL
PITKLIDPSDEQSLKKINSTSSSHIDCLPSPPPSPEMHRRKAVSDSQPCSDEEACSEVFLPTDSDYDSSD
ALSPRDLDLVYLSSHDIAQQTLRGLSGSAPDVLQVHDVKTPLGPGQDPQGEGPNPDRSCAEFLHSLTLTG
FTPKNHAKTVSGARPPLGFLGKRKPGKHPHYGGFSRHHRWLRMHSETQSLSLSEGIYTQHLSQACGLAQE
PEEAKRAGPALDGPRGLTLAHAASLPEERNSSLQDARPYVEPHAAALVAQDEKPWEGLSPPPGGRSTLPS
PTGPDVSQEGPTASPVSEILSSML

>Rattus XP_038943306.1 ankyrin repeat and fibronectin type-III domain-containing protein 1 isoform X1 [Rattus norvegicus] single, derived
MLMNIREPGIAHFQRLPFKDRHFTCSKIIGRRFACFAQRLSYRRKQSQCDLLNESTRHLPATCSSAASKS
LSRNYCSKMTQQMQNLHLSQSKKHSAPSSPNAAKRLYRNLSEKLKGSHSSFDEAYFRTRTDRLSLRKTSV
NFQGNEALFEAVEQQDLDAVQLLLYQYTPEELDLNTPNSEGLTPLDIAIMTNNVPIARILLRTGARESPH
FVSLESRAMHLNTLVQEAQDRVSELSAHVENEGFTLDNTEKEKQLKAWEWRYRLYSRMKTGFEHARAPEV
PANACLMVTSSTSLTVSFQEPLSVNAAVVTRYKVEWSTSKDFSPLAGEIIMDNLQTLRCTITGLITGQQY
FVQVSAYNMKGWGPAQTTTPVCASPSNWKDYDNREPRHKGQSEVLESLLQQVRALHQHCSCRESSKLQTT
GRKQSVSRSLKHLFHSSNKFVKTLKRGLYIAVIFFYKDNMLVTNEDQIPIVEIDDSHTSSITQDFLWFMK
LSCMWEDIRWLRQSVPISMSSSTVLQTRQKMLAATAQLQNLLGTHNLGRLYYEPIKDRHGNILIVTIREV
EMLYSFFNGKWMQISKLQSQRKSLSTPEEPTALDILLITIQDILSYHKRSHQRLSPGLYLGYLKLCSSVD
QIKVLVTQKLPNILCHVKIRENHNISKEEWEWIQKLSGSESMESVDHNADCPVRLFFYELQMAVAALLKQ
INIPLHQARNFRLYTQEVLEMGHNVSFLLLLPASDDVCTAPGQNNPYTPHSGFLNLPLQMFELVHFCSYR
EKFISLYCRLSAVVELDSLNTQQSLREAISDSEVAAAKQRHQQVLDFIQQIDEVWRETRWIMDALQYARY
KQPVSGLPITKLIDSSNEQNLKKISSTSSHIDCLPSTSPSPEMHRRKAMSESQPCSDEEGCSEVFLPTDS
DYDSSDALSPRDLDLVYLSSHDIAQQALSGLSGSAPDVLQVHDMKASMGPGQDPQGPVQGPDIDHSCVEF
LHSLTLTGLAPKNHAKMVPGTRPPLGFLGKRKPGKHQHYGGFSRHHRWLRMHSETQSLSLSEGVYTQHLS
RACGLAEDPGEAEEPGPVVDGPRGLPLAHAASLPEERRSCLQDPKRPLHRVYVEPYSDTLAGQDTKLWTS
LSPTPAGRRSLPSSTSSEMSPDPTSPVSEILSSML

>Sarcophilus XP_031822302.1 ankyrin repeat and fibronectin type-III domain-containing protein 1 [Sarcophilus harrisii] single, derived
MTQQMQNLHLSQTKKNSAPSSPNAAKRLYRNLSEKLKGSHSSFDEAYFRARTDRLSLRKTSVNFQGNEAM
FEAVEQQDMDAVQILLYQYTAEELDLNTPNSEGLTPLDIAIMTNNVPIARLLLKTGARESPHFISLESRS
THLNILVQEAQQRVNELSAQVENEGFNMDSTDKEKQLKAWEWRYRLYKRMKTGFEHARPPEVPTNVCLVV
TSNTSLTVTFQEPHSVNAAVVTKYKVEWSISKDFSPLAGEIIMDNLQSLRCTITGLSTGQHYFVQVSAYN
MKGWGPAYPTTPACAAPSNWKDYDGREPRHKGQNEALERLLQQIRAAHQHYSCRESSKLQNTGRKQSVSR
SLKHLFHSSNKFVKTLKRGLYIAVIFYYKDNMLVTNEDQIPIVEIDDSHSSSITQDFLWFTKLSCMWEDI
RWLRQTVPISMSSSTALQARQKMLTATAQLQNLLGTHNLGRVYYEPIKDRHGNIVIVTIREVETLYSFFN
GKWMQISKLQSQRKSLSTPEEPTALDILVITIQDILSYQKRSQQRLPPGLYLGYLKLCSSVDQIKVLVTQ
KLPNILCHVKIRDNSNVSKDEWEWIQKLSVPESMESIAQTSDCSTQLFFYELQVAVRTLLKQINLPLHQA
RHFRVYTQEVLEMGHNVSFLLLLPASDDVCTAPGQNNPYTPHSGFLNLPLQMFELVHFCSYREKFISLYC
RLSAVAELDSLNTQQSLREAISDSEVAAAKQRHQQVLDYVQQIDEIWREMRWITDALQYARYKQPGTGLP
ITKLIDPSSEQNEKKVNSTSSPIDCLPSPSPSPETQRRKAVSDSQPCSDEEGCSEVFLPTDSDYDSSDAL
SPRDLDLVYLSSHDISHQAMSGMSGSAPDVLQVHDMKPCMALRGDTQGQTLEPDTDHSCAEYFNNLTLSG
FMAKSPDKMAANSQQAVSFLGRKKLNKHQHYGYFSRHRHHRWLRIHSETQSLSLSEGVYTQHLSQAADLS
QETTEAKQIRIPSDRHRGLLLPHTSSLPEEKKTKYQDMRPMVRHIYVEPYPTALVNDDTPWIGLDSPPGD
QGDTQRPKEQEVSPGDQTTSPVSEIFSSML

>Sus XP_020922916.1 ankyrin repeat and fibronectin type-III domain-containing protein 1 isoform X1 [Sus scrofa] single, derived
MEAALTRRLPFKDRHFACSKIIGRRFACFAQRLSHRRKQSQCDLLNESSGQLPTTCSSSASNNLNWNCRV
KMTQQMQNLHLSQSKKHSTPSSPNAAKRLYRNLSEKLKGSHSSFDEAYFRTRTDRLSLRKTSVNFQGNEA
MFEAVEQQDMDAVQILLYQYTPEELDLNTPNSEGLTPLDIAIMTNNVPIARILLNTGARESPHFVSLESR
AMHLNTLVQEAQERMSELSAQVENEGFSLDNTEKEKQLKAWEWRFRLYRRMKTGFEHARAPEVPTNACLM
VTSSTSLTVSFQEPLSVNAAVVTRYKVEWSMSKDFCPLAGEIIMENLQTLRCTITGLTTGQQYFVQVSAY
NMKGWGPAQTTTPACASPSNWKDYDDREPRHKGRSEVLEGLLQQVRALHQHYSCRESSKLQATGRKQSVS
RSLKHLFHSSNKFVKTLKRGLYIAVIFYYKDNMLVTNEDQIPIVEIDDSHTSSITQDFLWFTKLSCMWED
IRWLRQSVPISMSSSTVLQTRQKMLAATAQLQNLLGTHNLGRVYYEPIKDRHGNILIVTIREMEMLYSFF
NGKWMQISKLQSQRKSLSTPEEPTALDILLITIQDILSYHKRSHQRLSPGLYLGYLKLCSSVDQIKVLVT
QKLPNILCHVKIRENNNISKEEWEWVQKLSGSESMESVDHTSDCPMQLFFYELQMAVKALLKQINIPLYQ
ARNFRLYTQEVLEMGHNVSFLLLLPASDDVCTAPGQNNPYTPHSGFLNLPLQMFELVHFCSYREKFISLY
CRLSAVMELDSLNTQQSLREAISDSEVAAAKQRHQQVLDFIQQIDEVWREMRWIMNALRYARYKQPVSGL
FITKLIDSSDEQNLKKINSTSSHIDCLPSPSPSPEMHRRKAVSDSQPCSDEEGCSEVFLPTDSDYDSSDA
LSPRDLDLVYLASQDIAQQARSGLSGSAPDVLQVHDMKPPSRPSQEAQGHVLGPEADHSCAELLHSLTLT
SLAPKNHSKLAPGARPPLGFLGKRKPAKQPHYGGFSRHHRWLRMHSETQSLSLSEGVYTQHLSRACAQAQ
EPGEAEQLVPASEGPRGLGLAHAASLPEERKGSFRDPRPAVRRIYVEPFPAALVDAKPWAALSPPAGEHL
GLPSPAGSEMSPEGPTPSPVSEILSSML

>Tupaia XP_006154731.1 ankyrin repeat and fibronectin type-III domain-containing protein 1 isoform X1 [Tupaia chinensis] single, derived
MEASLTRRLPFKDRHFTCSKIIGRRFACFAQKLSHRRKQTQCDLLNESTGQLPTTYSSAASSNNLNWNYC
VKMTQQMQNLHLSQSKKHSAPSSPNAAKRLYRNLSEKLKGSHSSFDEAYFRTRTDRLSLRKTSVNFQGNE
AMFEAVEQQDMDAVQILLYQYTPEELDLNTPNSEGLTPLDIAIMTNNVPIARILLKTGAQESPHFVSLES
RALHLNTLVQEAHERVSELSAQVENEGFTLDNTEKEKQLKAWEWRYRLYRRMKTGFEHARAPEVPTNVCL
MVTSSTSLTVSFQEPLSVNAAVVTRYKVEWSMSKDFSPLAGEIIMDNLQTLRYTITGLTTGQQYFVQVSA
YNMKGWGPAQTTTPACASPSNWKDYDNREPRHKGQNEVLEGLLQQVRALHQHYSCRESSKLQTTGRKQSV
SRSLKHLFHSSNKFVKTLKRGLYIAVIFYYKDNMLVTSEDQIPIVEIDDAHTSSITQDFLWFTKLSCMWE
DIRWLRQSVPISMSSSTVLQTRQKMLAATAQLQNLLGTHNLGRVYYEPIKDRHGNILIVTIREVEMLYSF
FNGKWMQISKLQSQRKSLSTPEEPTALDILLITIQDILSYHKRSHQRLSPGLYLGYLKLCSSVDQIKVLV
MQKLPNMLCHTKIRENNNISKEEWEWIQKLSGSESMESVDHTSDCPMQLFFYELQMAVKALLKQINIPLH
QARNFRLYTQEVLEMGHNVSFLLLLPASDDVCTAPGQNNPYTPHSGFLNLPLQMFELVHFCSYREKFISL
YCRLSAVMELDSLNTQQSLREAISDSEVAAAKQRHQQVLDFIQQIDEVWREMRWIMDALQYARYKQPVSG
LLITKLIDPSDEQNLKKISSTSSHIDCLPSPSPSPEMHRRKAVSDSQPCSDEEGCSEVFLPTDSDYDSSD
ALSPRDLDLVYLSSHDIAQQALSGLCGSAPDVLQVHDVKSAAGPGQDAQGRVQGPDREQSCAEFLHSLTL
TDFAPKNHTKMAPGARPPLGFLGKRKPGKHQHYGGFSRHHRWLRMHSETQSLSLSDGVYTQHLSRACGLA
QGSGEAERPEPALDGPRGLALSHAASLPEERKSSLLDARPSVHRIYVESYPVALVSQDAKPWGSLSPPPV
GHPDLPSPTGLETSPESPATTPVSEILSSML
