# Supplementary material for: Ankfn1-mutant vestibular defects require loss of both ancestral and derived paralogs for penetrance in zebrafish
Source: G3 (Bethesda). 2021 Dec 25;12(3):jkab446. doi: 10.1093/g3journal/jkab446 (PMC9210315; doi:10.1093/g3journal/jkab446)
Supplement: jkab446_Supplemental_Data_File_S2 [file jkab446_supplemental_data_file_s2.txt]

>Salpingoeca XP_004996728.1 uncharacterized protein PTSG_02243 [Salpingoeca rosetta]
------------------------------------------------------------
------------------------------------------------------------
------------------------------------------------------------
------------------------------------------------------------
-----------------------------------------------MSSPQRAPPSPLQ
DGEHMPYRRGQD--ISE-------------------------------------------
------------------------------------------------------------
-------------SELEDQNPNISLPVDFEHFLHVGAQNLGDVNVLCRDQQKAFEE----
-----------------------------VVARRTRRL--------PQPPQSPMIDDKRT
NKPTPRMP----------------------------------------------------
-------------------ATAPATPR-AMSRQSSSSSQQSG------R-----------
-SAPRT---PS---------------------SRLL-----------RTI----------
---------L----------RS-------------DTPSK-------------------R
R-G-------------------K-------------------EDTR----------Q---
--------HVQEAIE---SIEQGRLQRLSELLESD----SVDANACDA------------
------------------DG--------HTLLDLAVMLNQIGCVKLLQLYGGVETEA---
---Y--VD-PKVRERR----LEVLLRA-KQIAL----------GKIL-------------
-----------------------DDIKAG-------------------------AR--NL
---YQEHEE---------SRVI-CE----RSVSLYRKWHKVYRSAGKPAAPRNVRLSTSA
PDAITV------HISD-----VLD-----------HGGAVVTRYKVLWSNSP-----SFE
DAEH--IFIPAV---VSD-----------FTLTQLPQGKPCFVRVASCNMTGVGPAVQST
PPFLVPSSWREVDN---------TP-SR-----IEPLHRELASI--------EEQLA---
--GEGLL-------LDTLPL-PKKNQ----------------KFGHSLKLTKP--TK-R-
-GLYFAA---CVF-DRNDRNSVLAHGST-LPCVLVDEHIGTQDVAAI----VQFLQ----
-MLSFSWRFSRFM------SLLSGDVHSLHTRRRAAEAVAAIQHAVGAVNLGVVYFQPLV
EE-CGATTIVACSGVARADVK----T-NL--TWTSS------------------------
--SAL----------------KD----------------N--------------------
---SNLLGALSSMVE----------YGRGCLD----------------------------
-------------PLQPGLYLASVF--PHSTVNGLRISTRKSSPNLPPCHRLRA-HNHVS
KDEWTFLR---------------KAE-------------------TNGTTTHD-RSG---
-------------------------TAT-----------H---------GSEL---A-QR
--------I--LETGPKLL-QESRVDETS--ALK--------------------------
-------------YRLYTPEVIELNASTSLLVVVPDEDYSLDT--K-------AVA-V--
-AESRQH------ITLAAKSLEL--LMWQR---------FQPVLTQQYAR-------LWL
SASSQVIALQFALRKALG-PQAKEIDGILSVAQRALERLDNAWHKARFFSDVV------R
WC----------K------DSAKTQSFVT----LGD--------LKKRVRV---------
-------------------------RPEAPE----RR-----------------------
------------------------------------------------------------
-----------PST-TEKK----------------------SKRNSSLRL----------
--------AT---------------------------------------DTQGKGLLTVF
AQSRDD--------ETAL------------------------------------------
------------------------------------------------------------
------------------------------------------------------------
------------------------------------------------------------
------VRHK--------------------------------------------------
------------------------------------------------------------
--------------VYVPHTTAASRVTKT-------------------------------
----LIEEMQ-----------------------------LPADN------SDAYALFLV-
SASGEKKR----VPD---GCRP----------------LLMQS--QW------------E
DE------------DSKLV------LITR---------------
>Monosiga XP_001746650.1 uncharacterized protein MONBRDRAFT_8870 [Monosiga brevicollis MX1]
------------------------------------------------------------
------------------------------------------------------------
------------------------------------------------------------
------------------------------------------------------------
-------------------------------------------MSNTDARPFDRAHAIAR
APQEPDRHPEIS------------------------------------------------
------------------------------------------------------------
-----------------------------TPVEFEHFLHVGVSNLAEVNE----------
--------------------------------------------LCLDQQAKFQEVVERR
QRRLPE------------------------------------------------------
-------------------TPTQRFSDEQHTQRATPKLTPSH------------------
-ASSSS---LQSN-------------------RRYS-----------RTT----------
------STKM----------LK----AF-MRSDSPKSTAT--------------------
----D-------------------------------------DELR--------------
--LHI---A-DAIH----AVENNQVEKLNDLLKRE----IIDVNSRDD------------
------------------DE--------HTLLDLAVMLNLRGAVRLLQLYGGIENDK---
---Y--TD-AKARKTR----LEVILRA-KQIEV----------RKIL-------------
-----------------------TAIQEG-------------------------ND--RL
---YQEYDL---------KNKM-CT----RAELLFRKFDSNYRKAGVPAAPSLVRLSVHS
PTSIRV------QIGH-----VRD-----------HGQAVVTRYKVEWSTDP-----TFA
DSQH--VFIPSV---VES-----------YILEGLVEGAPCYIRVASLNIKGVGPAVKAQ
PPFIVPSSWRQLDD------RPYRTTRL-RTS-LAAIQDQLMSIGVEN----DDGSF---
--------------GASGVPATPSKA---KAKL--MAK-----FGSGLKPVRQ--VK-R-
-GLHLAV---VAF-DPAQPSRVLTINGT-PPVVPIEASVSPQETAAL----VQWIQ----
-QLSFDWGASRGM-ADLTEDVAS-----LQARKRAAEAVACLQGLFNTLDLGLLYHEPIK
ED-NGALIITAVQSLPQSEWS-GISN-AL--SWSDT------------------------
--EGLAVSSTPG-----GADAAS----------------T---------------PARL-
------LSSLSDLVT----------FASGAIE----------------------------
-------------PQLEGLYLSVLV--PRSTVGGLQVTVLKHQAAVLPLVRLRT-AHNIS
RDEWAYLR--------------------------GA---------GQNTE-RG--RE---
-------------------------GTA-----------T----------HGHEL-L-KS
--------I--VEQAPAAL-ALLGIPASA--APQ--------------------------
-------------WRLYADNVWELSPQASALVLVSPSSEFLTE--T-------THK----
-AHSENR---DQ-LVMPAAWFER--LCWQT---------LDPDAHQQYSRLWLQAGNLAS
QLQYEARAALGAEGASKRQMANVAAEAQRSMIKNAVQSEGQPPNLNCLVCQDT-AKAGKR
YC----------K---SC-YGVLYKHIKQVIEMIHRE-----G-SRFETDG-T-STE---
---------------MLIRL-RE--AMSRTKQRLRRP-----------------------
-----------------------------------------------------CS-----
GLTLQLLRMHLTRAVALAE--------------QTVTM----YSELDEIS----------
--------QD----Q----------------------------------DS-SQELSTAS
NASAFAGVATCG--DVNQ-----------------------AQATAE-------------
------QLNKLPQL----ADILESG-----------------------------------
----------------------------------------HLVPQFVNTNSGP-MLV---
-------LMPAT------------------APLLSVLLETSS------------------
------SREE------------QLRVD---------------------------------
--------------------------------------------------PGPTGPH---
---------------FTSSRLEDSPRSVT-ARGRMPWEVQECAGMETHSFLMETTQA--S
DEDFALADEM-----------THGRTCWMD---------NELPSSTATTVPLSHGIAFAM
TGPSKTPC----RYE---ATQS----------------LDWQS--TLFSSAAS--QGLAP
AH------------QGSLP------LWTS---PVISG-------
>Capsaspora-1 XP_004345775.2 hypothetical protein CAOG_06185 [Capsaspora owczarzaki ATCC 30864]
------------------------------------------------------------
------------------------------------------------------------
------------------------------------------------------------
------------------------------------------------------------
----------------------------------MSSDRRGSVISTTSTGSGAVGPRSQS
AIAGATAGYRAS--RKNSIAPSFTSEIDEEVE----------------------------
------------------------------------------------------------
--------------------EDADSLTSSASSASRKRSLIG-------------------
-----------------------------TLKRVGTKLGAGRTSASNSPGGGNGAGDGES
RRASISSASS--------------------------------------------------
-------------------RVSRRPTAQELF---GLGVSAGG-NV---------------
-DSASSGIDPSVS-------------------LDSI------------NL----------
------AATT----------AG-------LTLS--PDQLH--------------------
----------------------V-------------------IVCR----------LGSN
PPYSP---E-SRLLE---AVQLGDFDTVRLLAPVVATS-GTALRRSASTADTAGSSDSPT
RRNSNADEERLPNINHIFEG-------QYTVLDVAALSSHSDITHWLLDHGAMHAPT---
---T-----LDNKIWF--ALLKAWVSE-TWNRF----------DTVI-------------
------------------------------------------------------------
-E-LMNKDE---------IIKI-Y-----RKLRLYERQIRHFESSVVASAPSSVSLTCLS
NTSLLV------TFAP-----PYS-----------SGNALLTNYAVSWSASPFTPDSPFS
NPAGSSEPTIKT--VYVNGHSST------FVIEPLPENAITFVRVAARNIQGLSPWQLAS
PRCLQLSSWKAINL------A--KP--------VVDLDVTASAIKDAQ----DYFSDRAK
RHRDVERVVMGGSSSKVKQM-MGVVP---DSSHVALKIAPGSDWVPQMKLERT--LQPN-
-GIYLAS---LVF-CDENNSVLITAKDETWPIVTLDPAYVGKRQFDEAHDIFTWMA----
-RVGAQWNTLHTLLQGVDDFDGLYDS--SRAQCEFVKAAAYLRHVLGV-ELGRLHFRPLT
LPNRASVVVTVLRVAKTADIS-E-DL-PH--KWQTVLPTSLSQPPSLHSSFTTDRNGTEN
GSDKVSTNSPRP-----SFIAPD----------------LVSRTSSSDFSVENVQNFGL-
---GAFLNQLNNVWGTNPVAVAPALYHERSSSTASAASVQAAIQHNEPVVSIAATKLHDY
TEHLLAAHVSLTTPLRRGVYVAHVM--PINRINRVDVVVPRTTPHIVPHSLVREGSSQIS
AEEWSTLR---------------RVVRRETTLSELQ---------DQLAQLQD-AIT---
-------------------------PSSTIDHFVQISKLQ----------AGIRF-C-QE
-VTRATAQL--TMSVSSLT-STLTANGSNAHGPHTPTQPSGLSPNTSTERLVLSPDPSSI
RSRLQDAATHTAGHRIYCGEPIEVSSQVTLILILPPESTLRHI----------SQG----
-GLADSE---RF-ISLPLAVFEN--VHFLQ---------YQASIYRMYAK-------LSV
IVHHDKALLNQWSRQGHSAMAKEKAAEELDLISSVDHDLELSWKNVRWVKQAV-------
------------Q------LGLAL---------GSSS-------HSASTSS---SGN---
-------------------LFGS--PISSVS-----------------------------
---S-------------------------------------------------IAA--TA
GSS----SVP-----------------------SADAK--------NELF----------
------------------------------------------------------------
-----------------------------------------PLLLPS-------------
------------------------------------------------------------
------------------------------------------------------------
------------------------------------------------------------
------------------------------------------------------------
---------------------------------------------------LNLTLG---
------------------------------TAT--------------------------S
T---VSVGSA--------------------------------------------------
------------TSD---------------------------------------------
--------------------------------SDSNI-------
>Trichinella XP_003377333.1 putative fibronectin type III domain protein [Trichinella spiralis]
------------------------------------------------------------
------------------------------------------------------------
------------------------------------------------------------
------------------------------------------------------------
------------------------------------------------------------
------------------------------------------------------------
------------------------------------------------------------
------------------------------------------------------------
------------------------------------------------------------
------------------------------------------------------------
-------------------MVCRDFGS---------------------------------
-NCHSK---PRSV-------------------GRLNR----------KAL----------
------LSRI----------RSLDMSDFRSVFN--QHFLS-------------------K
N---------------------L-------------------LNNH----------KSYN
-DDES---EISGLFT---AVENDDIGKVNFYLRKCMHS-AIRTNK---------------
------------------HG--------LTALDVASMLNHTKISHILLRN----------
------VSHLARLNL-----LQYLIDT-AMKKF----------IECC-------------
---------------------------NQ-----------------------------QS
-N-SVKVDK---------EMDF-WK----NRISVLKKMKNTVLKAGVPQTP-RCSLHVTS
SKSLTV------AFEA-----STC------------QSDVETKYKVEWSLDK-----HFT
KAES--KIVVD----LRI---PK------FTITNLCPGKRYYVRVYAGNYVGFSAP----
-------NWRDVEN---------ET-TT-KFKSLQELQSLHEEIKKFQ----ESNLL---
--------------SQVEDDLKKRRK---IS----IKN----MLITNSRLHKS--NK-H-
-GSFLSV---ILY-KSDK--VMCTLDDQ-IPTVEICDSLPTA-VHAE----FQWFLKGML
FKVTTSSERLPSVPLFGRDDFSNFGS--LNFRLKLLDAIRCLKAGLGMNNLGSAYHQPLY
DA-DGNVIFVMVKNVTQSKPL-Q-GL-IL--KWQQI------------------------
--DKL---PKRI-----SSESTT----------------E--------------------
---EILLNNIEKCIK----------FHKQSLN----------------------------
-------------KLGKGLYLGYLK--LESYLNEMKIVLLENQPSIMPYAFMRE-NSHVS
KDEWEWLK--------------------------AL---------DNLQVNLE--HP---
-------------------------NAC----------------------QLQ-F-H-WE
--------L--VSAAKILL-KQ--ISSNE--CNE--------------------------
-------------LRIYRKEVIEINSEISFILLLPPPDKICSC--P-------TEQSA--
-ESTDTLRASSK-ISLPVAVFEV--VHLQN---------YQAQFLSLYSY-------ISL
SLEVYSSLLKQQQRQILEKN--FSSEEKLNQLSLYQHKLESLWKESRWLCSVVSDYR--K
HR----------Q---QK-EGLDLKLLFD--YFEENQSTFKSMFKWRRANSPN-STH---
---------------NDN-F--------SPLLLCRGR--------------LSWANFYMK
HNTA-------------------------VDG---------------------FST--DH
GYDSDQSLDKLCSNEENFS------------MNNSDPTSSVQRSLIDYIG----------
--------LK--IAD--------H-------------------------FCMSPKFQGTF
ALTVAD-NHNAA--TDEE-----------------------NNNIPEMAYRSECSNDAQM
QENTDEEQEGNNCSMTIHEKLATKD---------------QFFENLPTTSPQISVKKTVS
KHR---------IKKRLCRATSDT----------------ELNKKAEKNNRRC-ENLTLT
NLFINQVKEFRD--NDLKIG---------EDLSQIDKLFTLS---RRKMGVVQGKESVDG
YCNLPWMNFTDFPFYSLIDLNNFHHKNNEQQPNVEEEEKDDNDDDDDDDDDDDDDDESSN
----------------------------------------------KNKNPDEKFID---
--------------VHVALRNLQTTL----KCVKMRISTNVTAKDVVRKVIAHLNER---
-----------------------GESI------------APVEA-------ESICLVVV-
IGVR-ERC----LRD---NYPV----------------ALLKY--PW-SK-GK--LVIRR
RS------------DLLAA------LECG---NEEAV-------
>Trichuris KFD66673.1 hypothetical protein M514_02926 [Trichuris suis]
------------------------------------------------------------
------------------------------------------------------------
------------------------------------------------------------
------------------------------------------------------------
------------------------------------------------------------
------------------------------------------------------------
------------------------------------------------------------
------------------------------------------------------------
------------------------------------------------------------
------------------------------------------------------------
------------------------------------------------------------
-MKKSS---KTND----------------------------------ENL----------
------------------------------------------------------------
------------------------------------------------------------
----------SAFFI---AVQQNEIDKVNSMLRDCPEI----LKCANR------------
------------------DG--------FSALDVATMLNRREVSELLLRCGSQENCQ---
------HR-LDK--------LKTLIDC-AEKKL----------SDAS-------------
------------------------------------------------------GQ--PT
---TSNKAD---------EVTSQLE----SHLHTLKEMRNNVTALTVPAQP-RCFLQVAS
ASSLVI------WFND------IN-----------TLSPIATKYKVEWSSDP-----EFN
DVQT--MIIVD----LQQ---PC------ATISNLCSNINYYVRAYAGNFKGFSEAAVPS
PLCLSPSCWRDLSP------QL-FP----RATNLETASVLMDRVKKLE----KDDFS---
--YSS---------IQAEGASEKRRK---LS----FKN----LLLTDNRLHKG--NK-S-
-GLYVAA---VLY-RGNK--VLHTFEDQ-IPLVQIDSSGPTT-IASQ----FQWFL----
-KLCC----VKSLPSVSCTGESVSHCSVLTYRVKLIQAMRTLQAILGQDDLGIAHFRPIV
DR-NESAVFVTVKNVESSRYI--PGF-PF--KWYSI------------------------
--EKL---KRRV-----SLPVSK----------------E---------------ETLD-
---RLLLKSVEECVS----------YHRSSTV----------------------------
-------------KLEDGLYMGYVK--LESSLSEMKILSAEFPSNVIPFARVRK-NAHVS
RDEWEWLR---------------SFK-------------------EENDE----------
-------------------------TSC-----------P--------NICQL-L-FHWE
--------V--VNAANDLLRRQMGLKEEE--VEL--------------------------
-------------VQVYLHEVVEITDTVSFIFLLPP-DNIRFI--P-------NPE----
-SEAENS---DC-HVCPVKVLEI--VFFNVSLITVNLRLYYPEFMSDVSY-------VSS
FLDIHTAVLRWLLRQALDNREENELQQRLKQCVSLQHEVEHLWTSSRWIGTII-SEI--R
SN--------------AKDHRIALGDMLN----YFRQ-------NEEEFQK-I-------
---------------INE-V-PYGWLVPSPEEEESAD-----------------------
VKNA-------------------------EYE---------------------VEE--PE
HQS----DSGCYSD-HSVD--------------RCSCA---DVGHLSVLY----------
--------KN----K----------------------------------EL-EQKSDSVS
TISGRD-IRRKHLYGRPS--------------------SLKCQSVEE-------------
--------TQEIPFIPLQSSASETS-----------------CNRLNTRCVPKVNISKQH
LSE---------TADVKNDGNLKN----------------PISNETIDNNSRPIRQA---
-------QSSMDISQSKLLR-----KVASTHNHCVSEGSLYE---KTRMQQPSACSLPAE
QSNGNSLHSENVDVDLASIDQLYLRRKYLLSEKKAEVQSFQAE-----------------
----------------------------------------------LNKNSLSNSQE---
------------KIKFTNNGKNLMPVQPEVRSVKVHLAFPGVFPDIASVSLRITGNVTAK
D---VIEQVT-------------KRYSNVVS--------LDTDK------LEQLCLVVV-
LGAR-ERC----LRD---DYPI----------------LCLKY--PW--HKGK--LLIRR
RS------------DLLTA------LECG---NEAEV-------
>Trichoplax XP_002109630.1 hypothetical protein TRIADDRAFT_53843 [Trichoplax adhaerens]
------------------------------------------------------------
------------------------------------------------------------
------------------------------------------------------------
------------------------------------------------------------
------------------------------------------------------------
--------------------MAVVIKNGDN------------------------------
------------------------------------------------------------
------------------------------------------------------------
------------------------------------------------------------
------------------------------------------------------------
-------------------HGNNDRNERKLQ---RRHTWSCK-KA---W-----------
-LGLNN---ALGS-------------------RRLS------------------------
------GAKK----------RP--NRAGPDTWD--------------------------E
E---D-----------------E-------------------EQMH--------------
--------TIQDLVK---CICDNNEAELREILKAD----DVDINQQYF------------
------------------GQ--------LTPLDIAIMLNNQTMIQLLVLNAAEENKA---
---L--VKDPYARLKQ----LKQLDGE-ISSKL----------KEIS-------------
-----------------------AHNVEG-------------------------AENLTK
-D-GNDKLL---------DAKG-WK----LKKELVTKMIQSIDCANLPEPPMEVLLKTRS
STTIII------KYVP-----SSV-----------DNGSMITNYKIEWSRNS-----SFV
PISG--EKIIAY---NEK---PE---------HHLMNKHPCYVRVSAYNMSGYGQPKLSN
PEFISSKNWYNYSE------S--YQTRK-SAC-VKSLQNIV-----------AEDIC---
--RIESALKDNIRANEVNEP--VRYA---RRRSSTLQK----FFLPSLKLSKH--LK-R-
-AIYLSV---LFYTPNGK--ILVSADDLIIPVIEIDDSCFNI-TQQE----MAWFS----
-KLTFAWDKARKMLENMDYCMSTTSN---LIRKKILQSVTAYQQAFCISDLGKLYHEPIR
GG-QKSVIFCLINEIESPNALHT-GM-SF--KWIST------------------------
--NKI---GRRL-----TSSSLD----------------Q---------------TNVS-
---EVLMTRTNELIE----------YHAKSCV----------------------------
-------------TFSRGLYLGYVK--LRCTINDIAVMTDASSPNTLPFEKIRD-NPIIG
RQEIEWLQ---------------NVD--------GK---------KVKETKVA--DS---
-------------------------RNG----------------------SLLNF-Q-KA
--------L--RSAARKLL-WRLD------------------------------------
---------------------------------------------P-----------E--
------------------------------------------------------------
--------------EAITQSETMLAKKQYQEIVNLTESLEANWKDMRWIGETA-CYISGR
NK----------A---KLLYSVPLARVLQ-------------------------------
-------------------------P----------------------------------
------------------------------------------------------------
------------------------------------------------------------
------------------------------------------------------------
------------------------------------------------------------
------------------------------------------------------------
------------------------------------------------------------
------------------------------------------------------------
------------------------------------------------------------
------------------------------------------------------------
------------------------------------------------------------
------------------------------------------------------------
------------------------------------------------------------
--------------------------------------------
>C_elegans NP_001361971.1 Uncharacterized protein CELE_R07E4.1 [Caenorhabditis elegans]
------------------------------------------------------------
------------------------------------------------------------
------------------------------------------------------------
------------------------------------------------------------
------------------------------------------------------------
MKSKRSFIRAIL--F---------------------------------------------
------------------------------------------------------------
------------VLRLQKNVNVRRNQSRRNTIFTTRNITRCESTKHRRR-----------
--------------------------------------------SSHKSTQRHRNSAPSS
SYPLRSPSVIRASFLDNHHNQQDNLCDF--------------------------------
-------------------GAFSAMSQPYLV---GLDDSRGR---PLIS----------V
CAGAAH---TLAS-------------------TALLCRQQSLDEPATRAL----------
-EKVASGPIL----------RG--ISVQRQSSV--EFSER-------------------R
R-AED-----------------A-------------------QKLQ----------KKAI
---KT---NMISMFGAIIACEQNDAEALRVVIDKN----QFDV-TSAV------------
------------------NGNYELYPTKWSLLDIAINLNNVKCALLLQERGAIESFQ---
---F--NT-LEKRKKA----VTEALEI-SRSKL----------SELK-------------
----------------------------K-------------------------AP----
-H-SRDHDK---------RISS-LQ----IHLSLLKQMEDFLEKTVRPRMLQSVSVEAIS
HSRALIQF----NYKE-----PQQ--------------SIILKFRIQWSDTE-----DFK
TILG--EIIEPR--PLEN----K------IILHNLEHGKHYYFTITCIGVNGESKPMVCW
PGRIEITSFDDGEK------R--ES----WSDRIETMNKLMEDVDKHR----QSLVW---
--QRV---------FPMEIN-GKKRK-----NG--FRE----LFSASTKLSKH--VH-H-
-GVYLAA---LIY-TEGK--VLVTVDDC-VPIVPVDENVTTV-SKDD----HHWLI----
-KMSMCWDQINGLMDVNPSAYSNNVS--LSFRNKLINAAFSMQEALGIRNIGHVHYMPLI
YD--NCFFLLTVRFIEPSVNF-Q-TI-TL--RWLPF------------------------
--NKL--LRKKM---------------------------P---------------TTAI-
---DNMTKQLLNILN----------FYEASQI----------------------------
-------------QLQRGLYVGYLK--LHSSLNSIRVVVPDVLPSMLPFTRVRD-NPHLT
REEWEWIK--------------------------SI---------DMNEPFFA-------
-------------------------TKA----------------------QER-I-H-SD
--------I--AHAIHRLL-NELDIDPDL--VPG--------------------------
-------------TRLYHAEIVQPDDNTTVILILPRSDDVCSV--P-------TGS-SKT
TEYMESK---RQCNSVPIPVFDM--IHFLT---------YQTSFLTSYCK-------LSI
FLEHFMMISQFEQRKCLLENDSKVYKNQTEILNEFQKRLEEIWQNARWISRVA-SEA--R
DK----------HVKVSK-HAIPLTRFMTALPRNPEE-------VRKEENE---------
-------------------------RESFRRIQQRRR-----------------------
MRLE-------------------------LLGDR-------------------LAS--RD
GSD---------TE-DEYE------------FVMSNDP---NPRNNGFLK----------
--------------S----------------------------------DQ-PRSALNSP
QQSYRD-IDSVY--RRRR------------------------------------------
--------------------KVSTD-----------------------------------
------------LALALSNTSLN-----------------NLNGIEEKNLTPD-------
------------------------------------------------------------
------RPQI------------------KEDK----------------------------
--------------------------------------------------IFLESIN---
--------------VMVGY---DCQIPKG-TKIALSVTQSTEAGEVVNFVIEQIAKS--A
A---GIDNEI-----------------------------TLNDS-------SELCLVAA-
FGQR-ERR----LKN---ETVI----------------QRLDR--TW--LRGN--FLIRR
KD------------GFMNG------EDIA---NESLV-------
>C_remanei XP_003117978.1 hypothetical protein CRE_00679 [Caenorhabditis remanei]
------------------------------------------------------------
------------------------------------------------------------
------------------------------------------------------------
------------------------------------------------------------
-----------------------------------------MRNDGKLEIEGGGKDGEKR
RINYFPIFKSCR--ISD-------------------------------------------
------------------------------------------------------------
-------------ANLPNIDVARPTKVPNVTGTVRRAARTHSG-----------------
-----------------------------LFTCYVISC-----SRFFSGCEKKQLCFSST
TTFFRSPSVIRSSFLDNHHNQQDNLCDF--------------------------------
-------------------GAFSAMSQPYLV---GLDDSRGR-PLISVC-----------
-AGAAH---TLAS-------------------TALLCRQQSLDEPATRAL----------
-EKVASGPLL----------RG--ISVQRQSSV--EFSER-------------------R
R-AED-----------------A-------------------QKLQ----------KKAM
---KT---NMISMFGAIIACEQNDVEALKVVIDKN----QFDVTSAVN------------
-------------------GNYELYPTKWSLLDIAINLNN--------------------
------------------------------------------------------------
------------------------------------------------------------
-----DHDK---------RISS-LQ----IHLSLLKQMEDFLEKTVRPRMLQSVSVEAIS
HSRALIHF----NYKE-----PQQ--------------SIILKFKIQWSDTE-----DFK
AVLG--EIIEPR---PIE---NK------IILHNLEHGRHYFFTITCIGVNGESKPMVCW
PGRIEITSFDDGDP------K-----RETWSDRIESMNKLMEDVEKHR----QSLVW---
--QRV---------FPMEVN-GKKRK-----NG--FRE----LFSASTKLSKH--VN-H-
-GVYLAA---LIY-TEGK--VLVTVDDC-VPIVPVDENVTTV-SKDD----HHWLI----
-KMSMCWDQINGLMDVNPTAYSNNVS--LSFRNKLINAAFSMQEALGIRNIGHVHYLPLV
YD--NCFFLLTVRFIEPSVTF-Q-TI-TL--RWMPF------------------------
--NKL----LRK-----KMPTPA----------------V--------------------
---DSMTKQLLNILN----------FYEASQI----------------------------
-------------QLQRGLYVGYLK--LHSSLNSIRVVVPDVLPSMLPFTRVRD-NPHLT
REEWEWIK---------------SID--------MN---------ETFYA----------
-------------------------TKA----------------------QER-I-H-SD
--------I--AHAIHRLL-NELDIDPDL--VPG--------------------------
-------------TRLYHAEIVQPDDNTTVLLILPRSDDVCSA--P-------TGS-SKT
TEYIESK---RQCNSVPMPVFDM--IHFLT---------YQTSFLTSYCK-------LSI
FLEHFLMISQFEQRKCLLENDSKVYRNQTEILTEFQKRLEEIWQNARWISRVA-SEA--R
DK----------HVKVSR-NAIPLTRFMTALPRNPEE-------VRKEENE---------
-------------------------RESFRRIQQRRR-----------------------
MRLE-------------------------LLG----------------------------
-------DRLASRDESDTD------------------------EEYEFVM----------
--------SN---------------------------------------DP-NPRSNGFL
KSEQPRSALNSP--QQSY------------------------------------------
---------------------RDID-----------------------------------
SVY---------RRRRKVSTDLAL----------------ALSNTSLNNLNGI-EEKN--
-------LTPDR--PQIKED------------------KIFL------------------
------ESIN--------------------------------------------------
------------------------------------------------------------
--------------VIVGY---ECQVPKG-TKIALSVTQSTEAGEVVNFVVEQIAKS--A
A---GSDSDI-----------------------------TLSDS-------SELCLVAA-
IGQR-ERR----LKN---ETVI----------------QRLDR--TW--LRGN--FLIRR
KD------------GFLNG------EDIA---NESLV-------
>Strongyloides XP_024509908.1 Ras-association domain and Fibronectin, type III domain and Immunoglobulin-like fold domain and Ankyrin repeat-containing domain-containing protein [Strongyloides ratti]
------------------------------------------------------------
------------------------------------------------------------
------------------------------------------------------------
------------------------------------------------------------
--------------------MMKRDLSQDTMYKNSLIQRKGSFKHFVTKSVYAQQKAIRR
IMSFKNCKSICY--PDESLRKRSLSKLFDTR-----------------------------
------------------------------------------------------YSLKEI
YINPYIKE-----IGINNYYHRGSAPEIMNKSFVNQQTKILILDKFFEYNQYCH------
-----------------------------HFAVFSCLIKPYMISVEKNQGNKDVISVKPS
ITHA--------------------------------------------------------
-------------------LATQVLAQ-KLD---NFDDLKNN-SNCSID----------S
ISGSYN---TTLS-------------------GRQY------------DL----------
------QNII----------SE--KSSNTSSFR----YVK--------------------
----------------------T-------------------LKSP----------ESFG
-NIQQ---NILILIEAITAVEVDDIDTLKTLISNN----DFDVNISLK------------
------------------SGLYREFRQKIGLLDVALMLGHYKCANLLLESGATIKQD---
---------IDIVNRR------KIVSE-VKKIF----------EDKR-------------
-----------------------KYFLEK-----------------------------TN
-DKKNEDEK---------EVYH-FV----EQSKLIKKMEEVLGQDETTGHVIDARVYVSS
SSTVLF------EFFP-----PPN-----------SLGNTIIKYKLEWSLSK-----TFD
EIID--YKIIYD---LRQ---SS------VEIDNLIHGNSYCFRITAGSIYGDGIPIIAN
PCPITISSWEDVDN------I--IIGNDIESH-QEAINVLTKDVEKFK----NSIVW---
--QTI---------FPTNNEVNLKKK---SSR---LRH----LFSASKKFVKN--VQ-K-
-GIYLAS---IIY-TTDK--ILCTVDDA-LPIISIDEKNINM-SKDD----MKWLI----
-KLSRCWNQLYILHDITNIQSSN-----FQFRTSIIDSINSMINALGVKDIGTVHHTPII
FEKNETIFIVTVRYTFDGQIS-Q-GL-AT--KWITL------------------------
--NKI----IRK-----KTNCPA----------------I--------------------
---DFLNNEIINILN----------FYESYQI----------------------------
-------------PLDRGLYLCYLK--TFSTLNSVNLIVPENLPNSLPFVCVRD-NPHVS
KEEWEWIQMLNDYIPFEDDNYLNCLN--------NDKETINDVIYLKSNDNID-------
-------------------------NDNVNTNNKKKIVPT---------YAQKHF-Q-EK
--------I--YRSIQIFL-NDLGISSSK--MVD--------------------------
-------------HRLYRLRIFRLHPDVSMILIVPNIEEVCTM--V-------TDNKN--
-LVENMELLKSC-QTIPIPIFEM--LHLST---------YQPKFMTTFCQ-------LSI
FIEHYLGITQYEYRKCIIDRDEKVYKELFNKLNEFKNKLENIWKNAKWISNIT-TIA--R
DP----------K---KK------SCFVD----FSKI-----S-ISKKSKD-T-------
---------------HKFNLYSD--PESNNN-----------------------------
-----------------------------SHF--------------------------ND
LIS----KKFVNNA-TLHK----------------------LGKEYALTS----------
--------NI--FLN----------------------------------NISSERKKKSF
SEKSNA-IFSFD------------------------------------------------
-------------------KLFIND-----------------------------------
------------------------------------------------------------
--------------NKRNMY----------------------------------------
------------------------------------------------------------
--------------------------------------------------RSSMTER---
------------------------------------------------------------
----QKHTSQ-----------------------------YLKKN----------------
NKD--ESS------------------------------LRIRS-ASQ----GSNFFKFRS
KS------------SKSDI--------HV---------------
>Brugia XP_001899289.1 Uncharacterized protein BM_BM5275 [Brugia malayi]
------------------------------------------------------------
------------------------------------------------------------
------------------------------------------------------------
------------------------------------------------------------
------------------------------------------------------------
------------------------------------------------------------
------------------------------------------------------------
------------------------------------------------------------
------------------------------------------------------------
------------------------------------------------------------
------------------------------------------------------------
-----------------------------------------------MNI----------
------------------------------------------------------------
------------------------------------------------------------
--LNS---N-GALL----AIETNDEDMLRMILSKTDIPFGVRINDAYL------------
------------------EE--------WTLLEFALMLGHRHCAEVLLQSGATINVE---
---L--YP-LERRLQQ--------VQENAQLIT----------EEIR-------------
-----------------------FLWITN-------------------------------
---VQNEDK---------HIKY-LE----RRLSQMEKMKAVLKNAFVPGPPNDVEAVVSA
SDQLTV------TWKD-----VHQ-----------HNVDLIINYKIEWSLCD-----DFN
SIEG--SLLVDT---VLR---NY------AVISDLKRGLRYSVRVSAASIGGFGHPTLAT
PHSLLISMFPKSSG------I---------------------------------------
--SDK----------------KKRRN---------IRS----LFVSGFQSLKV--IQ-R-
-GIYLVS---IIY-SQMK---VCTVEDC-LPVILVDQTQFCI-EKNE----MYWAI----
-KLSLAWGEIQTLQEA-----NNSSS--PNFRSKFIDAAIEMHTALRVKDIGRVYYQPIV
DEINSISFIVTVRFVNGSQNA--QGL-TT--KWLPL------------------------
--SKI--VRKRG---------------------------A---------------CRAM-
---DVLLAEIFKIIN----------FFESSHV----------------------------
-------------RLRRGLYI-Y--------------------------------NPHIT
KEEWDLLR---------------SVD-------------------------IK-VSN---
-------------------------SLT-----------P----------VQFVF-Y-TA
--------L--VKAASRLL-IDLEIDINF--MPN--------------------------
-------------QRIYRLQVFQPQFDVSFIILLPKIEDVCTV--R-------SYS-L--
-ISSVQK---GC-FTLPLQVFEA--IHLCT---------YNPDFIGTYCR-------LSV
FIEHFSTYIQYEQRNSLLEKDINIYADVLSKLDEFRHRLESTWKSVRWIGDVA-SIA--R
DK----------R---TK-GVVSMKRLFA----VSNG-------MNDEVRH---------
------------------------------------------------------------
---N------------------------------------------------------EQ
GTT------------SDKQ--------------DSTDS---STLYFDFSY----------
------------------------------------------------------------
-------MWPQS------------------------------------------------
------------------------------------------------------------
------------IISSTNSLT-------------------GL------------------
------------------------------------------------------------
----------------------WLRNC-SQPK----------------------------
------------------------------------------------KTPTTRVIK---
--------------VHAAY---QCGFT---CSVRLQIAPTTTASEIVALVTERLAKA---
----ATESGK--------------RF-------------ESKDP-------EDFCLTVV-
VGSR-ERR----LRD---DFPL----------------MKLQN--PW----GDGRLFVRR
RD------------SVLAA------LQRG---NETAV-------
>Onchocerca OZC09960.1 hypothetical protein X798_03066 [Onchocerca flexuosa]
------------------------------------------------------------
------------------------------------------------------------
------------------------------------------------------------
------------------------------------------------------------
------------------------------------------------------------
------------------------------------------------------------
------------------------------------------------------------
------------------------------------------------------------
------------------------------------------------------------
------------------------------------------------------------
------------------------------------------------------------
-----------------------------------------------MNM----------
-----------------------------LDFN---------------------------
--------------------------------------------------------ETLL
------------------AIETNDEDLLRMILSKTDISFDARIDDIYL------------
------------------EK--------WTLLEFALMLDHQQCAEVLLRSGATIDVE---
---S--CP-PERRLQQ--------IQESIELII----------EEIR-------------
------------------------------------------------------FL--RT
IN-FQNKDK---------QIEY-LE----KRLLQMKKMKIVLENTVVPGPVTNVEAVVSA
SDQLTV------SWKD-----IRQ-----------RSKDLVVNYKVEWSLCD-----DFD
SIEG--SLLVNI---MRN----Y------AVISELKHGLRYSVRVSAASIGGFG------
--YPIPA----------------EP--------QSLLLSIFPKIEII-------------
---------------------GKKKK-----RN--IKT----LFAGSFQSHKV--MQ-R-
-GIYLVS---IIY-SEMK---VYTVEEY-LPIILVDQTQFCI-KKDE----MYWAI----
-KLSMAWDEMQTLQEANN--SSSSNS---HFRNRFIDAAKQMHIALGVKDIGRVHYRPIV
DEVNSVSFIVTVRLINGSQTA--QGL-TT--RWLPL------------------------
--NKI-------------------------------------------------------
-------------------------VRKRG------------------------------
---------------------------TCQAMNLLE-------------------NPHIT
KEEWDLLR---------------SID-------------------------IN-ASN---
-------------------------PLT-----------P----------MQLTF-H-TS
--------L--VSAASRLL-NNLEVKV----ISN--------------------------
-------------QRIYRLQVFQLQFGVSFIILLPKIEDVCTE--P-------SYS----
-PLKSSPVEKDC-LILPLQVFEA--IHLCT---------YSPDFIGTYCR-------LSL
FIEHFSTYLQYEQRNSLLEKDINVYADVLSKLNEFQNRLEDIWKSMRWVSDVA-SIA--R
DK----------Q---AK-GIVSMENLFA---------------VISGIND---------
---------------RDC---------------HNKQ-----------------------
----------------------------------------------------------ET
RSD------------------------------STDSR---STLYLDLC-----------
-------------------------------------------------DI-QRQRTILL
TDSMTE------------------------------------------------------
------------------------------------------------------------
----------------------------------------------------P-------
------------------------------------------------------------
----------------------WLDNC-SQPK----------------------------
------------------------------------------------KIPITRVIK---
--------------IYAAY---QYGLTCG-TSVRFQIAPTTTAGEIVAMVTEQLAKA---
----AAESGK-------------AI--------------ESKDP-------ENFCLVVV-
VGSR-ERR----LRD---DFPL----------------MNLQN--PW--DEGR--LFVRR
RD------------SVLAA------LQRG---NETAV-------
>Adineta CAF1275538.1 unnamed protein product [Adineta steineri]
------------------------------------------------------------
------------------------------------------------------------
------------------------------------------------------------
------------------------------------------------------------
------------------------------------MSTTDNWIKLYRWWQEHLKTRFSS
PTVIDDHQYLLQ--RRPSLKNSQLIKIKKRSSYGEIDQRQLGNNDFRHVRDSIRGKNPLT
TRITPIIITNKRHQFRRST---------------------------------TYDISSEE
IESNENKIIPTKITSMNKKRTQYSRRLSLVKFELSSVNSNGTKDEQKPTVPSCSPNLIQK
L----------------------------LFRQFSPKTRPYAIGVSSDDNVSTTILTNEQ
SPNRRRTNVLSKKQSCASLTSANNSKQ---------------------------------
-------------------NGGETLLV-PLF---NKALSKSQ------------------
-QSDLN---SYLS-------------------KR-------------RNT----------
------TGSI----------------SFNKVVD--VKNIS--------------------
--NGN-----------------N-------------------LKIT----------SANN
SNNKI---STENIFQ---TVEESDFLGTKHLIQTN----ENIINSYND------------
------------------YD--------WCPLDIAIMLNNIPMVRLLLHYGANESEK---
------IQPEEIRYQSVCQQLSNLSEQICDESI----------KKYS-------------
---------------SNRLTPDDASLRRL-------------------------SP--SS
-D-KQHRHRRTSKSQLHYQLNQ-------QRSLMLSQMKDNYEQADIPDAPTNVRLMVTG
SDNITV------TFDE-----PLR-----------SNGVMVIKYKIEWSFDE-----YFH
DISF--DIIKNC--FLRE-----------YIIRNLPVGQKCYVRVSAGNMKGFGQTVLAN
PPYCVPSNWREFSKTSRTNIC--DL-RF-----EEILNKILTEREREG------------
--NEP---------NETPNIRNRRRSYGNLRKN--LRQ----LFQFYPRLARS--MK-R-
-GLYLVS---VMV-NGDR--ILVTNEDV-LPMVEVDENYGHN-LLGD----FQWFM----
-KLTFVWDDLKNLRPDLERCL-SVTS--FYLRIKLVQAAIELQTLEEINNLGRLHHTYIR
DN-DGNVAFILINDLSSDTRANICPS-NL--KWITM------------------------
--TKF-----FE-----TIKEST----------------N---------------NSCL-
---QQITEKLPNMID----------FYHASMR----------------------------
-------------RLDSGLYVAYLK--MQNSVDSVRVMVNKFMPGSLPCTKIRS-IANVS
RDEWEWLH--------------------------NN---------NNESS-TD-DES---
-------------------------SDN-----------S----------LEL-F-K-TQ
--------F--RHAAKELF-IILNLPETH--FSN--------------------------
-------------SRIYDSQVVEIRDDLSLIILMSTADEVNILSAP-------SNH----
-SFS------SF-IYLPLYIFEV--LQHLS---------NNYRFICQYSR-------VSI
CLDFELICAQQNQREAFSINELDETRYRLNHLLSCQQDLDDIWRLSRWLVHVI-NCA--K
DK--------------TY-SGISLKSFQS-------------STNFNQIKT---DVQ---
-------------------LFQS-------ENYSMKK-----------------------
------------------------------------------------------SD----
-------SGFIDID----D----------------------HSIELTFYI----------
-------------------------------------------------SLLSSNTYNPF
KIRLNK-MTKLN--DILQ-----------------------IILKEQ-------------
------------------------------------------------------------
EKH---------FFQLNSSINFV-------------------------------------
------------------------------------------------------------
----------------------WIRSN---------------------------------
--------------------------------------------------------G---
----------------REY-----------------------------------------
----IIEENL-------------TAY-------------DIQKR------LGNFGGQIYL
RAKD--------LSI---GHSS----------------QSIEK-TPW--------LFAPT
SE------------THSGL------PGSN---LSLNI-------
>Rotaria CAF0817830.1 unnamed protein product [Rotaria sordida]
------------------------------------------------------------
------------------------------------------------------------
------------------------------------------------------------
------------------------------------------------------------
--------------------MATTDNWIRFYRWCQEHL--KSHFISSSIFNNNRHRLVHR
RSSLTPFRSTNN--SPL---KKIKKRASYGEIDVHRIDNNNFRHVRDSIRGNIPHA-TR-
---------------------------------------ITSTTTHKERYQLQKSTTCNK
SSEDILSHEFKFIPSNLITMNKKRNNRSRRFSLAKVEILTVNSNRTKDEQKSTAPS----
-----------------------------TSLNIIQKL------LFRQINPKTRPYSRGT
SSDGNVATTKVLNETPTNLRAPSPAFSKQPGTS---------------------------
-------------------SSSSNISKQNIRHGREPLLSLPP------N-----------
-KIPLK----NHS-------------------SDLN-----------PYL----------
-------SKR----------RN--TTGS-ISLN--KIVDT------------KNTLNGNT
LLATA-----------------V-------------------NAFN----------NSNN
-KIQI---E-KDIFQ---TVEDSDFLLTKQFI---QTN-ENIINSYNE------------
------------------YD--------WRPLDIAIMLNNILMVQFLLHYGAEESPK---
---L--QS-TDSRYQSVCHQLSMLSEQHSDDSIKKSPSNKLSPDDIQ-------------
-----------------------SRRLSP-------------------------LCDKQQ
RHRRTSKNQ---------QQQQFNQ----QRLLALTQMKDNYEQAVVPDAPTNVRLMVTG
SDNITV------TFDE-----PLR-----------SNGAVVIKYKIEWSTDE-----YFN
QISF--DIIKNC---FSR----E------YIIRNLSVGQKCYVRVLAGNMKGFGEANIAN
PPYCIPSNWREFSKISRTNMY--DL-RF-----EEILNKIFNEREGIR--ISKSLEG---
--NES---------SDTSNRRNPRRNYGNLRKN--LRQ----LFQFYPRLAKT--IK-R-
-GLYLVS---VML-NGDR--ILVTNEDV-LPMVEVDENYGHN-LLPD----FQWFM----
-KLTFVWDDLKSLRPKLERC-SSATS--FYLRMKLVQAAIELQTLEEINNLGRLHYTYIR
DN-DGNVVFVLINDLSSDIRTNISPS-NL--KWMTM------------------------
--TKF-FEIMKE-----SPSSTN--------------------------------NSCL-
---QQIIEKLPDMIE----------FYHASMC----------------------------
-------------RLESGLYVAYLK--MQNSVDSIRVMVNKSMPGSLPCTKIRS-VANVS
REEWAWLH--------------------------KS---------NDENS-IE-YES---
-------------------------SDN-----------N----------NSLDL-FKIQ
--------F--RNAAKDLF-IMLNLPETH--FSN--------------------------
-------------SRIYSSQVVEIRDDLSLIILMSTADEINFLSAP-----------S--
-NYSLTS----F-IYLPIYIFEV--LQHIS---------NNYRFICQYSR-------VSI
CLDFELIYAQQNQREAFSINELDETRYRLNHLLSCQQDLDDIWRLSRWLVHVI-NCA--K
DK--------------TY-SGISLKPFQS-------------------------STN---
---------------LNE---------------IKIK-----------------------
----------------------------------------------------------QS
SST----SSLI----CSFD--------------SNNHL---RMKNLNNFI----------
-------------------------------------------------DFEDNTIELTF
YNS----LLSSN-----------------------------TYIPFK-------------
---------LRINK----------------------------------------------
------------MTRLNEILKI------------------MLKQQQHDIFLKS-------
-------NSSLK----------------------------FI------------------
----------------------WIRSN---------------------------------
------------------------------------------------------------
----------------------QCEYIMEENLTAYEIQTRL-------------------
----LRFGGQ-------------IHLR------------LNNSS------STNSSPIFS-
-----KTS----------NLFP-----------------------PT--------IDMIS
KG------------PGSS--------------LSLNM-------
>Lepeophtheirus CAB4058770.1 unnamed protein product [Lepeophtheirus salmonis]
------------------------------------------------------------
------------------------------------------------------------
------------------------------------------------------------
------------------------------------------------------------
------------------------------------------------------------
------------------------------------------------------------
------------------------------------------------------------
------------------------------------------------------------
------------------------------------------------------------
------------------------------------------------------------
------------------------------------------------------------
------------------------------------------------------------
-----------------------------------------------------------M
K---K---------------------------------------------------EPWI
--------HFQALCN---AVEHEKNEKLKTLIESL-PD-NADLDETNR------------
------------------DG--------FTPLDLAFLTNNSNVWSILLEKGASEGKG---
---F--SN-PVALTSH----LSALIAE-SQKQV----------DKFG-------------
------------------------QLIGS-------------AAAGNTSGTPPHHPHLSS
AQ-LKECEK---------QQVL-WT----KRLVALKKMKINSESLGTPHPPASLQVSAIA
EDALEI------KLSP-----PPN---------------PYTKYKVQLGSSA-----SFR
RIRK--EVVVSE-----------------------KTGAAF------GNLLGYGPYSASR
PVYVIPSSWR--TG---------TP------E-LDSQADSIALVKTCS----HIIDL---
--VDG---------EKKDMS-GEKKS---SSKK--TNGLLSQFFSNNTSTQHS--SSEH-
----------NSF---NK--ILMTSEEV-LPILEVDDDVFRC--QQE----FHWFG----
-RLS---------------------------HFKLISAALAMQSSLNITDLGLPYYKPFK
NHYDGSVVFTVVNRVKSTKGF---PP-GL--KWMAL------------------------
--SKT----QRRY----SVDLEE----------------D------------GRKRKSI-
---EKLRSSIHQQVL----------FHQVSSI----------------------------
-------------PLENGLYLVYVQ--CRSSLDDVDVIVSNASPSVLPYYKIRD-NPHVT
KEEWDWIR---------------YLG-------------------ERSDASIS--PT---
--------------------------------------------------TNF-L-T-GE
GEEGSELRK--KQTCDRLF-TYLEVVNDERRPRH--------------------------
--------------RIYDSKVVEISSGVSLILVLPPPDSICALSTPTIAETNNNINKSVA
CINLDRN---DL-LSVPLRIFEL--LHLST---------YKKEILGIQSK-------SAL
LLEGEMGFAKRALREAFSSEETERAKNRLEELNSISKKYEDSWKKTRWIVDII-SEA--R
NK--------------SFGCGLKYRELIE----WYTE---------------N-------
-------------------------PSVPLE-----------------------------
---D-------------------------------------------------FGDISED
-------EDLMIHN-YNFN--------------NNNHK---LNRTPTVSS----------
--------DP---------------------------------------TM-DASRKFKV
GDINDGKVLNFP--EVRL-----------------------PYQIPP-------------
------------------------------------------------------------
----------------------------------------PPGSSQSTPGQSG-------
-------LFPIDGSNQHSIH----------------------------------------
------PNHQ------------HLRPHLAAVS----------------------------
--------------------------------------------------HSSLSSP---
-------------EMEDEF---DEGSPRL-SSSSEHLDRKSSSLLLPNILQV--------
--------------------------------------------------YAAYDTGLA-
SGSR-ERC----LRD---DFHP----------------LKLQN--PW--KKGR--LFIRM
KN------------DLLAA------IEHI-SRHSTML-------
>Amphimedon XP_019852930.1 PREDICTED: ankyrin repeat and fibronectin type-III domain-containing protein 1-like [Amphimedon queenslandica]
----------------------------------------------------MSSSHQQH
WSYESSYPVASHHDSLARCAHPSDLNRVNPKPHPQLRRHTSDRSAEHHRSRNKLSHETSA
SNQIASLSSGYVSADHRTSDYPHYRSSRGSGLDYKPHKEREFVRSTTSPDIGAYQLSSLD
RHSFSDGSQSSFTGSSAEATNRMGPSHVGGVERPYRESPNSSQSDFSDHHHHQRYS----
--------------------GSRAGGGSSSGLYHSLPRSRSSLAASGSATGLDLSTEDRN
HKSTYNHPSGVL--HGS----GRVWPVEEEDKLLQRQAHLPPRTINTADDYWMPRHIPP-
-----VYFSRSSTTSPSFSSEAESNETPWYEQDNPNIHSGLMFYSPNHPPAPPPSLPSHH
PRPHSYHHTTSPIDGTGIPLSRPHLPTTPTRDPVSREYDVMSEQKMLSQQRLARYFSHSQ
GEGGGGGKGERMFRRESSPAELGQTPPLHDHDKLESIGEKPSPKTGKRSPSKHKKVGRSK
SSAIGKLVKKFSTKGGKNDKSLKTEVSNGDKKGLTGSGSNLDGF----------------
-------------------LQRVKRSQ-SME---LLQLAATP-VLGNGR--------KVT
TPTPSPLTTPKVG-------------------KSIF-----------RAR----------
--------------------RN----SE-SDLENLGTLVR--------------------
--TGS-----------------K-------------------KNLA--------------
--MDT---T-QALFE---AIESEDEGKCQAILESQDTI-PPDINSTND------------
------------------DN--------WTPLDLAAMLNER-IALLLLAYGAKDSAR---
---Y--FKDPEYRRDH----LKDLLKK-ADTER----------RSVA-------------
-----------------------DMIQAS-----------------------------GG
-G-SKELDR---------QLVH-WT----SRVNLMRKMKSNIDKTNPPGAPRHVQLSVTS
AESLTV------RFSE-----PEF-----------SNGAPVTRYKIQWSKGE-----QFT
RETG--EFTLCD---ARN---KE------YVIPGLDNGVRYYVRVSAFNLKGYGPPRTSV
PTYAIPSSWHDCNK------S--KP-RY-YGS-TTQIEIISANMNKVL--SQQDANA---
--YSG---------TGTPSTSSNRRS---IKKG--LTK----FFNQGVKFHKS--LK-T-
-GVYLSS---ILYSDEGR--VLVTVDDN-LPLVEVSDSLPSS-IGGD----FAWVA----
-KVACNWEDVQDMSDESDTHTSSPAI---QFRNKLLHALLMLQEGTGLQDLGLLHHRTYQ
DS-HGSLIFVLVQYIEDYKSA-Q-GV-ST--KWSSM------------------------
--AKL----RRKFAQFESSGGSD----------------H---------------VTDVS
A--DQLLRDVPNIIH----------HHTRCSH----------------------------
-------------VLQRGLYLGYLKARVSSSVGSMTVVTSGTLPNVLPHYKIRE-NPNIS
QSEWLWLN---------------SLH-------------------KKPEA-AS-TTS---
-------------------------YDN-----------Q---------GPQS-L-Q-KI
--------L--CSSVEHFL-NILGIDPEE--TSQ--------------------------
-------------TQLYTEEVIELNENVTFLLLMPSPENVCTP--P-------GSS-D--
-QFDGPS----F-SHTPIATFEL--LQLYT---------YQRPFMLKFAQ-------VSS
RLDIELLITQKKRREAFSKAEIAAAKTQHEQLQKIQEDTEQAWKQMRWIETAL-KIG--R
ET--------------EVDNRLIVKELRK-------------K-FFKMTRSST-SSS---
-------------------L-SS-------------------------------------
-----------------------------------------------------STS--SA
GGS--------------FS----------------------SPIKKSVAN----------
------------------------------------------------------------
-------VLSAP--NVNQ------------------------------------------
------------------------------------------------------------
------------------------------------------------------------
------------------------------------------------------------
----------------------YIR-----------------------------------
------------------------------------------------------------
--------------VYPAY---ETGLSKG-TSVKIFLTPLTVTDEIILVTVEQLEKA---
----RKEKGI-------------PGYG------------IRGRD------LADFYLVAML
PGHR-EEV----LAP---RFTP----------------LQLLN-YSS-------------
--------------KYKFI------LRRSMDQQATDV-------
>Acropora XP_015760816.1 PREDICTED: ankyrin repeat and fibronectin type-III domain-containing protein 1-like isoform X1 [Acropora digitifera]
------------------------------------------------------------
------------------------------------------------------------
------------------------------------------------------------
------------------------------------------------------------
-----------------------MKTQCGLSLWFFWKDYRLSMSKETTGDSQTAKNLPWC
ISCSKDGIVAAQSELDCDDLKGDFTGLIGDNKTRALLNGRKDNCLTDRCSTLFTKPHPL-
--------------------------------------------------------SSPV
NKYSSLIRAQTFSSVLDNVDIPVETSSARNFSKAPLRLKFALSPKGAAWNLEDDEDIESA
ISCCTDGVPFGYTA---------------GGLYYSTDQHLQLLHSTMQGCKEDCPLSSET
EKKHSVIKETRISKLARRFSQRKEKIN---------------------------------
-------------------IRKEERSH-SLE---DLESSQQA------------------
-KLQQA---SNKS-------------------PKLQ-----------RTM----------
SVIQRSSPRL----------RLSVQENR-FSFN--NKDFK--------------------
----E-----------------K-------------------CKKK----------KTDA
--------SVDALIE---AIVRNESDHMRNILESE----LIDVNGLND------------
------------------DG--------FSPLDVAVMLGRPSVIKMLLLYGAQEGTK---
------LP-NNYLSKH----INMLLKE-AELRV----------DDLT-------------
-----------------------TVVVHA-------------------------NFTNSS
-E-VKENER---------LLQD-WL----WRKHLLEQIKKGLTKMGLPDKPSRVTISVAS
EDSLIV------RFIE-----PLD------------EKAIVSKYKIQWSKSP-----NFM
LLDG--EHILRD---LRS---LE------YTMCKLKKSVSYYVRVCCGNLKGFGSWLEST
PSCAMPSTWHEVDD------S--KP-RF-QGR-LNVIDDLFGRVWQSHEDFSPFRPIVAH
RLRSNTIQNETASECGVSPRTSRKST---MKKS--LTKYTNLLFHAAPKFSRH--LK-R-
-GVYLAS---ILFTDDKK--LLVTLDEN-IPIIAVDDSHPST-FLQD----FCWLM----
-KVACTWKDVKKLKEEIEKK-SSSTS--LLFRCKLLHAAHALQGALGKQDLGRLHYKPVK
DR-NGSTVIVAVNFVMRASSFRPRIM-SL--KWTSL------------------------
--SKL--QKKTQ-----TAPLLE----------------S--------------LQNELF
SASEILLSSIQEKIQ----------YFENSTK----------------------------
-------------CLERGLYIGYLK--LRTSVDAIHVVVQENCPNVLPHVKIRD-NPNVS
REEWQWLQ---------------TLD--------AF---------KETQE----------
-------------------------PSK-----------T----------AHE-F-Q-VL
--------V--AKAAETLM-GKLGIGKEA--SRL--------------------------
-------------HRLYDREVVELDENVSFIIVFPPPEEVCSA--P-------GQL-D--
-CLSHQK---SF-ISMSVQTFEM--MHMFT---------YQQEFICHYSR-------LSS
VLDMDSVICQQALREAFSPTEVQIAKARQEQLLDFQGELDETWQGMRWILDAL-HYA--R
DR----------Q---IK-GGIPLGEVYE-------------------------------
---------------------------------YSRS-----------------------
-----------------------------------------------------YSD---D
HCS------------FSYV--------------KDKVT----------------------
-------------------------------------------------CGGGDSFLCSS
CGSPKEGVLQIH------------------------------------------------
------------------------------------------------------------
------------------------------------------------------------
-----------------TSG----------------------------------------
------------------------------------------------------------
------------------------------------------------------------
----------------------ETNLPPG-ATITLHVTSNTTACQVVKMVVQELSRK--C
H---NRTDKT-------------ERWS------------CLSPL-----KHKDLCLVAV-
IGGQ-EKC----LKD---DFKP----------------LQLQN--PW----KRGGLYVRL
RS------------EAIAAT-----SSSN---CYSNV-------
>Orbicella XP_020625550.1 ankyrin repeat and fibronectin type-III domain-containing protein 1-like [Orbicella faveolata]
------------------------------------------------------------
-------------------------MVYWFDKRNKLLSVLFVVAFCFVYR----------
------------------------------------------------------------
------------------------------------------------------------
--------------------LQKPHPLRSPVTKQPSLARALTISSISENVNKPLVSKDCR
NFSKAPLKLKFP--LSS---RAAAWNLEEDDE------------------SGVASG-ST-
----------DGVPFG--------------------------------------YTTGGL
YYSTDVRLQSLHTLEGNEEEVVTPTDQEKKQSGLKHT-----------------------
-----------------------------RISKLARRL------SQRREKGS--------
------------------------------------------------------------
-------------------VRNQGRSH-SLE---DLASPLGS------------------
-ASSQG---SSKS-------------------PRLQ-----------RAM----------
------SVNQ----------RS--SPRMRLSVQ--ENRFS--------------------
--F-N-----------------N-------------------RDLR----------EKSK
KKRDT---TLDALVD---AIVRKETDEIRNIL---ESE-DVDINGVND------------
------------------DG--------LAPLDVAAMLGALSIVKMLLLYGAQESSK---
------LP-STYLAKH----INMLLKE-AELRV----------DDLT-------------
-----------------------TAVVHV-------------------------SDTGSS
-E-VKENER---------FFQE-WL----WRKHLLEQLKKGLSKIDPPDKPSSVTISVAS
EDSLLV------RFIE-----PLC------------EKVIVSKYKIQWSKTL-----DFK
LLEG--EYVLRD---LRS---LE------YTICNLQKSVLYYVRVCCGNLKGFGPWLESS
PPCAMPSTWHEVDD------S--KP-RF-QGR-LNVIDDLFGRVWQSHEEFSPVRPVLAH
RPRSNTFGNETASESGVSPRTSRRSA---MKKS--LTKYTHLLFHSTPKFARH--LK-R-
-GVYLAS---LLFTDDEK--LLVTLDEN-IPIIEVDDNHPST-FLQD----FCWLM----
-KVACTWKDVKKLKQEIEKKSSSTSV---LFRCKLLQAADSLQGALGKQDLGRLHYKPVK
DR-NGSTVIVAVNNVIHASSFKPRIM-SL--KWLSL------------------------
--SKL----QKK-----IQTTPL----------------Q------------AGLQEELF
SASEMLVSSIQEKIH----------YYENSKK----------------------------
-------------SLERGLYIGYLK--LRTFVDAIHVVVQENCPNVLPHVKLRD-NPNVS
REEWQWLQ---------------TLD--------SL---------KEDTQ-----EP---
-------------------------SKT-----------A----------HEFQV-L---
--------V--AKAAETLM-EKVGVNKEA--SKL--------------------------
-------------HRIYDREVVELDENVSFIIVFPPPEEVCSA--P-------GQV-D--
-SLTHQK---GY-ISLSVQTFEM--IHMYT---------YQQEFICHYSR-------LSS
VLDMDSVISQQSLREAFSSPEVQLAKARQEQLLDFQRELDETWQGMRWILDAL-HYA--R
DR----------Q---IR-GGIPLVEVFE-------------Y---------T-VSH---
---------------------PD-------------------------------------
-----------------------------GQ----------------------CCV----
-CS------------SDLK-----------------------------------------
--------------G----------------------------------QILCNGHSSSP
SSSPREGVVQIH------------------------------------------------
------------------------------------------------------------
------------------------------------------------------------
-----------------TAG----------------------------------------
------------------------------------------------------------
------------------------------------------------------------
----------------------ETSLPPG-ATVTLHITPSTRAGEVVKMVVQQLHKK--C
Q---DRDKSA-------------RWHN------------LSEQK------IKDLCLVAV-
IGGQ-EKC----FRD---DFKP----------------LQLQN--PW--RRGK--LYLRL
RS------------EALAA------SSSG---YFTSV-------
>Exaiptasia XP_020901377.1 ankyrin repeat and fibronectin type-III domain-containing protein 1 isoform X1 [Exaiptasia diaphana]
------------------------------------------------------------
------------------------------------------------------------
------------------------------------------------------------
------------------------------------------------------------
----------------------------MAGKPHSTTDFLESVSEDSSTRELDEVFGSSK
QASSDLCSKSRT--VSE---KDVILDIQKQKE----------LEKPHPLRSPVRSRPPL-
---------------------------------------LRAFTISSIPVEGNQSQVKNG
RHMFKAPLKLKFSLSTKSAAWRLEDDHEAPVHSYLDEGPIGYTPGGLYFMNSIGSGT---
-----------------------------LTRKISTRLLNGSNTDAESSKHSSSSEGSDL
SINSRKTSGIVKLARKLSQRRERKT-----------------------------------
-------------------QSTPERVQVRSQSLENIPSPTDE------S-----------
-SVTGN---NNMG---------------SIKSPGLY-----------RTM----------
------SLNH----------RP----SPRPRLTSLENRFS--------------GSNREN
RFSGS-----------------N-------------------RDLK----------EKTR
KRKEN---SIDSLID---SVVCQDIDDVRTIL---ETE-DLDVNKLNA------------
------------------EG--------FAPLDFAVLLGFYDIAKLLQAYGAQESPR---
------LQ-SSFFEKH----LKMLINE-AEHKV----------EDLT-------------
-----------------------LSVVHA-------------------------TNSNSS
-E-IKETER---------QLKE-WE----WTRLTLRRMLIGLNNSDLPGQPVSVTLSVAS
EDSLLV------RFTE-----PIN------------NEAIFTKYKIQWSRNE-----NFI
PLEG--EYVLTD---VRN---LE------YTIPNLQKSVLYFVRVSCGNLKGFGTWLGST
PPSSMPSSWHEVDD------S--KP-RF-QGR-LSVIDNLFSRVWMSH--ERHPTSSDSK
RPRSGNYDSVNVNEGSMSPKSSRKES---VKKS--LSKYTNIFFQSTPKFIKN--MK-R-
-GVYLAA---IMYTSDDR--VLVTFDDS-IPTIEVDDNYPPT-FLQD----FCWLM----
-KIACTWKDVKRIKQEVEKNPASTSV---LFRCKLLNAVDAFQTALGKQNLGQLHYKAVK
DR-NGSTVIVTVNCLNHASAFRPRIM-AL--KWTSL------------------------
--IKL-----QK-----KASFPI----------------N--------------LPADLC
YASDMLITSIKEKVE----------YFQQSRK----------------------------
-------------SLERGMYIGYLK--LRTFVDAIHVVVNETCPNVLPHVKIRD-NPNVS
REEWQWLQ---------------SMD--------TL---------------GE--RT---
-------------------------YEP-----------T---------KTAHDF-Q-LL
--------V--ARAAEILM-EEVGVSKEA--SKL--------------------------
-------------HRIYDREVVELDENVSFLIVFPPPEDVCSA--P-------GQV-D--
-TLTHRK---KY-ISLPVQTFEM--IHMCT---------YQSDFISHYSR-------LSS
VLDMDSVLAQQSLREAFSSGEIEKAKQRQVQLMEFQRELDETWKGMRWILDAL-HYA--R
DR----------Q---VR-GGIPLVEVFK----FSAC-------HMRKTGS-S-GSN---
---------------------SS--PKP--------------------------------
----------------------------------------------------------KD
GVV----KVFSTR-----------------------------------------------
------------------------------------------------------------
------------------------------------------------------------
------------------------------------------------------------
------------------------------------------------------------
------------------------------------------------------------
------------------------------------------------------------
------------------------------------------------------------
----------------------ETGLPAG-AEVTLHITPQTTANEVVAMVIQQLEKTCEQ
R---RKICQN-----------------------------IRETE------YKNYCLVAV-
VGSQ-EKC----FSD---DFKP----------------LELQN--PW--KRGK--LYVRL
KT------------SAMAA------TNFG---QFTSV-------
>Nematostella XP_032228889.1 ankyrin repeat and fibronectin type-III domain-containing protein 1 [Nematostella vectensis]
------------------------------------------------------------
-----MASKTSTDSIPKDSTTTNTTTNSNGPEQNGTNITKSRGIASSENQ----------
------------------------------------------------------------
-------------------------RESADIVSDPRAIQATVGTSLE-------------
--------------------KPHPLRSPVTKRPSLTRAFTVSAISMVTNDEDLPPPRSRR
LMYKAPLRLKFA--LSS---KNAAWRLEDDDT-------------DDSKHQSHGSS-CT-
----------DETPFSYTA--------------------SGLYFTSEQSRRDSRRLIKN-
-----------------GFHTEGELSSKRSSSSEGSDLSINSKTRGS-------------
-----------------------------GLVRLARKL------SQRRERRSPI------
------------------------------------------------------------
-------------------TEKINVRSQSLE---NLSSPTSS-TQ---S-----------
-IDRAV---SGKS-------------------PRLY-----------RTL----------
------SMGQ----------KP--VPRQRLASV--ENRFS-------------------G
T---N-----------------K-------------------DQAK----------EKLK
RRKEN---VLDALID---AIVCQDVEEVKSIL---ETE-AVNVNGQNA------------
------------------EG--------FVPLEFAVMLGFHHIAKMLQAFGAKESSR---
---------VPFLDKH----LRMLSNE-AEQRL----------QDLT-------------
-----------------------LAVVHV------------------------TNC--TA
SE-IKDNER---------QLRE-WE----WRRLILKRMMNGLNNADPPGKPGSVTVSVGS
EDSLLV------RFTE-----NLN-----------EVDVIITKYKIEWSRNE-----MFD
PIEG--EYVLDD---LRS---LE------YTIPSLQKSVMYYVRGCCGNLKGFGPWLEST
PPCVMPSSWHEVDD------S--KP-RF-QGR-LVVIDDLFSRVWKSHDQFTPQPSHDSN
RPRSAVTSGEIDGEFETSPKSSRRQA---MKKS--IYKYTNIFFHSAPKFARN--MK-R-
-GVYLAT---LLYSSEDR--VMVTHEEN-IPAVEVDNNYPTT-FLQD----FCWLM----
-KVACTWKDVKKLKQEVEKNSASTSV---LFRCKLLCAVDALQSALGRQNLGQLHYKPVK
DR-NGSTVIVVVNYLHHSSLFRPRIM-SL--KWTSL------------------------
--SKL----QKK-----LSYQPG----------------D---------------PLDLC
YASDMLITTVKEKVD----------YFQKSRK----------------------------
-------------PLERGMYIGYLK--LRTFVDAIHVVVQESNPNVLPHVKIRD-NPNVS
REEWQWIQ---------------SLD--------SL---------GQRKY-----EP---
-------------------------SKS-----------A----------QELQL-L---
--------V--AQAAEKLM-DQVGVSRDA--AKL--------------------------
-------------HRIYDREVVELDENVSFLIVFPPPEDVCSA--P-------GQV-D--
-TLTSKK---DY-ISLPVQTFEM--IHMCT---------YQKDFICHYSR-------LSS
VLDMDSVLAQQALREAFSSGEVEKAKQRQIKLMEFQLELDETWKGMRWILDAL-HYA--R
DR----------Q---VR-GGIPLVEVFK----FSHN-------NGDVIKN---------
---------------NEC-Y-TL-------------------------------------
-----------------------------EEP--------------------------GE
GHQ------------------------------LNHAK----------------------
-------------------------------------------------DS---------
-------VIRVY------------------------------------------------
------------------------------------------------------------
------------------------------------------------------------
-----------------STG----------------------------------------
------------------------------------------------------------
------------------------------------------------------------
----------------------ETGLPAG-AQVTLSITPATTANEIVRTVIRRLEKTCDE
R---GKSYKN-----------------------------VSDES------IKDFCLVAV-
FGSQ-EKC----FPD---SYKV----------------LQFQN--PW--KRGK--LFVRL
RS------------SAMAA------TAFG---QVTSV-------
>Branchiostoma XP_035695084.1 uncharacterized protein LOC118428907 isoform X1 [Branchiostoma floridae]
-----------------------------------------------MSRYQLVFVELPA
ILEVSREDDTLDSEGQEEFSSSSGCEYSFADFKDILSPVKNPDSPTVTST----------
---------------------HPESTARNGSCQRTA------------------AEDACA
SMPPSGSNSTAGQVAKRTRRSNKRSRSRMDSMENSKEADPEELNPE--------------
--------------------TSRGKHRQDRRPSKPSNT--TQVTIEVKPEKPKAERKLSR
SRTLPSTPQKRR--SSS---ADDLLRLQTTTEENNLLRLGKGPMGKSAQDCSRLAE-EE-
----------PPSGPTTLC--------------------IPQIHVESTETTERRRRLLPQ
PPVDGSTIPTRDAAWRLEDDDNVNYLCAIDDIRIQTADTVIQELGGDFHDRGTKGG----
-----------------------------QLSRLARKF------AGHPKEERKAALKYRS
ISVDNGEDFYYPL----AMSGRSRSIE---------------------------------
-------------------SLHSPSSE-EMK---RRNIPPAT------------------
-PPSVP---PPTS-------------------SRVN-----------KKL----------
------SNKH----------RG--FSID-SAMG--PNLDK-------------------G
K------------------------------------------RSR----------KTSY
-GPMP---S-PVLFD---SVELQDLDAVRSLLN--SPH-CPDINSINE------------
------------------EG--------FTPLDVAMMTNNVPMSKMLITAGAVDNPR---
---F--TC-PEARGLH----LATLVSE-AERKV----------DNIM-------------
-----------------------QQVVNM-------------------------GPPTSA
QQ-QKEQEQ---------QLKS-WE----WRFRLLKRMKAGFEHARPPGAPTAVRLGVSS
STSLVV------SFQE-----PDT-----------INGAMATRYKVEWSCYE-----NFV
PLAG--EFVLTE---LKS---LS------YKIMGLSKGNKYFVRVSACNVKGWGPTKATI
PPAGVPSNWRELEV------S--ES-QD-RHR-LKKLDDLKTQIKNAKMLEADTIST---
--HSS---------PKGSPP-HMRRS---MKKG--LKN----FFQSV-KFHRN--LKSR-
-GVYLAT---ILY-HGDH--ILVTGEDN-IPVVEVDDTFPSM-LNLD----LHWFM----
-KVSCTWSDLRQLRQDLDRCASASSA---SFRSRLLQAAIQLQNSLGVQDLGYVYHTAIK
DS-HGSIVIPTVRQVKDPKYV--QSS-SL--KWVPI------------------------
--SRL----QRR-----RMSAAE----------------D---------------PSAL-
---ERLLNRIPEIMH----------YNHNSTK----------------------------
-------------PPPQGLYIGYLK--LCSSMDSIGVLVPKGNPNMLPHCRIRD-NPNVS
SEEWEWVR---------------RLC--------SG---------EVTEEDPK-PSQ---
-------------------------AQC-----------I--------------F-R-DQ
--------L--IRASKRLL-NSLDVSEED--ALQ--------------------------
-------------HRLFCTEVLELDNNVSMLLLVPPVEDVCCA--P-------GQT-H--
-HLFQQD---SF-LTLPLQVFEL--VHMTT---------FQPHFFDQYAT-------LSS
QLEVENFLVQHQCREAFSDSELSGAKHRQLRIANFQQDLEDIWRGARWIMDVL-QYA--R
DR--------------TADGGLLLERIYQ----SATP-------SLPKVPT-Q-------
---------------LSL---PKTRRTSDSDDNFARR-----------------------
SPEV-------------------------CSS---------------------TSD--EE
GMS--KGTSPIPTH-IPFS----------------------PPLESGLVL----------
-----------------------------------------------------------V
REASPS-LIRVRSRSISP-----------------------VNRHKD-------------
---------TSPPQ----------------------------------------------
----------------------------------------GTSESGHEPTKTE-------
------------------------------------------------------------
----------------------ILSGS---------------------------------
--------------------------------------------------TKAGILR---
--------------VYPDY---HTGLAKG-TSVKLHVTTKTTSREVIDLVVRQINKAGRS
R---DPVSPL-----------------------------YPDDL------LHNFFLVAI-
IAGR-ERQ----LPD---TYQP----------------LQLQN--PW-AK-GK--LLVRL
RD------------QATAA------LAMLHETQSTSV-------
>Rhincodon-d XP_020372038.1 ankyrin repeat and fibronectin type-III domain-containing protein 1-like [Rhincodon typus] derived
------------------------------------------------------------
------------------------------------------------------------
------------------------------------------------------------
------------------------------------------------------------
------------------------------------------------------------
------------------------------------------------------------
------------------------------------------------------------
------------------------------------------------------------
------------------------------------------------------------
------------------------------------------------------------
------------------------MTH-PIR-----EPLQRR--K---S-----------
-LGPMS---PNAA-------------------KRLY-----------RNL----------
------SFRL----------KG-----G-SSSD--EACLI-------------------K
K-I-E-----------------K-------------------ERSK----------KSSS
--LNI---QYDSIFD---AVEHEDLDAVQRILDQPGTQ-D-DLNEVTS------------
------------------NG--------LVPLDIAVLTNNISMASLLMNAGARDNHQ---
---F---N-EGNWDMH----LTTLVSK-ATQKI----------AELL-------------
------------------------ELRTE-------------------------TS--EA
-D-FYSKTR---------ELRT-WR----FRQKLYKQMKAAFENAHVPDSPEKVYLSVIG
STSLRV------TFQE-----PAR-----------SSTLIITRYKVEWSYTE-----TFE
STVG--AATVED---LKT---LQ------YAIEGLNTGTLYHVRVSAYNVKGWGPAKVST
PPCANPSSWKECAD------V--KL-RQ-KDQ-SQAVQKLLEQIKAPH----HRSFF---
--LET---------CTVHTP-SKKLS---VSRS--LKY----LFQNTSKFVKT--LQ-R-
-GVYLAA---IFF-YKEN--ILVTNEDQ-IPIVEIDSSCSGS-DMQE----FLWFS----
-KLSCMWKDIQWLQQGMNSALSSSSS-VLQTRQKMLLAVSQLQSALGTQDLGQVHFEPIK
DK-LGNVLILTIKELRPSQVL----E-NV--RWIAL------------------------
--SKL--HNYRK-----SVSAFE----------------S---------------FTAL-
---DMLFMTLKDKLD----------YHLRVNQ----------------------------
-------------ALPPGLYLGYLK--LCSSVDQIKVLVPYRVPNVLCHTKIRD-NKNVS
REEWEWLR---------------NVS--------SL---------TDSIA-TE-GNTGS-
-------------------------SLC-----------S--------------F-L-DG
--------L--RTAVKSLL-QQLDMALGQ--AAD--------------------------
-------------FRLYTQEVLEFGREVSFLLLLPPSDDVCSA--P-------GQDGH--
-PS-------GF-LTLPLQIFEL--VHFST---------YEQELFSKYCQ-------TSI
LLELDSLLSQQALREAIDDTELIEAKEKHGQVTDLIQQLDDIWREVRWITDVL-QYA--R
YR----------Q---PP-TGTPLCWILE----ISSI-----MEVNEKPES-V-TDH---
---------------VNS-------TASSPVDDRKRE--------------RP-------
---D-------------------------CKE---------------------ITD--ED
-------DVFWPME-RDCD--------------LKLSL---SSDQLVWMD----------
----------------------------------------------------PQRSEYHH
SRTS---IVMDT--DSKN-----------------------PLQHVD-------------
--------------------LHRGQ-----------------------------------
----------------------------------------HRYKGADREFHST-GS----
-------LEFTE--RTLKEA------------------SVYK------------------
---------------------FWSQ-----------------------------------
--------------------------------------------------PGSMDEG---
----------------------TEEFDRE-------------------------------
-----------------------GPYS------------FTSEI------VQHISL----
PGCSLVEW----IKT---------------------------------------------
-------------------------SQET---------------
>Scyliorhinus-d XP_038639608.1 ankyrin repeat and fibronectin type-III domain-containing protein 1-like isoform X1 [Scyliorhinus canicula]
------------------------------------------------------------
------------------------------------------------------------
------------------------------------------------------------
------------------------------------------------------------
------------------------------------------------------------
------------------------------------------------------------
------------------------------------------------------------
------------------------------------------------------------
------------------------------------------------------------
------------------------------------------------------------
--------------------MLSKMTQ-PIR-----EPLQRR--K---S-----------
-LGPMS---PNAA-------------------KRLY-----------RNL----------
------SFRL----------KG-----G-SSSD--ESCLI-------------------K
K-I-E-----------------K-------------------ERSK----------KSSA
--LNI---HYDSIFD---AVEHEDLDAVQRILGQAGTQ-D-DLNEVTS------------
------------------NG--------LVPLDIAVLTNNISMASLLMNAGARDNHQ---
---F---N-EGNWDMH----LTTLVSK-AGQKV----------TELT-------------
------------------------ELRAE-------------------------AS--EA
-D-FHTKNR---------ELRT-WK----FRQKLYKQMKAVFENAGVPDPPEKVYLSVTG
STFLRV------TFQE-----PTR-----------NSSLIITRYKAEWSHSE-----TFE
SRVG--VAIVED---LKK---LQ------YAIEGLNTGSLYYVRVSAYNAKGWGPPKVST
PPCATPSSWKECSQ------V--KL-RQ-KDQ-SQAVQQLLDQVKAPR----HRSFF---
--LET---------CTVHTP-SKKLS---VSRS--LKY----LFQTTNKFVKT--LQ-R-
-GVYLAA---IFF-YKEN--ILVTSEDQ-IPIVEIDSSCSGS-DMQE----FLWFS----
-KLSCMWKDTQWLQQGMNSALSSSSS-VLQTRQKMLLAVSQLQGALGTQDLGQVHFEPIK
DK-LGNVLILTIKELRPSQVL----E-NV--RWIAL------------------------
--SKL--HNYRK-----SVSAFE----------------S---------------FTAL-
---DQLFMTLKDKMD----------YHLRVNQ----------------------------
-------------ALPPGLYLGYLK--LFSSVDQIKVLVPYRVPNILCHTKIRD-NKNVS
REEWEWLR---------------NVS--------SP---------TDSTA-TE--GN---
-------------------------GGC----------------------SVYSF-L-EG
--------L--RTAVKTLL-QQLDVPLGQ--AMD--------------------------
-------------FRLYTQEVLEFGEAVSFLLLLPPSDDVCSA--P-------GQDGH--
-PS-------GF-LTLPLQIFEL--VHFCT---------YEQELFAKYCQ-------TSI
LLELDSLLSQQALREAIDNTELIEAKGKHSQVADLIQQLDDIWREVRWITDVL-QYA--R
YR----------Q---PP-TGTPLCWILE----MSSI-----VGVNEKPEP-V-TDH---
---------------LNS-------TACSPG--YGRK--------------KE-------
-----------------------------PSV---------------------CKE--TT
DED----DVFWPME-RDCD--------------SELSL---SSDQLDSVG----------
----------------------------------------------------PQSDEHHH
SETSF--AMETD-----------------------------NPNPRW-------------
--------------------HFDLH-----------------------------------
------------RVQ-------------------------HKHKGADKGFHRT-GS----
-------LEFTE--RTLKEG----------------------------------------
------NPCK-----------FWSQ-----------------------------------
--------------------------------------------------PGSMDEG---
----------------------TAESDQE-------------------------------
-----------------------GSYS------------FSSEI------VQHISL----
PGCSLVEW----IKT---------------------------------------------
-------------------------SQET---------------
>Carcharodon-d XP_041033461.1 ankyrin repeat and fibronectin type-III domain-containing protein 1-like isoform X1 [Carcharodon carcharias] derived
------------------------------------------------------------
------------------------------------------------------------
------------------------------------------------------------
------------------------------------------------------------
------------------------------------------------------------
------------------------------------------------------------
------------------------------------------------------------
------------------------------------------------------------
------------------------------------------------------------
------------------------------------------------------------
--------------------MLSKMTQ-PIR-----EPLQRR--K---S-----------
-LGPMS---PNAA-------------------KRLY-----------RNL----------
------SFRL----------KG-----G-SSSD--ENCLI-------------------K
K-I-E-----------------K-------------------ERSK----------KSSS
--LNI---QYDSIFD---AVEHEDLEAVQRILDQPGTQ-D-DLNEVTS------------
------------------TG--------LVPLDIAVLTNNISMASLLMNAGARDNHH---
---F---N-EGNWDMH----LATLVSK-AGQKV----------TELL-------------
------------------------EHRTE-------------------------AS--EA
-DLFQSKNR---------ELRT-WK----FRQKLYKQMKAAFENACVPDSPEKVYLSVTG
STSLRV------TFQE-----PAR-----------NSTLIITRYKVEWSYSE-----TFE
SRVG--SAIVED---LKM---LQ------YAMEGLDTGALYYVRVSAYNVKGWGPSKVST
PPCATPSSWKECSE------V--KL-RK-KDQ-SQAVQQLLDQVKAPR----HRSFF---
--LET---------CTVHTP-SKKLS---VSRS--LKY----LFQNTSKFVKT--LQ-R-
-GVYLAA---IFF-YKEN--ILVTNEDQ-IPTVEIDSSCSGS-DMQE----LLWFS----
-KLSCMWKDIQWLQQGLNSALSSSSS-VLQTRQKMLLAVSQLQGALGTQDLGQVHFEPIK
DK-LGNVLILTIKELRPSQVL----E-NV--RWIAL------------------------
--SKL--HSYRK-----SVSAFE----------------S---------------FTAL-
---DLLVMTLKDKLD----------YHLRINQ----------------------------
-------------TLPPGLYLGYLK--LCSSVDQIKVLVPYRVPNILCHTKIRD-NKNVS
REEWEWLR---------------NVS--------SL---------TDSIA-TE-ENAGR-
-------------------------SVC-----------S--------------F-L-DG
--------L--RTAVKSLL-QQLDMPLGQ--AVD--------------------------
-------------LRLYTQEVLEFGETVSFLLLLPPSDDVCSA--P-------GQDGH--
-PS-------GF-LTLPLQIFEL--VHFST---------YEQELFTKYCQ-------TSI
LLELDSLLSQQALREAIDNTELIEAKEKHGQVTDLIQQLDDIWREVRWITDVL-QYA--R
YR----------Q---PP-TGTPLCWILE----MSTI-----VGVNEKPEP-V-TDH---
---------------LNS-------TVCSPG--YDRK--------------KQ-------
-----------------------------PSE---------------------ITD--ED
-------DVFWPLE-RDCD--------------SELTL---TSNQLDLVG----------
----------------------------------------------------PQGSEHHD
SGTST--VMDTD--SQNP------------------------------------------
-----------------------------------------------------------R
QHF---------AFHREQ----------------------HSHKGAYKEFHRT-GS----
-------LEFTE--RTQKEG----------------------------------------
------SPYK-----------FWSQ-----------------------------------
--------------------------------------------------PGSMEEG---
----------------------TEESDRD-------------------------------
-----------------------GSYS------------FSSEI------VQHISL----
PECSLVEW----IKT------------------------------SQ----GT-------
--------------------------------------------
>Petromyzon XP_032817204.1 ankyrin repeat and fibronectin type-III domain-containing protein 1-like [Petromyzon marinus]
------------------------------------------------------------
------MGNCLSCQRCCPGSVEVLAEVLTSGDRGGERIRKARTVRGGAQR----------
---------------------RSGRDARRSSGLDVAGRAEGSAWQDVFMLLRQRNSLVTP
Q----------GAAAAAAAAAAGVSPQANTMAASTPGCERWVARPS--------------
--------------------LTKSRTLPSIPQSPPSPR--ASRVSGCNGTAEKRRRR---
LPSTPASARLCP--TTP---PGDEDEDDDGFQFPLSPKVERLALARSHQPLPQICL-PD-
----------DCPFERSQQ--------------------QQQQQLRRSRTLGPGHFRKSH
SVDESLGQAQD--STGHLPSRGHTSRADGCRAGLKRKASLGSVDRRDSQLKR-FEG----
-----------------------------GLARLTQRL------NHKERRQSQGNVLSDR
LALPE------------VNRQRSVSFDW--------------------------------
-------------------SCTGKMAQ-PLR---DVPLPNAS--R---RTAAGGMGAP--
-GNPSS---PSAA-------------------KRLY-----------RNL----------
------SGKF----------RS----SS-SSFE--EACGS-----------SGGGGSGGG
R-A-D-----------------R-------------------DRQR----------KPST
-GLTC---V-EAMFE---AVEHQDMDTVQGLLSRHSAE-ELDLSSPNS------------
------------------DG--------LTPLDVAVMTNNVPIARMLLTAGAHESPE---
---F--AS-TGKRLAH----LAGLVED-AERRA----------DELM-------------
-----------------------AALASE-------------------------PA--SA
-E-ATEWQK---------QLRA-WE----WRQRLFRRMVSGIQHASVPEAPAQVCLSVTG
ADSLAV------TFQE-----PHS-----------VNSAVVTRYRVEWSLME-----EFE
QLAG--EAVLED---CHS---LC------YQITGLTSGCEYYVRVMAYNMKGWGPTQTSL
PVFAIPSDWRQCDG------R--EV-RD-TGHRTEALEHLLKLVKNAR----QQWDF---
--GEN---------SKIQGP-SRKHS---VSKS--LKY----LFQSTSKFVKS--LK-R-
-GLYLAT---VFY-QGET--VLVTHEDQ-IPVVEIDDSYPSP-LNQD----FLWFT----
-KLSCMWEEVRGLRHGANTLYSASSA--LQSRQRILLAISQMQHLIGTQDLGQPYHELVK
DK-HGNALLVTLREVEVPQGL----P-GG--RWQHV------------------------
--SRL--QSQRK-----SLSTPE----------------E---------------PSAL-
---DILLITLQDKLS----------YHRASRQ----------------------------
-------------TLPPGLYLGYLK--LCSSVDQIKVLVPQRIPNSLVHLKVRD-NPHVS
REEWEGLS---------------RIS--------GP---------VDTAGGPG-LGG---
-------------------------PGS-----------S----------QDV-F-L-KQ
--------L--SCALSALL-KQLHISPHQ--AKE--------------------------
-------------FRIYNQEVLEFGDRVSFMLLLPPSDDVCVA--P-------GQS-N--
-AYPTLS---GL-IALPLQIFEI-------------------------GR-------VAS
I-----------------------------------------------------------
------------E-----------------------------------------------
-------------------------PNRRPH--TGRT-----------------------
-----------------------------IHA----------------------------
------------------------------------------------------------
------------------------------------------------------------
------------------------------------------------------------
------------------------------------------------------------
------------------------------------------------------------
------------------------------------------------------------
------------------------------------------------------------
------------------------------------------------------------
------------------------------------------------------------
------------------------------------------------------------
------------MPI---------------------------------------------
--------------------------------------------
>Ornithorhynchus-d XP_028935439.1 ankyrin repeat and fibronectin type-III domain-containing protein 1 [Ornithorhynchus anatinus]
------------------------------------------------------------
------------------------------------------------------------
------------------------------------------------------------
------------------------------------------------------------
------------------------------------------------------------
------------------------------------------------------------
------------------------------------------------------------
------------------------------------------------------------
------------------------------------------------------------
------------------------------------------------------------
------------------------MSH-QTQ---GLLPSQAR--R---N-----------
-HTPSS---PNAA-------------------KRLY-----------RNL----------
------SEKL----------KG----SH-ASFD--ETYFR-------------------A
R-T-E-----------------R-------------------LSLR----------KTSV
-NLQG---N-EAMFE---AVERQDLDAVQGLLDHYTVE-ELDLNTPNS------------
------------------EG--------LTPLDIAVMTNNVPIAKTLLRSQARESPH---
---F--VS-LESRSLL----LNTLVQE-TQQRV----------AELA-------------
-----------------------SQVEHK-------------------------GS--GP
-D-GAGKEK---------QLKA-WE----WRYRLYKRMKAGYEHARAPEAPTCVCLTVTG
STSLTV------TFQE-----PLS-----------VNAAVVTKYRVEWSCSR-----DFS
PVAG--EIIVDQ---VQA---LR------CSITGLTTGQIYFIRVSAHNMKGWGPAQTAT
PASAAPSNWKDCDG------G--ES-RP-RGR-IEALEALLQEVQAVH----RPPSC---
--REN---------SKLPTP-GRKQS---VSRS--LKH----LFHSSNKFVKT--LK-R-
-GLYIAV---IFY-YKDN--MLVTNEDQ-IPIVEIDDSHTSN-ITQD----FLWFT----
-KLSCMWEDIRWLRQSMPNSMSSSTA--LQARQKMLAATAQLQNLLGTHNLGKVYYEPIK
DR-HGNMLIVTIREMESLYSF----F-NG--KWMPI------------------------
--AKL--QSQRK-----SLSTPE----------------E---------------PTAL-
---DILFITIQDILA----------YQKRSQQ----------------------------
-------------RLAAGLYLGYLK--LSSSVDQIKVLVTQKLPNILCHVKIRE-NSNVS
KEEWDWLQ---------------KHC--------GS---------EAAES-LA--QA---
-------------------------AES-----------P----------SPS-F-F-KE
--------L--GVAVRALL-RQTSLPLQQ--AKH--------------------------
-------------FRLYTQEVLELGHNVSFLLLLPPSDEVCTA--P-------GQT-N--
-PYPPHS---GF-LHLPLQMFEL--VHFCT---------YKEKFISLYCR-------LSA
VVDLDALSTQQSLREAISDGELSAAKQRHQQVLDYTQQIDETWREMRWIMEAL-QYA--R
FK----------Q---PA-AGLPISRLID----LSEE-----P-NHNKGNS-S-SSQ---
---------------IDR-L-PS--PPPSPSPETRRR--------------KA-------
VS-D-------------------------SQP---------------------CSD--EE
GCS----EVFLPTD-SDYD--------------SSDAL---SPRELDLVY----------
--------RS----S--------H-------------------------DI-AQQALHGL
SGSAPD-VLQVP--DAKA-----------------------PPAPRA-------------
------AEPRTDSP-----NDLGSA-----------------------------------
----------------------------------------GLGAQAPDGVAAG-SRPPP-
-------PSLLG--PR-KLA---------RHQRC----GYFS------------------
------RHHR------------WLQGR-NETQ----------------------------
--------------------------------------------------SLSLSEG---
--------------VYTQRLSRAAPPGEQ-TRAQ---------GDEERTLYL--PHT--T
C---LPEDAQ---------------YQ------------AGRPT-VRQIYREPSPTALV-
CSGG-EPW----------GPDP-----------PAGGRGHLPS-PPG--------SETSP
ESRVAARRAARGTVQGAAQ------GAEV---FNSVL-------
>Danio-d XP_021336045.1 ankyrin repeat and fibronectin type-III domain-containing protein 1 isoform X1 [Danio rerio] derived
MLSQKFSPRRSGRHVTGSFESSFRFLREEDADVLRIRRGSMSPEPENKEKWLKMSYEAEK
TCLLAPQESQTPCVCHTANEKYEIPGMGDDSVLEMLSYSKFSDLETWLCM----------
---------------------PSTLLPRSRDSVCSL------------------------
-------------------PPPSHENGTADTDRESRPPENTSINLS--------------
--------------------QCQERKTHLLPPSSLMPVSASPTSSTPLRTTSTPLPKPNR
DSGQGGVSVRKR--RRL---AASPGGLHWDASGSVLRDHDRGETPSLSEVKRFPRSVDS-
----------ESLVPELWR--------------------DRA------------PLRKTI
SIDDRLL------QQTPREHHRLLSRLERGKKKLRNINSLGATGRYETHKKSES------
-----------------------------RISRLAQRL------NQRQSDAALIKDFRPL
FLLSGSAG-------------SSQSLDR--------------------------------
-------------------NFSISMSQ-QMQ---NLQLTQSK--K---G-----------
-AGPAS---PSAA-------------------KRLY-----------RNL----------
------SEKF----------KG----SH-SSFE--DAYFF-------------------G
R---------------------S-------------------DRIR----------KVSN
--IQS---S-EALFE---AVEQQDLDAVQILLFQYTAD-ELDLNTPNS------------
------------------EG--------LTPLDISIMTNNVPIAKLLLKAGGKESPH---
---F--VS-LESRDAH----LSALVQE-AQRRA----------SELS-------------
-----------------------NQVMRE-------------------------SL--SL
-E-TSDKEK---------QLKA-WE----WRCKLYKRMRTGFEHARQPEAPLMVRLSVTG
STTLTV------SFQE-----PAS-----------MNSAVVTKYKVEWSCLK-----DFS
LLAG--ELILEN---LQS---LK------CTITGLTMGRQYYVQVSAYNMKGWGPAQLSQ
PPSAVPSNWKDCDG------R--ES-RR-RGH-IEAMERLLQQVRATH----QHYCC---
--GDT---------SKLQNP-SRKQS---VSRS--LKH----LFHSSTKFVKS--LK-R-
-GVYIAS---VFY-HKDS--LLVTNEDQ-IPIVEVDDSYSSS-LMQD----FLWFT----
-KLSCMWEDVRWLRQSLAVSTSSSST--LQSRQKMLAAAGQLQNLLGTHNLGRVHYEPIK
DR-HGNVLLVTVREMDSLYSF----F-NG--KWMQV------------------------
--SKL--QSQRK-----SLSTPE----------------E---------------PYAL-
---DILLITIQDILA----------YQRRSQH----------------------------
-------------RLSSGLYLGYLK--LSSSVDQIKVLVPQRMPNMLCHTKIRD-NWNVS
RDEWEWLQ---------------SLS--------GP---------VEVER-AD--QA---
-------------------------TGC-----------L--------------L-F-SE
--------L--QTAIKSLL-HQINLPLHQ--AKH--------------------------
-------------FRLYTHEVLELGHNVSFLLLLPASDDVCSA--P-------GQT-N--
-PYTPHS---GF-LNLPLQMFEL--VHFCS---------YKEKFISLYCR-------LSS
VLDLDALITQQAFREAITDSEVSTAKQRHQHILDYIQQLDEMWREVRWITNAL-QYA--R
YK----------Q---PL-GWVPITWLVD----VSVE-----P-PVQKNDS-T-SSN---
---------------TDY-V-PT--PSPSPE--MRRR--------------KP-------
-TIE-------------------------SQP---------------------GSD--EE
GCS----EVFLPTD-SDYD--------------SSDAL---SPRDLDLVY----------
--------SS----A--------Q-------------------------DL-SHQAVHVL
SGSAPD-VLQMH--DLKY-----------------------SVCSKS-------------
--------------------ILETE---S-------------------------------
------------CTKDLEDLSLSS-----------------YSVKTTDKPSRS-KFL---
-------ADAPT--KRKLLS--------KSHPQR----SYFG------------------
------GPHR------------WLRVQ-SESH----------------------------
--------------------------------------------------TPSLSEG---
--------------IYTRQ--SDIDLPLE-TPLSIPHSPTT------------------S
Y---SLDEYR-------------QPYR------------ESKPN-VRRIFVESCSKTSP-
CRDA-PHW----EEEEEKGSRG-------------ATASGARP--GYSSTSEA--QDVDS
DE------------QTNEQ------VSEI---LSSTL-------
>Sinocyclocheilus-d XP_016360235.1 PREDICTED: ankyrin repeat and fibronectin type-III domain-containing protein 1-like [Sinocyclocheilus anshuiensis] derived
---------------------------------------------------------MSY
ETEKTCLLAPQESQTPCGCHKYEIPGMGEDSVLEMLSYSKFSDLETWLCM----------
---------------------PSTMLPRSRDSVCSL------------------------
-------------------PPPSHENGTGDTGKESRPLENESIHLS--------------
--------------------QCQERKTHLLPPSPLLPVSASPQSSSPLRTTSTPLPKPTR
DSCQGGVSVRKR--RRL---AASPGGLHWDVSGSVLRDHDRGETSSLSEVKRFPRS----
---------------------------------------VDSESRVPEPWRERVPLRKTI
SVDDRLL------QQTPREYHRLLSRIERGKKKLRNINSLGATGRYETHKKSES------
-----------------------------RISRLAQRL------NQRQSDAALIKDFRPL
FLLSGSPG-------------SSQSLDR--------------------------------
-------------------NFPISMTQ-QMQ---NLQLTQSK-KG---------------
-AGPAS---PSAA-------------------KRLY-----------RNL----------
------SEKL----------KG----SH-SSFE--DAYFF-------------------G
R---------------------S-------------------DRIR----------KVSN
--IQS---S-EALFE---AVEQQDLDAVQILLFQYTAE-ELDLNTPNS------------
------------------EG--------LTPLDISIMTNNVPIAKLLLKAGGKESPH---
---F--VS-LESRDAH----LSMLVQE-AQRRA----------SELS-------------
-----------------------TQVMRE-------------------------SL--SL
-E-TSDKEK---------QLKA-WE----WRCKLYKRMRTGFEHARPPEAPLMVRLSVTG
STSLTV------SFQE-----PAS-----------MNSAVVTKYKVEWSCLN-----DFS
LLAG--EMILEN---LQS---LK------CTISGLTTGRQYNVQVSAYNMKGWGPAQLSQ
PPSAVPSNWKDCDG------R--ES--R-RGH-IEVMERLLEQVRATH----QHFCC---
--GDT---------SKLQNP-SRKQS---MSRS--LKH----LFHSSTKFVKS--LK-R-
-GVYIAS---VFY-HKDS--LLVTNEDQ-IPIVEVDDSYSSS-LMQD----FLWFT----
-KLSCMWEDVRWLRQSLAVSTSSSST--LQSRQKMLAAAGQLQNLLGSHNLGRVHYEPIK
DR-HGNVLLVTVREMDSLYSF----F-NG--KWMQV------------------------
--SKL--QSQRK-----SLSTPE----------------E---------------PYAL-
---DILLITIQDILA----------YQRRSQH----------------------------
-------------RLSSGLYLGYLK--LSSSVDQIKVLVPQRMPNMLCHTKIRD-NCNVS
RDEWEWLQ---------------SLS--------GP---------VEVET-AD--QA---
-------------------------TDC-----------L--------------L-F-SE
--------L--QTAIKGLL-HQINLPLHQ--AKH--------------------------
-------------FRLYTHEVLELGHNVSFLLLLPASDDVCSA--P-------GQT-N--
-PYTPHS---GF-LNLPLQMFEL--VHFCS---------YKEKFISLYCR-------LSS
VLDLDALITQQAFREAITDSEVSTAKQRHQHILDYIQQLDEMWRDVRWITNAL-QHA--R
YK----------Q---PL-GWVPITWLVD----VSVE-----P-PVQKNDS-M-SSN---
---------------TDY-V-PT--PSPSPE--MRRR--------------KP-------
TI-E-------------------------SQP---------------------GSD--EE
GCS----EVFLPTD-SDYD--------------SSDAL---SPRDLDLVY----------
--------SS----A--------Q-------------------------DL-SHQAVHVL
SGSAPD-VLQIH--DLKY-----------------------SACSKS-------------
--------------------ILDTE---S-------------------------------
------------CTKDMEDLSLST-----------------YSVKTTDK-PSR-CKFL--
-------ADPPT--KRKLLS--------KSHPQR----SYFG------------------
------GPHR------------WLRVQ-SESH----------------------------
--------------------------------------------------TPSLSEG---
--------------IYTRQ--SDIDLPLE-TPLSLSHSPTT------------------S
Y---SLDEYR-------------PPYR------------ESKPN-VRRIFVESCSKTSP-
CRDA-PHW----EEE---DTRS-------RGATARDAGSGYGT--TA-EA-QD----VDS
DE------------QTNEQ------VSEI---LSSTL-------
>Scleropages-d XP_018616900.1 ankyrin repeat and fibronectin type-III domain-containing protein 1 isoform X1 [Scleropages formosus] derived
-----------------------------------------------------MSLEADK
NSFVVSKERSTSCGFQGAEEKEEIPGMGEDSVLEMLSYSKFTDLETWLCM----------
---------------------PSTLLPRSLESLCAT------------------------
--------------------------SQSLTPSETADAEKKPRPPE--------------
----------------------GDTPFLSPPTMAPQSSRSPSPIPMGSPVPSSLDSSGSS
VQGGVSVRKRRR--LAA---SPGGLRWNSSGLLQRDYDTAETLPAPGAKRSPGS------
---------------------------------------DTSLHTGLLGDLQRATLTKSV
SVDDRLF------QKQHKESHKLLTRLERGKNKLRNIHSLGSTGRYETHKKSES------
-----------------------------KISRLTQRL--------SPRQNDVLIKDFKP
FFLTGCPG-------------TSQSLDR--------------------------------
-------------------NLSASMTQ-QLQ---NLHLSHNK--K---S-----------
-SGPTS---PSAA-------------------KRLY-----------RNL----------
------SEKL----------KG----SH-SSFD--EAYFF-------------------G
R---------------------S-------------------DRFR----------KPSA
--MQS---S-DALFE---AVEQQDLDAVQILLYQYSSD-ELDLNTPNS------------
------------------EG--------LTPLDISIMTNNVPIARLLLKAGARESPH---
---F--VS-LESRAVH----LSTLVQE-AQRRV----------NELS-------------
-----------------------AQTLSE-------------------------GL----
-D-NSDKEK---------QLKA-WE----WRYKLYKRMKTGFEHARVPEAPANVRLSVTS
STSLTI------TYQE-----PLS-----------VNSAVVTKYRVEWSCLK-----DFS
LLAG--EMILDN---LQS---QR------CTISGLTTGRTYYVQVSAYNMKGWGPSQPSL
PPSAAPSNWRECEG------R--EP-KH-RGH-IEAMERLLQQVRATH----QHYSC---
--GDT---------SKLQNS-SRKQS---VSRS--LKH----LFHSSNKFVKT--LK-R-
-GLYVAA---VFY-HKDS--LLVTNEDQ-VPIVEIDDSCTSS-IMQD----FLWFA----
-KLSCMWEDVRWLRQSMSASVSSSSS-TLQARQKMLAAAGQLQNLLGTHNLGRVYYEPIK
DR-HGNVLLVTIREMESLYSF----F-NG--KWMQV------------------------
--SKL--QSQRK-----SLSTPE----------------E---------------PTAL-
---DILLITIQDILA----------YQRRSQH----------------------------
-------------RLAPGLYLGYLK--LSSSVDQIKVLVPQKAPNMLCHFKIRD-NWNVS
RDEWEWLQ---------------RLS--------GP---------VYVEG-EN--ET---
-------------------------ATC-----------H----------NPL-F-F-YE
--------L--QMGLKGLL-KQINLPLHQ--AKH--------------------------
-------------FRLYTQEVLELGHNVSFLLLLPASDDVCTA--P-------GQT-N--
-PYTLHS---GF-LNLPLQMFEL--VHFCT---------YKDKFISLYCR-------LSS
VLDLDALITQQALREAISDTEISTAKQRQQHILDFIQQMDEMWRDVRWLTDAL-QYA--R
YK----------Q---PL-GGLPITWLVD----PNVE-----T-TMQKNDS-T-SSH---
---------------MDY-L-PT--PSPSPE--MRRR--------------KD-------
-----------------------------SQA---------------------GSD--EE
GCS----EVFLPTD-SDYD--------------SSDAL---SPRDLDLVY----------
--------SS----S--------Q-------------------------DI-SQQAVCAL
SGSAPD-VLQVH--DIRY-----------------------SVCRRD-------------
--------GPEAES----------------------------------------------
------------CAGSMEGLMLT-----------------AIPPRSADRVLSG-KLP---
-------ANLPS--KRKLLP---------RSQAQQGILG---------------------
------RPQR------------WLRVQ-SESQ----------------------------
--------------------------------------------------ATSLSEG---
--------------VYTQQ--RDTDLPLVSVAGELQCTGSP---EVARVL---------R
R--------------------------------------DTKQN-VRRITVEPCKEASP-
SQDT-CSW----------TLDV----------------GEYSD--TTTVYESSTAQDTDS
DD------------QTNAQ------VSEI---LSSTL-------
>Anguilla-d XP_035263128.1 ankyrin repeat and fibronectin type-III domain-containing protein 1 isoform X2 [Anguilla anguilla] derived
------------------------------------------------------------
------------------------------------------------------------
------------------------------------------------------------
------------------------------------------------------------
------------------------------------------------------------
------------------------------------------------------------
------------------------------------------------------------
------------------------------------------------------------
------------------------------------------------------------
------------------------------------------------------------
------------------------MTQ-QMQ---NLHLSH-K--K---S-----------
-GGPAS---PSAA-------------------KRLY-----------RNL----------
------SEKL----------KG----SH-SSFD--EAYFF-------------------G
R-S-D-----------------R---------------------LR----------KTSN
--MQS---S-EALFE---AVEQQDLDAVQILLYQYTAD-ELDLNTPNS------------
------------------EG--------LTPLDIAIMTNNVPVAKLLLKAGARESPH---
---F--VS-LESRAGH----LSTLVQE-AGRRV----------SELS-------------
-----------------------AQVQSE-------------------------GL--SL
-D-SSDKDK---------QLKA-WE----WRYKLYKRMRTGFEHARTPEAPASVRLSVTS
STSLTV------TFQE-----PHS-----------VNSAVVTKYKVEWSCLK-----DFS
LLAG--DMILDN---LQS---LR------CTITGLSTGRVYYVQVSAYNMKGWGPAQPSF
PPSAAPSNWKECEG------R--EP-RH-RGH-IEAMERLLQQVRATH----QHYSC---
--GDP---------SKLQNP-SRKQS---VSRS--LKH----LFHSSNKFVKT--LK-R-
-GLYVAA---VFY-HKDS--LLVTNEDQ-IPIVEIDDSYSSS-IMQD----FLWFA----
-KLSCMWEDVRWLRQSMSASMSSSST--LQARQKMLAAAGQLQNLLGTHNLGRVYYEPIK
DR-HGNVILVTIREMESLYSF----F-NG--KWMQV------------------------
--SKL--QSQRK-----SLSTPE----------------E---------------PTAL-
---DILLITIQDILA----------FHRRSQH----------------------------
-------------RLSPGLYLGYLK--LSSSVDQIKVLVPQRVPNMLCHFKIRD-NWNVS
RDEWDWLQ---------------RLS--------GP---------VCVES-AD--QT---
-------------------------ADC-----------R----------TPL-F-F-YE
--------L--QMAVKGFL-KQINLPLHQ--AKH--------------------------
-------------FRLYTQEVLELGHNVSFLLLLPASDDVCTA--P-------GQT-N--
-PYTLHS---GF-LNLPLQMFEL--VHFCT---------YKEKFISLYCR-------LSS
VLELDALITQLALREAILDAEIATAKQRHQHILDYIQQMDEMRREMRWITDAL-QYA--R
YK----------Q---PL-GGVPITWLVD----SKTE-----S-TVQKNDS-T-SSN---
---------------MDY-L-PT--PSPSPE--MRRR--------------KA-------
MS-D-------------------------SQP---------------------GSD--EE
GCS----EVFLPTD-SDYD--------------SSDAL---SPRDLDLVY----------
--------SS----S--------Q-------------------------DI-SQQAACAL
SGSAPD-VLHMH--DVKY-----------------------SVCPKD-------------
--------GPEAES----------------------------------------------
------------CARNMESLSLAP----------------GFAGKAPEKAPSG-KLL---
-------ANPPT--KRKLLS--------RSQPQH----GCFS------------------
------GPHR------------WLRVQ-SESQ----------------------------
--------------------------------------------------ASSLSEG---
--------------VYTPQ--RDSDLPLE-AVTRATIGLLA---ELPKSTFV--THA--T
C---SLDDGR-------------GAHR------------EARPN-VRRIFVEPCKKTSP-
TKDA-SGW----------GPGP------------GAGKGGVGA-ESAAQYDGSLAQDVDS
DD------------QTNAQ------VSEI---LSST--------
>Megalops-d KAG7491711.1 hypothetical protein MATL_G00007390 [Megalops atlanticus]
-------------------------------------------------------MSLEA
DKNCLLVSQEPRAPFQTAEEREEIPGMGEDSVLEMLSYSKFTDLETWLCM----------
---------------------PSTLLPRSLESPRGA------------------------
----------SPPLTHRETADVANESRPLENDGLLLASPLERDAVF--------------
--------------------LAPSQMLPVSTEPPSPEPLPPVSIAPSVSSSVSPLRESTP
TGVSVRKRRRLA--ASP---GGLHWNSAENIQSSSTNNNQSMHGALQREYDRAELS-PV-
----------SEAKRSSSS--------------------DTSNHASIWADQCKLALRKSV
SVDDRLF------QQPHKEQHRLLSRLERGKNKLRNIHSLGSTGRYETRKKSES------
-----------------------------KITRLAQRL--------NQRQSDALIKDFKP
LFFTVSPG-------------NSQSLDR--------------------------------
-------------------NFSVSMTQ-QMQ---NLQLSHNK--K---S-----------
-SGPAS---PSAA-------------------KRLY-----------RNL----------
------SEKL----------KG----SH-SSFD--EAYFF-------------------G
R-S-D-----------------R---------------------FR----------KASN
--MQS---S-EALFE---AVEQQDLDAVQILLYQYTAD-ELDLNTPNS------------
------------------EG--------LTPLDIAIMTNNVPVAKLLLKAGARESPH---
---F--VS-LESRAGH----LSTLVQE-AGRRV----------SELS-------------
-----------------------AQVQSE-------------------------GL--SL
-D-TSEKEK---------QLKA-WE----WRYKLYKRMKTGFEHARTPDAPASVRLNVTS
STSLTV------TFQE-----PHS-----------VNSAVVTKYKVEWSCLK-----DFS
LLAG--ELILDN---LQS---LR------CTITGLSTGRVYYVQVSAYNMKGWGPAQPSF
PPSAAPSNWKESEG------R--EP-RH-RGH-IEAMERLLQQVRATH----QHYSC---
--GDT---------TKLQNP-SRKQS---VSRS--LKH----LFHSSNKFVKT--LK-R-
-GLYVAA---VFY-HKDS--LLVTNEDQ-IPIVEIDDSYSSS-IMQD----FLWFA----
-KLSCMWEDVRWLRQSMSASMSSSST--LQARQKMLAAAGQLQNLLGTHNLGRVYYEPIK
DR-HGNVLLVTIREMESLYSF----F-NG--KWMQV------------------------
--SKL--QSQRK-----SLSTPE----------------E---------------PTAL-
---DILLITIQDILA----------YQRRSQH----------------------------
-------------RLSPGLYLGYLK--LSSSVDQIKVLVPQRVPNMLCHFKVRD-NWNVS
RDEWDWLQ---------------RLS--------GP---------VRVES-VD--QT---
-------------------------ADC-----------H----------TPL-F-F-YE
--------L--QMAVKGLL-KQINLPLHQ--AKH--------------------------
-------------FRLYTQEVLELGHNVSFLLLLPASDDVCTA--P-------GQT-N--
-PYTLHS---GF-LNLPLQMFEL--VHFCT---------YKEKFISLYCR-------LSS
VLELDALITQLALREAILDSEIATAKQRHQHILDYIQQMDEMRREMRWITDAL-QYA--R
YK----------Q---PL-GGVPITWLVD----PKVE-----T-AVQKNDS-T-SSN---
---------------MDY-L-PT--PSPSPE--MRRR--------------KA-------
VS-D-------------------------SQP---------------------GSD--EE
GCS----EVFLPTD-SDYD--------------SSDAL---SPRDLDLVY----------
--------SS----S--------Q-------------------------DI-SQQAVCAL
SGSAPD-VLQVH--EVKY-----------------------SVCPKD-------------
--------------------SLEAE-----------------------------------
-----------ACAKNMEGLTLS-----------------GSAAKAAEKAPSG-KLL---
-------ANLPT--KRKLLS--------KSQAQH----GCFS------------------
------GPHR------------WLRVQ-SESQ----------------------------
--------------------------------------------------ASSLSEG---
--------------VYTQQ--RDTNLPLE-SAARGAISVFA---ELPQSTYV--SHA--T
C---HLEDRR-------------PPHK------------EAKQN-VRRIFVEPCKKTSP-
GQEV-SSW----ARG---AVEC-------------GSGTDYDS--ST-------VQDVDS
DD------------QTNAQ------VSEI---LSSTL-------
>Acipenser-d XP_034784488.1 ankyrin repeat and fibronectin type-III domain-containing protein 1-like isoform X1 [Acipenser ruthenus] derived
------------------------------------------------------------
-MSLDREQGAFSGQEQTAPCAGNQAAAGDDSVLEMLSCAKFSDLEAWLCM----------
---------------------PSTLLPRALESAGEVMQTQG-------------------
------------------------------------------------------------
--------------------AAQCHDQRIRPVERKALVLGKSQTLPLLPSPDVSTGRKRR
RLPSSPGGLLCN--------RAGARRWECDRAETLPSAAEKLNASNDPAVLLWEIADKA-
------------------------------------------------------ALRKSL
SADERLL------QQQRKEQHKLLSRLEKGRSKLRNIHSLGSTDGHEPQTKTEN------
-----------------------------RIARFAQRL------NQKQRGQSQCNALNVD
FRHFMLPG----------SPGISQSLDR--------------------------------
-------------------NFHVKMTQ-QMQ---NLHLSHAK-KS---------------
-SGPSS---PSAA-------------------KRLY-----------RNL----------
------SEKL----------KG----SH-SSFD--EPYFF-------------------G
R---------------------L-------------------DRLR----------KVSV
-NVQC---S-EALFE---AVEQQDLDAVQLLLYQYSAE-ELDLNTPNS------------
------------------EG--------LTPLDIAIMTNNVPMARVLLKAGAKESPH---
---F--VS-QESRVLH----LSTLVQE-AQRRV----------SELS-------------
-----------------------AQATSE-------------------------GL--SL
-D-STEREK---------QLKA-WE----WRYRLYKRMKTGFEHARAPETPSSVRLTVTS
STSLTV------TFQE-----PLS-----------VNSAVVTRYRVEWSCSK-----DFS
TLAG--EIIMDN---LQS---LR------CTIAGLTTGQAYYVQVSAYNMKGWGSAQGAT
PDVAVPSNWKEYGG------R--EPRRH-TGQ-IDALERLLQQVRGAH----QRYSC---
--RES---------SKSQNP-SRKQS---VSRS--LKH----LFHSSNKFVKT--LK-R-
-GLYVAT---VFY-HKDN--ILVTNEDQ-IPIVEIDDSFTSS-IMQD----FLWFT----
-KLSCMWEDVRWLRQSMSVSMSSSSA--LQALQKMLAAAGQLQNLLGTHNLGRVYYEPIK
DR-HGNVLLVTIREVESLYSF----F-NG--KWMQI------------------------
--SKL--QSQRK-----SLSTPD----------------E---------------PTAL-
---DVLLITIQDVLS----------YQRRSQH----------------------------
-------------RLSPGLYLGYLK--LCSSVDQIKVLVPQKLPNVLCHSKIRD-NCNVS
RDEWEWLQ---------------KLS--------GP---------AYVES-TD--QM---
-------------------------PAC-----------H----------TQL-F-F-YE
--------L--QMAVKALL-KQINLPLHQ--ARH--------------------------
-------------LRLYTQEVLELGHNVSFLLLLPASDDVCTA--P-------GQS-N--
-PYTPLS---GF-LNLPLQMFEL--VHFCT---------YKEKFISLYCR-------LSA
VLDLDSLITQQSLREAISDTEVVSAKQRHQQVLDNMQQMDEMWREMRWIMDVL-QYA--R
YK----------Q---PV-GGLPVPWLVD----STVE-----H-VPEKNDS-T-SSH---
---------------MDY-L-PT--PSPSPE--MHRR--------------KA-------
VS-D-------------------------YQP---------------------CSD--EE
GCS----EVFLPTD-SDYD--------------SSDAL---SPRELDLVY----------
--------SS----S--------Q-------------------------DI-SQQVLSGL
SGSAPD-VLQVH--DLKS-----------------------PLSPRE-------------
---------QCNRG------PFDAD-----------------------------------
TDS---------CTKTMGGLTL----------------------RGTDKAASG-NQPG--
-------NNPPS--KRKLLS---------KHHHH----SYFS------------------
------CHHR------------WLRVH-SESQ----------------------------
--------------------------------------------------AASLSEG---
--------------LYTQQ-RECPSLPLE-SACGGDMKTVA---ELPRSSFL--PHA--S
S---LPEEGK-----------------------------ESKPN-VRRIFVEPCKMPSS-
NEGL-KAW---TLNV---GESP----------------PAVGD-ASAIAGGTR--QDIDS
DD------------QTNSQ------VSEI---FSSTL-------
>Latimeria-d XP_014346212.1 PREDICTED: ankyrin repeat and fibronectin type-III domain-containing protein 1 [Latimeria chalumnae]
------------------------------------------------------------
------------------------------------------------------------
------------------------------------------------------------
------------------------------------------------------------
------------------------------------------------------MIQMPH
CYDCVYCLSCCW-----------CMQFQGSKN----------------------------
------------------------------------------------------------
------------------------------------------------------------
-----------------------------KITRFAQRL------NQKQIGQSKSDGLNKD
LESTYSPS-------------TSLSLDR--------------------------------
-------------------NLHLKMTQ-QMQ---NLHLSHGK-KS---------------
-SGPSS---PNAA-------------------KRLY-----------RNL----------
------SEKL----------KG----SH-SSFE--EVYFV-------------------G
K---------------------S-------------------DRLR----------KPSA
-NFQC---S-EALFE---VVEQQDLDGVQILLYQYTAE-ELDLNTPNS------------
------------------EG--------LTPLDIAIMTNNVPIARMLLRAGAKESPH---
---F--FS-LESRAMH----LSTLVHE-AQQRV----------SELS-------------
-----------------------AHVVSE-------------------------EL--NM
-D-TTEKEK---------QLRA-WE----WRYRLYRRMKTGFEHARAPEAPTNVRLTVTS
STSLTV------TFQE-----PLS-----------VNSAIVTKYKVEWSCSK-----DFS
SLAG--EITMDN---LQS---LR------CTITGLITGKAYYVHVSAYNMKGWSPPQTTT
PTCAVASNWKEYDG------R--EP-RH-RGQ-IEALERLLQQVQAAH----QHYSC---
--REN---------SKTQST-SRKQS---VSRS--LKH----LFHSSSKFVKI--LK-R-
-GLYVAV---VFY-HKDS--ILVTNEDH-LPIVEIDDSSTSS-MMQD----FIWFT----
-KLSCMWEDVRWLRQNMSVSMSSSTS--LQARQKMLAAVAQLQNLLGTHNLGKVYYEPIK
DR-HGNVLIVTIREVESLYSY----L-NG--KWMQI------------------------
--SKL--QSTRK-----SLSTPE----------------E---------------PTAL-
---DILLITIQEKLS----------YQKRSQQ----------------------------
-------------RLLPGLYLGYLK--LYSSVDRIKVLVSQRLPNVLCHVKIRD-NSNVS
RDEWEWIQ---------------KLS--------GL---------EPVES-VD--HA---
-------------------------LDC-----------H----------TQL-F-F-DG
--------L--QMAVRALL-KQINLPPHQ--AKH--------------------------
-------------FRLYTQEVLELGHNVSFLLLLPASDDVCSA--P-------GQN-N--
-PYTPHS---GF-LNLSLRMFEL--AHFCT---------YKEKFISLYCR-------LSA
VLELDSLITQQSLREAISDSEVAAAKQTHQQVLDYIQQMDETWREMRWIMDAL-QYA--R
YK----------Q---PS-GGLPITWFID----FSEK-----H-TQEKTNS-T-SSH---
---------------LDY-L-PS--PSPSPE--PRRR--------------KA-------
MS-D-------------------------SQP---------------------CSD--EE
GCS----EVFLPTD-SDYD--------------SSDAL---SPRELDLVY----------
--------SS----S--------H-------------------------DI-SQQAVSGL
SGSAPD-VLQIH--DVKP-----------------------CLNVKD-------------
---------DSKVY-----SNFDID-----------------------------------
TEN---------CTKNLGNLSVS-----------------GITPKSVDKTVNS-KH----
-------LNFMG--KK-KVS---------KHQHY----NYFS------------------
------RHHR------------WLRVH-SESQ----------------------------
--------------------------------------------------SVSLSEG---
--------------IYTQHLHQGTDLPQE--SISDAQIQIPS--EFPQKIIL--PHA--S
S---LPEDGK-------------DKYK------------GSQQN-VRRIFVEPCKKTPS-
SEDR-KAW---TLSIGESQLIG----------------SEMDS--PSLVG-----QEIDS
DD------------QTNSQ------ASEV---FSSTL-------
>Monodelphis XP_007481936.1 PREDICTED: ankyrin repeat and fibronectin type-III domain-containing protein 1 [Monodelphis domestica]
------------------------------------------------------------
------------------------------------------------------------
------------------------------------------------------------
------------------------------------------------------------
----------------------------------------------------------MI
SLHIKDRHFTCS-------------KIIGR------------------------------
------------------------------------------------------------
------------------------------------------------------------
-----------------------------RFTCFAQRL-------SQRQKQNQCDLLNED
AGQLPTTS------------SASSKLNW--------------------------------
-------------------TSHVKMTQ-QMQ---NLHLSQTK--K---N-----------
-SAPSS---PNAA-------------------KRLY-----------RNL----------
------SEKL----------KG----SH-SSFD--EAYFR-------------------A
R-T-D-----------------R-------------------LSLR----------KTSV
-NFQG---N-EAMFE---AVEQQDMDAVQILLYQYSAE-ELDLNTPNS------------
------------------EG--------LTPLDIAIMTNNVPIARLLLKTGARESPH---
---F--IS-LESRSAH----LNTLVQE-AQQRV----------NELS-------------
-----------------------AQVENE-------------------------GF--SM
-D-STEKEK---------QLKA-WE----WRYRLYKRMKTGFEHARPPEVPTNVCLMVTS
NTSLTV------TFQE-----PHS-----------VNAAVVTKYKVEWSISK-----DFS
PLAG--EIIMDN---LQS---LR------CTITGLSKGQHYFVQVSAYNMKGWGPPQTTA
PVCATPSNWKDYDG------R--EP-RH-KGQ-NEALERLLQQIGAAH----QRYSC---
--RES---------SKLQNT-GRKQS---VSRS--LKH----LFHSSNKFVKT--LK-R-
-GLYIAV---IFY-YKDN--MLVTNEDQ-IPIVEIDDSHSSS-ITQD----FLWFT----
-KLSCMWEDIRWLRQTVPISMSSSTT--LQARQKMLAATAQLQNLLGTHNLGRIYYEPIK
DR-HGNIVIVTIREVETLYSF----F-NG--KWMQI------------------------
--SKL--QSQRK-----SLSTPE----------------E---------------PTAL-
---DILIITIQDILS----------YQKRSQQ----------------------------
-------------RLPPGLYLGYLK--LCSSVDQIKVLVTQKLPNILCHVKIRD-NNNVS
KDEWEWIQ---------------KLS--------GS---------ESMES-ID--HS---
-------------------------CDC-----------P----------TQL-F-F-YE
--------L--QMAVRALL-KQINLPLPQ--ARH--------------------------
-------------FRLYTQEVLEMGHNVSFLLLLPASDDVCTA--P-------GQN-N--
-PYTPHS---GF-LNLPLQMFEL--VHFCS---------YREKFIGLYCR-------LSA
VAELDSLNTQQSLREAISDSEVAAAKQRHQQVLDYVQQIDEIWREMRWITDAL-QYA--R
YK----------Q---PG-TGLPITKLID----PFNE-----Q-NQKKVNS-T-SSP---
---------------IDC-L-PS--PSPSPE--TQRR--------------KA-------
VS-D-------------------------SQP---------------------CSD--EE
GCS----EVFLPTD-SDYD--------------SSDAL---SPRELDLVY----------
--------LS----S--------H-------------------------DI-SHQSMSGM
SGSAPD-VLQVH--DMKP-----------------------CMALRG-------------
--------DSQGQA-----LEPDTD-----------------------------------
-HS---------CAEYFNSLTLS-----------------GFMAKNPDKMAGSSQQP---
-------MSFLG---RKKLS---------KHQHY----GYFS------------------
------RHHR------------WLRIH-SETQ----------------------------
--------------------------------------------------SLSLSEG---
--------------VYTQHLSRASDLSQE-TTGAKQIRIPT---DRHRNLLL--PHT--S
S---LPEEKK-------------SKYQ------------DMRPM-VRRIYVEPYPTALV-
NDD--KPW----VGL---NSPP-------------GDQGDMQR--PK-------EQEVIP
GD------------QATSP------GSEI---FSSML-------
>Phascolarctos XP_020847619.1 ankyrin repeat and fibronectin type-III domain-containing protein 1 isoform X1 [Phascolarctos cinereus]
------------------------------------------------------------
------------------------------------------------------------
------------------------------------------------------------
------------------------------------------------------------
--------------------------------------------------MSVMEDTPTR
SLHIKDRHFTCS-------------KIIGR------------------------------
------------------------------------------------------------
------------------------------------------------------------
-----------------------------RFTCFAQRL-------SQRRKQNQCDLLNED
AGQLPTTC----------SSSASSKLNWITATQQMHVGKSLPWFSNIIR-----------
-------------------TSHVKMTQ-QMQ---NLHLSQTK--K---N-----------
-SAPSS---PNAA-------------------KRLY-----------RNL----------
------SEKF----------KG----SH-SSFD--EAYFR-------------------A
R-T-D-----------------R-------------------LSLR----------KTSV
-NFQG---N-EAMFE---AVEQQDMDAVQILLYQYTTE-ELDLNTPNS------------
------------------EG--------LTPLDIAIMTNNVPIARLLLKTGARESPH---
---F--IS-LESRSAH----LNTLVQE-AQQRV----------NELS-------------
-----------------------AQVENE-------------------------GF--SM
-D-STDKEK---------QLKA-WE----WRYRLYKRMKTGFEHARPPEVPTNVCLMVTS
NTSLTV------TFQE-----PHS-----------VNAAVVTKYKVEWSVSK-----DFS
PLAG--EIIMDN---LQS---LR------CTITGLSTGQHYFVQVSAYNMKGWGPAQTTA
PVCATPSNWKDYDG------R--EP-RH-KGQ-NEALERLLQQIRAAH----QHYSC---
--RES---------SKLQST-GRKQS---VSRS--LKH----LFHSSNKFVKT--LK-R-
-GLYIAV---IFY-YKDN--MLVTNEDQ-IPIVEIDDSHSSS-ITQD----FLWFT----
-KLSCMWEDIRWLRQTVPISMSSSTA--LQARQKMLTATAQLQNLLGTHNLGRVYYEPIK
DR-HGNIVIVTIREVETLYSF----F-NG--KWMQI------------------------
--SKL--QSQRK-----SLSTPE----------------E---------------PTAL-
---DILVITIQDILS----------YQKRSQQ----------------------------
-------------RLPPGLYLGYLK--LCSSVDQIKVLVTQKLPNILCHVKIRD-NSNVS
KDEWEWIQ---------------KLS--------VP---------ESMES-IA--HT---
-------------------------SDC-----------P----------TQL---FSYE
--------L--QIAVKALL-KQINLPLHQ--ARH--------------------------
-------------FRLYTQEVLEMGHNVSFLLLLPASDDVCTA--P-------GQN-N--
-PYTPHS---GF-LNLPLQMFEL--VHFCS---------YREKFISLYCR-------LSA
VVELDSLNTQQSLREAISDTEVAAAKQRHQQVLDYVQQIDEIWREMRWITDAL-QYA--R
YK----------Q---PG-TCLPIMKLID----SSNE-----Q-NEKKVNS-T-SSP---
---------------IDC-L-PS--PSPSPE--TQRR--------------KA-------
VS-D-------------------------SQP---------------------CSD--EE
GCS----EVFLPTD-SDYD--------------SSDAL---SPRELDLVY----------
--------MS----S--------H-------------------------DI-SHQAMSGM
SGSAPD-VLQVH--DMKP-----------------------CMALRG-------------
-----DTQGQTLGP------DTDHS-----------------------------------
------------CAEYFNSLTLS-----------------GFMAKSPDKMVGSSQQP---
-------VSFLG---RKKLS---------KHQHY----GYFS------------------
------RHHR------------WLRIH-SETQ----------------------------
--------------------------------------------------SLSLSEG---
--------------VYKQHLSRAADLSQE-TTEAKQISIPT---ERHRGLLL--PHT--S
S---LPEEKK-------------TKYQ------------DMRPM-VRRIYVEPYPTALV-
NDD--KPW----VGL---SSPP-------------GDQGDTQR--PKNQE-----EKVLL
GN------------LTLFK------VSFSSIRRGCK--------
>Sarcophilus XP_031822302.1 ankyrin repeat and fibronectin type-III domain-containing protein 1 [Sarcophilus harrisii]
------------------------------------------------------------
------------------------------------------------------------
------------------------------------------------------------
------------------------------------------------------------
------------------------------------------------------------
------------------------------------------------------------
------------------------------------------------------------
------------------------------------------------------------
------------------------------------------------------------
------------------------------------------------------------
------------------------MTQ-QMQ---NLHLSQTK--K---N-----------
-SAPSS---PNAA-------------------KRLY-----------RNL----------
------SEKL----------KG----SH-SSFD--EAYFR-------------------A
R-T-D-----------------R-------------------LSLR----------KTSV
-NFQG---N-EAMFE---AVEQQDMDAVQILLYQYTAE-ELDLNTPNS------------
------------------EG--------LTPLDIAIMTNNVPIARLLLKTGARESPH---
---F--IS-LESRSTH----LNILVQE-AQQRV----------NELS-------------
-----------------------AQVENE-------------------------GF--NM
-D-STDKEK---------QLKA-WE----WRYRLYKRMKTGFEHARPPEVPTNVCLVVTS
NTSLTV------TFQE-----PHS-----------VNAAVVTKYKVEWSISK-----DFS
PLAG--EIIMDN---LQS---LR------CTITGLSTGQHYFVQVSAYNMKGWGPAYPTT
PACAAPSNWKDYDG------R--EP-RH-KGQ-NEALERLLQQIRAAH----QHYSC---
--RES---------SKLQNT-GRKQS---VSRS--LKH----LFHSSNKFVKT--LK-R-
-GLYIAV---IFY-YKDN--MLVTNEDQ-IPIVEIDDSHSSS-ITQD----FLWFT----
-KLSCMWEDIRWLRQTVPISMSSSTA--LQARQKMLTATAQLQNLLGTHNLGRVYYEPIK
DR-HGNIVIVTIREVETLYSF----F-NG--KWMQI------------------------
--SKL--QSQRK-----SLSTPE----------------E---------------PTAL-
---DILVITIQDILS----------YQKRSQQ----------------------------
-------------RLPPGLYLGYLK--LCSSVDQIKVLVTQKLPNILCHVKIRD-NSNVS
KDEWEWIQ---------------KLS--------VP---------ESMES-IA--QT---
-------------------------SDC-----------S----------TQL-F-F-YE
--------L--QVAVRTLL-KQINLPLHQ--ARH--------------------------
-------------FRVYTQEVLEMGHNVSFLLLLPASDDVCTA--P-------GQN-N--
-PYTPHS---GF-LNLPLQMFEL--VHFCS---------YREKFISLYCR-------LSA
VAELDSLNTQQSLREAISDSEVAAAKQRHQQVLDYVQQIDEIWREMRWITDAL-QYA--R
YK----------Q---PG-TGLPITKLID----PSSE-----Q-NEKKVNS-T-SSP---
---------------IDC-L-PS--PSPSPE--TQRR--------------KA-------
VS-D-------------------------SQP---------------------CSD--EE
GCS----EVFLPTD-SDYD--------------SSDAL---SPRDLDLVY----------
--------LS----S--------H-------------------------DI-SHQAMSGM
SGSAPD-VLQVH--DMKP-----------------------CMALRG-------------
---------DTQGQ------TLEPD----------------------------------T
DHS---------CAEYFNNLTLS-----------------GFMAKSPDKMAAN-SQQA--
-------VSFLG---RKKLN---------KHQHY----GYFS------------------
----RHRHHR------------WLRIH-SETQ----------------------------
--------------------------------------------------SLSLSEG---
--------------VYTQHLSQAADLSQE-TTEAKQIRIPS---DRHRGLLL--PHT--S
S---LPEEKK-------------TKYQ------------DMRPM-VRHIYVEPYPTALV-
NDDT--PW----IGL---DSPP-------------GDQGDTQR--PK-------EQEVSP
GD------------QTTSP------VSEI---FSSML-------
>Mus NP_001314739.1 ankyrin repeat and fibronectin type-III domain-containing protein 1 isoform 1 [Mus musculus]
------------------------------------------------------------
------------------------------------------------------------
------------------------------------------------------------
------------------------------------------------------------
-------------------------------------------------MCPVMETSPNR
RLPFKDRHFTCS-------------KIIGR------------------------------
------------------------------------------------------------
------------------------------------------------------------
-----------------------------RFACFAQRL-------SYRRKQSQCDLLNES
TGHLPATC----------SSAASKSLSW--------------------------------
-------------------NYCSKMTQ-QMQ---NLHLSQSK--K---H-----------
-SAPSS---PNAA-------------------KRLY-----------RNL----------
------SEKL----------KG----SH-SSFD--EAYFR-------------------T
R-T-D-----------------R-------------------LSLR----------KTSV
-NFQG---N-EAMFE---AVEQQDLDAVQLLLYQYTPE-ELDLNTPNS------------
------------------EG--------LTPLDIAIMTNNVPIARILLRTGARESPH---
---F--VS-LESRAMH----LNTLVQE-AQDRV----------SELS-------------
-----------------------AQVENE-------------------------GF--TL
-D-NTEKEK---------QLKA-WE----WRYRLYRRMKTGFEHARAPEVPANACLMVSS
STSLTV------SFQE-----PLS-----------VNAAVVTRYKVEWSMSK-----DFS
PLAG--EIIMDN---LQT---LR------CTITGLTTGQQYFVQVSAYNMKGWGPAQTTT
PVCASPSNWKDYDD------R--EP-RH-KGQ-SEVLESLLQQVRALH----QHYSC---
--RES---------SKLQTT-GRKQS---VSRS--LKH----LFHSSNKFVKT--LK-R-
-GLYIAT---IFY-YKDN--MLVTNEDQ-IPIVEIDDSHTSS-ITQD----FLWFM----
-KLSCMWEDIRWLRQSVPISMSSSTV--LQTRQKMLAATAQLQNLLGTHNLGRLYYEPIK
DR-HGNILIVTIREVEMLYSF----F-NG--KWMQI------------------------
--SKL--QSQRK-----SLSTPE----------------E---------------PTAL-
---DILLITIQDILS----------YHKRSHQ----------------------------
-------------RLSPGLYLGYLK--LCSSVDQIKVLVTQKLPNILCHVKIRE-NHNIS
KEEWEWIQ---------------KLS--------GS---------ESMES-VD--HN---
-------------------------ADC-----------P----------MQL-F-F-YE
--------L--QMAVAALL-KQINIPRHQ--ARN--------------------------
-------------FRLYTQEVLEIGHNVSFLLLLPASDDVCTA--P-------GQN-N--
-PYTPHS---GF-LNLPLQMFEL--VHFCS---------YREKFISLYCR-------LSA
VVELDSLNTQQSLREAISDSEVAAAKQRHQQVLDFIQQIDEVWREMRWIMDAL-QYA--R
YK----------Q---PV-SGLPITKLID----SSSE-----Q-NLKKISS-T-SSH---
---------------IDC-L-PS--TSPSPE--MHRR--------------KA-------
VS-E-------------------------SQP---------------------CSD--EE
GCS----EVFLPTD-SDYD--------------SSDAL---SPRDLDLVY----------
--------LS----S--------H-------------------------DI-AQQALSGL
SGSAPD-VLQVH--DMKA-----------------------SMGPGQ-------------
--------DPQGPG-----QGPDTD-----------------------------------
-HS---------CVEFLHSLTLT-----------------GLAPKNHAKMVAG-TRPP--
-------LGFLG--KR-KPG---------KHQHY----GGFS------------------
------RHHR------------WLRMH-SETQ----------------------------
--------------------------------------------------SLSLSEG---
--------------VYTQHLSQACGLAED-PGEAEGPGPVV---DGPRGLPL--AHA--A
S---LPEERR-------------SCLQ------------DPRRP-LQRVYVEPYSDTLA-
GQDP-KLW----TSL---SPTP-------------AGRSSLPS-STS--------SEMSP
DP------------TSP--------VSEI---LSSML-------
>Rattus XP_038943306.1 ankyrin repeat and fibronectin type-III domain-containing protein 1 isoform X1 [Rattus norvegicus]
------------------------------------------------------------
------------------------------------------------------------
------------------------------------------------------------
------------------------------------------------------------
----------------------------------------------MLMNIREPGIAHFQ
RLPFKDRHFTCS-------------KIIGR------------------------------
------------------------------------------------------------
------------------------------------------------------------
-----------------------------RFACFAQRL-------SYRRKQSQCDLLNES
TRHLPATC----------SSAASKSLSR--------------------------------
-------------------NYCSKMTQ-QMQ---NLHLSQSK--K---H-----------
-SAPSS---PNAA-------------------KRLY-----------RNL----------
------SEKL----------KG----SH-SSFD--EAYFR-------------------T
R-T-D-----------------R-------------------LSLR----------KTSV
-NFQG---N-EALFE---AVEQQDLDAVQLLLYQYTPE-ELDLNTPNS------------
------------------EG--------LTPLDIAIMTNNVPIARILLRTGARESPH---
---F--VS-LESRAMH----LNTLVQE-AQDRV----------SELS-------------
-----------------------AHVENE-------------------------GF--TL
-D-NTEKEK---------QLKA-WE----WRYRLYSRMKTGFEHARAPEVPANACLMVTS
STSLTV------SFQE-----PLS-----------VNAAVVTRYKVEWSTSK-----DFS
PLAG--EIIMDN---LQT---LR------CTITGLITGQQYFVQVSAYNMKGWGPAQTTT
PVCASPSNWKDYDN------R--EP-RH-KGQ-SEVLESLLQQVRALH----QHCSC---
--RES---------SKLQTT-GRKQS---VSRS--LKH----LFHSSNKFVKT--LK-R-
-GLYIAV---IFF-YKDN--MLVTNEDQ-IPIVEIDDSHTSS-ITQD----FLWFM----
-KLSCMWEDIRWLRQSVPISMSSSTV--LQTRQKMLAATAQLQNLLGTHNLGRLYYEPIK
DR-HGNILIVTIREVEMLYSF----F-NG--KWMQI------------------------
--SKL--QSQRK-----SLSTPE----------------E---------------PTAL-
---DILLITIQDILS----------YHKRSHQ----------------------------
-------------RLSPGLYLGYLK--LCSSVDQIKVLVTQKLPNILCHVKIRE-NHNIS
KEEWEWIQ---------------KLS--------GS---------ESMES-VD--HN---
-------------------------ADC-----------P----------VRL-F-F-YE
--------L--QMAVAALL-KQINIPLHQ--ARN--------------------------
-------------FRLYTQEVLEMGHNVSFLLLLPASDDVCTA--P-------GQN-N--
-PYTPHS---GF-LNLPLQMFEL--VHFCS---------YREKFISLYCR-------LSA
VVELDSLNTQQSLREAISDSEVAAAKQRHQQVLDFIQQIDEVWRETRWIMDAL-QYA--R
YK----------Q---PV-SGLPITKLID----SSNE-----Q-NLKKISS-T-SSH---
---------------IDC-L-PS--TSPSPE--MHRR--------------KA-------
MS-E-------------------------SQP---------------------CSD--EE
GCS----EVFLPTD-SDYD--------------SSDAL---SPRDLDLVY----------
--------LS----S--------H-------------------------DI-AQQALSGL
SGSAPD-VLQVH--DMKA-----------------------SMGPGQ-------------
---------DPQGP------VQGPD----------------------------------I
DHS---------CVEFLHSLTLT-----------------GLAPKNHAKMVPG-TRPP--
-------LGFLG--KR-KPG---------KHQHY----GGFS------------------
------RHHR------------WLRMH-SETQ----------------------------
--------------------------------------------------SLSLSEG---
--------------VYTQHLSRACGLAED-PGEAEEPGPVV---DGPRGLPL--AHA--A
S---LPEERR-------------SCLQ------------DPKRP-LHRVYVEPYSDTLA-
GQDT-KLW----TSL---SPTP-------------AGRRSLPS-STS--------SEMSP
DP------------TSP--------VSEI---LSSML-------
>Choloepus XP_037665457.1 ankyrin repeat and fibronectin type-III domain-containing protein 1 isoform X1 [Choloepus didactylus]
------------------------------------------------------------
------------------------------------------------------------
------------------------------------------------------------
------------------------------------------------------------
------------------------------------------------------------
------------------------------------------------------------
------------------------------------------------------------
------------------------------------------------------------
------------------------------------------------------------
------------------------------------------------------------
------------------------MTQ-QMQ---NLQLCQSK--K---H-----------
-SAPSS---PNAA-------------------KRLY-----------RNL----------
------SEKL----------KG----SH-SSFD--ETYFR-------------------T
R-T-D-----------------R-------------------LSLR----------KTSM
-NFQG---N-EAMFE---AVEQQDMDAVQILLYQYTPE-ELDLNTPNS------------
------------------EG--------LTPLDIAIMTNNVPIARILLRTGARESPH---
---F--VS-LESRAMH----LNTLVQE-AQERV----------NELS-------------
-----------------------AQVQNE-------------------------GF--SL
-D-NTEKEK---------QLKA-WE----WRYRLYRRMKTGFEHARAPEVPTNVYLMVTS
STSLTV------SFQE-----PLS-----------VNAAVVTRYKVEWSMSK-----DFS
PLAG--EIIMDN---LHT---LR------CTITGLTRGQQYFMQVSAYNMKGWGPAQTTT
PACASPSNWKDYDD------R--EP-RH-KGQ-SEVLEGLLQQVRTLH----QQCSC---
--RES---------SKLQTT-GRKQS---VSRS--LKH----LFHSSNKFVKT--LK-R-
-GLYIAV---IFY-YKDN--MLVTNEDQ-IPIVEIDDCHTSS-IIQD----FLWFT----
-KLSCMWEDIRWLRQSVPISMSSSTV--LQTRQKMLAATAQLQNLLGTHNLGRVYYEPIK
DR-HGNILIVTIREVEMLYSF----F-NG--KWMQI------------------------
--SKL--QSQRK-----SLSTPE----------------E---------------PTAL-
---DILLITIQDILS----------YHKRSHQ----------------------------
-------------RLSPGLYLGFLK--LCSSVDQIKVLVTQKLPNILCHVKIRE-NSNIS
KEEWEWIQ---------------KLS--------GS---------ESMES-VD--HT---
-------------------------SDC-----------P----------TQL-F-F-YE
--------L--QMAVKALL-KQINIPLHQ--ARN--------------------------
-------------FRLYTQEVLEMGHNVSFLLLLPASDDVCTA--P-------GQN-N--
-PYTPHS---GF-LNLPLQMFEL--VHFCS---------YREKFISLYCR-------LSA
VVELDSLNTQQALREAISDSEVAAAKQRYQQVLDFIQKIDEVWREMRWITDAL-QYA--R
YK----------Q---PV-SGLPIMKLID----PSDE-----Q-NLKKISS-T-SSH---
---------------IDC-L-PS--PSPSPE--MHRR--------------KA-------
VS-D-------------------------SQP---------------------CSD--EE
GCS----EVFLPTD-SDYD--------------SSDAL---SPRDLDLVY----------
--------LS----S--------H-------------------------DI-AQQALSGL
SGSAPD-VLQVH--DMKS-----------------------PTGPGP-------------
------DLQSRAPG-------PDSD-----------------------------------
-HL---------CAEFLHSLTFTR-----------------FAPKNHAKMAPG-ARPP--
-------LGFPG--KR-KQG---------KHQHY----GGFS------------------
------RHHR------------WLRMH-SETQ----------------------------
------------------------------------------------SLSLSLSEG---
--------------VYTQHLSRACGLEPG-EAERLGPLP-----DGPRGLTL--THA--A
S---LPEERK-------------SRVQ------------DPSPS-VRRIYVEPYPEALV-
GPDA-KPW----ASL---SPPP-------------GGCSGLPS--PT-------DPEMTL
QD------------PTTSA------VSEI---LSSML-------
>Dasypus XP_012376176.2 ankyrin repeat and fibronectin type-III domain-containing protein 1 [Dasypus novemcinctus]
------------------------------------------------------------
------------------------------------------------------------
------------------------------------------------------------
------------------------------------------------------------
----------------------------------------------MTEAWSEKVTHPNP
QASEAQHQERGS--SSNPKLTVFLGKIIGR------------------------------
------------------------------------------------------------
------------------------------------------------------------
-----------------------------RFACFAQRL-------SHRRKQSQCDLLNES
TGQLPTTC----------SSAASNNLSW--------------------------------
-------------------NCCVKMTQ-QMQ---NLQLSQSK--K---H-----------
-SAPSS---PNAA-------------------KRLY-----------RNL----------
------SEKL----------KG----SH-SSFD--EAYFR-------------------T
R-T-D-----------------R-------------------LSLR----------KTSV
-NFQG---N-EAMFE---AVEQQDLDAVQILLYQYTPE-ELDLNTPNS------------
------------------EG--------LTPLDIAIMTNNVPIARILLRTGARESPH---
---F--VS-LESRAMH----LNTLVQE-AQERV----------NELS-------------
-----------------------AQVQNE-------------------------GF--SL
-D-NTEKEK---------QLKA-WE----WRYRLYRRMKTGFEHARAPEVPTNACLMVTS
GTSLTV------SFQE-----PLS-----------VNAAVVTRYKVEWSLSK-----DFS
PLAG--EIIMDN---LQT---LR------CTITGLTRGQQYFIQVSAYNMKGWGPAQTTT
PACASPSNWKDYDD------R--EP-RH-KGQ-SEVLEGLLQQVRALH----QHYSC---
--RES---------SKLQTT-GRKQS---VSRS--LKH----LFHSSNKFVKT--LK-R-
-GLYIAV---IFY-YKDN--MLVTNEDQ-IPIVEIDDCHSSS-ITQD----FLWFT----
-KLSCMWEDIRWLRQSVPISMSSSTV--LQTRQKMLAATAQLQNLLGTHNLGRVYYEPIK
DR-HGNILIVTIREVEMLYSF----F-NG--KWMQI------------------------
--SKL--QSQRK-----SLSTPE----------------E---------------PTAL-
---DILLITIQDILS----------YHKRSHQ----------------------------
-------------RLSPGLYLGFLK--LCSSVDQIKVLVTQKLPNILCHVKIRE-NSNIS
KEEWEWIQ---------------KLS--------GS---------ESMES-VD--HA---
-------------------------SDC-----------P----------MQL-F-F-YE
--------L--QMAVKALL-KQINIPLHQ--ARN--------------------------
-------------FRLYTQEVLEMGHNVSFLLLLPASDDVCTA--P-------GQN-N--
-PYTPHS---GF-LNLPLQMFEL--VHFCS---------YREKFIGLYCR-------LSA
VVELDSLNTQQSLREAISDSEVAAAKQRHQQVLDFIQQIDEVWREMRWIMDAL-QYA--R
YK----------Q---PV-SGLPITKLID----PSDE-----Q-NLKQIDS-T-SSH---
---------------TDC-L-PS--PSPSPE--LHRR--------------KA-------
VS-D-------------------------SQP---------------------CSD--EE
GCS----EVFLPTD-SDYD--------------SSDAL---SPRDLDLVY----------
--------LS-------------H-------------------------DI-AQQTRSGL
SGSAPD-VLQVH--DMKS-----------------------PTGPNQ-------------
------DLQNRAPG-----PDSDHS-----------------------------------
------------CAEFLHSLTLT-----------------GFAPRNHTKTATG-VRPP--
-------LGFLG--KR-KQG---------KHQHY----GGFS------------------
------RHHR------------WLRMH-SETQ----------------------------
------------------------------------------------SLSLSLSEG---
--------------VYTQHLSRACGPEPG-AAERHRPVP-----DGPRGLAL--THA--A
S---LPEERK-------------NSLQ------------DSRPS-VRRIYVEPYPEALV-
GPDV-KQW----AGL---SPPP-------------GGQSGLPS--PT-------DPEISM
EG------------TTTSP------VSEI---LSSML-------
>Tupaia XP_006154731.1 ankyrin repeat and fibronectin type-III domain-containing protein 1 isoform X1 [Tupaia chinensis]
------------------------------------------------------------
------------------------------------------------------------
------------------------------------------------------------
------------------------------------------------------------
-----------------------------------------------------MEASLTR
RLPFKDRHFTCS-------------KIIGR------------------------------
------------------------------------------------------------
------------------------------------------------------------
-----------------------------RFACFAQKL-------SHRRKQTQCDLLNES
TGQLPTTY---------SSAASSNNLNW--------------------------------
-------------------NYCVKMTQ-QMQ---NLHLSQSK--K---H-----------
-SAPSS---PNAA-------------------KRLY-----------RNL----------
------SEKL----------KG----SH-SSFD--EAYFR-------------------T
R-T-D-----------------R-------------------LSLR----------KTSV
-NFQG---N-EAMFE---AVEQQDMDAVQILLYQYTPE-ELDLNTPNS------------
------------------EG--------LTPLDIAIMTNNVPIARILLKTGAQESPH---
---F--VS-LESRALH----LNTLVQE-AHERV----------SELS-------------
-----------------------AQVENE-------------------------GF--TL
-D-NTEKEK---------QLKA-WE----WRYRLYRRMKTGFEHARAPEVPTNVCLMVTS
STSLTV------SFQE-----PLS-----------VNAAVVTRYKVEWSMSK-----DFS
PLAG--EIIMDN---LQT---LR------YTITGLTTGQQYFVQVSAYNMKGWGPAQTTT
PACASPSNWKDYDN------R--EP-RH-KGQ-NEVLEGLLQQVRALH----QHYSC---
--RES---------SKLQTT-GRKQS---VSRS--LKH----LFHSSNKFVKT--LK-R-
-GLYIAV---IFY-YKDN--MLVTSEDQ-IPIVEIDDAHTSS-ITQD----FLWFT----
-KLSCMWEDIRWLRQSVPISMSSSTV--LQTRQKMLAATAQLQNLLGTHNLGRVYYEPIK
DR-HGNILIVTIREVEMLYSF----F-NG--KWMQI------------------------
--SKL--QSQRK-----SLSTPE----------------E---------------PTAL-
---DILLITIQDILS----------YHKRSHQ----------------------------
-------------RLSPGLYLGYLK--LCSSVDQIKVLVMQKLPNMLCHTKIRE-NNNIS
KEEWEWIQ---------------KLS--------GS---------ESMES-VD--HT---
-------------------------SDC-----------P----------MQL-F-F-YE
--------L--QMAVKALL-KQINIPLHQ--ARN--------------------------
-------------FRLYTQEVLEMGHNVSFLLLLPASDDVCTA--P-------GQN-N--
-PYTPHS---GF-LNLPLQMFEL--VHFCS---------YREKFISLYCR-------LSA
VMELDSLNTQQSLREAISDSEVAAAKQRHQQVLDFIQQIDEVWREMRWIMDAL-QYA--R
YK----------Q---PV-SGLLITKLID----PSDE-----Q-NLKKISS-T-SSH---
---------------IDC-L-PS--PSPSPE--MHRR--------------KA-------
VS-D-------------------------SQP---------------------CSD--EE
GCS----EVFLPTD-SDYD--------------SSDAL---SPRDLDLVY----------
--------LS----S--------H-------------------------DI-AQQALSGL
CGSAPD-VLQVH--DVKS-----------------------AAGPGQ-------------
---------DAQGR------VQGPD----------------------------------R
EQS---------CAEFLHSLTLT-----------------DFAPKNHTKMAPG-ARPP--
-------LGFLG--KR-KPG---------KHQHY----GGFS------------------
------RHHR------------WLRMH-SETQ----------------------------
--------------------------------------------------SLSLSDG---
--------------VYTQHLSRACGLAQG-SGEAERPEPAL---DGPRGLAL--SHA--A
S---LPEERK-------------SSLL------------DARPS-VHRIYVESYPVALV-
SQDA-KPW----GSL---SPPP-------------VGHPDLPS--PT----G---LETSP
ES------------PATTP------VSEI---LSSML-------
>Microcebus XP_012591496.1 ankyrin repeat and fibronectin type-III domain-containing protein 1 isoform X1 [Microcebus murinus]
------------------------------------------------------------
------------------------------------------------------------
------------------------------------------------------------
------------------------------------------------------------
-----------------------------------------------MNLRHRVCAGVSW
RLLFKDRHFTCS-------------KIIGR------------------------------
------------------------------------------------------------
------------------------------------------------------------
-----------------------------RFACFAQRL-------SHRRKQSQCDLLNES
AGQSPTTC----------SSAASNSLNW--------------------------------
-------------------NCRVKMTQ-QMQ---NLHLSQSK--K---H-----------
-SAPSS---PNAA-------------------KRLY-----------RNL----------
------SEKL----------KG----SH-SSFD--EAYFR-------------------T
R-T-D-----------------R-------------------LSLR----------KTSV
-NFQG---N-EAMFE---AVEQQDMDAVQILLYQYTPE-ELDLNTPNS------------
------------------EG--------LTPLDIAIMTNNVPIARILLRTGARESPH---
---F--VS-LESRAMH----LNTLVQE-AQERV----------SELS-------------
-----------------------AQVENE-------------------------GF--TL
-D-NTEKEK---------QLKA-WE----WRYRLYRRMKTGFEHARAPEMPTNVCLMVTS
STSLTV------SFQE-----PLS-----------VNAAVVTRYKVEWSMSK-----DFS
PLAG--EIIMDN---LQT---LR------CTITGLMTGQQYFVQVSAYNMKGWGPAQTTT
PACASPSNWKDYDD------R--EP-RH-KGQ-SEVLEGLLQQVRALH----QHYSC---
--RES---------SKLQTT-GRKQS---VSRS--LKH----LFHSSNKFVKT--LK-R-
-GLYIAV---IFY-YKDN--ILVTNEDQ-IPIVEIDDSHTSS-ITQD----FLWFT----
-KLSCMWEDIRWLRQSVPTSMSSSTV--LQTRQKMLTAAAQLQNLLGTHNLGRVYYEPIK
DR-HGNILIVTIREVEMLYSF----F-NG--KWMQI------------------------
--SKL--QSQRK-----SLSTPE----------------E---------------PTAL-
---DILLITIQDILS----------YHKRSHQ----------------------------
-------------RLSPGLYLGYLK--LCSSVDQIKVLVTQKLPNILCHVKIRE-NNNIS
REEWEWIQ---------------KLS--------GS---------ESMES-VD--HT---
-------------------------SDC-----------P----------MQL-F-F-YE
--------L--QMAVKALL-QQINIPLHQ--ARN--------------------------
-------------FRLYTQEVLEMGHNVSFLLLLPASDDVCTA--P-------GQN-N--
-PYTPHS---GF-LNLPLQMFEL--VHFCS---------YREKFIGLYCR-------LSA
VIELDSLNTQQSLREAISDSEVAAAKQRHQQVLDFIQQIDEVWREMRWIMDAL-QYA--R
YK----------Q---PV-SGLSITKLID----PSDE-----Q-NLKKINS-T-SSH---
---------------IDC-L-PS--PSPSPE--MHRR--------------KA-------
VS-D-------------------------SQP---------------------CSD--EE
ACS----EVFLPTD-SDYD--------------SSDAL---SPRDLDLVY----------
--------LS----S--------H-------------------------DI-AQQALSGL
SGSAPD-VLQVH--DMKT-----------------------TAGQSQ-------------
--------DPQGLV-----QGPDPD-----------------------------------
-HA---------CSEFLHSLTLT-----------------GFAPKNHAKMVPG-ARPP--
-------LGFLG--KR-KPG---------KHQHY----GGFS------------------
------RHHR------------WLRMR-SETQ----------------------------
--------------------------------------------------SLSLSEG---
--------------IYTQHLSGACGLPQE-AGEADQSGPAF---DGPRGLAL--AHA--A
S---LPEEQK-------------SSRH------------DARPS-VHRIYVEPYPEDLV-
AQDT-KPW----AGL---SPPP-------------GGHSSLPC--PTSPKMSR-------
EG------------PPTSP------VSEI---LSSML-------
>Callithrix XP_035157036.1 ankyrin repeat and fibronectin type-III domain-containing protein 1 isoform X1 [Callithrix jacchus]
------------------------------------------------------------
------------------------------------------------------------
------------------------------------------------------------
------------------------------------------------------------
-----------------------------------------------------MEASLTR
RLLFKDRHFTCS-------------KIIGR------------------------------
------------------------------------------------------------
------------------------------------------------------------
-----------------------------RFACFAQRL-------SHRRKQSQCDLLNES
TGQLPTTC----------TSASSNSINW--------------------------------
-------------------NCRVKMTQ-QMQ---SLHLCQSK--K---H-----------
-SAPSS---PNAA-------------------KRLY-----------RNL----------
------SEKL----------KG----SH-SSFD--EAYFR-------------------T
R-T-D-----------------R-------------------LSLR----------KTSV
-NFQG---N-EAMFE---AVEQQDMDAVQILLYQYTPE-ELDLNTPNS------------
------------------EG--------LTPLDIAIMTNNVPIARILLRTGARESPH---
---F--VS-LESRAMH----LNTLVQE-AQERV----------SELS-------------
-----------------------AQVENE-------------------------GF--TL
-D-NTEKEK---------QLKA-WE----WRYRLYRRMKTGFEHARAPEMPTNVCLMVTS
STSLTV------SFQE-----PLS-----------VNAAVVTRYKVEWSMSK-----DFS
PLAG--EIIMDN---LQT---LR------CTITGLTMGQQYFVQVSAYNMKGWGPSQTTT
PACASPSNWKDYDD------R--EP-RH-KGQ-SEVLEGLLQQVRALH----QHYSC---
--RES---------SKLQTT-GRKQS---VSRS--LKH----LFHSSNKFVKT--LK-R-
-GLYIAV---IFY-YKDN--MLVTNEDQ-VPIVEIDDSHTSS-ITQD----FLWFT----
-KLSCMWEDIRWLRQSVPTSSSSSTV--LQTRQKMLAATAQLQNLLGTHNLGRVYYEPIK
DR-HGNILIVTIREVEMLYSF----F-NG--KWMQI------------------------
--SKL--QSQRK-----SLSTPE----------------E---------------PTAL-
---DILLITIQDILS----------YHKRSHQ----------------------------
-------------RLSPGLYLGYLK--LCSSVDQIKVLVTQKLPNILCHVKIRE-NNNIS
REEWEWIQ---------------KLS--------GS---------ESMES-VD--HT---
-------------------------SDC-----------P----------MQL-F-F-YE
--------L--QMAVKALL-QQINIPLHQ--ARN--------------------------
-------------FRLYTQEVLEMGHNVSFLLLLPASDDVCTA--P-------GQN-N--
-PYTPHS---GF-LNLPLQMFEL--VHFCS---------YREKFISLYCR-------LSA
VVELDSLNTQQSLREAISDSEVAAAKQRHQQVLDFIQQIDEVWREMRWIMDAL-QYA--R
YK----------Q---PV-SGLPITKLID----PSDE-----Q-NLKKINS-TSSSH---
---------------IDC-L-PS--PPPSPE--MHRR--------------KA-------
VS-D-------------------------SQP---------------------CSD--EE
GCS----EVFLPTD-SDYD--------------SSDAL---SPRDLDLVY----------
--------LS----S--------H-------------------------DI-AQQTLSGL
SGSAPD-VLQVH--DGKS-----------------------PLGPGQ-------------
--------DPQGQG-----PNPDHS-----------------------------------
------------CAEFLHSLTLT-----------------GLTPKNHAKKVSG-ARPP--
-------LGFLG--KR-KSG---------KHPHY----GGFS------------------
------RHHG------------WLRMH-SETQ----------------------------
--------------------------------------------------SLSLSEG---
--------------IYTQHLSRACGPAHE-PAEAERPGPAL---DGPRGLTL--AHA--A
S---LPEERN-------------SSLQ------------DARPS-VHRIYVEPYAAALV-
AQDE-NPW----ASL---SPPS-------------GGRSALPS--PT----GP---DVSQ
EN------------PTASS------VSEI---LSSML-------
>Pongo PNJ65930.1 ANKFN1 isoform 1 [Pongo abelii]
------------------------------------------------------------
------------------------------------------------------------
------------------------------------------------------------
------------------------------------------------------------
-----------------------------------------------------MEASLTR
RLLFKDRHFTCS-------------KIIGR------------------------------
------------------------------------------------------------
------------------------------------------------------------
-----------------------------RFACFAQRL-------SHRRKQSQCDLLNES
TGQLPTTC----------SSAASNSINW--------------------------------
-------------------NCRVKMTQ-QMQ---NLHLCQSK--K---H-----------
-SAPSS---PNAA-------------------KRLY-----------RNL----------
------SEKL----------KG----SH-SSFD--EAYFR-------------------T
R-T-D-----------------R-------------------LSLR----------KTSV
-NFQG---N-EAMFE---AVEQQDMDAVQILLYQYTPE-ELDLNTPNS------------
------------------EG--------LTPLDIAIMTNNVPIARILLRTGARESPH---
---F--VS-LESRAMH----LNTLVQE-AQERV----------SELS-------------
-----------------------AQVENE-------------------------GF--TL
-D-NTEKEK---------QLKA-WE----WRYRLYRRMKTGFEHARAPEMPTNVCLMVTS
STSLTV------SFQE-----PLS-----------VNAAVVTRYKVEWSMSK-----DFS
PLAG--EIIMDK---LQT---LR------CTIPGLKMGQQYFVQVSAYNMKGWGPAQTTT
PACASPSNWKDYDD------R--EP-RH-KGQ-SEVLEGLLQQVRALH----QHYSC---
--RES---------TKLQTT-GRKQS---VSRS--LKH----LFHSSNKFVKT--LK-R-
-GLYIAV---IFY-YKDN--ILVTNEDQ-VPIVEIDDSHTSS-ITQD----FLWFT----
-KLSCMWEDIRWLRQSVPISSSSSTV--LQTRQKMLAATAQLQNLLGTHNLGRVYYEPIK
DR-HGNILIVTIREVEMLYSF----F-NG--KWMQI------------------------
--SKL--QSQRK-----SLSTPE----------------E---------------PTAL-
---DILLITIQDILS----------YHKRSHQ----------------------------
-------------RLSPGLYLGYLK--LCSSVDQIKVLVTQKLPNILCHVKIRE-NNNIS
REEWEWIQ---------------KLS--------GS---------ESMES-VD--HT---
-------------------------SDC-----------P----------MQL-F-F-YE
--------L--QMAVKALL-QQINIPLHQ--ARN--------------------------
-------------FRLYTQEVLEMGHNVSFLLLLPASDDVCTA--P-------GQN-N--
-PYTPHS---GF-LNLPLQMFEL--VHFCS---------YREKFISLYCR-------LSA
VVELDSLNTQQSLREAISDSEVAAAKQRHQQVLDFIQQIDEVWREMRWIMDAL-QYA--R
YK----------Q---PV-SGLPITKLID----PSDE-----Q-SLKKINS-TSSSH---
---------------IDC-L-PS--PPPSPE--MHRR--------------KA-------
VS-D-------------------------SQP---------------------CSD--EE
ACS----EVFLPTD-SDYD--------------SSDAL---SPRDLDLVY----------
--------LS----S--------H-------------------------DI-AQQTLRGL
SGSAPD-VLQVH--DVKT-----------------------PLGPGQ-------------
--------DPQGEG-----PNPDRS-----------------------------------
------------CAEFLHSLTLT-----------------GFTPKNHAKTVSG-ARPP--
-------LGFLG--KR-KPG---------KHPHY----GGFS------------------
------RHHR------------WLRMH-SETQ----------------------------
--------------------------------------------------SLSLSEG---
--------------IYTQHLSQACGLAQE-PEEAKRAGPAL---DGPRGLTL--AHA--A
S---LPEERN-------------SSLQ------------DARPY------VEPHAAALV-
AQDE-KPW----EGL---SPPP-------------GGRSTLPS--PT----GP---DVSQ
EG------------PTASP------VSEI---LSSML-------
>Homo XP_011522730.1 ankyrin repeat and fibronectin type-III domain-containing protein 1 isoform X3 [Homo sapiens]
------------------------------------------------------------
------------------------------------------------------------
------------------------------------------------------------
------------------------------------------------------------
-----------------------------------------------------MEASLTR
RLLFKDRHFTCSKIIGR-------------------------------------------
------------------------------------------------------------
------------------------------------------------------------
-----------------------------RFACFAQRL-------SHRRKQSQCDLLNES
TGQLPTTC----------SSAASNSINW--------------------------------
-------------------NCRVKMTQ-QMQ---NLHLCQSK--K---H-----------
-SAPSS---PNAA-------------------KRLY-----------RNL----------
------SEKL----------KG----SH-SSFD--EAYFR-------------------T
R-T-D-----------------R-------------------LSLR----------KTSV
-NFQG---N-EAMFE---AVEQQDMDAVQILLYQYTPE-ELDLNTPNS------------
------------------EG--------LTPLDIAIMTNNVPIARILLRTGARESPH---
---F--VS-LESRAMH----LNTLVQE-AQERV----------SELS-------------
-----------------------AQVENE-------------------------GF--TL
-D-NTEKEK---------QLKA-WE----WRYRLYRRMKTGFEHARAPEMPTNVCLMVTS
STSLTV------SFQE-----PLS-----------VNAAVVTRYKVEWSMSE-----DFS
PLAG--EIIMDN---LQT---LR------CTITGLTMGQQYFVQVSAYNMKGWGPAQTTT
PACASPSNWKDYDD------R--EP-RH-KGQ-SEVLEGLLQQVRALH----QHYSC---
--RES---------TKLQTT-GRKQS---VSRS--LKH----LFHSSNKFVKT--LK-R-
-GLYIAV---IFY-YKDN--ILVTNEDQ-VPIVEIDDSHTSS-ITQD----FLWFT----
-KLSCMWEDIRWLRQSIPISSSSSTV--LQTRQKMLAATAQLQNLLGTHNLGRVYYEPIK
DR-HGNILIVTIREVEMLYSF----F-NG--KWMQI------------------------
--SKL--QSQRK-----SLSTPE----------------E---------------PTAL-
---DILLITIQDILS----------YHKRSHQ----------------------------
-------------RLFPGLYLGYLK--LCSSVDQIKVLVTQKLPNILCHVKIRE-NNNIS
REEWEWIQ---------------KLS--------GS---------ESMES-VD--HT---
-------------------------SDC-----------P----------MQL-F-F-YE
--------L--QMAVKALL-QQINIPLHQ--ARN--------------------------
-------------FRLYTQEVLEMGHNVSFLLLLPASDDVCTA--P-------GQN-N--
-PYTPHS---GF-LNLPLQMFEL--VHFCS---------YREKFISLYCR-------LSA
VVELDSLNTQQSLREAISDSEVAAAKQRHQQVLDFIQQIDEVWREMRWIMDAL-QYA--R
YK----------Q---PV-SGLPITKLID----PSDE-----Q-SLKKINS-TSSSH---
---------------IDC-L-PS--PPPSPE--MHRR--------------KT-------
VS-D-------------------------SQP---------------------CSD--EE
ACS----EVFLPTN-SDYD--------------SSDAL---SPRDLDLVY----------
--------LS----S--------H-------------------------DI-AQQTLSGL
SGSAPD-VLQVH--DVKT-----------------------PLGPGQ-------------
--------DPQGEG-----PNPDHS-----------------------------------
------------CAEFLHSLTLT-----------------GFTPKNHAKTVSG-GRPP--
-------LGFLG--KR-KPG---------KHPHY----GGFS------------------
------RHHR------------WLRIH-SETQ----------------------------
--------------------------------------------------SLSLSEG---
--------------IYTQHLSQACGLAQE-PKEAKRAGPAL---DDPRGLTL--AHA--A
S---LPEERN-------------SSLQ------------DARPS-VRRLYVEPYAAAVV-
AQDE-KPW----ASL---SPPS-------------GGRITLPS--PT----GP---DVSQ
EG------------PTASP------MSEI---LSSML-------
>Pan PNI58265.1 ANKFN1 isoform 1 [Pan troglodytes]
------------------------------------------------------------
------------------------------------------------------------
------------------------------------------------------------
------------------------------------------------------------
-----------------------------------------------------MEASLTR
RLLFKDRHFTCS-------------KIIGR------------------------------
------------------------------------------------------------
------------------------------------------------------------
-----------------------------RFACFAQRL-------SHRRKQSQCDLLNES
TGQLPTTC----------SSAASNSINW--------------------------------
-------------------NCGVKMTQ-QMQ---NLHLCQSK--K---H-----------
-SAPSS---PNAA-------------------KRLY-----------RNL----------
------SEKL----------KG----SH-SSFD--EAYFR-------------------T
R-T-D-----------------R-------------------LSLR----------KTSV
-NFQG---N-EAMLE---AVEQQDMDAVQILLYQYTPE-ELDLNTPNS------------
------------------EG--------LTPLDIAIMTNNVPIARILLRTGARESPH---
---F--VS-LESRAMH----LNTLVQE-AQERV----------SELS-------------
-----------------------AQVENE-------------------------GF--TL
-D-NTEKEK---------QLKA-WE----WRYRLYRRMKTGFEHARAPEMPTNVCLMVTS
STSLTV------SFQE-----PLS-----------VNAAVVTRYKVEWSMSK-----DFS
PLAG--EIIMDN---LQT---LR------CPITGLTMGQQYFVQVSAYNMKGWGPAQTTT
PACASPSNWKDYDD------R--EP-RH-KGQ-SEVLEGLLQQVRALH----QHYSC---
--RES---------TKLQTT-GRKQS---VSRS--LKH----LFHSSNKFVKT--LK-R-
-GLYIAV---IFY-YKDN--ILVTNEDQ-VPIVEIDDSHTSS-ITQD----FLWFT----
-KLSCMWEDIRWLRQSIPISSSSSTV--LQTRQKMLAATAQLQNLLGTHNLGRVYYEPIK
DR-HGNILIVTIREVEMLYSF----F-NG--KWMQI------------------------
--SKL--QSQRK-----SLSTPE----------------E---------------PTAL-
---DILLITIQDILS----------YHKRSHQ----------------------------
-------------RLSPGLYLGYLK--LCSSVDQIKVLVTQKLPNVLCHVKIRE-NNNIS
REEWEWIQ---------------KLS--------GS---------ESMES-VD--HT---
-------------------------SDC-----------P----------MQL-F-F-YE
--------L--QMAVKALL-QQINIPLHQ--ARN--------------------------
-------------FRLYTQEVLEMGHNVSFLLLLPASDDVCTA--P-------GQN-N--
-PYTPHS---GF-LNLPLQMFEL--VHFCS---------YREKFISLYCR-------LSA
VVELDSLNTQQSLREAISDSEVAAAKQRHQQVLDFIQQIDEVWREMRWIMDAL-QYA--R
YK----------Q---PV-SGLPITKLID----PSDE-----Q-SLKKINS-TSSSH---
---------------IDC-L-PS--PPPSPE--MHRR--------------KT-------
VS-D-------------------------SQP---------------------CSD--EE
ACS----EVFLPTD-SDYD--------------SSDAL---SPRDLDLVY----------
--------LS----S--------H-------------------------DI-AQQTLSGL
SGSAPD-VLQVH--EVKT-----------------------PLGTGQ-------------
--------DPHGEG-----PNPDRS-----------------------------------
------------CAEFLHSLTLT-----------------GFTPKNHAKTVSG-GRPP--
-------LGFLG--KR-KPG---------KHPHY----GGFS------------------
------RHHR------------WLRIH-SETQ----------------------------
--------------------------------------------------SLSLSEG---
--------------IYTQHLSQACGLAQE-PKEAKRAGPAL---DDPRSLTL--AHA--A
S---LPEERN-------------SSLQ------------DARPS-VRRLYVEPYAAAVV-
AQDE-KPW----ASL---SPPS-------------GGRITLPS--PT----GP---DVSQ
EG------------PTASP------VSEI---LSSML-------
>Phyllostomus KAF6092186.1 ankyrin repeat and fibronectin type III domain containing 1 [Phyllostomus discolor]
------------------------------------------------------------
------------------------------------------------------------
------------------------------------------------------------
------------------------------------------------------------
-----------------------------------------------------MEASQTR
RLPFKDRHFTCS-------------KIIGR------------------------------
------------------------------------------------------------
------------------------------------------------------------
-----------------------------RFACFAQRL-------SHRRKQSQCDLLNES
TGQLPTTC----------SSAAPNSRNW--------------------------------
-------------------NCRVKMTQ-QMQ---NLHLSQSK--K---H-----------
-SAPSS---PNAA-------------------KRLY-----------RNL----------
------SEKL----------KG----SH-SSFD--EAYFR-------------------T
R-T-D-----------------R-------------------MSLR----------KTSV
-NFQG---N-EAMFE---AVEQQDMDAVQILLYQYTAE-ELDLNTPNS------------
------------------EG--------LTPLDIAIMTNNVPIAKTLLRTGARESPH---
---F--VS-LESRAMH----LNTLVQE-AQERV----------SELS-------------
-----------------------AQVENE-------------------------GF--SL
-D-NTEKEK---------QLKA-WE----WRYRLYRRMKTGFEHARAPEVPTNVCLMVTS
STSLTV------SFQE-----PLS-----------VNSAVVTRYKVEWSISK-----DFC
PLAG--EIIMEN---LQT---LR------CTITGLTMGQQYFVQVSAYNMKGWGPAQTTT
PACASPSNWKDYDD------R--EP-RH-KGQ-SEVLEGLLQQVRALH----QHYSC---
--RES---------SKLQTT-GRKQS---VSRS--LKH----LFHSSNKFVKT--LK-R-
-GLYIAV---IFY-YKDN--MLVTNEDQ-IPIVEIDDSHASS-ITQD----FLWFT----
-KLSCMWEDIRWLRQSVPISMSSSTV--LQTRQKMLAATAQLQNLLGTHNLGRVYYEPIK
DR-HGNILIVTIREVEMLYSF----F-NG--KWMQI------------------------
--SKL--QSQRK-----SLSTPE----------------E---------------PTAL-
---DILLITIQDILS----------YHKRSHQ----------------------------
-------------RLPPGLYLGYLK--LCSSVDQIKVLVTQKLPNILCHVKVRE-NSNIS
KEEWEWVQ---------------KLS--------GS---------ESTES-VD--HT---
-------------------------SDC-----------P----------MQL-F-F-YE
--------L--QMAVKALL-KQINIPLHQ--ARN--------------------------
-------------FRLYTQEVLEMGHNVSFLLLLPASDDVCTA--P-------GQN-N--
-PYTPHS---GF-LNLPLQMFEL--VHFCS---------YREKFISLYCR-------LSA
VVELDSLNTQQSLREAISDSEVAAAKQRHQQVLDFIQQIDEVWREMRWIMDAL-QYA--R
YK----------Q---PI-SGLPITKLID----ASDE-----Q-SLKKISS-T-SSH---
---------------IDC-L-PS--PSPSPE--MHRR--------------KA-------
VS-D-------------------------SQP---------------------CSD--EE
GCS----EVFLPTD-SDYD--------------SSDAL---SPRDLDLVY----------
--------LS----S--------H-------------------------DI-AQQSLSGL
SGSAPD-VLQVH--DMKS-----------------------PLGPGQ-------------
-----DAPGQVPRP------DPDHS-----------------------------------
------------CADFLHSLTLT-----------------GFEPKNHTKMAPG-ARPP--
-------LGFLG--KR-KPA---------KHQHY----GGFS------------------
------RHHR------------WLRMY-SETQ----------------------------
--------------------------------------------------SLSLSEG---
--------------VYTQHLSRACDLAQH-PGEVQRLGSAA---DGPRSLAL--THA--T
S---LPEGQK-------------SILQ------------DPRPS-VRPIYVEPYPEALV-
--DT-KPW----ASL---SPPP-------------GGHSGLPS--PT-----R--PEMSP
EA------------PTTSP------VSEI---LSSML-------
>Bos MXQ84426.1 hypothetical protein E5288_WYG020843 [Bos mutus]
------------------------------------------------------------
------------------------------------------------------------
------------------------------------------------------------
------------------------------------------------------------
----------------------MDLEANCLEESQLMEQKVGPGPSRTGYAVSTNQEQEGD
ELSQQPVQPDSI------------------------------------------------
------------------------------------------------------------
-----------------SPLTRIRPGRQRLPLKDRHFTCSKIIGR---------------
-----------------------------RFACFAQRL-------SHRRKQSQCDLLNES
TGQLPATC----------SSAASNNLNW--------------------------------
-------------------NCRVKMTQ-QMQ---NLHLSQSK-KH---------------
-STPSS---PNAA-------------------KRLY-----------RNL----------
------SEKL----------KG----SH-SSFD--EAYFR-------------------T
R-T-D-----------------R-------------------LSLR----------KTSV
-NFQG---N-EAMFE---AVEQQDMDAVQILLYQYTPE-ELDLNTPNS------------
------------------EG--------LTPLDIAIMTNNVPIARILLKTGARESPH---
---F--VS-LESRSIH----LNTLVQE-AQERV----------SELS-------------
-----------------------AQVENE-------------------------GF--SL
-D-NTEKEK---------QLKA-WE----WRYRLYRRMKTGFEHARAPEAPTSACLMVTS
STSLTV------SFQE-----PLS-----------VNAAVVTRYKVEWSMSK-----DFC
PLAG--EIIMEN---LQI---LK------YTITGLTTGQQYFVQVSAYNMKGWGPAQTTT
PACASPSNWKDYDD------R--AP-RH-KGQ-SEVLEGLLQQVRALH----QHYSC---
--RES---------SKLQTS-GRKQS---VSRS--LKH----LFHSSNKFVKT--LK-R-
-GLYIAV---IFY-YKDN--MLVTNEDQ-IPIVEIDDSHTSS-ITQD----FLWFT----
-KLSCMWEDIRWLRQSVPISMSSSTV--LQTRQKMLAATAQLQNLLGTHNLGRVYYEPIK
DR-HGNILIVTIREVEMLYSF----F-SG--KWMQI------------------------
--SKL--QSQRK-----SLSTPE----------------E---------------PTAL-
---DILLITIQDILS----------YHKRSHQ----------------------------
-------------RLSPGLYLGYLK--LCSSVDQIKVLVTQKLPNILCHVKIRE-NYNIS
KEEWEWVQ---------------KLS--------GS---------ESMES-VD--HT---
-------------------------SDC-----------P----------MQL-F-F-YE
--------L--QMAVKALL-KQINIPLYQ--ARN--------------------------
-------------FRLYTQEVLEMGHNVSFLLLLPASDDVCTA--P-------GQN-N--
-PYTPHS---GF-LNLPLQMFEL--VHFCS---------YREKFISLYCR-------LSA
VVELDSLNTQQSLREAISDSEVAAAKQRHQQVLDFIQQIDEVWREMRWIMDAL-HYA--R
YK----------Q---PV-SGLSITKLID----TSDE-----Q-NLKKINS-T-SSH---
---------------IDC-L-PS--PSPSPE--MHRR--------------KA-------
VS-D-------------------------SQP---------------------CSD--EE
GCS----EVFLPTD-SDYD--------------SSDAL---SPRDLDLVY----------
--------LS----S--------H-------------------------DI-AQQSRNGL
SGSAPD-VLQVH--DMKA-----------------------PSGPGQ-------------
--------------------DTDHS-----------------------------------
------------CAELLHNLTLT-----------------SLPPKNHAKMAPG-ARPP--
-------LGFLG--KR-KSA---------KQPHY----GGFS------------------
------RHHR------------WLRMH-GETQ----------------------------
--------------------------------------------------SLSLSEG---
--------------VYTQHLSRACGLAQE-PEEAERLGPAP---EGPRGLPL--AHA--A
S---LPEERK-------------SSLQ------------DPRPA-VHRIYVEAYPAALV-
--DT-KPW----AAL---SPAI-------------VGHSGLPS--AA----GP---ELSP
ED------------PTTSP------VSEI---LSSML-------
>Sus XP_020922916.1 ankyrin repeat and fibronectin type-III domain-containing protein 1 isoform X1 [Sus scrofa]
------------------------------------------------------------
------------------------------------------------------------
------------------------------------------------------------
------------------------------------------------------------
-----------------------------------------------------MEAALTR
RLPFKDRHFACS-------------KIIGR------------------------------
------------------------------------------------------------
------------------------------------------------------------
-----------------------------RFACFAQRL-------SHRRKQSQCDLLNES
SGQLPTTC----------SSSASNNLNW--------------------------------
-------------------NCRVKMTQ-QMQ---NLHLSQSK--K---H-----------
-STPSS---PNAA-------------------KRLY-----------RNL----------
------SEKL----------KG----SH-SSFD--EAYFR-------------------T
R-T-D-----------------R-------------------LSLR----------KTSV
-NFQG---N-EAMFE---AVEQQDMDAVQILLYQYTPE-ELDLNTPNS------------
------------------EG--------LTPLDIAIMTNNVPIARILLNTGARESPH---
---F--VS-LESRAMH----LNTLVQE-AQERM----------SELS-------------
-----------------------AQVENE-------------------------GF--SL
-D-NTEKEK---------QLKA-WE----WRFRLYRRMKTGFEHARAPEVPTNACLMVTS
STSLTV------SFQE-----PLS-----------VNAAVVTRYKVEWSMSK-----DFC
PLAG--EIIMEN---LQT---LR------CTITGLTTGQQYFVQVSAYNMKGWGPAQTTT
PACASPSNWKDYDD------R--EP-RH-KGR-SEVLEGLLQQVRALH----QHYSC---
--RES---------SKLQAT-GRKQS---VSRS--LKH----LFHSSNKFVKT--LK-R-
-GLYIAV---IFY-YKDN--MLVTNEDQ-IPIVEIDDSHTSS-ITQD----FLWFT----
-KLSCMWEDIRWLRQSVPISMSSSTV--LQTRQKMLAATAQLQNLLGTHNLGRVYYEPIK
DR-HGNILIVTIREMEMLYSF----F-NG--KWMQI------------------------
--SKL--QSQRK-----SLSTPE----------------E---------------PTAL-
---DILLITIQDILS----------YHKRSHQ----------------------------
-------------RLSPGLYLGYLK--LCSSVDQIKVLVTQKLPNILCHVKIRE-NNNIS
KEEWEWVQ---------------KLS--------GS---------ESMES-VD--HT---
-------------------------SDC-----------P----------MQL-F-F-YE
--------L--QMAVKALL-KQINIPLYQ--ARN--------------------------
-------------FRLYTQEVLEMGHNVSFLLLLPASDDVCTA--P-------GQN-N--
-PYTPHS---GF-LNLPLQMFEL--VHFCS---------YREKFISLYCR-------LSA
VMELDSLNTQQSLREAISDSEVAAAKQRHQQVLDFIQQIDEVWREMRWIMNAL-RYA--R
YK----------Q---PV-SGLFITKLID----SSDE-----Q-NLKKINS-T-SSH---
---------------IDC-L-PS--PSPSPE--MHRR--------------KA-------
VS-D-------------------------SQP---------------------CSD--EE
GCS----EVFLPTD-SDYD--------------SSDAL---SPRDLDLVY----------
--------LA----S--------Q-------------------------DI-AQQARSGL
SGSAPD-VLQVH--DMKP-----------------------PSRPSQ-------------
---------EAQGH------VLGPE----------------------------------A
DHS---------CAELLHSLTLT-----------------SLAPKNHSKLAPG-ARPP--
-------LGFLG--KR-KPA---------KQPHY----GGFS------------------
------RHHR------------WLRMH-SETQ----------------------------
--------------------------------------------------SLSLSEG---
--------------VYTQHLSRACAQAQE-PGEAEQLVPAS---EGPRGLGL--AHA--A
S---LPEERK-------------GSFR------------DPRPA-VRRIYVEPFPAALV-
--DA-KPW----AAL---SPPA-------------GEHLGLPS--PA----GS---EMSP
EG------------PTPSP------VSEI---LSSML-------
>Talpa XP_037347997.1 ankyrin repeat and fibronectin type-III domain-containing protein 1 [Talpa occidentalis]
------------------------------------------------------------
------------------------------------------------------------
------------------------------------------------------------
------------------------------------------------------------
-----------------------------------------------------MEASLTR
RLPFKDKHFTCS-------------KIIAR------------------------------
------------------------------------------------------------
------------------------------------------------------------
-----------------------------RFACFAQRL-------SHRRKQSQCDLLNES
SGQLPTTC----------SPAASNNLNW--------------------------------
-------------------NLRVKMTQ-QMQ---NLHLSQSK--K---H-----------
-STPSS---PNAA-------------------KRLY-----------RNL----------
------SEKL----------KG----SH-SSFD--EAYFR-------------------T
R-T-D-----------------R-------------------LSLR----------KTSV
-NFQG---N-EAIFE---AVEQQDMDAVQILLYQYTPE-ELDLNTPNS------------
------------------EG--------LTPLDIAIMTNNVPIAKILLKTGARESPH---
---F--VS-LESRAMH----LNTLVQE-AQERV----------SELS-------------
-----------------------AQVENE-------------------------GF--SL
-D-NTEKEK---------QLKA-WE----WRYRLYRRMKTGFEHARAPEVPTNACLMVTS
STSLTV------SFQE-----PLS-----------VNAAVVTRYKVEWSMSK-----DFC
PLAG--EIIMEN---LQT---LR------CTITGLTTGQQYFVQVSAYNMKGWGAAQTTT
PAYASPSNWKDYDD------R--EP-RH-KGQ-SEVLEGLLQQVRALH----QHYSC---
--RES---------SKLQTT-GRKQS---VSRS--LKH----LFHSSNKFVKT--LK-R-
-GLYIAV---IFY-YKDN--MLVTNEDQ-IPIVEIDDSHTSS-ITQD----FLWFT----
-KLSCMWEDIRWLRQSVPISMSSSTV--LQTRQKMLAATAQLQNLLGTHNLGRVYYEPIK
DR-HGNILIVTIREVEMLYSF----F-NG--KWMQI------------------------
--SKL--QSQRK-----SLSTPE----------------E---------------PTAL-
---DILLITIQDILA----------YHKRSHQ----------------------------
-------------RLSPGLYLGYLK--LCSSVDQIKVLVTQKLPNILCHVKIRE-NYNIS
KEEWEWVQ---------------KLS--------GS---------ESMES-VD--HT---
-------------------------SDC-----------P----------MQL-F-F-YE
--------L--QMAVKALL-KQINIPLHQ--ARN--------------------------
-------------FRLYTQEVLEMGHNVSFLLLLPASDDVCTA--P-------GQN-N--
-PYTPHS---GF-LNLPLQMFEL--VHFCS---------YREKFISLYCR-------LSA
VVELDSLNTQQSLREAISDSEVAAAKQRHQQVLDFIQQIDEVWREMRWIMDAL-QYA--R
YK----------Q---PN-SGLPITKLLD----PSAE-----Q-NLKKINS-T-SSH---
---------------IDC-L-PS--PSPSPE--MHRR--------------KA-------
VS-D-------------------------SQP---------------------CSD--EE
GCS----EVFLPTD-SDYD--------------SSDAL---SPRDLDLVY----------
--------LS----S--------H-------------------------DI-AQQALSGL
SGSAPD-VLQVN--DMKS-----------------------PLGPSQ-------------
------DTQARVQG-----QDSDHS-----------------------------------
------------CAEFLHSLSLT-----------------GFLPKNHAKMAPSARQP---
-------LGFLG--KR-KPA---------KHLHY----GGFS------------------
------RHHR------------WLRMH-SETQ----------------------------
--------------------------------------------------SLSLSEG---
--------------VYTQHLSRACGLVQE-PGETTKQLGPTP--DAPRGLSL--AHS--T
S---LPEERK-------------SSLQ------------DPRPL-VRSIYMEPYSEAMV-
--DA-KSW----TAV---SPPP---------------GAALPS--PT----GP---EMSP
ES------------PTTSQ------VSEI---LSSML-------
>Canis XP_038532939.1 ankyrin repeat and fibronectin type-III domain-containing protein 1 isoform X2 [Canis lupus familiaris]
------------------------------------------------------------
------------------------------------------------------------
------------------------------------------------------------
------------------------------------------------------------
-----------------------------------------------------MEASLTR
RLPFKDRHFTCS-------------KIIGR------------------------------
------------------------------------------------------------
------------------------------------------------------------
-----------------------------RFACFAQRL-------SHRRKQSQCDLLNES
TGQLPTTC----------SSAASNNLNW--------------------------------
-------------------NCCVKMTQ-QMQ---NLHLSQSK--K---H-----------
-SAPSS---PNAA-------------------KRLY-----------RNL----------
------SEKL----------KG----SH-SSFD--EAYFR-------------------T
R-T-E-----------------R-------------------LSLR----------KTSV
-NFQG---N-EAMFE---AVEQQDMDAVQILLYQYTPE-ELDLNTPNS------------
------------------EG--------LTPLDIAIMTNNVPIARILLRTGARESPH---
---F--VS-LESRAMH----LASLVQE-AQQRV----------SELS-------------
-----------------------AQVENE-------------------------GP--GL
-D-NTEKEK---------QLKA-WE----WRCRLYRRMRTGFEHARAPEVPTNACLMVTS
STSLTV------SFQE-----PLS-----------VNAAVVTRYKVEWSISK-----DFC
PLAG--EIIMEN---LQT---LR------CTIMGLKTGQRYFVQVSAYNMKGWGPAQTTV
PACASPSNWKDYDD------R--EP-RH-RGQ-SEVLEGLLQQVRALH----QHYSC---
--RET---------SKLQTT-GRKQS---VSRS--LKH----LFHSSNKFVKT--LK-R-
-GLYIAV---IFY-YKDN--MLVTNEDQ-IPIVEIDDSHTSS-ITQD----FLWFT----
-KLSCMWEDIRWLRQSVPISMSSSTV--LQTRQKMLTATAQLQNLLGTHNLGRVYYEPIK
DR-HGNILIVTIREVEMLYSF----F-NG--KWMQI------------------------
--SKL--QSQRK-----SLSTPE----------------E---------------PTAL-
---DILLITIQDILS----------YHKRSYQ----------------------------
-------------RLSPGLYLGYLK--LCSSVDQIKVLVTQKLPNILCHVKIRE-NNNIS
KEEWEWVQ---------------KLS--------GS---------ESMES-VD--HT---
-------------------------PDC-----------P----------MQL-F-F-YE
--------L--QMAVKALL-KQINIPLHQ--ARN--------------------------
-------------FRLYTQEVLEMGHNVSFLLLLPASDDVCTA--P-------GQN-N--
-PYTPHS---GF-LNLPLQMFEL--VHFCS---------YREKFISLYCR-------LSA
VVELDSLNTQQSLREAISDSEVAAAKQRHQQVLDFIQQIDEVWREMRWIMDAL-QYA--R
YK----------Q---PV-CGLLITKLID----PSDE-----Q-NLKKINS-T-SSH---
---------------IDC-L-PS--PSPSPE--THRR--------------KA-------
VS-D-------------------------SQP---------------------CSD--EE
GCS----EVFLPTD-SDYD--------------SSDAL---SPRDLDLVY----------
--------LS----S--------H-------------------------DI-AQQALSGL
SGSAPD-VLQVH--DVKS-----------------------PQGPGQ-------------
------EPQARVPG-----PDPDHS-----------------------------------
------------CAEVLHSLSLS-----------------GFPSKNHAKMAPG-SRPP--
-------LGFLG--KR-KPP---------KHQHC----GGFS------------------
------RHHR------------WLGMR-SETQ----------------------------
--------------------------------------------------SLSLCEG---
--------------VYTQHPPRACGLTRE-PPEAERLGPAP---DGPRSLVL--AHT--A
S---LPEDGK-------------SRLQ------------DPRPA-VRRIYVEPYPAALV-
--DA-KPW----AAL---SPPP-------------GGPSGLPS--PT----GR---DMSP
EG------------PTTSP------VSEI---LSSML-------
>Acinonyx XP_026889979.1 ankyrin repeat and fibronectin type-III domain-containing protein 1 [Acinonyx jubatus]
------------------------------------------------------------
------------------------------------------------------------
------------------------------------------------------------
------------------------------------------------------------
-----------------------------------------------------MEASLTR
RLPFKDRHFTCS-------------KIIGR------------------------------
------------------------------------------------------------
------------------------------------------------------------
-----------------------------RFACFAQRL-------SHRRKQSQCDLLNES
TGQLPTTC----------SSAASNNLNW--------------------------------
-------------------NCFVKMTQ-QMQ---NLHLSQSK--K---H-----------
-SAPSS---PNAA-------------------KRLY-----------RNL----------
------SEKL----------KG----SH-SSFD--EAYFR-------------------T
R-T-D-----------------R-------------------LSLR----------KTSV
-NFQG---N-EAMFE---AVEQQDMDAVQILLYQYTPE-ELDLNTPNS------------
------------------EG--------LTPLDIAIMTNNVPIARILLRTGARESPH---
---F--VS-LESRAMH----LATLVQE-AQQRV----------SELS-------------
-----------------------AQVENE-------------------------GP--SL
-D-NTEKEK---------QLKA-WE----WRCRLYRRMRTGFEHARAPEVPTKASLMVTS
STSLTV------SFQE-----PLS-----------VNAAVVTRYKVEWSMSK-----DFR
PLAG--EIIMEN---LQT---LR------CTITGLTTGQQYFVQVSAYNMKGWGPAQTTT
PACASPSNWKDYDD------R--EP-RH-KGQ-SEVLEGLLQQVRALH----QHYSC---
--RET---------SKLQTT-GRKQS---VSRS--LKH----LFHSSNKFVKT--LK-R-
-GLYIAV---IFY-YKDN--MLVTNEDQ-IPIVEIDDSHTSS-ITQD----FLWFT----
-KLSCMWEDIRWLRQSVPISMSSSTV--LQARQKMLAATAQLQNLLGTHNLGRVYYEPIK
DR-HGNILIVTIREVETLYSF----F-NG--KWMQI------------------------
--SKL--QSQRK-----SLSTPE----------------E---------------PTAL-
---DILLITIQDILS----------YHKRSHQ----------------------------
-------------RLSPGLYLGYLK--LCSSVDQIKVLVTQKLPNILCHVKIRE-NNNIS
KEEWEWVQ---------------KLS--------GS---------ESMES-VD--HT---
-------------------------SDC-----------P----------MQL-F-F-YE
--------L--QMAVKALL-KQINIPLHQ--ARN--------------------------
-------------FRLYTQEVLEMGHNVSFLLLLPASDDVCTA--P-------GQN-N--
-PYTPHS---GF-LNLPLQMFEL--VHFCS---------YREKFISLYCR-------LSA
VVELDSLNTQQSLREAISDSEVAAAKQRHQQVLDFIQQIDEVWREMRWIMDAL-QYA--R
YK----------Q---PV-CGLPITKLID----PSDG-----Q-NLKKINS-T-SSH---
---------------IDC-L-AS--PSPSPE--MHRR--------------KA-------
VS-D-------------------------SQP---------------------CSD--EE
GCS----EVFLPTD-SDYD--------------SSDAL---SPRDLDLVY----------
--------LS----S--------Q-------------------------DI-AQQALSGL
SGSAPD-VLQVH--DMKS-----------------------PLGSGQ-------------
--------DPQGRP-----PGPDPD-----------------------------------
-HS---------CAEVLHSLTLT-----------------GFTPKNHAKMAPS-ARPP--
-------LGFLG--KR-KPA---------KHQHY----GGFS------------------
------RHHR------------WLRMH-SETQ----------------------------
--------------------------------------------------SLSLSDG---
--------------VYTQHVSRACALTQE-PAEAERLGPSP---VGSRGLVL--AHA--A
S---LPEEGK-------------SSLQ------------DARPA-VRRIYVEPYRAALV-
--DA-KPW----AAL---SPAP-------------GGHSALPS--PT----GS---ETSP
EG------------PTTSP------VSEI---LSSML-------
>Ailuropoda XP_034496527.1 ankyrin repeat and fibronectin type-III domain-containing protein 1 isoform X1 [Ailuropoda melanoleuca]
------------------------------------------------------------
------------------------------------------------------------
------------------------------------------------------------
------------------------------------------------------------
---------------------------------------------MHRLGRGRGRLKLPH
KLPFKDRHFTCS-------------KIIGR------------------------------
------------------------------------------------------------
------------------------------------------------------------
-----------------------------RFACFAQRL-------SHRRKQSQCDLLNES
TGQLPTTC----------SSAASNNLSW--------------------------------
-------------------NRRMKMTQ-QMQ---NLHLSQSK--K---H-----------
-SAPSS---PNAA-------------------KRLY-----------RNL----------
------SEKL----------KG----SH-SSFD--EAYFR-------------------T
R-T-D-----------------R-------------------LSLR----------KTSV
-NFQG---N-EAMFE---AVEQQDIDAVQTLLYQYTPE-ELDLNTPNS------------
------------------EG--------LTPLDIAIMTNNVPIARILLRTGARESPH---
---F--VS-LESRAMH----LATLVQE-AQQRV----------SELS-------------
-----------------------AQVENE-------------------------GP--SL
-D-NTEKEK---------QLKA-WE----WRCRLYRRMRTGFEHARAPEVPTNACLMVTG
STVLTV------SFQE-----PLS-----------VNAAVVTRYKVEWSMSK-----DFC
PLAG--EIIMEN---LQT---LK------CTITGLTTGQQYFVQVSAYNMKGWGPAQTTV
PACASPSNWKDYDD------R--EP-RH-RGQ-SEVLEGLLQQVRALH----QHYSC---
--RET---------SKLQTT-GRKQS---VSRS--LKH----LFHSSNKFVKT--LK-R-
-GLYIAV---IFY-YKDN--MLVTNEDQ-IPIVEIDDSHTSS-ITQD----FLWFT----
-KLSCMWEDIRWLRQSVPISMSSSTV--LQTRQKMLAATAQLQNLLGTHNLGRVYYEPIK
DR-HGNILIVTIREVEMLYSF----F-NG--KWMQI------------------------
--SKL--QSQRK-----SLSTPE----------------E---------------PTAL-
---DILLITIQDILS----------YHKRSHQ----------------------------
-------------RLSPGLYLGYLK--LCSSVDQIKVLVTQKLPNILCHVKIRE-NNNIS
KEEWEWVQ---------------KLS--------GS---------ESMES-VD--HT---
-------------------------SDC-----------P----------MQL-F-F-YE
--------L--QMAVKALL-KQINIPLHQ--ARN--------------------------
-------------FRLYTQEVLEMGHNVSFLLLLPASDDVCTA--P-------GQN-N--
-PYTPHS---GF-LNLPLQMFEL--VHFCS---------YREKFISLYCR-------LSA
VVELDSLNTQQSLREAISDSEVAAAKQRHQQVLDFIQQIDEVWREMRWIMDAL-QYA--R
YK----------Q---PV-CGLPITKLID----PSAK-----R-NLQKINS-T-SSH---
---------------IDC-L-PS--PSPSPE--MHRR--------------KA-------
IS-D-------------------------SQP---------------------CSD--EE
GCS----EVFLPTD-SDYD--------------SSDAL---SPRDLDLVY----------
--------LS----S--------H-------------------------DI-AQQALSGL
SGSAPD-VLQVH--DMKS-----------------------PLGSGQ-------------
--------EPQGRV-----PGPDPD-----------------------------------
-HS---------CAEVLHSLTLT-----------------GFASKTHAKMAPG-SRPP--
-------LGFLG--KR-KPA---------KHQHY----GGFS------------------
------RHHR------------WLRMH-SETQ----------------------------
--------------------------------------------------SLSLSEG---
--------------VYTQHPSRACGLAQE-PAEEERLGPAP---DGPRSLVL--AHT--T
S---LPEEGK-------------SSLQ------------DPRPA-VRRIYVEPYSTALV-
--DA-KPW----AAL---SPPP-------------GGHSGLPS--PT----GP---EMSP
EG------------PTTSP------VSEI---LSSML-------
>Cavia XP_013004910.2 ankyrin repeat and fibronectin type-III domain-containing protein 1 [Cavia porcellus]
------------------------------------------------------------
------------------------------------------------------------
------------------------------------------------------------
------------------------------------------------------------
---------------------------MCQNWVYKNKVW---------YNVIVSQKQESG
RLPFKDRHFTCS-------------KIIGR------------------------------
------------------------------------------------------------
------------------------------------------------------------
-----------------------------RFVCFAQKL-------SHRRKRSQCDLLNES
TRQLPTTC----------SSAVSNSLSW--------------------------------
-------------------NCRMKMTQ-QMQ---NLHLSQSK--K---H-----------
-SAPSS---PNAA-------------------KRLY-----------RNL----------
------SEKL----------KG----SH-SSFD--EAYFR-------------------T
R-T-D-----------------R-------------------LSLR----------KTSV
-NFQG---N-EAMFE---AVEQQDIDAVQLLLDQYTPE-ELDLNTPNS------------
------------------EG--------LTPLDIAIMTNNVPIAKILLKIGAQESPH---
---F--VS-LESRAMH----LHALVQE-AQDRV----------SELS-------------
-----------------------AQVENE-------------------------GF--TL
-D-NTEKEK---------QLKA-WE----WRYRLYRRMKTGFEHARAPEVPTNACLMVTS
SVSLTV------SFQE-----PLS-----------ANAAVVTRYKVEWSKSK-----DFS
PLAG--EIIMDN---LHT---LR------CTITGLTTGQQYFVQVSAYNMKGWGPAQTTT
PACASPSNWKDYDD------R--EP-RH-KGQ-NEVLESLLQQVRALH----QHYSC---
--RES---------SKLQTT-GRKQS---VSRS--LKH----LFHSSNKFVKT--LK-R-
-GLYIAV---IFY-YKDN--MLVTNEDQ-IPIVEVDDSHPSS-IMQD----FLWFT----
-KLSCMWEDIRWLRQSVPISMSSSTV--LQTRQKMLAATAQLQNLLGTHNLGRVYYEPIK
DR-HGNMLIVTIREVEMLYSF----F-NG--KWMQI------------------------
--SKL--QSQRK-----SLSTPE----------------E---------------PTAL-
---DILLITIQDILS----------YNKRSHQ----------------------------
-------------RLSPGLYLGYLK--LCSSVDQIKVLVTQKLPNILCHMKIRE-NSNIS
KEEWEWIQ---------------KLS--------GS---------ESMES-VD--HT---
-------------------------SDC-----------P----------VQL-F-F-YE
--------L--QMAVKALL-KQINIPLHQ--ARN--------------------------
-------------FRLYTQEVLEMGHNVSFLLLLPASDDVCTA--P-------GQN-N--
-PYTPHS---GF-LNLPLQMFEL--VHFCS---------YREKFISLYCR-------LSA
IVELDSLNTQQSLREAISDSEVAAAKQRHQEVLDFIQQTDEVWREMRWIMDAL-QYA--R
YK----------N---PV-SGLLITKLLD----PSDE-----Q-NLKKINS-T-SSH---
---------------TDY-L-PS--PSASPE--MHRR--------------KA-------
-----------------------------------------------------VSD----
------------------------------------------------------------
------------------------------------------------------------
----PD-ISQK---EERP-----------------------SPPTRE-------------
------------------------------------------------------------
------------------------------------------------------------
--------GPGQ--SQQRRG----------------------------------------
------KGHG--------------------------------------------------
------------------------------------------------------------
--------------VAPTH-----------------------------------PQA---
------------------------------------------------------------
---------------------------------------------PH-------------
-------------------------IRAG---------------
>Dipodomys XP_042530001.1 ankyrin repeat and fibronectin type-III domain-containing protein 1 [Dipodomys spectabilis]
------------------------------------------------------------
------------------------------------------------------------
------------------------------------------------------------
------------------------------------------------------------
------------------------------------------------------------
------------------------------------------------------------
------------------------------------------------------------
------------------------------------------------------------
------------------------------------------------------------
------------------------------------------------------------
------------------------MTQ-QMQ---NLHLSQSK--K---H-----------
-NAPSS---PNAA-------------------KRLY-----------RNL----------
------SEKL----------KG----SH-SSFD--EAYFR-------------------T
R-S-D-----------------R-------------------LSLR----------KTSV
-NFQG---N-EAMFE---AVEQQDMDAVQLLLYQYTPE-ELDLNTPNS------------
------------------EG--------LTPLDIAIMTNNVPIAKILLKTGARESPH---
---F--VS-LESRAMH----LNTLVQE-AQDRV----------SELS-------------
-----------------------AQVENE-------------------------GF--TL
-D-NTEKEK---------QLKA-WE----WRYRLYRRMKTGFEHARAPEVPTNACLMVTS
STSLTV------SFQE-----PLS-----------VNAAVVTRYKVGWSMSK-----DFS
PLAG--EIIMEN---MQT---LR------CTITGLTTGQQYFVQVSAYNMKGWGPAQTTT
PASASPSNWKDYDD------R--EP-RH-KGQ-SEVLESLLQQVRALH----QHYSC---
--RES---------SKLQTT-GRKQS---VSRS--LKH----LFHSSNKFVKN--LK-R-
-GLYIAV---IFY-YKDN--MLVTNEDQ-IPIVEIDDSYTSS-IMQD----FLWFT----
-KLSCMWEDIRWLRQSVPISMSSSTV--LQTRQKMLAATAQLQNLLGTHNLGSVYYEPIK
DR-HGNMLIVTIREVEMLYSF----F-NG--KWMQI------------------------
--SKL--QSQRK-----SLSTPE----------------E---------------PTAL-
---DILLITIQDILS----------YYKRSHQ----------------------------
-------------RLSPGLYLGYLK--LCSSVDQIKVLVTQKLPNILCHVKVRE-NNNIS
KEEWEWIQ---------------KLS--------GS---------ESMES-VD--HT---
-------------------------SDC-----------P----------MQL-F-F-YE
--------L--QMAVKALL-KQINIPLHQ--ARN--------------------------
-------------FRLYTQEVLEMGHNVSFLLLLPASDDVCTA--P-------GQN-N--
-PYTPHS---GF-LNLPLQMFEL--VHFCS---------YREKFLSLYCR-------LSA
VVELDSLNTQQSLREAISDSEVAAAKQRHQQVLDFIQQIDEVWREMRWIMDAL-QYA--R
YK----------Q---SI-SGLPITKLIN----PLDE-----H-HLKKISS-T-SSH---
---------------IDC-L-PS--PSPSPE--MHRR--------------KV-------
VS-E-------------------------SQP---------------------GSD--EE
GCS----EVFLPTD-SDYD--------------SSDAL---SPRDLDLVY----------
--------LS----S--------H-------------------------DI-AQQALSGL
SGSAPD-VLQIH--DMKP-----------------------PAGPGQ-------------
--------DPQQGR------AQGPD----------------------------------P
DHA---------CTEVLHGLSLT-----------------GFAPKNHTKMAPPGTRPAA-
-------LGFLG--KR-KPG---------KHQHY----GGFS------------------
------RHHR------------WLRMHSEMTQ----------------------------
--------------------------------------------------SLSLSDG---
--------------VYTQHLSPASGASQE--SREAKPLPGPAGGDGPRGLPL--AHA--A
S---LPEERK-------------SRLQDP----------RPPPPTHRIYAAQAFAGARL-
GQDA-KPW----ASL---SPVP-------------AGRSRLRS--PS----GP---EMSP
EG-------------PVSP------VSEI---LSSML-------
>Xenopus-d XP_031750669.1 ankyrin repeat and fibronectin type-III domain-containing protein 1 [Xenopus tropicalis] derived
------------------------------------------------------------
------------------------------------------------------------
------------------------------------------------------------
------------------------------------------------------------
------------------------------------------------------------
------------------------------------------------------------
------------------------------------------------------------
------------------------------------------------------------
------------------------------------------------------------
------------------------------------------------------------
------------------------MTQ-QMQ---NLQLTQSK--K---I-----------
-SAPSS---PNAA-------------------KRLY-----------RNL----------
------SEKL----------KG----SH-SSFD--EAYFR-------------------A
R-A-D-----------------R---------------------FR----------KTSV
-NFQC---N-EAVFE---AVEQQDLDAVQILLYQYTAE-ELDLNTPNS------------
------------------EG--------LTPLDIAVMTNNVPIARTLLKAGARESPH---
---F--IS-MESRSMH----LSALVEE-AQQRM----------SELS-------------
-----------------------AKIQNE-------------------------GL--GG
-D-STEKEK---------QLKS-WE----WRYRLYKRMKTGYEHARAPEAPTNVCLMITS
STSLTV------TFQE-----PLS-----------VNSAVVTKYKVEWSCCS-----DFS
SITG--EIIVDN---LHS---LK------CTIAGLKMGHMYYVQVSACNMKGWGPAEISN
PPYAAPSNWKDYDG------R--DF-RH-KGQ-SEALERLLQQVRAVH----QHYSC---
--RES---------AKLQNS-SRKQS---VSRS--LKH----LFHSSNKFVKT--LK-R-
-GLYLAV---VFY-YKDN--MLVTNEDH-IPIVEIDDSCTSS-IMQD----FLWFT----
-KLSCMWDDIRWLRQSMSISMSSSTA--LQARQKMLAAAAQLQNLLGTHNLGRVYYEPIK
DR-HGNVLIVSIREVETLYSF----F-NG--KWMQI------------------------
--SKL--QSQRK-----SLSTPE----------------E---------------PTAL-
---DILLITIQEILA----------YQKRSQQ----------------------------
-------------RLHPGLYLGYLK--LCSSVDQIKVLVSQRLPNMLCHVKIRD-NSNVS
RDEWEWIQ---------------NLS--------MS---------ESVDS-VD--LS---
-------------------------LDE-----------H----------TQL-F-L-YD
--------L--KLAVKALL-KQINLPLHQ--AKH--------------------------
-------------FRLYTHEVLELGHNVSFLLLLPASDDVCSA--P-------GQS-N--
-PYTPHS---GF-LNLPLQIFEL--VHFCS---------YKETFINLYCR-------LSA
IVELDSLISQQALREAISDDEVVAAKQRHQQVLDYMQQTDEIWREMRWIMDAL-QYA--R
NK----------Q---PA-AGLPITRFID----LSEE-----Q-NQKKNNS-T-SSH---
---------------LDC-L-PS--PSPSPE--MHRR--------------RP-------
LS-D-------------------------SQT---------------------CSD--EE
GCS----EVFLPTD-SDYD--------------SSDAL---SPRELDLVY----------
--------SS----S--------Q-------------------------DI-SQQAVSCL
SGSAPD-VLQVH--DMKP-----------------------CLTLKE-------------
-----------ECG------ALDTE-----------------------------------
--Y---------CTKHMDNLSVM-----------------GYPSKSIDKATNS-------
-------KQHLSLLRKKKSG---------KHQHC----NYFS------------------
------RHHR------------WLRVH-SESQ----------------------------
--------------------------------------------------ALSLTEG---
--------------VYTQHMSRTVDFNEE-TTTGEEISIPV---DSPRSTYL--PHA--S
S---LPEDSK-------------SKYN------------ESKTN-VRRIYVEPYKQMMS-
EEDQ-KTW----TLNVDGCRSP-------------AKEAIIQV--AG--------QEIDA
DE------------NTNLQ------LSEV---FSSTL-------
>Nanorana-d XP_018409570.1 PREDICTED: ankyrin repeat and fibronectin type-III domain-containing protein 1 [Nanorana parkeri]
------------------------------------------------------------
------------------------------------------------------------
------------------------------------------------------------
------------------------------------------------------------
------------------------------------------------------------
------------------------------------------------------------
------------------------------------------------------------
------------------------------------------------------------
------------------------------------------------------------
------------------------------------------------------------
------------------------MTQ-QMQ---NLQLTQSK--K---I-----------
-TAPSS---PNAA-------------------KRLY-----------RNL----------
------SEKL----------KG----SH-SSFD--EAYFK-------------------A
R-A-D-----------------R---------------------FR----------KPSV
-NFQC---N-EAIFE---AVEQQDLEAVQILLYQYTAD-ELDLNTPNS------------
------------------EG--------LTPLDIAIMTNNVPIARILLKAGGKESPH---
---F--VS-LESRSMH----LSTLVEE-AQQRM----------NELS-------------
-----------------------AKIQIE-------------------------GL--GI
-D-SSEKEK---------QLKS-WE----WRYRLYKRMKTGYEHARVPEAPTNVCLMITS
SSSLTV------TFQE-----PLS-----------VNSAVVTKYKVEWSTSS-----DFT
PLAG--EIIVDH---LQS---LK------CTITSLTMGKEYYVRVSACNMKGWGPAELSS
PACASPSNWKDYDG------R--EF-RH-KGQ-IEALERLLQQVRAVH----QHYSC---
--RES---------AKLQNP-SRKQS---VSRS--LKH----LFHSSNKFVKT--LK-R-
-GLYIAV---IFH-YKDN--MLVTNEDH-IPIVEIDDSCTSS-IMQD----FVWFT----
-KLSYMWDDIRWVRQSMSISMSSSTA--LQARQKMLAAAAQLQNLLGTHNLGRVYYEPIK
DK-HGNVLIVTIREVETLYSF----F-NG--KWMQI------------------------
--SKL--QSQRK-----SLSTPE----------------E---------------PSAL-
---DILLITIQEMLN----------YQKRGQQ----------------------------
-------------RLSPGLYLGYLK--LCSSVDKIKVLVSQRVPNMLCHVKIRD-NSNIS
KDEWEWIQ---------------NLS--------MA---------ENLDS-ME--LS---
-------------------------LDA-----------H----------THM-L-L-CD
--------L--QTAVKALL-KQINLPLHQ--AKH--------------------------
-------------FRLYTQEVLELGHNVSFLLLLPASDDVCSA--P-------GQS-N--
-PYTPHS---GF-LHLPLQMFEL--VHFCC---------YREKFISLYCR-------LSA
IVELDSLISQQALREAISDDEVAAAKQRHQQVLDYIQ-----------------------
------------------------------------------------------------
-------------------------TSPFPK-----------------------------
------------------------------------------------------------
-------GVIVPVL---------------------------EAEKFQEFY----------
--------SN--------------------------------------------------
-------FFTVS--KAKR------------------------------------------
------------------------------------------------------------
------------RGRTIHDLKVL-------------------------------------
--------------NR--------------------------------------------
----------------------FLQVQ---------------------------------
------------------------------------------------------------
------------------------------------------------------------
------------------------KFC-----------------------MDSTKSIITS
LQQA-ESL----VLV---DIKD---------------------------------AYLHI
PH------------FSCSL------TCCG------HM-------
>Rana-d XP_040186632.1 ankyrin repeat and fibronectin type-III domain-containing protein 1 [Rana temporaria]
------------------------------------------------------------
------------------------------------------------------------
------------------------------------------------------------
------------------------------------------------------------
------------------------------------------------------------
------------------------------------------------------------
------------------------------------------------------------
------------------------------------------------------------
------------------------------------------------------------
------------------------------------------------------------
------------------------MTQ-QMQ---NLQLTQSK--K---I-----------
-TAPSS---PNAA-------------------KRLY-----------RNL----------
------SEKL----------KG----SH-SSFD--EAYFK-------------------A
R-A-D-----------------R---------------------FR----------KPSV
-NFQC---N-EAIFE---AVEQQDLEAVQILLYQYTAE-ELDLNTPNS------------
------------------EG--------LTPLDIAIMTNNVPIARTLLKTGAKESPH---
---F--VS-LESRSMH----LSTLVEE-AQQRM----------SELT-------------
-----------------------AKIQNE-------------------------SL--GI
-D-SSEKEK---------QLKS-WE----WRYRLYKRMKTGYEHARVPEAPTNVCLLITS
SSSLTV------TFQE-----PLS-----------VNSAVVTKYKVEWSISS-----DFS
PLNG--EIIVDH---LQS---LK------CTITGLTMGKEYYVRVSACNMKGWGPVELSS
PACASPSNWKDYDG------Q--EL-RH-KGQ-IEALERLLQQVRAVH----QHYSC---
--RES---------AKLQNS-SRKQS---VSRS--LKH----LFHSSNKFVKT--LK-R-
-GLYIAV---IFH-YKDN--MLVTNEDH-IPIVEIDDSCTSS-IMQD----FVWFT----
-KLSHMWDDIRWLRQSMSISMSSSTA--LQARQKMLAAAAQLQNLLGTHNLGRVYYEPIK
DR-HGNVLFVTIREVETLYSF----F-NG--KWMQI------------------------
--SKL--QSQRK-----SLSTPE----------------E---------------PTAL-
---DILLITIQDILN----------YQKRSQQ----------------------------
-------------RLSPGLYLGYLK--LCSSVDQIKALVSQRVPNMLCHVKIRD-NSNIS
KDEWEWIQ---------------NLS--------MV---------ENLDS-ME--LS---
-------------------------LDA-----------H----------THL-F-L-YD
--------L--QIAVKALL-KQINLPLHQ--AKH--------------------------
-------------FRIYTQEVLELGHNVSFLLLLPASDDVCSA--P-------GQS-N--
-PYTPHT---GF-LHLPLQMFEL--VHFCC---------YKEKFISLYCR-------LSA
IVDLDSLISQQALREAISDDEVAAAKQRHQQVLDYIQQTDEIWREVRWIMDAL-QYA--R
YK----------Q---PV-AGLSITKFLD----LTEE-----Q-IQKKNNS-T-SSH---
---------------LDC-L-PS--PSPSPE--MHRR--------------KA-------
VS-D-------------------------SQP---------------------CSD--EE
GCS----EVFLPTD-SDYD--------------SSDAL---SPRELDLVY----------
--------SS----S--------H-------------------------DF-SQQAMFGL
SGSAPD-VLQVN--DMKP-----------------------CLSLKE-------------
-----------ECS------ALEPS-----------------------------------
AEY---------CARYMDNLSVV-----------------DFSTKSTDKASNS-KHH---
-------LSLLG--KK-RSA---------KHQHC----NYFS------------------
------RHHR------------WLRVH-SESQ----------------------------
----------------------------------------------------SLSEG---
--------------VYTQHMSQAVDLTEE-PTSGQQTMIPV---DSPRSTYL--PHA--S
S---LPEDSK------------------------------SKPI-VRRIYVEPYKQILH-
EDET-KTW----TLNIDGSRSP-------------AKEPTLQIIAAP---------DTDP
DE------------KENLQ------LPEV---FSSTL-------
>Thamnophis-d XP_032066170.1 ankyrin repeat and fibronectin type-III domain-containing protein 1 [Thamnophis elegans] derived
------------------------------------------------------------
------------------------------------------------------------
------------------------------------------------------------
------------------------------------------------------------
------------------------------------------------------------
------------------------------------------------------------
------------------------------------------------------------
------------------------------------------------------------
------------------------------------------------------------
------------------------------------------------------------
------------------------MTQ-QMQ---SLQLSQTK--K---N-----------
-NPPSS---PNAA-------------------KRLY-----------RNL----------
------SEKL----------KG----SH-SSFD--EVYFR-------------------A
R-T-D-----------------R-------------------LSLR----------KSSV
-NFQC---C-EAMFE---AVEQQDLDAVQVLLYQYTPE-ELDLNTPNS------------
------------------EG--------LTALDIAILTNNVPIAKILMKVGAKESPH---
---F--VS-VEGRSVH----LSNLVQE-AQQRV----------NDLS-------------
-----------------------AQVMSE-------------------------GL--GA
-D-SCEKEK---------QLKA-WE----WRYRLYKRMKSSFEHSRAPEAPTNICLMVTS
STSLTV------TFQE-----PHS-----------INSAVVTKYKVEWSCSE-----DFS
PLVG--EIIMEN---LQS---LR------CTITGLTMGQRYYVQVYAHNMKGWGQPQISS
PCCASPSNWKDCDG------R--EP-KH-RGQ-IEALECLLQQVRASR----SSYIC---
--RDN---------VKLQNA-GRKQS---VSRS--LKH----LFHSSNKFVKT--LK-R-
-GLYLAV---IFY-YKDN--MLVTNEDH-IPIVEIDDSHASS-IMQD----FLWFT----
-KLSCMWDEIRWLRQNMSVSMSSSTA--LQARQKMLSAAAQLQNLLGTHNLGQVYYEPIK
DR-HGNVIIVTIREVESLYSF----F-NG--KWMQI------------------------
--SKL--QSQRK-----SLSTPE----------------E---------------PTAL-
---DILLITIQDILS----------YHRRSQQ----------------------------
-------------RLAPGLYLGYLK--LCSSVDQIKVLVLQKLPNILCHVKIRD-NCNVS
REEWEWIQ---------------RLS--------GS---------ESMEN-MD--HS---
-------------------------AEC-----------P----------TRL-F---FE
--------L--QMAMRALL-KQINLPLQQ--AKL--------------------------
-------------FRLYTQEVLELGHNVSFLLLLPASDDVCTA--P-------GQN-N--
-PYTLHT---GF-LNLPLQMFEL--VHFCS---------YKEKFISLYCR-------LSA
VIELDFLSTQQSLREAISDSEVAAAKLRHQQVLDYIQQIDEIWREMRWINEAL-QYA--R
YR--------------PTTSGLPLVKILD----LSEE-----P-LQKKISS-T-SSH---
---------------LDC-L-PS--PPPSPEMGMPRR--------------KA-------
---D-------------------------SQP---------------------YSD--EE
GCS----EVFLPTD-SDYD--------------SSDAL---SPRELDLVY----------
--------SS----S--------Q-------------------------DI-SHQAVSCL
SGSAPD-VLQVH--DIKP-----------------------CLTPKQ-------------
--------NPRGSS------VLEAE-----------------------------------
VDQ---------STENMQSLSIG-----------------RLSPKNPEKNSGS-KQS---
-------LSFLG--KK-KHG---------KHQHY----NYFS------------------
------RHHR------------WLRVH-SETQ----------------------------
--------------------------------------------------SISLSEG---
--------------LYTPHLTQAMDYSQE-PTPGEQISISI---DCPRSTFL--PHA--S
S---LPEEGK-------------DKYQ------------ELRPN-IRRIYVEPYKTILS-
SEGS-KQS----------GDHP-----------------DLHS--PL--GQGR-----IA
ED------------QSCSN------IPEV---FSSDL-------
>Pogona-d XP_020641852.1 ankyrin repeat and fibronectin type-III domain-containing protein 1 [Pogona vitticeps] derived
------------------------------------------------------------
------------------------------------------------------------
------------------------------------------------------------
------------------------------------------------------------
------------------------------------------------------------
------------------------------------------------------------
------------------------------------------------------------
------------------------------------------------------------
------------------------------------------------------------
------------------------------------------------------------
------------------------MTQ-QMQ---SLQLSQTK--K---N-----------
-NPPSS---PNAA-------------------KRLY-----------RNL----------
------SEKL----------KG----SH-SSFD--EVYFR-------------------T
R-S-D-----------------R-------------------LSLR----------KSSV
-NLQC---C-EAMLE---AVEQQDLEAVQILLYQYTPE-ELDLNTPNS------------
------------------EG--------LTALDIAVLTNNVPIAKLLLKVGARESPH---
---F--VD-MESRSIH----LNHLVQE-AQQRV----------NDLS-------------
-----------------------AQVMND-------------------------GL--ST
-D-SCEKEK---------QLKA-WE----WRYRLYKRMKSGFELSRAPEAPTNVCLMVTS
STSLTV------TFQE-----PHS-----------MNSAVVTKYKVEWSCSE-----DFS
PLVG--EIIMDN---LQS---LR------CTITGLTMGRSYYVRVYAFNMKGWGQPQTST
PSCAAPSNWKDYDG------R--EP-RH-RGQ-IEALDRLLQQVRASH----QSHSC---
--RDS---------AKLQNA-GRKQS---VSRS--LKH----LFHSSNKFVKT--LK-R-
-GLYLAV---IFY-YKDN--MLVTNEDQ-IPIVEIDDSHASN-IMQD----FLWFT----
-KLSCMWDDIRWLRQNMSISVSSSTT--LQARQKMLSATAQLQNLLGTHNLGRVYYEPIK
DR-HGNIIIVTIREVETLYSF----F-NG--KWMQI------------------------
--SKL--QSQRK-----SLSTPE----------------E---------------PTAL-
---DILLITIQDILS----------YHRRSQQ----------------------------
-------------RLAPGLYLGYLK--LCSSVDQIKVLVLQKLPNILCHVKIRD-NSNVS
REEWEWIQ---------------NLS--------GA---------DSMEN-MD--HA---
-------------------------AEC-----------P----------TRL-F---FE
--------L--QMATKALL-KQINLPLRQ--AKL--------------------------
-------------FRLYTQEVLELGHNVSFLLLLPASDDVCTA--P-------GQN-N--
-PYTPHS---GF-LNLPLQMFEL--VHFCS---------YKEKFISLYCR-------LSA
VIELDFLSTQQSLREAISDSEVAAAKQRHQQVLDYIQQIDEIWREMRWINEAL-QYA--R
YK----------Q---PS-GGLPITKIVD----LSEE-----P-VQKKISS-T-SSH---
---------------LDC-L-LS--PPPSPETETHRR--------------KA-------
-AND-------------------------SQP---------------------YSD--EE
GCS----EVFLPTD-SDYD--------------SSDAL---SPRELDLVY----------
--------SS----S--------Q-------------------------DI-SHQAVSCL
SGSAPD-VLQIH--DLKP-----------------------CLTPKQ-------------
--------NVRRGS------TLETE-----------------------------------
VDQ---------STENMQTLSLG-----------------GLSPKTTEKYPSL-RQP---
-------LSFLG--KK-KHG---------KHQHY----SYFS------------------
------RHHR------------WLRVH-SETQ----------------------------
--------------------------------------------------SVSLSEG---
--------------LYTPHLTRAMEFSHE-PASGEQISISV---DCPRGTFL--PHA--S
S---LPEEGK-------------GKYE------------ELRPS-IHRIYVEPFKATLS-
GEED-KPW-----SL---STRP------------GGGHEDLHS--PT--EQGK-----LS
ED------------RSNSS------ITEV---FSSNL-------
>Gecko-d XP_015262335.1 PREDICTED: ankyrin repeat and fibronectin type-III domain-containing protein 1 [Gekko japonicus] derived
------------------------------------------------------------
------------------------------------------------------------
------------------------------------------------------------
------------------------------------------------------------
------------------------------------------------------------
------------------------------------------------------------
------------------------------------------------------------
------------------------------------------------------------
------------------------------------------------------------
------------------------------------------------------------
------------------------MTQ-QMQ---SLQLSQAK--K---N-----------
-NPPSS---PNAA-------------------KRLY-----------RNL----------
------SEKL----------KG----SH-SSFD--EAYFR-------------------A
R-S-D-----------------R-------------------LSLR----------KASV
-NFQC---S-EAMFE---AVEQQDVDAVQILLYQFTPE-ELDLNTPNS------------
------------------EG--------LTALDVAILTNNVPIAKILLKAGAKESPH---
---F--VN-MESRSIH----LSNLVQE-AQQRV----------SDLS-------------
-----------------------AQVMSE-------------------------GL--GT
-D-SAEKEK---------QRKA-WE----WRYRLYKRMKAGYEHSRAPEAPTNVCLMVTS
STSLTV------TFQE-----PHS-----------INSAVVTKYKVEWSSLE-----DFS
PLAG--EIIMDN---LQS---LR------CTITGLMMGRNNYVRVSAYNMKGWGPPQTST
PSCASPSNWKDYDG------R--EP-RH-RGQ-IEALERLLQQVRASH----Q--SC---
--RES---------SKLQNA-GRKQS---VSRS--LKH----LFHSSNKFVKT--LK-R-
-GLYLAV---IFY-YKDN--MLVTNEDQ-IPIVEIDDSHTSS-IMQD----FLWFT----
-KLSCMWDDIRWLRQNMSVSMSSSTA--LQARQKMLAATAQLQNLLGTHNLGRVYYEPIK
DR-HGNIIIVTIREVETLYSF----F-NG--KWMQI------------------------
--SKL--QSQRK-----SLSTPE----------------E---------------PTAL-
---DILLITIQDTLS----------YHRRSQQ----------------------------
-------------RLAPGLYLGFLK--LCSSVDQIKVLVLQKLPNILCHVKIRD-NSNVS
KEEWEWIQ---------------TLS--------GS---------ESMEN-MD--HS---
-------------------------AEC-----------P----------TRL-F---FE
--------L--QMAVKALL-RQINLPLRQ--AKL--------------------------
-------------FRLYTQEVLELGHNVSFLLLLPASDDVCTA--P-------GQN-N--
-PYTLHS---GF-LNLPLQMFEL--VHFCS---------YKEKFIGLYCR-------LSA
VIELDFLSTQQSLREAISDSEVAAAKQRHQQVLDYIQQIDEIWREMRWINEAL-QYA--R
YK----------Q---PA-AGLPIMKIVD----LSEE-----Q-LQKKISS-T-SSH---
---------------LDC-L-PS--PPPSPETETHRR--------------KG-------
VS-D-------------------------SQP---------------------YSD--EE
GCS----EVFLPTD-SDYD--------------SSDAL---SPRELDLVY----------
--------SS----S--------Q-------------------------DI-SQQAVSCL
SGSAPD-VLQVL--DIKP-----------------------CLTPKQ-------------
--------NPRGGG-----ATLETE-----------------------------------
VEQ---------SSESMQSLSIG-----------------GLSPKSTEKTPGS-RQT---
-------LNFLG--KK-KHG---------KHQHY----SYFS------------------
------RHHR------------WLRVH-SESQ----------------------------
--------------------------------------------------SISLSEG---
--------------VYTPHLTRAMEFSQE-SASGEQISISI---DCPRSTFL--PHA--S
S---LPEEGK-------------GKYQ------------ELRPN-VRRIFVEPYKTSLP-
SEDG-KSW----------ALRN-----------QAVENEDLHS--PT----GQ---EMVP
ED------------PSNSS------FTEV---FSSNL-------
>Zootoca-d XP_034959727.1 ankyrin repeat and fibronectin type-III domain-containing protein 1 [Zootoca vivipara] derived
------------------------------------------------------------
------------------------------------------------------------
------------------------------------------------------------
------------------------------------------------------------
------------------------------------------------------------
------------------------------------------------------------
------------------------------------------------------------
------------------------------------------------------------
------------------------------------------------------------
------------------------------------------------------------
------------------------MTQ-QMQ---SLQLSQSK--K---N-----------
-NPPSS---PNAA-------------------KRLY-----------RNL----------
------SEKL----------KG----SH-SSFD--EAYFR-------------------A
R-S-D-----------------R-------------------LSLR----------KSSM
-NFQC---C-EAMLE---AVEQQDLDAVQILLYQYTPE-ELDLNTPNS------------
------------------EG--------LTALDIAILTNNVPIAKILLKAGAKESPH---
---F--VS-MESRSIH----LSNLVQE-AQQRV----------SDLS-------------
-----------------------AEVMNE-------------------------GL--ST
-D-SSEKEK---------QLKS-WE----WRYRLYKRMKSGYEHSRAPEAPTNVCLMVTS
STSLTV------TFQE-----PHS-----------MNSAVVTRYKAEWSYSE-----DFS
PLAG--EIITDH---LQS---LR------CTITGLTMGRIYYVRVHAYNMKGWGQPQTST
PPCASPSNWKDYDG------R--EP-RH-RGQ-IEALERLLQQVRASR----PSYSC---
--RDS---------SKLQNA-GRKQS---VSRS--LKH----LFHSSNKFVKT--LK-R-
-GLYLAV---IFY-YKDN--MLVTNEDQ-IPIVEIDDSHASS-IMQD----FLWFT----
-KLSCMWDDIRWLRQNMSVSVSSSTA--LQARQKMLSATAQLQNLLGTHNLGRVYYEPIK
DR-HGNIIIVTIREVETLYSF----F-NG--KWMQI------------------------
--SKL--QSQRK-----SLSTPE----------------E---------------PVAL-
---DILLITIQDILS----------YHRRSQQ----------------------------
-------------RLAPGLYLGYLK--LCSSVDQIKVLVLQRLPNILCHVKIRD-NSNVS
REEWEWIQ---------------SLS--------GS---------ESMEN-MD--HS---
-------------------------AEC-----------P----------TQL-L---VE
--------L--QMAVKALL-KQISLPLRQ--AKL--------------------------
-------------FRLYTQEVLELGHNVSFLLLLPASDDVCTA--P-------GQN-N--
-PYTPHS---GF-LNLPLQMFEL--VHFCS---------YKEKFISLYCR-------LSA
VIELDFLSTQQSLREAISDSEVAAAKQRHQQVLDYTQQIDEIWREMRWINEAL-QYA--R
YR----------Q---PP-AGLLVAKIVD----LSEE-----P-IQKKISS-T-SSH---
---------------LDC-L-PS--PPPSPEMETHRR--------------KV-------
LS-D-------------------------SQP---------------------YSD--EE
GCS----EVFLPTD-SDYD--------------SSDAL---SPRELDLVY----------
--------SS----S--------Q-------------------------DI-SHQAVSCL
SGSAPD-VLQIH--DIKP-----------------------CLTPKQ-------------
--------NLRGGG------TLEGD-----------------------------------
VDQ---------TKEHLQSLSLGG----------------GLSPKCTEKSATL-RQP---
-------LSFLG--KK-KHG---------KHQHS----SYFS------------------
------RHHR------------WLRVH-SESQ----------------------------
--------------------------------------------------SISLSEG---
--------------LYTQHLTRAMEFSQEPTSGSEQISISI---DCPRSTFL--PHT--T
S---LPEEGK-------------GKYQ------------ELRPS-IRRIYVEQYGT----
SEDG-KSW-----AL---GSRP-------------VEQEDLHI--ST----GQ---RMVP
ED------------QSSSN------TAEV---YSSDL-------
>Geotrypetes-d XP_033817847.1 ankyrin repeat and fibronectin type-III domain-containing protein 1 [Geotrypetes seraphini]
------------------------------------------------------------
------------------------------------------------------------
------------------------------------------------------------
------------------------------------------------------------
------------------------------------------------------------
------------------------------------------------------------
------------------------------------------------------------
------------------------------------------------------------
------------------------------------------------------------
------------------------------------------------------------
------------------------MTQ-QMQ---SLQLSQTK--K---T-----------
-SAPSS---PNAA-------------------KRLY-----------RNL----------
------SEKL----------KG----SH-SSFD--EAYFR-------------------A
R-P-D-----------------R---------------------CR----------KTSL
-NFQC---N-EALFE---AVEQQDFDAVQVLLYQYTAD-ELDLNTPNS------------
------------------EG--------LTPLDIAIMTNNAPIARILLRTGAKESPH---
---F--IT-MESRSVH----LNRLVLE-AEQRV----------SGLS-------------
-----------------------ALMQSE-------------------------GL--CM
-D-STEREK---------QLKA-WE----WRYRLYKRMKVGYEHARAPEVPTNVCLMATS
STSLMV------TFQE-----PLS-----------VNSAVVTKYKVEWSCCS-----DFP
PLAG--EIILDN---LQS---LR------CIITGLITGQSYFVRVSACNMKGWGPPEAAS
PASATPSNWKDFDG------R--EP-RH-KGQ-IEALERLLQQVREAH----QRYSH---
--REN---------SKLQTA-SRKHS---VSRS--LKH----LFQSSNKFVKT--LK-R-
-GLYIAV---IFY-YKDS--MLVTNEDQ-IPIVEIDDSHTSS-IMQD----FLWFT----
-KLSCMWDDIRWLRQSMSISTSSSTA--LQARQKMLAATAQLQNLLGTHNLGKVYYEPIK
DR-HGNILIVTIREVETLYSF----F-NG--KWMQI------------------------
--SKL--QSQRK-----SLSTPE----------------E---------------PTAL-
---DILLITIQEILS----------YQKRSHQ----------------------------
-------------RLVPGLYLGYLK--LCSSVDQIKVLVSQRLPNVLCHVKIRD-NANVS
KDEWEWIQ---------------SLT--------AS---------ESVEN-LD--LA---
-------------------------LDG-----------Y----------NQP-L-L-YE
--------I--QVAVKALM-KQIHLPLHQ--AKH--------------------------
-------------FRLYTHEVLELGHNVSFLLLLPASDDVCTA--P-------GQN-N--
-PYTPHS---GF-LNLPLQMFEL-------------------------------------
------------------------------------------------------------
--------------------GI--------------------------------------
---------------LTC------------------------------------------
------------------------------------------------------------
------------------------------------------------------------
------------------------------------------------------------
------------------------------------------------------------
------------------------------------------------------------
------------------------------------------------------------
----------------------------------------FS------------------
------------------------------------------------------------
------------------------------------------------------------
------------------------------------------------------------
------------------------------------------------------------
------------------------------------------------------------
--------------------------------------------
>Rhinatrema-d XP_029456551.1 ankyrin repeat and fibronectin type-III domain-containing protein 1 [Rhinatrema bivittatum] derived
------------------------------------------------------------
------------------------------------------------------------
------------------------------------------------------------
------------------------------------------------------------
------------------------------------------------------------
------------------------------------------------------------
------------------------------------------------------------
------------------------------------------------------------
------------------------------------------------------------
------------------------------------------------------------
------------------------MTQ-QMQ---NLQLSQTK--K---T-----------
-SAPSS---PNAA-------------------KRLY-----------RNL----------
------SEKL----------KG----TH-SSFD--EAYFR-------------------A
R-S-D-----------------R---------------------CR----------KTSV
-NFQC---S-EALFE---AVEQQDLDAVQILLYQYTAD-ELDLNTPNS------------
------------------EG--------LTPLDIAIMTNNAPIARILLRTGAKESPH---
---F--VT-MESRSVH----LSRLVLE-AEQRV----------SELS-------------
-----------------------ALVQSE-------------------------GL--GA
-D-SAEREK---------QLKA-WE----WRYRLYKRMKAGYEHARAPEVPTNVCLIVAS
SKSLTV------TFQE-----PLS-----------VNSAVVTKYKVEWSCSS-----DFS
PVAG--EIILDN---LQS---LK------CAITGLVTGQSYFVRVAACNMKGWSPPEAAS
PASAAPSNWKDFDG------R--EP-RH-KGQ-IEALEHLLQQVREAH----QHYSY---
--REN---------SKLQNP-SRKHS---VSRS--LKH----LFQSSNKFVKT--LK-R-
-GLYIAV---IFY-YKDS--MLVTNEDQ-IPIVEIDDSHTSS-IMQD----FLWFT----
-KLSCMWDDIRWLRQSMSISMSSSTA--LQARQKMLAAAAQLQNLLGTHNLGRVYYEPIK
DR-HGNVVIVTIREVETLYSF----F-NG--KWMQI------------------------
--SKL--QSQRK-----SLSTPE----------------E---------------PTAL-
---DILLITIQEILS----------YQKRSHQ----------------------------
-------------RLLPGLYLGYLK--LCSSVDQIKVLVPQRLPNVLCHVKIRD-NGNVS
RDEWEWIQ---------------TLA--------GS---------ESVES-LD--HAL--
-------------------------DNC-----------N----------QSL-L---YE
--------I--QVAVKALV-KQVNLPLLQ--AKH--------------------------
-------------FRLYTHEVLELGHNVSFLLLLPASDDVCTA--P-------GQS-N--
-PYTPHS---GF-LNLPLQMFEL-------------------------------------
------------------------------------------------------------
------------G---------------------------------------T-------
---------------LTC------------------------------------------
------------------------------------------------------------
------------------------------------------------------------
------------------------------------------------------------
------------------------------------------------------------
------------------------------------------------------------
------------------------------------------------------------
----------------------------------------FT------------------
------------------------------------------------------------
------------------------------------------------------------
------------------------------------------------------------
------------------------------------------------------------
------------------------------------------------------------
--------------------------------------------
>Calypte-d XP_030317781.1 ankyrin repeat and fibronectin type-III domain-containing protein 1 [Calypte anna] derived
------------------------------------------------------------
------------------------------------------------------------
------------------------------------------------------------
------------------------------------------------------------
------------------------------------------------------------
------------------------------------------------------------
------------------------------------------------------------
------------------------------------------------------------
------------------------------------------------------------
------------------------------------------------------------
------------------------MTQ-QMH---NLSLLQTK--K---N-----------
-SVPSS---PNAA-------------------KRLY-----------RNL----------
------SEKL----------KG----TH-TSFD--EAYFR-------------------A
R-S-D-----------------R-------------------LSLR----------KTSM
-NFQC---N-EAMFE---AVEQQDLDAVQILLYQYTLE-ELDLNTPNS------------
------------------EG--------LTPLDIAILTNNVPIARTLLHVGAKESPH---
---F--VT-MESRSVH----LSTLVQE-AQQRV----------TELS-------------
-----------------------AQVVNE-------------------------GL--GT
-D-STEKEK---------QLKA-WE----WRYRLYKRMKAGYQHARAPEAPTNVCLMVTS
STSLTV------TFQE-----PLS-----------VNSAVVTKYKVEWSSSE-----DFS
PLVG--EIIMDN---LQS---LR------CTISGLRTGQRFYVRVSAYNMRGWGPPRKST
PASACPSNWKDYSG------R--EP-RH-RGH-TEALERLLHQVRAAH----QHYNC---
--RES---------SKLQNA-GRKQS---VSRS--LKH----LFHSSNKFVKT--LK-R-
-GLYLSV---IFF-YKDN--LLVTNEDQ-IPIVEIDDSHTSS-VMQD----FLWFT----
-KLSCMWDDIRWLRQNMSISVSSSTA--LQARQKMLSAAAQLQNLLGTHNLGRVFYEPIK
DR-HGNLLIVTIREVESLYSF----F-NG--KWMQV------------------------
--SKL--QSQRK-----SLSTPE----------------E---------------PTAL-
---DILLITIQDVLS----------YHKRSQQ----------------------------
-------------RLPPGLYLGYLK--LCSSVDQIKVLVLQKLPNVLCHVKIRD-NSNVS
KDEWEWIQ---------------TLS--------GS---------ESVES-MD--HT---
-------------------------SDC-----------P----------TQL-F-L-YE
--------L--QMAVKALI-KQINLPLHQ--AKH--------------------------
-------------FRLYTQEVLELGHNVSFLLLLPASDDVCTA--P-------GQN-N--
-PYTPHS---GF-LNLPLQMFEL--VHFCC---------YKEKFISLYCR-------LSA
VIELDSLKTQQSLREAISDSEVAAAKQRHQQVVDYIQQIDEIWREMRWITEAL-QYA--R
YK----------Q---PA-PGLPIEKLVD----LSEH-------SQKKFSS-T-SSH---
---------------LDC-L-PS--PPPSPEARTQRR--------------KA-------
VS-D-------------------------SQP---------------------CSD--EE
GCS----EVFLPTD-SDYD--------------SSDAL---SPRELDLIY----------
--------SS----S--------Q-------------------------DI-SQQVSSGL
GGSAPD-VLQVH--DMKP-----------------------CLTLQE-------------
--------GPTECS------AFDTN-----------------------------------
AEY---------CTEYMNDLTLS-----------------ELTSKSIDKSSSS-KQP---
-------LSFLG--KK-KLG---------KHQHY----NYFS------------------
------RHHR------------WLRVH-SETQ----------------------------
--------------------------------------------------AGSLSEG---
--------------VYTQHLTRSSDLSPE-STSSEQLELPI---NGSRSTFL--PHA--S
S---LPEDGK-------------GKYE------------ESRQN-EHRIRVEPYKTTLL-
SEEV-KSW-----AT---STQS-------------EECKDVPG--AM-----Q--QVMSP
DD------------QLGSA------ASEV---FSSTL-------
>Apteryx-d XP_013808531.1 PREDICTED: ankyrin repeat and fibronectin type-III domain-containing protein 1 [Apteryx mantelli mantelli] derived
------------------------------------------------------------
------------------------------------------------------------
------------------------------------------------------------
------------------------------------------------------------
------------------------------------------------------------
------------------------------------------------------------
------------------------------------------------------------
------------------------------------------------------------
------------------------------------------------------------
------------------------------------------------------------
------------------------MTQ-QMH---NLSLLQTK--K---N-----------
-SGPSS---PNAA-------------------KRLY-----------RNL----------
------SEKL----------KG----SH-TSFD--EAYFR-------------------A
R-S-D-----------------R-------------------LSLR----------KTSM
-NFQC---N-EAMFE---AVEQQDLDAVQILLYQYTPE-ELDLNTPNS------------
------------------EG--------LTPLDIAILTNNVPIARTLLQVGAKESPH---
---F--VN-MESRSAH----LSTLVQE-AQQRV----------TELS-------------
-----------------------AQVMNE-------------------------GL--GM
-D-NTEKEK---------QLKA-WE----WRYRLYKRMKAGYEHARAPEAPTNVCLMVTS
STSLTV------TFQE-----PLS-----------VNSAVVTKYKVEWSCSE-----DFC
PLVG--EIIIDN---LQS---LR------CTIAGLRTGQRYYVHVSAYNMRGWGPPRKST
PAYASPSNWKDCSG------R--EP-RH-RGH-TEALERLLQQVRAAH----QHYNC---
--RES---------SKLQNA-GRKQS---VSRS--LKH----LFHSSNKFVKT--LK-R-
-GLYLSV---IFF-YKDN--LLVTNEDQ-IPIVEIDDSHSSS-VTQD----FLWFT----
-KLSCMWDDIRWLRQNMSISMSSSTA--LQARQKMLSAAAQLQNLLGTHNLGRVYYEPIK
DR-HGNILIVTIREVESLYSY----F-NG--KWMQI------------------------
--SKL--QSQRK-----SLSTPE----------------E---------------PTAL-
---DILLITIQDILS----------YHKRSQQ----------------------------
-------------RLPPGLYLGYLK--LCSSVDQIKVLVLQKLPNVLCHVKIRD-NSNVS
KDEWEWIQ---------------TLS--------GS---------ESVES-MD--HT---
-------------------------SDC-----------P----------TQL-F-L-YE
--------L--QMAVKALL-KQINLPPHQ--AKH--------------------------
-------------FRLYTQEVLELGHNVSFLLLLPASDDVCTA--P-------GQN-N--
-PYTPHS---GF-LNLPLQMFEL--VHFCC---------YKEKFISLYCR-------LSA
VIELDSLKTQQSLREAISDSEVAAAKQRHQQVIDYIQQIDEIWREMRWITEAL-QYA--R
YK----------Q---PA-PGLPIKKLVN----LSEE-----R-TQKKISS-T-SSH---
---------------LDC-L-PS--PPPSPETRSQRK--------------KA-------
VS-D-------------------------SQP---------------------CSD--EE
GCS----EVFLPTD-SDYD--------------SSDAL---SPKELDLIY----------
--------SS----S--------N-------------------------DI-SQQAVSGL
GGSAPD-VLQVH--DMKP-----------------------CLTLKE-------------
--------GLKECS------AFDTN-----------------------------------
AEY---------CTEYMSNLTMS-----------------GFTSKGINKSSSS-RQP---
-------LSFLG--KK-KLG---------KHQHY----NYFS------------------
------RHHR------------WLRVH-SETQ----------------------------
--------------------------------------------------SGSLSEG---
--------------VYTQHLMRSTDLSQE-PTSTEQIKIPA---NGSRSTFL--PHA--S
S---LPEDGK-------------GKYE------------ESRQH-VHRIHVEPYKTTLL-
GEEG-KS-----LAM---SAQS-------------VEHKGVHN--AM-----Q--QKMGP
DD------------QSGSS------VSEV---FSSTL-------
>Nothoprocta-d XP_025902707.1 ankyrin repeat and fibronectin type-III domain-containing protein 1 [Nothoprocta perdicaria] derived
------------------------------------------------------------
------------------------------------------------------------
------------------------------------------------------------
------------------------------------------------------------
------------------------------------------------------------
------------------------------------------------------------
------------------------------------------------------------
------------------------------------------------------------
------------------------------------------------------------
------------------------------------------------------------
------------------------MTQ-QMH---NLSLLHTK--K---S-----------
-SGPSS---PNAA-------------------KRLY-----------RNL----------
------SEKL----------KG----SH-TSFD--EAYFR-------------------A
R-S-D-----------------R-------------------LSLR----------KTSM
-NFQC---N-EAMFE---AVEQQDLDAVQILLYQYTAE-ELDLNTPNS------------
------------------EG--------LTPLDIAILTNNVPIARTLLQVGAKESPH---
---F--VN-MESRSAH----LSTLVQE-AQQRV----------TELS-------------
-----------------------AQVMNE-------------------------GL--GM
-D-STEKEK---------QLKA-WE----WRYRLYKRMRAGYEHARAPEAPTNVCLMVTS
STSLTV------TFQE-----PLS-----------VNSAVVTKYKVEWSCSE-----DFC
PLVG--EIIIDN---LQS---LR------CTITGLRTGQRYYVHVSAYNMRGWGPPRKST
PVYASPSNWKDCSG------R--EP-RH-RGH-TEALERLLQQVRAAH----QHYNC---
--RES---------SKLQNA-GRKQS---VSRS--LKH----LFHSSNKFVKT--LK-R-
-GLYLSV---IFF-YKDN--LLVTNEDQ-IPIVEIDDSHSSS-IMQD----FLWFT----
-KLSCMWDDIRWLRQNMSISVSSSTT--LQARQKMLSAAAQLQNLLGTHNLGRVYYEPIK
DR-HGNILIITIREVESLYSY----F-NG--KWMQI------------------------
--CKL--QSQRK-----SLSTPE----------------E---------------PTAL-
---DILLITIQDILS----------YHKRSQQ----------------------------
-------------RLPPGLYLGYLK--LCSSVDQIKVLVLQKLPNVLCHVKIRD-NCNVS
KDEWEWIQ---------------TLS--------GS---------ESVES-MD--HT---
-------------------------SDC-----------P----------TQL-F-L-YE
--------L--QMAVKALL-KQINLPPHQ--AKH--------------------------
-------------FRLYTQEVLELGHNVSFLLLLPASDDVCTA--P-------GQN-N--
-PYTPHS---GF-LNLPLQMFEL--VHFCC---------YKEKFISLYCR-------LSA
VIELDSLKTQQSLREAISDSEVAAAKQRHQQVTDYIQQIDEIWRETRWITEAL-QYA--R
YK----------Q---PA-PGLPIKKLVD----LAEE-----R-TQKKISS-T-SSH---
---------------LDC-L-PS--PPASPETRSQRR--------------KA-------
VS-D-------------------------SQP---------------------CSD--EE
GCS----EVFLPTD-SDYD--------------SSDAL---SPKELDLIY----------
--------SS----S--------N-------------------------DI-SQQAGSGL
GGSAPD-VLQVH--DMKP-----------------------CLTLKE-------------
--------GLKECS------AFDTN-----------------------------------
AEY---------CTEYMSNLTMS-----------------GLTSKSIDKSSSS-RQP---
-------LSFLG--KK-RLG---------KHQHY----NYFS------------------
------RQHR------------WLRVH-SETQ----------------------------
--------------------------------------------------SGSLSEG---
--------------VYTQHLLRSTDLSQE-PTSTEQIKLPA---NGSRSTFL--PHT--S
S---LPEDGK-------------GKYE------------ESRQH-LHRIHVEPYETTLL-
HEEG-KSL----------AVSP-----------QSVEHKGVHD--AM-----Q--QQTGP
DD------------QSGSS------VSEV---FSSTL-------
>Gallus-d XP_040542259.1 ankyrin repeat and fibronectin type-III domain-containing protein 1 isoform X1 [Gallus gallus]
------------------------------------------------------------
------------------------------------------------------------
------------------------------------------------------------
------------------------------------------------------------
------------------------------------------------------------
------------------------------------------------------------
------------------------------------------------------------
------------------------------------------------------------
------------------------------------------------------------
------------------------------------------------------------
------------------------MTQ-QMH---NLSLLQSK--K---N-----------
-SMPSS---PNAA-------------------KRLY-----------RNL----------
------SEKL----------KG----SH-TSFD--EAYFR-------------------A
R-S-D-----------------R-------------------LSLR----------KTSM
-NFQC---N-EAMFE---AVEQQDLDAVQILLYQYTPE-ELDLNTPNS------------
------------------EG--------LTPLDIAILTNNIPIARTLLHVGAKESPH---
---F--VN-MESRSVH----LCTLVQE-AQQRV----------TELS-------------
-----------------------AQVMNE-------------------------GL--GT
-D-NTEKEK---------QLKA-WE----WRYRLYKRMKAGYEHARAPEAPTNVCLMVTS
STSLTV------TFQE-----PLS-----------VNSAVVTKYKVEWSCSE-----DFA
PLVG--EIIMDN---LQS---LR------CTITGLRTGQRYYIHVSAYNMRGWGPPRRST
PAYASPSNWKDCSG------R--EP-RH-RGH-TEALERLLQQVRAAH----QHYNC---
--RES---------SKLQNT-GRKQS---VSRS--LKH----LFHSSNKFVKT--LK-R-
-GLYLSV---IFF-YKDN--LLVTNEDQ-IPIVEMDDSHSSS-IMQD----FLWFT----
-KLSCMWDDIRWLRQNTSVSISSSTT--LQARQKMLSAAAQLQNLLGTHNLGRVFYEPIK
DR-HGNILIVTIREVESLYSF----F-NG--KWMQV------------------------
--SKL--QSQRK-----SLSTPE----------------E---------------PTAL-
---DILLITIQDILS----------YHKRSQQ----------------------------
-------------RLPPGLYLGYLK--LCSSVDQIKVLVLQKLPNVLCHVKIRD-NSNVS
RDEWEWIQ---------------TLS--------GS---------ESVES-MD--HT---
-------------------------SDC-----------P----------TQL-F-L-YE
--------L--QMAVKALL-KQINLPLHQ--AKH--------------------------
-------------FRLYTQEVLELGHNVSFLLLLPASDDVCTA--P-------GQN-N--
-PYTPHS---GF-LNLPLQMFEL--VHFCC---------YKEKFISLYCR-------LSA
VIELDSLKTQQSLREAISDSEVAAAKQRHQQVTDYIQQVDEIWREMRWITEAL-QYA--R
YK----------Q---PA-AGLPIKKLVN----LSEE-----H-SQKKISS-T-SSH---
---------------LDC-L-PS--PPSSPEARSQRR--------------KA-------
VS-D-------------------------SQP---------------------CSD--EE
GCS----EVFLPTD-SDYD--------------SSDAL---SPRELDLIY----------
--------SS----P--------H-------------------------DI-SQQAGSGL
GGSAPD-VLQVH--DVKP-----------------------CLTLKE-------------
--------GLTESS------AFDTN-----------------------------------
AEY---------CTEYMSNLTMS-----------------GITAKSIDKSSSS-RQP---
-------LSFLG--KK-RLG---------KHQHY----NYFS------------------
------RHHR------------WLRVH-SETQ----------------------------
--------------------------------------------------SASLSEG---
--------------VYTQHLMRSSDLSQE-PTSSEQLQIPA---DESRSTFL--PHT--S
S---LPEDGK-------------GKYE------------ESRQN-VHRIHMEPYKTTFL-
SEEG-KSW-----AM---SMQS-------------VGHEDVHN--AM-----Q--QKMGP
DD------------PLGSA------VSEV---FSSTL-------
>Meleagris-d XP_019477310.1 ankyrin repeat and fibronectin type-III domain-containing protein 1 isoform X1 [Meleagris gallopavo] derived
------------------------------------------------------------
------------------------------------------------------------
------------------------------------------------------------
------------------------------------------------------------
------------------------------------------------------------
------------------------------------------------------------
------------------------------------------------------------
------------------------------------------------------------
------------------------------------------------------------
------------------------------------------------------------
------------------------MTQ-QMH---NLSLLQSK--K---N-----------
-SMPSS---PNAA-------------------KRLY-----------RNL----------
------SEKL----------KG----SH-TSFD--EAYFR-------------------A
R-S-D-----------------R-------------------LSLR----------KTSV
-NFQC---N-EAMFE---AVEQQDLDAVQILLYQYTPE-ELDLNTPNS------------
------------------EG--------LTPLDIAILTNNIPIARTLLHVGAKESPH---
---F--VN-MESRSVH----LCTLVQE-AQQRV----------TELS-------------
-----------------------AQVMNE-------------------------GL--GT
-D-NTEKEK---------QLKA-WE----WRYRLYKRMKAGYEHARAPEAPTNVCLMVTS
STSLTV------TFQE-----PLS-----------VNSAVVTKYKVEWSCSE-----DFS
PLVG--EIIVDN---LQS---LR------CTITGLRTGQKYYIHVSAYNMRGWGPPRRST
PAYASPSNWKDCSG------R--EP-GH-RGH-SEALERLLQQVRAAH----QHYNC---
--RES---------SKLQNT-GRKQS---VSRS--LKH----LFHSSNKFVKT--LK-R-
-GLYLSV---IFF-YKDN--LLVTNEDQ-IPIVEIDDSHSSS-IMQD----FLWFT----
-KLSCMWDDIRWLRQNMSVSISSSTT--LQARQKMLSAAAQLQNLLGTHNLGRVFYEPIK
DR-HGNVLIVTIREVESLYSF----F-NG--KWMQV------------------------
--SKL--QSQRK-----SLSTPE----------------E---------------PTAL-
---DILLITIQDILS----------YHKRSQQ----------------------------
-------------RLPPGLYLGYLK--LCSSVDQIKVLVLQKLPNVLCHVKIRD-NSNVS
RDEWEWIQ---------------TLS--------GS---------ESVES-MD--HT---
-------------------------SDC-----------P----------TQL-F-L-YE
--------L--QMAVKALL-KQINLPLHQ--AKH--------------------------
-------------FRLYTQEVLELGHNVSFLLLLPASDDVCTA--P-------GQN-N--
-PYTPHS---GF-LNLPLQMFEL--VHFCC---------YKEKFISLYCR-------LSA
VIELDSLKTQQSLREAISDSEVAAAKQRHQQVVDYIQQVDEIWREMRWITEAL-QYA--R
YK----------Q---PA-AGLPIKKLVN----LSEE-----H-SQKKVSS-T-SSH---
---------------LDC-L-PS--PPSSPEARSQRR--------------KA-------
VS-D-------------------------SQP---------------------CSD--EE
GCS----EVFLPTD-SDYD--------------SSDAL---SPRELDLIY----------
--------SS----P--------H-------------------------DI-SQQAGSGL
GGSAPD-VLQVH--DVKP-----------------------CLTLKE-------------
--------GLTECS------AFDSN-----------------------------------
AEY---------CTEYMSNLTMS-----------------GITSKSIDKSSSS-RQP---
-------LSFLG--KK-RLG---------KHQHY----NYFS------------------
------RHHR------------WLRVH-SETQ----------------------------
--------------------------------------------------SASLSEG---
--------------VYTQHLTRSSDLSQE-PTSSEQLQIPI---DESRSTFL--PHA--S
S---LPEDGK-------------GKYE------------ESRQN-VHRIHMAPYKTTFL-
SEEG-KSW-----AM---SMQS-------------VENEDVHN-AMQ--------QKMGS
DD------------PVGSA------VSEV---FSSTL-------
>Columba-d XP_021144115.1 ankyrin repeat and fibronectin type-III domain-containing protein 1 isoform X1 [Columba livia] derived
------------------------------------------------------------
------------------------------------------------------------
------------------------------------------------------------
------------------------------------------------------------
------------------------------------------------------------
------------------------------------------------------------
------------------------------------------------------------
------------------------------------------------------------
------------------------------------------------------------
------------------------------------------------------------
------------------------MTQ-QMQ---NLSLLQTK--K---N-----------
-SMPPS---PNAA-------------------KRLY-----------RNL----------
------SEKL----------KG----SH-TSFD--EAYFR-------------------A
R-S-D-----------------R-------------------LSLR----------KTSM
-NFQC---N-EAMFE---AVEQQDLDAVQILLYQYTLE-ELDLNTPNS------------
------------------EG--------LTPLDIAILTNNVPIARTLLHVGAKESPH---
---F--VK-MESRSAH----LSTLVQE-AQQRV----------TELS-------------
-----------------------AQVMNE-------------------------GL--GT
-D-TTEKEK---------QLKA-WE----WRSRLYKRMKAGYEHARAPEAPTNVCLMVTS
STSLTV------TFQE-----PLS-----------VNSAVVTKYKVEWSSSE-----DFS
PLLG--EIIMDN---FQS---LR------CTITGLRTGQRYYVHVSAYNMRGWGPPCKST
PAYASPSNWKDCSG------R--EA-RH-RGH-TEALERLLQQVRAAH----QHYNC---
--RES---------SKLQNA-GRKQS---VSRS--LKH----LFHSSNKFVKI--LK-R-
-GLYLSV---IFF-YKDN--LLVTNEDQ-IPIVEIDDSHSSS-VTQD----FLWFT----
-KLSCMWDDIRWLRQNMSVSASSSTA--LQARQKMLSAAAQLQNLLGTHNLGRVFYEPIK
DR-HGNMLIVTIREVESLYSF----F-NG--KWMQV------------------------
--SKL--QSQRK-----SLSTPE----------------E---------------PTAL-
---DILLITIQDILS----------YHKRSQQ----------------------------
-------------RLPPGLYLGYLK--LCSSVDQIKVLVLQKLPNVLCHVKIRD-NSNVS
KDEWEWIQ---------------TLS--------GS---------ESVES-MD--HT---
-------------------------SDC-----------P----------TQL-F-L-YE
--------L--QMAVKALL-KQINLPLQQ--AKH--------------------------
-------------FRLYTQEVLELGHNVSFLLLLPASDDVCTA--P-------GQN-N--
-PYTPHS---GF-LNLPLQMFEL--VHFCC---------YKEKFISLYCR-------LSA
VIELDSLKTQQSLREAISDSEVAAAKQRHQQVIDYIQQIDEIWREMRWITEAL-QYA--R
YK----------Q---PA-AGLPIKKLVD----LSEE-----H-SQKKISS-T-SSN---
---------------LDC-L-PS--PPPSPEARIQRT--------------KA-------
VS-D-------------------------SQP---------------------CSD--EE
GCS----EVFLPTD-SDYD--------------SSDAL---SPRELDLIY----------
--------SS----S--------H-------------------------DI-SQQAGSGL
GGSAPD-VLQVH--DMKP-----------------------CLTLKE-------------
--------GLTECS------AFDAN-----------------------------------
ADC---------CTEHMSSLTIS-----------------RLTSKSIDKSPSS-KQP---
-------LSFLG--KK-KLG---------KHQHY----NYFS------------------
------RHHR------------WLRVH-SETQ----------------------------
--------------------------------------------------SGSLSEG---
--------------VYTQHLMTSSDLTQE-PTSSEQLNTPF---NGSRGTFL--PHA--S
S---LPEDGK-------------GKYE------------ESRQN-VHRIHVEPYKTTFL-
GEEG-KSW-----AM---STQS-------------VEHRDVHN--AM-----Q--QIRGS
DD------------QSCSA------VSEV---FSSTL-------
>Aythya-d XP_032055706.1 ankyrin repeat and fibronectin type-III domain-containing protein 1 [Aythya fuligula]
------------------------------------------------------------
------------------------------------------------------------
------------------------------------------------------------
------------------------------------------------------------
------------------------------------------------------------
------------------------------------------------------------
------------------------------------------------------------
------------------------------------------------------------
------------------------------------------------------------
------------------------------------------------------------
------------------------MTQ-QMH---NLSLLQTK--K---N-----------
-SMPSS---PNAA-------------------KRLY-----------RNL----------
------SEKL----------KG----SH-TSFD--EAYFR-------------------A
R-S-D-----------------R-------------------LSLR----------KTSM
-NFQC---N-EAMFE---AVEQQDLDAVQILLYQYTLE-ELDLNTPNS------------
------------------EG--------LTPLDIAILTNNVPIARTLLHIGAKESPH---
---F--VD-MESRSMH----LSTLVQE-AQQRV----------TELS-------------
-----------------------AQVMNE-------------------------GL--GT
-D-NTEKEK---------QLKA-WE----WRYRLYKRMKAGYEHARAPEAPTNVCLMVTS
STSLTV------TFQE-----PLS-----------VNSAVVTKYKVEWSCSE-----DFS
PLVG--EIIMDN---LQS---LR------CSITGLKTGQRYYVHVSAYNMKGWGPPRKST
PAYASPSNWKDCSG------R--EP-RH-RGH-TEALERLLQQVRAAH----QHYNC---
--REN---------SKLQNA-GRKQS---VSRS--LKH----LFHSSNKFVKT--LK-R-
-GLYLSV---IFF-YKDN--LLVTNEDQ-IPIVEIDDSHSSS-IMQD----FLWFT----
-KLSCMWDDIRWLRQNMSISVSSSTT--LQARQKMLSAAAQLQNLLGTHNLGRVFYEPIK
DR-HGNILIVTIREVESLYSF----F-NG--KWMQV------------------------
--SKL--QSQRK-----SLSTPE----------------E---------------PTAL-
---DILLITIQDILS----------YHKRSQQ----------------------------
-------------RLPSGLYLGYLK--LCSSVDQIKVLVLQKLPNVLCHVKIRD-NGNVS
KDEWEWIQ---------------TLS--------GS---------ESVES-MD--HT---
-------------------------SDC-----------P----------TQL-F-L-YE
--------L--QMAVKALL-KQINLPLHQ--AKH--------------------------
-------------FRLYTQEVLELGHNVSFLLLLPASDDVCTA--P-------GQN-N--
-PYTPHS---GF-LNLPLQMFEL--VHFCC---------YKEKFISLYCR-------LSA
VIELDSLKTQQSLREAISDSEVAAAKQRHQQVIDYIQQIDDIWREMRWITEAL-QYA--R
YK----------Q---PA-AGLPIKKLVN----LSEH-------SQKKISS-T-SSH---
---------------LDC-L-PS--PPPSPEARSQRR--------------KA-------
VS-D-------------------------SQP---------------------CSD--EE
GCS----EVFLPTD-SDYD--------------SSDAL---SPRELDLIY----------
--------SS----S--------H-------------------------DI-SQQAGSGL
GGSAPD-VLQVH--DMKP-----------------------CLTLKE-------------
--------GLTECS------AFDTN-----------------------------------
AEH---------CTEYMSNLTMS-----------------GNTSKSIDKSSSS-KQP---
-------LSFLG--KK-KLG---------KHQHY----NYFS------------------
------RHHR------------WLRVH-SETQ----------------------------
--------------------------------------------------SASLSEG---
--------------VYTQHLMRSSDLSQE-PTSSEQLQIPI---DGSRSAFL--PHA--S
S---LPEDGK-------------GKYE------------ESRQN-VHRIYVEPYKTTLL-
SEED-NSW-----GV---SMQS-------------VEHKDVHN--AM-----Q--QKMDP
DD------------QLGSA------VSEV---FSSTL-------
>Cygnus-d XP_035414714.1 ankyrin repeat and fibronectin type-III domain-containing protein 1 [Cygnus atratus]
------------------------------------------------------------
------------------------------------------------------------
------------------------------------------------------------
------------------------------------------------------------
------------------------------------------------------------
------------------------------------------------------------
------------------------------------------------------------
------------------------------------------------------------
------------------------------------------------------------
------------------------------------------------------------
------------------------MTQ-QMH---NLSLLQTK--K---N-----------
-SMPSS---PNAA-------------------KRLY-----------RNL----------
------SEKL----------KG----SH-TSFD--EAYFR-------------------A
R-S-D-----------------R-------------------LSLR----------KTSM
-NFQC---N-EAMFE---AVEQQDLDAVQILLYQYTLE-ELDLNTPNS------------
------------------EG--------LTPLDIAILTNNVPIARTLLHVGAKESPH---
---F--VD-MESRSMH----LSTLVQE-AQQRV----------TELS-------------
-----------------------AQVMNE-------------------------GL--GT
-E-NTEKQK---------QLRA-WE----WRYRLYRRMKAGYEHARAPEAPTNVCLMVTS
STSLTV------TFQE-----PLS-----------VNSAVVTKYKVEWSCSE-----DFS
PLVG--EIVMDN---LQP---LR------CSITGLRTGQRYYVHVSAYNMKGWGPPRKST
PAYASPSNWKDCSG------R--EP-RH-RGH-TEALERLLQQVRAAH----QHYNC---
--RES---------SKLQNA-GRKQS---VSRS--LKH----LFHSSNKFVKT--LK-R-
-GLYLSV---IFF-YKDN--LLVTNEDQ-IPIVEIDDSHSSS-IMQD----FLWFT----
-KLSCMWDDIRWLRQSMSISVSSSTT--LQARQKMLSAAAQLQNLLGTHNLGRVFYEPIK
DR-HGNILIVTIREVESLYSF----F-NG--KWMQV------------------------
--SKL--QSQRK-----SLSTPE----------------E---------------PTAL-
---DILLITIQDILS----------YHKRSQQ----------------------------
-------------RLPPGLYLGYLK--LCSSVDQIKVLVLQKLPNVLCHVKIRD-NSNVS
KDEWEWIQ---------------TLS--------GS---------ESMES-MD--HT---
-------------------------SDC-----------P----------TQL-F-L-YE
--------L--QMAVKALL-KQINLPLHQ--AKH--------------------------
-------------FRLYTQEVLELGHNVSFLLLLPASDDVCTA--P-------GQN-N--
-PYTPHS---GF-LNLPLQMFEL--VHFCC---------YKEKFISLYCR-------LSA
VIELDSLKTQQSLREAISDSEVAAAKQRHQQVIDYIQQIDDIWREMRWITEAL-QYA--R
YK----------Q---PA-AGLPIKKLVN----LSEH-------SQKKISS-T-SSH---
---------------LDC-L-PS--PPPSPEARSQRR--------------KA-------
VS-D-------------------------SQP---------------------CSD--EE
GCS----EVFLPTD-SDYD--------------SSDAL---SPRELDLIY----------
--------SS----S--------H-------------------------DI-SQQAGSGL
GGSAPD-VLQVH--DMKP-----------------------CLTLKE-------------
--------GLTECS------AFDTN-----------------------------------
AEH---------CTEYMSNLTMS-----------------GNTSKSIDKSSSS-KQP---
-------LSFLG--KK-KLG---------KHQHY----NYFS------------------
------RHHR------------WLRVH-SETQ----------------------------
--------------------------------------------------SASLSEG---
--------------VYTQHLMRSSDLSQE-PTSS-EQLQIPI--DGSQSTFL--PHA--S
S---LPEDGK-------------GKYE------------ESRQN-AHRIYVEPYKTTLL-
SEED-NSW-----GA---SMQP-------------VEHKDVHN--AM-----Q--QKMDP
DD------------QLGSA------VSEV---FSSTL-------
>Melopsittacus-d XP_012983769.2 ankyrin repeat and fibronectin type-III domain-containing protein 1 [Melopsittacus undulatus] derived
------------------------------------------------------------
------------------------------------------------------------
------------------------------------------------------------
------------------------------------------------------------
------------------------------------------------------------
------------------------------------------------------------
------------------------------------------------------------
------------------------------------------------------------
------------------------------------------------------------
------------------------------------------------------------
------------------------MTQ-QMH---NLSLLQTK--K---N-----------
-SMPSS---PNAA-------------------KRLY-----------RNL----------
------SEKL----------KG----SH-TSFD--EAYFR-------------------A
R-S-D-----------------R-------------------LSLR----------KTSM
-NFQC---N-EAMFE---AVEQQDLDAVQILLYQYTLE-ELDLNTPNS------------
------------------EG--------LTPLDIAILTNNVPIARTLLHVGAKESPH---
---F--VN-MESRSVH----LSTLVQE-AQQRI----------TELS-------------
-----------------------AQVVNE-------------------------DL--GT
-D-NTEKEK---------QLKA-WE----WRYRLYKRMKAGYEHARAPEAPTNVCLMVTS
STSLTV------TFQE-----PLS-----------VNSAVVTKYKVEWSSSE-----DFS
PLAG--EIIMDN---LQS---LR------CTITGLRTGQRYYVRVSAYNMRGWGPPRKST
PEYASPSNWKDCSG------R--EP-RH-RGH-TEALERLLQQVRAAH----QHHNC---
--RES---------SKLQNA-GRKQS---VSRS--LKH----LFHSSNKFVKT--LK-R-
-GLYLSV---IFF-YKDN--LLVTNEDQ-IPIVEIDDSHSSS-VMQD----FLWFT----
-KLSCMWDDIRWLRQNMSISVSSSTA--LQARQKMLSAAAQLQNLLGTHNLGRVFYEPIK
DR-HGNMLIVTIREVESLYSF----F-NG--KWMQV------------------------
--SKL--QSQRK-----SLSTPE----------------E---------------PTAL-
---DILLITIQDILT----------YHKRSQQ----------------------------
-------------RLPPGLYLGYLK--LCSSVDQIKVLVLQKLPNVLCHVKIRD-NSNVS
RDEWEWIQ---------------TLS--------GS---------ESVES-MD--HT---
-------------------------SDC-----------P----------TQL-F-L-YE
--------L--QMAVKALL-KQINLPLHQ--AKH--------------------------
-------------FRLYTQEVLELGHNVSFLLLLPASDDVCTA--P-------GQN-N--
-PYTPHS---GF-LNLPLQMFEL--VHFCC---------YKEKFISLYCR-------LSA
VIELDSLKTQQSLREAISDSEVAAAKQRHQQVTDYIQQIDEIWKEMRWITEAL-QYA--R
YK----------Q---PA-AGLPIKKFVD----LSEE-----H-SQKKISS-S-SSH---
---------------LDC-L-PS--PPPSPEARLQRR--------------KA-------
VS-D-------------------------SQP---------------------CSD--EE
GCS----EVFLPTD-SDYD--------------SSDAL---SPRELDLIY----------
--------SS----S--------Q-------------------------DI-SQQASSGL
GGSAPD-VLQVH--DMKP-----------------------CLTLKE-------------
--------GLTECS------AFDTN-----------------------------------
AEC---------CTEDTSNLTVS-----------------GLTLKSIDKSSSS-KQA---
-------LSFLG--KK-KLG---------KHQHY----NYFS------------------
------RQHR------------WLRVY-SETQ----------------------------
--------------------------------------------------SGSLSEG---
--------------VYTQHLMRPSDLSQE-PISTEQLNIPI---DGSRSTFL--PHA--S
S---LPEDGK-------------GKYE------------ESRQT-VHQIHVEPYKTFL--
DEDH-KSW-----AV---STQS-------------VEHRDVHS--AM-----Q--QKMSP
DD------------QSGSA------VSEV---FSSTL-------
>Calidris-d XP_014804844.1 PREDICTED: ankyrin repeat and fibronectin type-III domain-containing protein 1 [Calidris pugnax] derived
------------------------------------------------------------
------------------------------------------------------------
------------------------------------------------------------
------------------------------------------------------------
------------------------------------------------------------
------------------------------------------------------------
------------------------------------------------------------
------------------------------------------------------------
------------------------------------------------------------
------------------------------------------------------------
------------------------MTQ-QMH---NLSLLQTK--K---N-----------
-SMPSS---PNAA-------------------KRLY-----------RNL----------
------SEKL----------KG----SH-TSFD--EAYFR-------------------A
R-S-D-----------------R-------------------LSLR----------KTSM
-NFQC---N-EAMFE---AVEQQDLDAVQILLYQYTLE-ELDLNTPNS------------
------------------EG--------LTPLDIAILTNNVPIARTLLHVGAKESPH---
---F--VN-KESRSVH----LSTLVQE-AQQRV----------TELS-------------
-----------------------AQVLNE-------------------------GH--GT
-D-SSEKEK---------QLKA-WE----WRHRLYKRMKAGYEHARAPEAPTNVCLMVTS
STSLTV------TFQE-----PLS-----------VNSAVVTKYKVEWSSSE-----DFS
PLAG--EIIMDN---LQS---LR------CTITGLRTGQRYYVHVSAYNMRGWGPPRKST
PAYASPSNWKDCSG------R--EP-RH-RGH-TEALERLLQQVRAAH----QHYNC---
--RES---------SKLQNA-GRKQS---VSRS--LKH----LFHSSNKFVKT--LK-R-
-GLYLSV---IFF-YKDN--LLVTNEDQ-IPIVEIDDSHSSS-VMQD----FLWFA----
-KLSCMWDDIRWLRQNMSISVSSSTA--LQARQKMLSAAAQLQNLLGTHNLGRVFYEPIK
DR-HGNMLIVTIREVESLYSF----F-NG--KWMQV------------------------
--SKL--QSQRK-----SLSTPE----------------E---------------PTAL-
---DILLITIQDILS----------YHKRSQQ----------------------------
-------------RLPPGLYLGYLK--LCSSVDQIKVLVLQKLPNVLCHVKIRD-NSNVS
KDEWEWIQ---------------TLS--------GS---------ESVES-MD--HT---
-------------------------SDC-----------P----------TQL-F-L-YE
--------L--QMAVKALL-KQINLPLHQ--AKH--------------------------
-------------FRLYTQEVLELGHNVSFLLLLPASDDVCTA--P-------GQN-N--
-PYTPHS---GF-LNLPLQMFEL--VHFCC---------YKEKFISLYCR-------LSA
VIELDSLKTQQSLREAISDSEVAAAKQRHQQVIDYIQQIDEIWREMRWITEAL-QYA--R
YK----------Q---PA-AGLPIMKVVD----LSEE-----H-PQKKISS-T-SSH---
---------------LDC-L-PS--PPPSPEARLQRR--------------KA-------
VS-D-------------------------SQP---------------------CSD--EE
GCS----EVFLPTD-SDYD--------------SSDAL---SPRELDLIY----------
--------SS----S--------H-------------------------DI-SQQAGSGL
GGSAPD-VLQVH--DMKP-----------------------CLTLKE-------------
------GDALKECG------AFDTD-----------------------------------
AEY---------CTEYMNNLTMS-----------------GLTSKSIDKSSSS-KQP---
-------LSFLG--KK-KLG---------KHQHY----NYFS------------------
------RHHR------------WLRVH-SETQ----------------------------
--------------------------------------------------SGSLSEG---
--------------VYTQHLMTSSDLSQE-PTSSEQLNIPI---DGSRSTFL--PHT--S
S---LPEDGK-------------GTSE------------ESKQN-VHRIHVEPYKTTFL-
GEEG-KSR-----AM---STEP-------------VEHKDVHN--AM-----Q--QIMGP
DD------------QSGSA------VSEV---FSSTL-------
>Athene-d XP_026716887.1 ankyrin repeat and fibronectin type-III domain-containing protein 1 [Athene cunicularia]
------------------------------------------------------------
------------------------------------------------------------
------------------------------------------------------------
------------------------------------------------------------
------------------------------------------------------------
------------------------------------------------------------
------------------------------------------------------------
------------------------------------------------------------
------------------------------------------------------------
------------------------------------------------------------
------------------------MTQ-QMH---NLSLLQTK--K---N-----------
-SVPSS---PNAA-------------------KRLY-----------RNL----------
------SEKL----------KG----SH-TSFD--EAYFR-------------------A
R-S-D-----------------R-------------------LSLR----------KTSM
-NFQC---N-EAMFE---AVEQQDLDAVQILLYQYTLE-ELDLNTPNS------------
------------------EG--------LTPLDIAILTNNIPIARTLLHVGAKESPH---
---F--VN-MESRSVH----LSTLVQE-AQQRV----------TELS-------------
-----------------------AQVTNE-------------------------SL--DT
-D-NTEKEK---------QLKA-WE----WRYRLYKRMKSGYEHARAPEAPTNVCLMVTS
STSLTV------TFQE-----PLS-----------VNSAVVTKYKVEWSSSE-----DFS
PLVG--EIIMDN---LQS---LR------CTITGLRTGQRYYVHVSAYNMRGWGPPRKST
PEYASPSNWKDCSG------R--EP-RH-RGH-TEALEHLLQQVRAAH----QHYNC---
--RES---------SKLQNA-GRKQS---VSRS--LKH----LFHSSNKFVKT--LK-R-
-GLYLSV---IFF-HKDN--LLVTNEDQ-IPIVEIDDSHSSS-VMQD----FLWFT----
-KLSCMWDDIRWLRQNMSISVSSSTA--LQSRQKMLSAAAQLQNLLGTHNLGRVFYEPIK
DR-HGNMLIVTIREVESLYSF----F-NG--KWMQV------------------------
--SKL--QSQRK-----SLSTPE----------------E---------------PTAL-
---DILLITIQDILS----------YHKRSQQ----------------------------
-------------RLPPGLYLGYLK--LCSSVDQIKVLVLQKLPNVLCHVKIRD-NSNVS
KDEWEWIQ---------------TLS--------GS---------ESVES-MD--HT---
-------------------------SDC-----------P----------TQL-F-L-YE
--------L--QMAVKALL-KQINLPLHQ--AKH--------------------------
-------------FRLYTQEVLELGHNVSFLLLLPASDDVCTA--P-------GQN-N--
-PYTPHS---GF-LNLPLQMFEL--VHFCC---------YKEKFISLYCR-------LSA
VIELDSLKTQQSLREAISDSEVAAAKQRHQQVIDYIQQIDEIWREVRWITEAL-QYA--R
YK----------Q---PA-AGLPIKKLVD----LSEE-----H-SQKKISS-T-SSH---
---------------LDC-L-PS--PPPSPEARIQRR--------------KA-------
VS-D-------------------------SQP---------------------CSD--EE
GCS----EVFLPTD-SDYD--------------SSDAL---SPRELDLIY----------
--------SS----S--------H-------------------------DI-AQQAGSGL
GGSAPD-VLQVH--DMKP-----------------------CLTLKE-------------
--------GPTERS------AFDTN-----------------------------------
AEC---------CTESMSNLTMS-----------------GLTSKSIDKSSNS-KQP---
-------LSFLG--KK-KLG---------KHQHY----NYFS------------------
------RHHR------------WLRVH-SETQ----------------------------
--------------------------------------------------SGSLSEG---
--------------VYTQHLMRSPDLSQE-PTSSEQLKISI---DGSRSTFL--PHA--S
S---LPEDGK-------------GKYE------------ESRPN-VHRIHVEPYKTTLL-
DEEG-KSW-----AT---SAQS-------------VEHRDVHS--AM-----Q--QITGP
DE------------QSGSA------VSEV---FSSTL-------
>Falco-d XP_013159651.1 ankyrin repeat and fibronectin type-III domain-containing protein 1 [Falco peregrinus] derived
------------------------------------------------------------
------------------------------------------------------------
------------------------------------------------------------
------------------------------------------------------------
------------------------------------------------------------
------------------------------------------------------------
------------------------------------------------------------
------------------------------------------------------------
------------------------------------------------------------
------------------------------------------------------------
------------------------MTQ-QMH---NLSLLQTK--K---N-----------
-SVPSS---PNAA-------------------KRLY-----------RNL----------
------SEKL----------KG----SH-TSFD--EAYFR-------------------A
R-S-D-----------------R-------------------LSLR----------KTSM
-NFQC---N-EAIFE---AVEQQDLDAVQILLYQYTLE-ELDLNTPNS------------
------------------EG--------LTPLDIAILTNNVPIARTLLHVGAKESPH---
---F--FN-MECRSVH----LSTLVQE-AQQRV----------TELS-------------
-----------------------AQVMNE-------------------------GL--GT
-D-NTDKEK---------QLKA-WE----WRYRLYKRMKAGYEHARAPEAPTNVCLMVTS
STSLTV------TFQE-----PLS-----------VNSAVVTKYKVEWSSSE-----DFS
PLVG--EIIMDN---LQS---LR------CTIMGLRTGQRYYVRVSAYNMRGWGPPRKST
PENASPSNWKDCSG------R--EP-RH-RGH-TEALERLLQQVRAAH----QHYNC---
--RES---------SKLQNA-GRKQS---VSRS--LKH----LFHSSNKFVKT--LK-R-
-GLYLSV---IFF-YKDN--LLVTNEDQ-IPIVEIDDSHSSS-VMQD----FLWFT----
-KLSCMWDDIRWLRQNMSISVSSSTA--LQARQKMLSATAQLQNLLGTHNLGRVFYEPIK
DR-HGNMLIVTIREVESLYSF----F-NG--KWMQV------------------------
--SKL--QSQRK-----SLSTPE----------------E---------------PTAL-
---DILLITIQDILS----------YHKRSQQ----------------------------
-------------RLPPGLYLGYLK--LCSSVDQIKVLVLQKLPNVLCHVKIRD-NSNVS
KDEWEWIQ---------------TLS--------GS---------ESVES-MD--HT---
-------------------------SDC-----------P----------TQL-F-L-YE
--------L--QMAVKALL-KQINLPLHQ--AKH--------------------------
-------------FRLYTQEVLELGHNVSFLLLLPASDDVCTA--P-------GQN-N--
-PYTPHS---GF-LNLPLQMFEL--VHFCC---------YKEKFISLYCR-------LSA
VIELDSLKTQQSLREAISDSEVAAAKQRHQQVIDYIQQIDEIWREMRWITEAL-QYA--R
YK----------Q---PA-AGLPIKKLVD----LSEE-----H-SQKKISS-T-SSH---
---------------LDC-L-PS--PPPSPEARTQRR--------------KA-------
VN-D-------------------------SQP---------------------CSD--EE
GCS----EVFLPTD-SDYD--------------SSDAL---SPRELDLIY----------
--------SS----S--------H-------------------------DI-SQQAGSGL
GGSAPD-VLQVH--DMKP-----------------------CLTLKE-------------
--------GLTEGS------AFDTN-----------------------------------
AEC---------CTESIGNLTMS-----------------GLTSKSIDKSSGS-KQP---
-------LSFLG--KK-KLG---------KHQHY----NYFS------------------
------RHHR------------WLRVH-SETQ----------------------------
--------------------------------------------------SGSLSEG---
--------------VYTQHLMRSPDLSQE-PTSSEQLKIPI---YGSRSTFL--PHA--S
S---LPEDGK-------------GKYE------------ESRQN-VHRIHVEPCKTPLL-
GEEN-KSW-----AM---SAQS-------------VEHRDVHN--AM-----Q--QIMGP
DD------------QSGSA------VSEV---FSSTL-------
>Tyto-d XP_032858484.2 ankyrin repeat and fibronectin type-III domain-containing protein 1 [Tyto alba] derived
------------------------------------------------------------
------------------------------------------------------------
------------------------------------------------------------
------------------------------------------------------------
------------------------------------------------------------
------------------------------------------------------------
------------------------------------------------------------
------------------------------------------------------------
------------------------------------------------------------
------------------------------------------------------------
------------------------MTQ-QMH---NLSLLQTK--K---N-----------
-SVPSS---PNAA-------------------KRLY-----------RNL----------
------SEKL----------KG----SH-TSFD--EAYFR-------------------A
R-S-D-----------------R-------------------LSLR----------KTSM
-NFQC---N-EAMFE---AVEQQDLDAVQILLYQYTLE-ELDLNTPNS------------
------------------EG--------LTPLDIAILTNNVPIARTLLHVGAKESPH---
---F--VN-MESRSVH----LSTLVQE-AQQRV----------TELS-------------
-----------------------AQVMNE-------------------------GL--GT
-D-NTEKEK---------QLKA-WE----WRYRLYKRMKAGYEHARAPEAPTNVCLMVTS
STSLTV------TFQE-----PLS-----------VNSAVVTKYKVEWSSSE-----DFS
PLVG--EIIMDN---LQS---LR------CTITGLRTGQRYYVHVSAYNMRGWGPPRKPT
PEYASPSNWKDCSG------R--EP-RH-RGH-TEALERLLQQVRAAH----QHYNC---
--RES---------SKLQNA-GRKQS---VSRS--LKH----LFHSSNKFVKT--LK-R-
-GLYLSV---IFF-YKDN--LLVTNEDQ-IPIVEIDDSHCSS-VMQD----FLWFT----
-KLSCMWDDIRWLRQNMSISVSSSTA--LQARQKMLSAAAQLQNLLGTHNLGRVFYEPIK
DR-HGNMLIVTIREVESLYSF----F-NG--KWMQV------------------------
--SKL--QSQRK-----SLSTPE----------------E---------------PTAL-
---DILLITIQDILS----------YHKRSQQ----------------------------
-------------RLPPGLYLGYLK--LCSSVDQIKVLVLQKLPNVLCHVKIRD-NSNVS
KDEWEWIQ---------------TLS--------GS---------ESVES-MD--HT---
-------------------------SDC-----------P----------TQL-F-L-YE
--------L--QMAVKALL-KQINLPLHQ--AKH--------------------------
-------------FRLYTQEVLELGHNVSFLLLLPASDDVCTA--P-------GQN-N--
-PYTPHS---GF-LNLPLQMFEL--VHFCC---------YKEKFISLYCR-------LSA
VIELDSLKTQQSLREAISDSEVAAAKQRHQQVMDYIQQTDEIWRDMRWITEAL-QYA--R
YK----------Q---PA-AGLPIKKIVD----LSEE-----H-SQKKISS-T-SSH---
---------------LDC-L-PS--PPPSPEARIQRR--------------KA-------
VS-D-------------------------SQP---------------------CSD--EE
GCS----EVFLPTD-SDYD--------------SSDAL---SPRELDLIY----------
--------SS----S--------H-------------------------DI-SQQAGSGL
GGSAPD-VLQVH--DMKP-----------------------CLTLKE-------------
--------GLTECS------AFDTN-----------------------------------
AER---------CTESMSNLTMS-----------------GFASRSTEKSSSS-KQP---
-------LSFLG--KK-KLG---------KHQHY----NYFS------------------
------RQHR------------WLRVH-SETQ----------------------------
--------------------------------------------------SGSLSEG---
--------------VYTQHLMRSSDLSQE-PTSSEQLKIPI---DGSRSTFL--SHA--S
S---LPEDGK-------------GKYE------------ESMQN-AHRIHVEPYKTTFL-
DEEG-KSW-----AM---STQS-------------VEHGDVHS--AM-----Q--QIMGP
DD------------QSGSA------VAEV---FSSTL-------
>Aptenodytes-d XP_019329774.1 PREDICTED: ankyrin repeat and fibronectin type-III domain-containing protein 1 [Aptenodytes forsteri] derived
------------------------------------------------------------
------------------------------------------------------------
------------------------------------------------------------
------------------------------------------------------------
------------------------------------------------------------
------------------------------------------------------------
------------------------------------------------------------
------------------------------------------------------------
------------------------------------------------------------
------------------------------------------------------------
------------------------MTQ-QMH---NLSLLQTK--K---N-----------
-SVPSS---PNAA-------------------KRLY-----------RNL----------
------SEKF----------KG----SH-TSFD--EAYFR-------------------A
R-S-D-----------------R-------------------LSLR----------KTST
-NFQC---N-EAMFE---AVEQQDLDAVQILLYQYTLE-ELDLNTPNS------------
------------------EG--------LTPLDIAILTNNVPIARTLLHVGAKESPH---
---F--VN-MESRSVH----LSTLVQE-AQQRV----------TELS-------------
-----------------------AQVMNE-------------------------GL--GT
-D-NTEKEK---------QLKA-WE----WRYRLYKRMKAGYEHARAPEAPTNVCLMVES
STSLTV------TFQE-----PLS-----------VNSAVVTKYKVEWSSSE-----DFS
PLVG--EIIMDN---LQS---LR------CTITGLRTGQRYYVHVSAYNMRGWGPPRKSI
PEYASPSNWKDCSG------R--EP-RH-RGH-TEALERLLQQVRAAH----QHYNC---
--RES---------SKLQNA-GRKQS---VSRS--LKH----LFHSSNKFVKT--LK-R-
-GLYSYL---IFF-YKDN--LIVTNEDQ-IPIVEIDDSHSSS-VMQD----FLWFT----
-KLSCMWDDIRWLRQNMSISVSSSTA--LQARQKMLSAAAQLQNLLGTHNLGRVFYEPIK
DR-HGNMLIVTIREVESLYSF----F-NG--KWMQV------------------------
--SKL--QSQRK-----SLSTPE----------------E---------------PTAL-
---DILLITIQDILS----------YHKRSQQ----------------------------
-------------RLPPGLYLGYLK--LCSSVDQIKVLVLQKLPNVLCHVKIRD-NSNVS
KDEWEWIQ---------------TLS--------GS---------ESVES-MD--HT---
-------------------------SDC-----------P----------TQL-F-L-YE
--------L--QMAVKALL-KQINLPLHQ--AKH--------------------------
-------------FRLYTQEVLELGHNVSFLLLLPASDDVCTA--P-------GQN-N--
-PYTPHS---GF-LNLPLQMFEL--VHFCC---------YKEKFISLYCR-------LSA
VIELDSLKTQQSLREAISDSEVAAAKQRHQQVIDYIQQIDEIWKEMRWITEAL-QYA--R
YK----------Q---PA-AGLPIKKLVD----LSEE-----H-SQKKISS-T-SSH---
---------------LDC-L-PS--PPPSPEARIQRR--------------KA-------
VS-D-------------------------SQP---------------------CSD--EE
CCS----EVFLPTD-SDYD--------------SSDAL---SPRELDLIY----------
--------SS----S--------H-------------------------DI-SQQAGSGL
GGSAPD-VLQVH--DMKP-----------------------CLTLKE-------------
--------GLTECS------AFDTN-----------------------------------
AEC---------CTEYMSNLTMS-----------------GPTSKSIDKSSSS-KQP---
-------LSFLG--KK-KLG---------KHQHY----NYFS------------------
------RHHR------------WLRVH-SETQ----------------------------
--------------------------------------------------SGSLSEG---
--------------VYTQHLMRSSDLSQE-PTSGEQLKIAI---DGSRSTFL--PHA--S
S---LPEDGK-------------GKYE------------ESRQN-VHRIHVEPYKTTFL-
GEEG-KSW-----AM---SAQS-------------VEHRDVHN--AM-----Q--QRMGP
DD------------QSGSA------VSEV---FSSTL-------
>Aquila-d XP_029872112.1 ankyrin repeat and fibronectin type-III domain-containing protein 1 [Aquila chrysaetos chrysaetos] derived
------------------------------------------------------------
------------------------------------------------------------
------------------------------------------------------------
------------------------------------------------------------
------------------------------------------------------------
------------------------------------------------------------
------------------------------------------------------------
------------------------------------------------------------
------------------------------------------------------------
------------------------------------------------------------
------------------------MTQ-QMH---NLSLLQTK--K---N-----------
-SVPSS---PNAA-------------------KRLY-----------RNL----------
------SEKL----------KG----SH-TSFD--EAYFR-------------------A
R-S-D-----------------R-------------------LSLR----------KTSM
-NFQC---N-EAMFE---AVEQQDLDAVQILLYQYTLE-ELDLNTPNS------------
------------------EG--------LTPLDIAILTNNVPIARTLLHVGAKESPH---
---F--VN-MESRSVH----LSTLVQE-AQQRV----------TELS-------------
-----------------------AQVMNE-------------------------GL--GT
-D-NTEKEK---------QLKA-WE----WRYRLYKRMKAGYEHARAPEAPTNVCLMVTS
STSLTV------TFQE-----PLS-----------VNSAVVTKYKVEWSSSE-----DFS
PLVG--EIIMDN---LQS---LR------CTITGLRTGQRYYVHVSAYNMRGWGPPRKST
PEYASPSNWKDCSG------R--EP-RH-RGH-TEALERLLQQVRAAH----QHYNC---
--RES---------SKLQNA-GRKQS---VSRS--LKH----LFHSSNKFVKT--LK-R-
-GLYLSV---IFF-YKDN--LLVTNEDQ-IPIVEIDDSHSSS-VMQD----FLWFT----
-KLSCMWDDIRWLRQNMSISVSSSTA--LQARQKMLSAAAQLQNLLGTHNLGRVFYEPIK
DR-HGNMLIVTIREVESLYSF----F-NG--KWMQV------------------------
--SKL--QSQRK-----SLSTPE----------------E---------------PTAL-
---DILLITIQDILS----------YHKRSQQ----------------------------
-------------RLPPGLYLGYLK--LCSSVDQIKVLVLQKLPNVLCHVKIRD-NSNVS
KDEWEWIQ---------------TLS--------GS---------ESVES-MD--HT---
-------------------------SDC-----------P----------TQL-F-L-YE
--------L--QMAVKALL-KQINLPLHQ--AKH--------------------------
-------------FRLYTQEVLELGHNVSFLLLLPASDDVCTA--P-------GQN-N--
-PYTPHS---GF-LNLPLQMFEL--VHFCC---------YKEKFISLYCR-------LSA
VIELDSLKTQQSLREAISDSEVAAAKQRHQQVIDYIQQIDEIWREMRWITEAL-QYA--R
YK----------Q---PA-AGLPIKKLVD----LSEE-----H-SQKKISS-T-SSH---
---------------LDC-L-PS--PPPSPEARMQRR--------------KA-------
VS-D-------------------------SQP---------------------CSD--EE
GCS----EVFLPTD-SDYD--------------SSDAL---SPRELDLIY----------
--------SS----S--------H-------------------------DI-SQQAGSGL
GGSAPD-VLQVH--DMKP-----------------------CLTLKE-------------
--------GLTECS------AFDTD-----------------------------------
AEC---------CTDYMSNLTMS-----------------GLTSKSIDKSSSS-KQP---
-------LSFLG--KK-KLG---------KHQHY----NYFS------------------
------RHHR------------WLRVH-SETQ----------------------------
--------------------------------------------------SGSLSEG---
--------------VYTQHLMRSSDLSQE-PTSSEQLKIPI---DGSRSTFL--PHA--S
S---LPEDGK-------------GKYE------------ESRQN-VHRIHVEPYKTTFL-
DEEG-KSW-----AM---STQS-------------VEHRDVHNAMQ---------QIMGP
DD------------QSGSA------VSEV---FSSTL-------
>Corvus-d XP_017594671.1 PREDICTED: ankyrin repeat and fibronectin type-III domain-containing protein 1 [Corvus brachyrhynchos]
------------------------------------------------------------
------------------------------------------------------------
------------------------------------------------------------
------------------------------------------------------------
------------------------------------------------------------
------------------------------------------------------------
------------------------------------------------------------
------------------------------------------------------------
------------------------------------------------------------
------------------------------------------------------------
------------------------MTQ-QMH---NLSLLQNK--K---H-----------
-SMPSS---PSAA-------------------KRLY-----------RNL----------
------SEKL----------KG----SH-TSFD--EAYFR-------------------A
R-S-D-----------------R-------------------LSLR----------KASM
-NFQC---N-EAMFE---AVEQQDLAAVQILLYQYTLE-ALDLNTPNS------------
------------------EG--------LTPLDIAILTNNIPIARTLLHVGAKESPH---
---F--VN-VESRSVH----LSKLVQE-AQQRV----------TELS-------------
-----------------------AQVVSE-------------------------GL--GT
-E-SAEKEK---------QLKG-WE----WRARLYQRMKAG-----APEAPTNVCLMVTS
SASLTV------TFQE-----PLS-----------VNSAVVTKYKVEWSSAE-----DFS
PLAG--EIIMDN---LHS---LR------CSITGLRTGQRYYVRVSAYNMRGWGPPRNST
PEYASPSNWKDCSG------R--EP-RH-RGH-TEALERLLQQVRAAH----QHYNC---
--RES---------SKLQNA-GRKQS---VSRS--LKH----LFHSSNKFVKT--LK-R-
-GLYLSV---ILF-YKDN--LLVTNEDQ-IPIVEIDDSHSSS-VMQD----FLWFT----
-KLSCMWDDIRWLRQNMAVSVSSSTA--LQARQKMLSAAAQLQNLLGTHNLGRVFYEPIK
DR-HGNMVIVTVREVESLYSF----F-NG--KWMQV------------------------
--SKL--QSQRK-----SLSTPE----------------E---------------PTAL-
---DILLITIQDILS----------YHKRSQQ----------------------------
-------------RLPPGLYLGYLK--LCSSVDQIKVLVLQKLPNVLCHVKIRD-NSNVS
EDEWEWIQ---------------TLS--------GS---------ESVES-MD--QT---
-------------------------SDC-----------P----------TQL-F-L-YE
--------L--QTAVKALL-KQINLPLHQ--AKH--------------------------
-------------FRLYTQEVLELGHNVSFLLLLPASDDVCTA--P-------GQN-N--
-PYTPHS---GF-LNLPLQMFEL--VHFCC---------YKEKFISLYCR-------LSA
VIELDSLKTQQSLREAISDSEVAAAKQRHQQVINYIQQIDEIWRDMRWITEAL-QYA--R
YK----------Q---PA-AGLPIKKLVD----LSEE-----H-CQKKMSS-T-SSH---
---------------LDC-L-PS--PPPSPEPRIQRR--------------KA-------
VN-D-------------------------SQP---------------------CSD--EE
GCS----EVFLPTD-SDYD--------------SSDAL---SPRELDLIY----------
--------SS----S--------Q-------------------------DI-SQQAGSGL
SGSAPN-VLQVH--DMKP-----------------------CLALRE-------------
--------GLTECG------TLDTS-----------------------------------
AER---------CTEQMSSLTMS-----------------GLTPKSTDKSSSS-KQP---
-------LGFLG--KK-KLG---------KHQHY----NYFS------------------
------RQHR------------WLRVH-SETQ----------------------------
--------------------------------------------------SGSLSEG---
--------------VYTQHLMRSPDLSQE-PTSGEQVKIPI---EGSRSTFV--PHA--S
S---LPEEGK-------------GKYE------------EPRQD-AHRTHVEPYETTFV-
DEEG-KSW-----AM---SMES-------------VENTDVHS--AM-----Q--QITSP
DE------------QLGSA------VPEV---FSSTL-------
>Taeniopygi-d XP_030143086.1 ankyrin repeat and fibronectin type-III domain-containing protein 1 isoform X1 [Taeniopygia guttata] derived
------------------------------------------------------------
------------------------------------------------------------
------------------------------------------------------------
------------------------------------------------------------
------------------------------------------------------------
------MEDVES--LGD---LGGVFNLKDK------------------------------
------------------------------------------------------YLPKPA
STAG--------------------------------------------------------
------------------------------------------------------------
------------------------------------------------------------
-------------------KPWLRMTQ-QMH---NLSLLQSK--K---H-----------
-SMPSS---PSAA-------------------KRLY-----------RNL----------
------SEKL----------KG----GH-TSFD--EAYFR-------------------S
R-C-D-----------------R-------------------LSLR----------KAST
-NFQC---N-EAMFE---AVEQQDLDAVQILLYQYTLE-ELDLNTPNS------------
------------------EG--------LTPLDIAILTNNVPIARTLLHVGAKESPH---
---F--VT-VESRSVH----LSMLVQE-AQQRV----------VELS-------------
-----------------------AQAASE-------------------------GL--GT
-E-STEREK---------QLKS-WE----WRARLYQRMKAGYEHARAPEAPTNVCLMVTS
STSLTV------TFQE-----PLS-----------VNSAVVTKYKVEWSSSE-----DFS
PLAG--EIIMDN---LHS---LR------CSITGLRTGQRYYVRVSAYNMRGWGPPCQST
PEYASPSNWKDCSG------R--EP-RH-RGH-TEALERLLQQVRAAH----QHHSC---
--RES---------SKLQNA-GRKQS---VSRS--LKH----LFHSSNKFVKT--LK-R-
-GLYLSV---ILF-YKDN--LLVTNEDQ-IPIVEIDDSHSSS-VMQD----FLWFT----
-KLSCMWDDIRWLRQNMAVSVSSSTA--LQARQKMLSAAAQLQNLLGTHNLGRVFYEPIK
DR-HGNMLIVTVREVESLYSF----F-NG--KWMQV------------------------
--SKL--QSQRK-----SLSTPE----------------E---------------PTAL-
---DILLITIQDILS----------YHKRSQQ----------------------------
-------------RLPPGLYLGYLK--LCSSVDQIKVLVLQKLPNVLCHVKIRD-NSNVS
KDEWEWIQ---------------TLS--------GS---------EYVES-MD--HT---
-------------------------SDC-----------P----------TQL-F-L-YE
--------L--QTAVKALL-KQINLPLHQ--AKH--------------------------
-------------FRLYTQEVLELGHNVSFLLLLPASDDVCTA--P-------GQN-N--
-PYTPHS---GF-LNLPLQMFEL--AHFCC---------YKEKFISLYCR-------LSA
VIELDSLKTQQSLREAISDSEVAAAKQRHQQVIDYIQQIDEIWRDMRWITEAL-QYA--R
YK----------Q---PA-AGLPIRKLVD----LSEE-----R-PQKKMSS-T-SSH---
---------------LDC-L-PS--PPPSPEPRIQRR--------------KA-------
VS-D-------------------------SQP---------------------CSD--EE
GCS----EVFLPTD-SDYD--------------SSDAL---SPRESDLIY----------
--------SS----S--------Q-------------------------DI-SQQAGSGL
GGSAPN-VLQAH--DMKP-----------------------CLALRE-------------
--------GLTECG------ALDTG-----------------------------------
AEC---------CTEQMSSLTMS-----------------GLTPKTTDKSSSS-KQP---
-------LGFLG--KK-KLG---------KHQHY----NYFS------------------
------RQHR------------WLRVH-SETQ----------------------------
--------------------------------------------------AGSLSEG---
--------------VYTQHLMRSPDLSQD-PTSSEQVTTAI---DGSRSTFV--PHA--S
S---LPEDGK-------------GKYE------------EPRQD-VHRIHVQPYGTTFL-
DEEG-ESW-----AV---STES-------------VEHTDVHS--AM-----Q--QITGP
EE------------QSGSA------VPEV---FSSTL-------
>Alligator-d XP_019349911.1 PREDICTED: ankyrin repeat and fibronectin type-III domain-containing protein 1 [Alligator mississippiensis] derived
------------------------------------------------------------
------------------------------------------------------------
------------------------------------------------------------
------------------------------------------------------------
---------------------------------------------------MMSEAHLGV
CLRQKSEAESVH------------------------------------------------
------------------------------------------------------------
------------------------------------------------------------
-----------------------------SASLIKKRFIGSAWRLSQTRKRSQCDLLNED
SGQLLTTC----------SHFASYSLIW--------------------------------
-------------------TCHVNMTQ-QMQ---NLNLSQMK-KS---G-----------
-SGPSS---PNAA-------------------KRLY-----------RNL----------
------SEKL----------KG----SH-ASFD--EAYFR-------------------A
R-S-D-----------------R-------------------LSLR----------KTSV
-NFQC---N-EAMFE---AVEQQDLDAVQILLYQYTPE-ELDLNTPNS------------
------------------EG--------LTPLDIAILTNNVPIAKILLRIGAKESPH---
---F--VT-MESRLMH----LSTLVQE-AQQRV----------NELS-------------
-----------------------TQVMSE-------------------------GL--GM
-D-SAEKEK---------QLKA-WE----WRYRLYKRMKAGYEHARAPEAPTNVCLMVTS
STSLTV------TFQE-----PLS-----------VNSAVVTKYKVEWSCSE-----DFS
PLAG--EIIMDN---LQS---LR------CIITGLRTGQRYYVQVSAYNMKGWGLSQATT
PASASPSNWKDYDG------R--DP-RH-RGH-TEALEHLLQQVRASH----QHYSC---
--REG---------SKLQNA-GRKQS---VSRS--LKH----LFHSSNKFVKT--LK-R-
-GLYLAV---IFY-YKDN--LLVTNEDQ-IPIVEIDDSHTSS-IMHD----FLWFT----
-KLSCMWDDIRWLRQNMSISVSSSTA--LQARQKMLSAAAQLQNLLGTHNLGRVYYEPIK
DR-HGNILIVTIREVETLYSF----F-NG--KWMQI------------------------
--SKL--QSQRK-----SLSTPE----------------E---------------PTAL-
---DILLITIQDILS----------YHKRSQQ----------------------------
-------------RLSPGLYLGYLK--LCSSVDQIKVLVLQKLPNILCHVKIRD-NSNVS
KDEWEWIQ---------------TFS--------GS---------ESVES-MD--HA---
-------------------------SDC-----------P----------TQL-F-F-YE
--------L--QMAVKALL-KQINLPLHQ--AKH--------------------------
-------------FRLYTQEVLELGHNVSFLLLLPASDDVCTA--P-------GQN-N--
-PYTPHS---GF-LNLPLQMFEL--VHFCC---------YKEKFISLYCR-------LSA
VIELDSLKTQQSLREAISDSEVAAAKQRHQQVLDYIQQIDEIWREMRWITEAL-QYA--R
YK----------Q---SS-AGFPIMKLVD----LSEE-----Q-IQKKISS-T-SSH---
---------------LDC-L-PS--PPPSPELRSQRR--------------KA-------
LS-D-------------------------SQP---------------------CSD--EE
GCS----EVFLPTD-SDYD--------------SSDAL---SPRELDLVY----------
--------SS----P--------H-------------------------DI-SQQVGGGL
GGSAPD-VLQVH--DMKP-----------------------CLTLKE-------------
--------DPKASS------ALDAN-----------------------------------
AEY---------CTEYMNSLTIA-----------------GLTSKSTEKTSSS-RQA---
-------LSFLG--KK-KLG---------KHQHY----NYFS------------------
------RHHR------------WLRVH-SETQ----------------------------
--------------------------------------------------PASLSEG---
--------------VYTQHLMRATELSQE-PTSSEQQFPA----DGPRSTFL--LHT--T
S---LPEDGK-------------GKYE------------ESRQN-IRRIYVEPYKTTLL-
DEEG-KPW-----AL---NAQS-------------VGRGDLHN--AT----GQ---KTGS
DD------------QSNSP------LSEI---FSSTL-------
>Chelonia-d XP_037770556.1 ankyrin repeat and fibronectin type-III domain-containing protein 1 [Chelonia mydas] derived
------------------------------------------------------------
------------------------------------------------------------
------------------------------------------------------------
------------------------------------------------------------
------------------------------------------------------------
------------------------------------------------------------
------------------------------------------------------------
------------------------------------------------------------
------------------------------------------------------------
------------------------------------------------------------
------------------------MTQ-QMQ---NLNLSQTK--K---N-----------
-SGPSS---PNAA-------------------KRLY-----------RNL----------
------SEKL----------KG----SH-ASFD--EAYFR-------------------T
R-S-D-----------------R-------------------LSLR----------KTSV
-NFQC---N-EAMFE---AVEQQDLDTVQILLYQYTPE-ELDLNTPNS------------
------------------EG--------LTPLDIAILTNNVPIARILLRIGAKESPH---
---F--VN-MESRSMH----LSTLVQE-AQQRV----------SELS-------------
-----------------------AQVMSE-------------------------GL--SM
-D-NTDKEK---------QLKA-WE----WRYRLYKRMKAGYEHARAPEAPTNVCFMVTS
STSLTV------TFQE-----PLS-----------VNSAVVTKYKVEWSCSE-----DFS
PLAG--EIIMDN---LQS---LR------CTITGLRMGQSYYARVSASNMKGWGPSQTTT
PACASPSNWKDCDG------R--EP-RH-WGH-TEALERLLQQVRAAH----QHYSC---
--RES---------SKLQNA-GRKQS---VSRS--LKH----LFHSSNKFVKT--LK-R-
-GLYIAV---IFY-YKDN--LLVTNEDQ-IPIVEIDDSHTSS-IMQD----FLWFT----
-KLSCMWDDIRWLRQNMSISMSSSTA--LQARQKMVSATAQLQNLLGTHNLGRVYYEPIK
DR-HGNILIVTIREVETLYSF----F-NG--KWMQI------------------------
--SKL--QSQRK-----SLSTPE----------------E---------------PTAL-
---DILLITIQETLS----------YHKRSQQ----------------------------
-------------RLPPGLYLGYLK--LCSSVDQIKVLVLQKLPNILCHVKIRD-NSNVS
KNEWEWLQ---------------MLS--------GL---------ESVES-VD--HA---
-------------------------SDC-----------P----------TQL-F-F-YE
--------L--QMAVKALL-KQINLPLRQ--AKH--------------------------
-------------FRLYTQEVLELGHNVSFLLLLPASDDVCTA--P-------GQN-N--
-PYTPHS---GF-LNLPLQMFEL--VHFCC---------YKEKFISLYCH-------LSA
VIELDSLKTQQSLREAISDREVAAAKQRHQQVLDYIQQIDEIWREMRWITEAL-QYA--R
YK----------Q---PV-AGLLITKLVD----LSEE-----Q-NQKKINS-T-SSH---
---------------LDC-L-PS--PPPSPEARIQRR--------------KA-------
LS-D-------------------------SQP---------------------CSD--EE
GCS----EVFLPTD-SDYD--------------SSDAL---SPRELDLVY----------
--------SS----S--------H-------------------------DI-SQQAVGGL
GGSAPD-VLQVH--DMKP-----------------------HLTLKE-------------
--------DPKGGS------DLDAD-----------------------------------
AEY---------CTEYMNSLTTG-----------------GFTSKSLDKTSSS-RQP---
-------LSFLG--KKTKLG---------KHQHY----NYFS------------------
------RHHR------------WLRVH-SETQ----------------------------
--------------------------------------------------PASLSEG---
--------------VYTQHLTRATELSQE-PTSSHQIRIPV---NCPRSAFL--PHA--S
S---LPEDGK-------------GKYH------------ESRQN-IRRIYVEPYKTTLS-
DEEG-KPW-----AL---SMQS-------------VEHGDLHG--TT----GQ---ETGL
DD------------QSNSP------ISEV---FSSTL-------
>Chelonoidis-d XP_032661537.1 ankyrin repeat and fibronectin type-III domain-containing protein 1 [Chelonoidis abingdonii] derived
------------------------------------------------------------
------------------------------------------------------------
------------------------------------------------------------
------------------------------------------------------------
------------------------------------------------------------
------------------------------------------------------------
------------------------------------------------------------
------------------------------------------------------------
------------------------------------------------------------
------------------------------------------------------------
------------------------MTQ-QMQ---NLNLSQTK--K---N-----------
-SGPSS---PNAA-------------------KRLY-----------RNL----------
------SEKL----------KG----SH-ASFD--EANFR-------------------A
R-S-D-----------------R-------------------LSLR----------KTSV
-NFQC---N-EAMFE---AVEQQDLDAVQILLYQYTPE-ELDLNTPSS------------
------------------EG--------LTPLDIAILTNNVPIAKILLRIGAKESPH---
---F--VN-MESRSMH----LSTLVQE-AQQRV----------SDLS-------------
-----------------------AQVMNE-------------------------GL--TM
-D-NTDKEK---------QLKA-WE----WRYRLYKRMKAGYEHARASEAPTNVCFIVTS
STSLTV------TFQE-----PLS-----------VNSAVVTKYKVEWSCSE-----DFY
PLAG--EIIMDN---LQS---LR------CTITGLRMGQSYYARVSAYNMKGWGPSQTTT
PACASPSNWKDCDG------R--EP-RH-WGH-TEALERLLQQVRAAH----QHYSY---
--RES---------SKLQNA-GRKQS---VSRS--LKH----LFHSSNKFVKT--LK-R-
-GLYIAV---IFY-YKDN--LLVTNEDQ-IPIVEIDDSHTSS-IMQD----FLWFT----
-KLSCMWDDIRWLRQNMSISMSSSTA--LQARQKMVSATAQLQNLLGTHNLGRVYYEPIK
DR-HGNILIVTIREVEALYSF----F-NG--KWMQI------------------------
--SKL--QSQRK-----SLSTPE----------------E---------------PTAL-
---DILLITIQDTLS----------YHRRSQQ----------------------------
-------------RLPPGLYLGYLK--LCSSVDQIKVLVLQKLPNILCHVKIRD-NSNVS
KDEWEWLQ---------------MLS--------GL---------ESVES-VD--HA---
-------------------------SDC-----------P----------TRL-F---YE
--------L--QMAVKALL-KQINLPLRQ--AKH--------------------------
-------------FRLYTQEVLELGHNVSFLLLFPASDDVCTA--P-------GQN-N--
-PYTPHS---GF-LNLPLQMFEL--VHFCS---------YKEKFFSLYCR-------LSA
IIELDSLKTQQSLREAISDGEVAAAKQRHQQVLDYIQQIDEIWREMRWITEAL-QYA--R
YK----------Q---PV-AGLLITKLVD----LSEE-----Q-NQKKINS-T-SSH---
---------------LDC-L-PS--PPPSPEIRSQRR--------------KA-------
LS-D-------------------------SQP---------------------CSD--EE
GCS----EVFLPTD-SDYD--------------SSDAL---SPRELDLVY----------
--------SS----S--------H-------------------------DI-SQQAVGGL
GGSAPD-VLQVH--DMKP-----------------------HLTLKE-------------
--------DPKGGS------DLDAS-----------------------------------
AEY---------CTEYMNSLTMG-----------------EFTSKSLDKTSNS-RQP---
-------LSFLG--KKKKLG---------KHQHY----NYFS------------------
------RHHR------------WLRVH-SETQ----------------------------
--------------------------------------------------PASLSEG---
--------------VYTQHLAGATELSQE-PTSSKQIRIPI---DSPRSTFL--PHA--S
S---LPEDGK-------------GKYH------------ESKPN-IRRIYVEPYKTTLL-
GEEG-KPW-----VL---SMQS-------------VERGDLHD--TT----GQ---EMGL
DD------------QSNSP------IFEV---FSSTL-------
>Gopherus-d XP_030390332.1 ankyrin repeat and fibronectin type-III domain-containing protein 1 [Gopherus evgoodei]
------------------------------------------------------------
------------------------------------------------------------
------------------------------------------------------------
------------------------------------------------------------
------------------------------------------------------------
------------------------------------------------------------
------------------------------------------------------------
------------------------------------------------------------
------------------------------------------------------------
------------------------------------------------------------
------------------------MTQ-QMQ---NLHLSQPK--N---N-----------
-SGPSS---PNAA-------------------KRLY-----------RNL----------
------SEKL----------KG----SH-ASFD--EAYFR-------------------A
R-S-D-----------------R-------------------LSLR----------KTSV
-NFQC---N-EAMFE---AVEQQDLDAVQILLYQYTPE-ELDLNTPNS------------
------------------EG--------LTPLDIAILTNNVPIARILLRIGAKESPH---
---F--VN-MESRSMH----LSTLVQE-AQQRV----------SELS-------------
-----------------------AQVMSE-------------------------GL--SM
-D-NTDKEK---------QLKA-WE----WRYRLYKRMKAGYEHARAPEAPTNVCFMVTS
STSLTV------TFQE-----PLS-----------VNSAVVTKYKVEWSCSE-----DFS
PLAG--EIIMDN---LQS---LR------CTITGLRMGQSYYARVSAYNMKGWGPSQTTT
PACASPSNWKDCDG------R--EP-RH-WGR-TEALERLLQQVRAAH----QHFSC---
--RES---------SKLHNA-GRKQS---VSRS--LKH----LFHSSNKFVKT--LK-R-
-GLYIAV---IFY-YKDN--LLVTNEDQ-IPIVEIDDSHTSS-IMQD----FLWFT----
-KLSCMWDDIRWLRQNMSISMSSSTA--LQARQKMVSATAQLQNLLGTHNLGRVYYEPIK
DR-HGNILIVTIREVETLYSF----F-NG--KWMQI------------------------
--SKL--QSQRK-----SLSTPE----------------E---------------PTAL-
---DILLITIQDTLS----------YHRRSQQ----------------------------
-------------RLPPGLYLGYLK--LCSSVDQIKVLVLQKLPNILCHVKIRD-NSNVS
KDEWEWLQ---------------MLS--------GL---------ESVES-VD--HA---
-------------------------SDC-----------P----------TWL-F-F-SE
--------L--QMAVKALL-KQINLPLRQ--AKH--------------------------
-------------FRLYTQEVLELGHNVSFLLLLPASDDVCTA--P-------GQN-N--
-PYTPHS---GF-LNLPLQMFEL--VHFCC---------YKEKFFSLYCR-------LSA
VIELDSLKTQQSLREAISDGEVAAAKQRHQQVLDYIQQIDEIWREMRWITEAL-QYA--R
YK----------Q---PV-AGLLITKLVD----LSEE-----Q-NQKKINS-T-SSH---
---------------LDC-L-PS--PPPSPETRSQRR--------------KA-------
LS-D-------------------------SQP---------------------CSD--EE
GCS----EVFLPTD-SDYD--------------SSDAL---SPRELDLVY----------
--------SS----S--------H-------------------------DI-SQQAAGGL
GGSAPD-VLQVH--DMKP-----------------------HLTLKE-------------
--------DPKGGS------DLDAS-----------------------------------
AEY---------CTEYMNSLTMG-----------------GFTSKSLDKTSNS-RQP---
-------LSFLG--KKKKLG---------KHQHY----NYFS------------------
------RHHR------------WLRVH-SETQ----------------------------
--------------------------------------------------PASLSEG---
--------------VYTQHLTGATELSQE-PTSSEQIRIPI---DGPRSTFL--PHA--S
S---LPEDGK-------------GKYH------------ESKPN-IRRIYVEPYKTTLL-
GEEG-KPW-----VL---SMQS-------------VERGDLHD--TT----GQ---EMGL
DD------------QSNSP------ISEV---FSSTL-------
>Mauremys-d XP_039357500.1 ankyrin repeat and fibronectin type-III domain-containing protein 1 isoform X1 [Mauremys reevesii] derived
------------------------------------------------------------
------------------------------------------------------------
------------------------------------------------------------
------------------------------------------------------------
------------------------------------------------------------
------------------------------------------------------------
------------------------------------------------------------
------------------------------------------------------------
------------------------------------------------------------
------------------------------------------------------------
------------------------MTQ-QMQ---NLNLSQTK--K---N-----------
-SGPSS---PNAA-------------------KRLY-----------RNL----------
------SEKL----------KG----SH-ASFD--EAYFR-------------------A
R-S-D-----------------R-------------------LSLR----------KTSV
-NFQC---N-EAMFE---AVEQQDLDAVQILLYQYTPE-ELDLNTPNS------------
------------------EG--------LTPLDIAILTNNVPIARILLRIGAKESPH---
---F--VN-MESRSMH----LSTLVQE-AQQRV----------SELS-------------
-----------------------AQVMSE-------------------------GL--SM
-D-DTDKEK---------QLKA-WE----WRYRLYKRMKAGYEHARAPEAPTNVCFMVTS
STSLTV------TFQE-----PLS-----------VNSAVVTKYKVEWSCSE-----DFS
PLAG--EIIMDN---LQS---LR------CTITGLRMGQSYYARVSAYNMKGWGPSQTTT
PACASPSNWKDCDG------R--EP-RH-WGH-TEALERLLQQVRAAH----QHYSC---
--RES---------SKLQNA-GRKQS---VSRS--LKH----LFHSSNKFVKT--LK-R-
-GLYIAV---IFY-YKDN--LLVTNEDQ-IPIVEIDDSHTSS-IMQD----FLWFT----
-KLSCMWDDIRWLRQNMSISMSSSTA--LQARQKMVSATAQLQNLLGTHNLGRVYYEPIK
DR-HGNILIVTIREVETLYSF----F-NG--KWMQI------------------------
--SKL--QSQRK-----SLSTPE----------------E---------------PTAL-
---DILLITIQDTLF----------YHRRSQQ----------------------------
-------------RLPPGLYLGYLK--LCSSVDQIKVLVLQKLPNILCHVKIRD-NSNVS
KDEWEWLQ---------------MLS--------GL---------ESVES-VD--HA---
-------------------------SDC-----------P----------TLL-F-F-YE
--------L--QMAVKALL-KQINLPLRQ--AKH--------------------------
-------------FRLYTQEVLELGHNVSFLLLLPASDDVCTA--P-------GQN-N--
-PYTPHS---GF-LNLPLQMFEL--VHFCC---------YKEKFISLYCR-------LSA
IIELDSLKTQQSLREAISDREVAAAKQRHQQVLDYIQQIDEIWREMRWITEAL-QYA--R
YK----------Q---PV-AGLLITKLVD----LSEE-----Q-NQKKINS-T-SSH---
---------------LDC-L-PS--PPPSPETRSQRR--------------KA-------
LS-D-------------------------SQP---------------------CSD--EE
GCS----EVFLPTD-SDYD--------------SSDAL---SPRELDLVY----------
--------SS----S--------H-------------------------DI-SQQAVGGL
GGSAPD-VLQVH--DMKP-----------------------HLTLKE-------------
--------DPKGGS------DLDAS-----------------------------------
AEY---------CTEYMNSLTMG-----------------GFTSKSLDKTSNS-RQP---
-------LSFLG--KKKKLG---------KHQHY----NYFS------------------
------RHHR------------WLRVH-SETQ----------------------------
--------------------------------------------------PASLSEG---
--------------VYTQHLTGATELSQE-PTSS-KQIRIPV--DGPRSTFL--PHA--S
S---LPEDGK-------------GKYH------------ESKPN-IRRIYVEPYKTTLL-
GEEG-KPW-----VL---SMQS-------------VERGDLHD--TT----GQ---EMGL
DD------------QSNSP------ISEV---FSSTL-------
>Syngnathus-d XP_037133943.1 ankyrin repeat and fibronectin type-III domain-containing protein 1 isoform X1 [Syngnathus acus] derived
--------------------------------------------------MSVDSESPRP
LSSSRDSRISCVFRAADDKDDDDVQATGEESVLEMLSCSKLSDLETWLCM----------
------------------------------------------------------------
------------------------------------PSSLLLPRLL--------------
--------------------DSARAPSPSSANSRTAERAAATGQETPYPMSPPVLSSTPA
AGVSIGKRRRLA--AGP---GGLRWKSAGSLLSSEPDEEEEDGPAQAARGRRPARGGGA-
--------------------------------------------------AERAAVRKTL
SADERL--------------LRPAGAERRHLKLLRNIHSLGTPSRFDSRKKSDG------
-----------------------------KLSRLAQRW--------NRRAAAGDVLIQDL
EFYTGIPH-------------TSLSLDR--------------------------------
-------------------RLPAAMTQ-QMQ---NLQLSQGK-KV---P-----------
-GGPAS---PNAA-------------------KRLY-----------RNL----------
------SEKL----------RG----ST-SSFE--DSAFS-------------------G
K---------------------T-------------------DRLR----------KASA
--MQG---GSECLFE---AVEQQDPDTVRLLLCRLTVE-ELELNAPDA------------
------------------RG--------LTPLDVAVMSDNAHVAKLLLKAGAREGPH---
---A--VS-AEKRQVH----LVALEAE-AERRV----------AE---------------
------------------------------------------------------AP----
-D-----DK---------QLRA-WE----RRRQLYQRMSGALRHARPPEAPTLVRLSVSS
SSTLTV------TFRE-----PQQ-----------LRPTVITKYKVEWSCLK-----DFS
LLAG--EMLLEN---LQS---LK------CTISGLTTGRLYFVRVSACNMKGWGPPACSL
PPSAAPSNWRESNG------Q--EP-GR-RGH-TEAMERLLQQVRATH----AHDCC---
--GDA---------SKLQNS-SRKQS---VSRS--LKH----LFNSSNKFVKT--LK-R-
-GIYLAA---IFY-HKDK--LLVTAEEQ-IPIVEVDDSYGSS-LMQD----FLWFT----
-KLSCMWEDVRWLRQSAPAA-SASST--LQARHKMLSAAGQLQNLLGTHDLGRVHYEPIK
DR-HGNVLLVTARDADGQHSL----L-SG--KWVQV------------------------
--AKV--QSQRK-----SLSTPE----------------E---------------PYAL-
---DILVITLQDIVA----------YQRRCSQ----------------------------
-------------RLAPGLYLGYLK--LSSSVDQIRVLVSQRNPNVLCHVRVRE-NANVS
REEWDWIR---------------TLS--------AT---------DGDDC-GE-EAG---
-------------------------PES-----------H----------APL-L-Y-YE
--------L--QTAIKSLL-KNLNLSVQQ--ARH--------------------------
-------------FRLYSQEVVEAGHGVCFLLLLPPADDVCSA--P-------GQP-N--
-PYTPLA---GF-LHLPLQMFEL--AHFCS---------YKEKLISLYCR-------LST
VLDLDALIAQQALREAITDDEVAAAKRRHGLILDYIQQLDESRRDLRWLTEAL-QSA--R
YK----------Q---PC-GGVPVTCLVDAAPATDSH-----ASGQRKTDS-T-SSA---
---------------MDY-L-PS--PEPCRS-----------------------------
---D-------------------------SPP---------------------GWD--ED
ASS----EVFLPTD-SDYD--------------SSDAL---SPREAEPL-----------
----------------------------------------------------SSQALRSL
GGSAPD-VLHIL--ELRC-----------------------SALAVN-------------
---------ELPPS-------LGPD-----------------------ESKDVAAFLPRS
PSQ---------CKDLAAFGRASP----------------HSPPLARLPRTSP-------
-------SPPLS--RSQREGSIPNPPSKRKLLSRSNRGQYFS------------------
------GPQR------------WLRGHSQE------------------------------
--------------------------------------------------TGSLSEG---
--------------VYTKQ--HEPDLPP--SQGATHVSRMDC------------------
----DLASRK-------------GRPR------------EQRPH-VRRIF----------
TDEG----------------------------------VGRSE--------GAAGQDADS
DD------------QTNTQ------VSEI---LSSTL-------
>Esox-d XP_012987484.3 ankyrin repeat and fibronectin type-III domain-containing protein 1 isoform X1 [Esox lucius]
-----------------------------MTSERSAIRPPHDVELGICVLWLKMSLDSDK
ACGLLSQESRTSCVFRAADEKDDIPGVGEDSVLEMLSYSKFSDLETWLCM----------
---------------------PSTLLPRALETPRSS------------------------
----------------PPTTRLSTCSETGETDTTPRPLEKEAMTQTLA------------
--------------------VVRETPFLATPLTPILSSTPCNQIPVSLTMTSVTSSGDSA
SQGGVSVRKRRR--LAA---SPGGLHWNSRGSVQRDFDRKESSPISSAGGPTPAGVRSLS
LGN------------------------------------TAPVGEVGGGWREREALRKMV
SVDDRLMQ-----PSSREQHIRVVSRLERSKNKLRNIHSLGLTGRYEPRKKSDS------
-----------------------------KISRLAQRL-------NQRPGDDLIKDFSPL
LYT--------------GVPRSAHSLDRN-------------------------------
-------------------FCSVSMTQ-QMQ---NLQLSQTR-KC---P-----------
-VGPTS---PNAA-------------------KRLY-----------RNL----------
------SEKL----------KG----GH-SSFE--DAYFF-------------------G
R-G-D-----------------R-------------------HGHR----------KGSN
--MQG---N-ECLFE---AVEQQDLDSVQILLYQYNTE-ELDLNTPNS------------
------------------EG--------LTPLDIAIMTNNTPIAKLLLKAGAKESPH---
---F--VR-VESREAH----LNSLVKE-AERRV----------EELA-------------
-----------------------SQAQRE-------------------------GL--SL
-D-ACDKNK---------QLRA-WE----WKSKLYQRMRTGFQQSRVPEAPSAVCLTVAS
SSSLTV------TFQE-----PHF-----------LNSAVVTKYRVEWSCLK-----DFS
LLAG--DMVLEN---LQT---LK------CTINGLTTGRQYYVQVSAYNMKGWGAPQQSL
PASAVPSNWRESEG------R--EP-RR-RGY-IEAMERLLQQVRATH----THYSC---
--GDT---------SKLQNP-SRKQS---VSRS--LKH----LFNSSNKFVKT--LK-R-
-GVYLAA---VFY-HKDS--VLVTTEDH-IPIVEVDDSYGSS-LMQD----FLWFT----
-KLSCMWEDVRWLRQSMCVSMSSSST--LQARQKMLSAAGQLQNILGTHNLGRVHYEPIK
DR-HGNVLLVTIRDMDNQSSF----F-TG--RWMQV------------------------
--TKL--QSQRK-----SLSTPE----------------E---------------PYAL-
---DILLITIQDILA----------FQRRSQH----------------------------
-------------RLSHGLYLGYLK--LSSSVDQIRVLVPQRIPNMLCHVRVRD-NANVS
REEWDWLQ---------------RLS--------TPEDGEKDTMEGEREE-VH--HK---
-------------------------TDS-----------N----------TPL-L-Y-YE
--------L--QMSLRALL-KLINLPLHQ--AKH--------------------------
-------------FRIYTQEVLELGHNVSFLLLLPAADDVCTA--P-------GQI-N--
-PYTPHS---GF-LNLPLQMFEL--VHFSA---------YKEKCISLYCR-------MSS
VLDLDSLITQQALREAITDTEVATAKQRHQHILEYTQQLDEMWRELRWITDAL-QYA--R
YK----------H---PR-GGVPITNLVT----AGES-----EPGAQKSDS-A-SST---
---------------MEY-L-PS--PSPSPE--LRRR--------------KP-------
VT-D-------------------------SQL---------------------GSD--ED
GCS----EVFLPTD-SDYD--------------SSEAL---SPRELDLLY----------
--------SP----P--------Q-------------------------DL-SQQAVHAL
GGSAPD-VLQIQ--DLRY-----------------------TICPSK-------------
------DVPLSAAP-------FLTQ-------------------MVPSPLSPALTLPETT
LS----------CAKTLEGLSLTK----------------------DKHTSIP-LWPL--
-------ANPPT--KRKMLS--------RSHGASVAQQGFFT------------------
------GPQR------------WLKGH-SDSH----------------------------
--------------------------------------------------MGSLSEG---
--------------VYTRH--RESNLPLDLPSLQGEIISQAPC-----------------
----VLEGRR-------------GGQR------------EPRPH-VRRIFVEPCKETSP-
-----ETW---GWVE---EERGMEEKGGMEREEERGVRVTEEV--AEKGHAGAPSQDVDS
DD------------QTNSQ------MSDI---LSSTL-------
>Takifugu-d XP_029707237.1 ankyrin repeat and fibronectin type-III domain-containing protein 1 isoform X1 [Takifugu rubripes]
----------------------------------------------------MSVDSENS
FLLPTPQDSRTSCIFQATEERDEAPGGGEESVLEMLSFSKFSDLETWLCMPSSLLL----
---------------------PGPLESTRTSSSSSS------------------------
-----SSSSHAPGLSSRPVSCSSSSLPTSDSRRSTYSEPAEGDAAF--------------
--------------------RSPDFLTLVKEMPSLATPPAPLLSSTPSSTGPGSVTSAAD
AQGGVNIRKRRR--LAA---SPGGLHWNSAGLVQRDLWSPERSPVSGRIGGGAGNL----
---------------------------------------PPPEGGALMCAGERVMLRKTV
SVDEQLLQV----GGGEQPHLRLLRRLERGHKKACSVQNLGTSPQYDNRKKSDS------
-----------------------------KVYRLAQRW------NLKSGPGDVLMQNSNP
LLIYT------------GTQRTSASLDR--------------------------------
-------------------RLPGLMSQ-QKQ---NLHLTQDR-KC---P-----------
-GGPTS---PSAA-------------------KRLY-----------RNL----------
------SEKL----------RG----ST-SSFE--DTHFF-------------------G
K---------------------M-------------------DRLR----------KGST
--MPS---N-EMLLE---AVEQQDLDSVQILLYQFSAE-DLDLNTPDS------------
------------------RG--------LTPLDIAIMTNHIPIAKLLLKAGAKESPH---
---F--VS-VESREAH----LDMLVLE-AAQRT----------ADLA-------------
-----------------------ARAQRD-------------------------GL--SA
-E-ACQKDE---------GLQT-WE----WRTKLYKRMRMGFQHARAPEAPSMVRLSVSS
STTLTV------SFQE-----PQC-----------FNSSVITKYKVEWSCLQ-----DFS
LLAG--DVLLDN---LQS---LK------CTISGLTTGRRYHVRVSAYNMKGWGPPAASC
PPSAAPSNWRESDG------R--EP-KR-RGR-IEAMERLLQQVRAAH----THYCC---
--GDV---------SKLQNT-SRKQS---VSRS--LKH----LFNSSNKFVKT--LK-R-
-GVYLAA---IFY-CQDS--LLVTSEDQ-IPIVEVDDSYSSS-LMHD----FLWFT----
-KLSCMWEDVRWLRQTTSVSTSASSA--LQIRHKLLTAAGQLQSMLGTHNLGRVHYEPIK
DR-HGNVLFVTVRDTESHPSV----I-SG--KWMQV------------------------
--SKL--QSQRK-----SMSTPE----------------E---------------PYAL-
---DILIITIQDLVA----------FHRHSTK----------------------------
-------------QLTPGLYLGYLK--LSSSVDQIRVLVSQQTPNVLCHSRIRD-NANVS
REEWDWIQ---------------KLS---ITGEEGK---------EMSEE-AG--LQ---
-------------------------IES-----------H----------VPL-L-Y-YE
--------L--QSAIKTLL-KHLHLRLEQ--ARD--------------------------
-------------FRLYSQEVVELAHGVSLLLLLPAADSVCSA--P-------GQS-N--
-LYTPLS---GF-LRLPLQTFEM--VHFYT---------YKEKFISLYCR-------LSS
VLDLDALITQQALREAITDDEVSTAKQKHQLIVDFIQQLDEMRRDLRWITDAL-QYA--R
YK----------K---PH-SGVPIPRLVDTKAPDCNS-------SQDTSDS-T-SSA---
---------------MEY-M-AS--PSPSPK--LDRR--------------KT-------
ISYS-------------------------LLG----------------------SD--ED
GSS----EVFLPAD-SDYD--------------SSDAL---SPRDLDLLY----------
--------SP----P--------Q-------------------------DL-SQQALHLL
GGSAPD-VLQIH--ELSV-----------------------CPPKEL----------AVL
PVTTESGGKDSPLSRLRHSPSLSKD-------------------FAPSCCSPYSPLSPVL
SD----------ATKTLEGLSLSE---------------------NHQEAVTP-LRTS--
-------ANPPT--KRKLLS-------------RSHRGQYFS------------------
------GPHR------------WLRGQSGECY----------------------------
--------------------------------------------------SGSLSEG---
--------------TYTKQV--DPGLPPS-STTYV-------------------SHA--S
C---VLESRK-------------GRHK------------ELRPH-VRKIFVEACKTSSSS
HMSDGETA----TQEEAGGEEP----------------EGASN------------QEVDS
DD------------QTNAQ------VSEI---LSSTLL------
>Oryzias-d XP_023805304.1 ankyrin repeat and fibronectin type-III domain-containing protein 1 isoform X2 [Oryzias latipes]
------------------------------------------------------------
------------------------------------------------------------
------------------------------------------------------------
------------------------------------------------------------
------------------------------------------------------------
------------------------------------------------------------
------------------------------------------------------------
------------------------------------------------------------
------------------------------------------------------------
------------------------------------------------------------
-------------------------MQ-------NLQLSQSR-KC---P-----------
-GGPAS---PSAA-------------------KRLY-----------RNL----------
------SEKL----------RG----ST-SSFE--DAYFF-------------------G
K---------------------T-------------------DRLR----------KASV
--------S-ECIFE---AVEQQDLDTVQILLYQFSAE-EVDLNTPNS------------
------------------QG--------LTPLDIAIMTNNMPIAKLLLKAGGKESPH---
---F--VT-AESREAH----LRSLVEE-AERRA----------AELA-------------
-----------------------AETQRD-------------------------GQ--CL
-E-ACHQDK---------QLMA-WQ----KRSKLYKRMRTGFQHARPPDSPSRVRLSVTS
STTLTV------TFQE-----PQC-----------LNSTVVTKYRVEWSCLK-----DFS
LLAG--EVVLDN---LQN---LR------WTIGNLSTGRLYYVRVSAYNMKGWGPPATSL
PPSAAPSNWRESAV------Q--KP-RR-RGQ-IEAMERLLQQVRATH----THYCC---
--GDT---------SKMQNQ-SRKQS---VSRS--LKH----LFNSSNKFVKT--LK-R-
-GIYLAA---VFY-HKDS--LLVTAEDQ-IPIVEVDDSYSSS-LMQD----FLWFT----
-KLSCMWEDVRWLRQSMSVSMSSSST--LQARHKMLSAASQMQNLLGTHNLGRVHFETIK
DR-HGNVLLVTIRDTDSQHSL----L-SG--KWMQV------------------------
--TKL--QSQKK-----SLSTPE----------------E---------------PYAL-
---DILIITMQDILA----------YHRRSCH----------------------------
-------------RLTTGLYLGYLK--LSSSVDQIKVLVSQRTPNMLCHTRIRE-NGNVS
REEWEWIQ---------------MLA---AAGRKGC---------SEGDSKGE-KPQ---
-------------------------AES-----------H----------TPI-L-Y-YE
--------L--QTALKSLM-KHLNLPLHQ--AYH--------------------------
-------------FRLYSQEVVELGHGVSFLLLLPPADDVCSA--P-------GQS-N--
-PYTFLS---GF-LQLPLQMFEL--IHFCT---------YKERFISLYCR-------LSS
VLDLDSLITQQALREAITDSEVTTAKNHHQLILDYIQQLDEMRRDLRWLTDAL-QYA--R
YK----------Q---PC-GGLPIMCLMDAKSPDSDS-------HHQSTDS-P-SST---
---------------MNF-L-PT--PSPSPSPEHHRR--------------KA-------
-----------------------------------------------------ISD----
---------------SDYD--------------SSDAL---SPRDQDLLC----------
--------SP---------------------------------------DL-SQQAGYLL
GGSAPD-VLQIQ--ELRY-----------------------STCSPT-------------
---------ESPPSTTTKDTTLTSP---------CLSLDSSSAFSLSQHPRRPRIHMSPS
LPF---------CPSFSNDPPLPL----------------QLSASLSDTTKTL-ESLS--
-------LSKEG---TATAGWLTNPPTKRKLLSRSHRSQYFS------------------
------GPQR------------WLRGNSGESL----------------------------
--------------------------------------------------TGSLSEG---
--------------IYTKQIEPDLPLSGD-LPSP----------QGPTYI----SHV--S
C---ILENHK-------------SPLK------------EPWPP-VHRICVEPCWEKRS-
KNELAGKV----VAA---SVSV---------VVEQVESGRIGA-NAE----EATTQEMDS
DD------------QTNSQ------MSEI---LSSML-------
>Pungitius-d XP_037320193.1 ankyrin repeat and fibronectin type-III domain-containing protein 1 isoform X1 [Pungitius pungitius]
------------------------------------------------------------
------------------------------------------------------------
------------------------------------------------------------
------------------------------------------------------------
------------------------------------------------------------
------------------------------------------------------------
------------------------------------------------------------
------------------------------------------------------------
------------------------------------------------------------
------------------------------------------------------------
------------------------MTQ-QMQ---NLQLTQNR--K---C--------P--
-GGPAS---PSAA-------------------KRLY-----------RNL----------
------SEKL----------RG----SS-SSFE--DAYFF-------------------G
K-T-D-----------------R---------------------LR----------KAS-
-TMQG---G-DCLFE---AVEQQDLDAVQILLYQFSAE-ELDLNTPNN------------
------------------QG--------LTPLDIAVMTNNTPIAKLLLKAGAKESPH---
---F--LS-PEGREAH----LSALVLE-AEQRA----------SELA-------------
-----------------------SQAQME-------------------------GV--SL
-E-VCQRDR---------HLRA-WE----WRSKLYRRMAAGLQHARAPETPSMVRLSVSS
STSLMV------SFQE-----PLS-----------LNSTVVTKYKVEWSCLK-----DFS
LLAG--EIVLDN---LQT---LK------CIISNLTTGRLYYVRVSAYNMRGWGPPSSAL
PPSAAPSSWRDSDG------Q--EP-RR-RSH-IEAMERLLQQVRATH----THYCC---
--GDT---------SKLQNP-SRKQS---VSRS--LKH----LFNSSNKFVKT--LK-R-
-GVYLAA---VFH-HKDS--LLVTAEDQ-IPIVEVDDSYSSS-LTQD----FLWFT----
-KLSCMWEDVRWLRQSMLVSMSSSST--LQARHKMLSAANQLQNLLGTHNLGRVHYEPIK
DR-HGNVLLVTIREVENQHSL----L-SG--KWMLV------------------------
--TKL--QSQRK-----SLSTPE----------------E---------------PYAL-
---DILIITIQDILA----------YQRRSTH----------------------------
-------------RLAPGLYLGYLK--LSSSVDQIRVLVSQRTPNMLCHSRIRE-NANVS
KEEWDWIR---------------SLS--------AA---------GDQGEEAE--PR---
-------------------------AES-----------H----------TPL-L-Y-YE
--------L--QTSIRSLL-KLLNLPLAQ--ARL--------------------------
-------------FRLYSQEVVELGHGVSFLLLLPAADDVCSA--P-------GQS-N--
-PYTPLS---GF-LHLPLQMFEL--VHFCS---------YKEKFISLYCR-------LSS
VLDLDALITQQALREAITDSEVATAKQRHQLVLDYIQQLDEMRRDLRWITDAL-QSA--R
YK----------Q---P--AGVPVSRLVD----ASEA-----ESRKTKTSS-T-SST---
---------------TDF-L-PT--PSPSPE--LHQR--------------MG-------
VS---------------------------EAL---------------------GSD--ED
ESS----EVFLPTD-SDYD--------------SSEAL---SPRELDLLY----------
--------SP----P--------Q-------------------------DL-SQQALHSL
GGSAPD-VLQIH--ELRY-----------------------SVCPPA-------------
---------DLPLPPLLPQCLSRTS---------------------PADPCLSLPLSPAL
CD----------TTRTLEGL--------------------QLSERVAPPLPQP-GAF---
-------ANPPV--KRKLLS-------------RSHRGQYFS------------------
------GPQR------------WLRAKGGEET----------------------------
-------------------------------------------------LTGCLSEG---
--------------VYTKQ--PDLPPPRD-ATFV--------------------SHA--S
C---VLESRK-------------GRQQ------------EQRPH-VRRIFVEP-------
RHTG-RSW-----EEEEEEVKA-------------EEGAGLEG-CAA--------QEVDS
DD------------QTNAQ------VSEI---LSSSL-------
>Monopterus-d XP_020472362.1 ankyrin repeat and fibronectin type-III domain-containing protein 1 [Monopterus albus]
----------------------------------------------------MSVDSGNT
GVLLSSRDSRTSCVFQTADEKDDSPGGGEESVLEMLSYSKFSDLEAWLCM----------
---------------------PSSLLPPRAQDSICI-----------------STTSSSS
SSSSTSSHTSSHYSNSPPVSSSSSSSPASNSRCSTCSEPGETDTPL--------------
--------------------SLLERGPTFLPFTLRKEMPFLPALSSTPAAVLSSGRSAGD
PASQSGVSIRKRRRLAA---SPGGLHWTSAGSVQQELWSPNLSPGSGRSIAAAGGG----
---------------------------------------ARSLPLAEGGGAPPAWPSDRA
ALRKTVDGRSLQPTDGAQRHLRLLSRLERGRKKLRSIHSLGTAGRYDTRKKSDS------
-----------------------------KISRLAQRW------NQRPTGDALIKDLKPL
FYT--------------GVPPSSLSLDSR-------------------------------
-------------------RLPGVMTQ-QMQ---NLQLSQTR-KC---P-----------
-GGPAS---PNAA-------------------KRLY-----------RNL----------
------SEKL----------RG----ST-SSFE--DAYFF-------------------G
K---------------------T-------------------DRLR----------KAST
--MQG---G-DCIFE---AVEQQDLDAVQILLYQFSAE-ELDLNTPNS------------
------------------QG--------LTPLDIAIMTNNTPIAKLLLKAGAKESPH---
---F--VS-VESREAH----LSSLVVE-AEQRA----------ADLT-------------
-----------------------AQAQRD-------------------------GL--SL
-E-ACHKDK---------QLRA-WE----WRCKLYKRMRTGFQNARAPEAPSVVRLSVSS
STTLTV------TFQE-----PQC-----------LNNTVVTKYRVEWSCLK-----DFS
LLAG--ETVLDD---LQT---LK------CTISGLTTGRLYYVRVLAYNMKGWGPPASSL
PPSAAPSNWRESDG------R--EP-RR-RGH-IEAMERLLQQVRATH----THYCC---
--GDA---------SKLQNP-GRKPS---VSRS--LKH----LFNSSSKFVKT--LK-R-
-GIYLAA---VFY-HKDS--LLVTAEDQ-IPIVEVDDSYSSS-LTQD----FLWFT----
-KLSCMWEDVRWLRQSMSVSMSSSST--LLARHKMLTAAGQLQNLLGTHNLGRVHYEPIK
DR-HGNVLLVTIRDTESQHSL----F-SG--KWMQV------------------------
--TKL--QSQRK-----SLSTPE----------------E---------------PYAL-
---DVLIITMQDILA----------YQRRGTH----------------------------
-------------RLAPGLYLGYLK--LSCSVDQIKVLVSQRTPNMLCHTRIRD-NANVS
REEWDWIR---------------KLS------AVGE---------KESEE-AE--PR---
-------------------------AES-----------H----------TPL-L-Y-YE
--------L--QTAIMSLL-KHINLPLPQ-------------------------------
----------------------------------------CSA--P-------GQS-N--
-PYTSMS---GF-LHLPLQMFEL--VHFCT---------YKEKFISLYSR-------LSS
VLDVDALITQQALREAITDSEVATAKQRHQLILDYIQQLDDMRRDMRWITDAL-QYA--R
YK----------Q---PR-GGVPITCLVDASAPEEDP-------SQQKTDS-T-SST---
---------------MDY-L-PT--PSPSPE--LHRR--------------KA-------
IS-D-------------------------SLL---------------------GSD--ED
GSS----EVFLPTD-SDYD--------------SSDAL---SPHEMDLLY----------
--------SP----A--------Q-------------------------DL-SQQAAHSL
GSNAPD-VLQVH--ELRY-----------------------SICPPR------DLPLSPV
VKDPKSKDAPLSSPLLPHSPSLSKD---------------APRSPSLSRTLSTSPSLPLS
PRY---------SRDLLLSLPLSPVL--------------SDTTKTLEGLSVS-NSQQEA
VPPLKGLANPPA--KRKLLS--------KSHRGQ-----YFS------------------
------GPQC------------WLRGHSSESH----------------------------
--------------------------------------------------TGSLSEG---
--------------IYTKQLDLDLPLARD-LPSPQGTTFVSPA----------------S
S---SLESRK-------------GRHR------------EPRPH-VRRIFVEPCKELSP-
GHER-NSW----EEEQGEEVMQKVKAAGVSVVVAQVESGGEEE-EPE----GATAPDVDS
DD------------QTNAQ------VSEI---LSSTL-------
>Haplochromis-d XP_042069085.1 ankyrin repeat and fibronectin type-III domain-containing protein 1 isoform X4 [Haplochromis burtoni]
------------------------------------------------------------
------------------------------------------------------------
------------------------------------------------------------
------------------------------------------------------------
--------------------------------------------------MALTQETPPP
TVASASGSGGVS------------------------------------------------
------------------------------------------------------------
--------------------------LPVLEDSTGPLQSPGTSGRYDTRKNR--------
------------------------------------------------------------
------------------------------------------------------------
-------------------RLPGVMTQ-QMQ---NLQLSQTR-KC---P-----------
-GGPAS---PNAA-------------------KRLY-----------RNL----------
------SEKL----------RG----ST-SSFE--DAYFF-------------------G
K---------------------T-------------------DRLR----------KAST
--MQG---S-DCIFE---AVEQQDLDAVQILLYQCSAE-ELDLNTPNS------------
------------------QG--------LTPLDIAIMTNNTPIAKLLLKAGGKESPH---
---F--VS-VESREAH----LNSLVLE-AERRA----------VDLA-------------
-----------------------AQAQRD-------------------------GL--SL
-E-ACHKDK---------QLRA-WE----WRCKLYKRMRTGFQHARAPEAPSMVRLSVSS
SSTLTV------TFQE-----PQC-----------LNSTVVTKYRVEWSCLK-----DFS
LLAG--EMVLDN---LQS---LK------CTISSLTTGRLYYVRVSAYNMKGWGPPASSL
PPSAAPSNWRESDG------R--EP-RR-RGH-IEAMERLLQQVRATH----THYCC---
--GDA---------SKLQNP-SRKQS---VSRS--LKH----LFNSSNKFVKT--LK-R-
-GIYLAA---VFY-HKDS--LLVTAEEQ-IPIVEVDDSYSSS-LMQD----FLWFT----
-KLSCMWEDVRWLRQSMSVSMSSSST--LQARHKMLTAAGQLQNLLGTHNLGRVHYEPIK
DR-HGNVLLVTIRDTESQHSL----F-SG--KWMQV------------------------
--TKL--QSQRK-----SLSTPE----------------E---------------PYAL-
---DILIITIQDILA----------YQRRSTH----------------------------
-------------RLAPGLYLGYLK--LSSSVDQIKVLVSQRTPNMLCHTRVRD-NANVS
REEWDWIQ---------------TLA------AAGE---------KEDDQGAG--PR---
-------------------------AES-----------H----------APL-L-Y-YE
--------L--QTAIKSLL-KHINLPLHQ--ARH--------------------------
-------------FRLYSQEVVELGHGVSFLLLLPAADDVCSA--P-------GQS-N--
-PYTPLS---GF-LHLPLQMFEL--VHFCT---------YKEKFISLYCR-------LSS
VLDLDALITQQALREAITDGEVATAKQRHQLILDYIQQLDEMRRDLRWITDAL-QYA--R
YK----------Q---PR-GGVPITCLVDASVPESDS-------GQQKTDS-T-SSN---
---------------MDY-L-PT--PSPSPE--LRRR--------------KA-------
IS-E-------------------------SLP---------------------GSD--ED
ASS----EVFLPTD-SDYD--------------SSDAL---SPRDLDLLY----------
--------SP----G--------Q-------------------------DL-SQQALRLL
GGSAPD-VLQIN--ELRY-----------------------SVCPAK-DLPLSPVVKDPK
DAPLSSPLLPRSPSRSRTLPTSPSL-------------------PLSPRFSKDLPLSLSP
ALFD--------TTRTLEGLSLSK---------------------SHHEGPAP-LRTL--
-------ANPPA--KRKILS--------RSHRGQ-----YFS------------------
------GPQR------------WLRGHSGESH----------------------------
--------------------------------------------------TGSLSEG---
--------------IYTKQLDPDLPLPGD-LPSP----------DGTTYV----SHA--S
C---VLESRK-------------TRHR------------EPRPH-VRRIFVEPCKELSP-
GHER-RGW----EEE---EQET------VVMEKVRAAGVSVVV-EGEEPE-GATAQEVDS
DD------------QTNAQ------VSEI---LSSTL-------
>Sebastes-d XP_037610454.1 ankyrin repeat and fibronectin type-III domain-containing protein 1 isoform X1 [Sebastes umbrosus]
----------------------------------------------------MSVDSENS
CVLLSSRDSRTSCVFQTEEEKDDVPGAGDESVLEMLSYSKFSNLETWLCM----------
---------------------PSSLLLPRALDSSSS-----------------SSHASNH
SSNSQPISSSSTSSSPASNCRRSTCSDPGETDTPLRSLESDSTF----------------
--------------------LTPALLQKEMSFLATSLL--PILSSTPVAAAAALSAGDSV
SRGGVSIRKRRR--LAA---SPGGLHWNSAGSVQRDFWSPDLSPVSGGRTTAGGVG-GA-
----------RSLPLAEGG--------------------GAAWASDRA------ALRKTV
SVDDRL----LQPAGGEQPHLRLLSRLERGRKKLRNIHSPGTSSRYDSRKKSDS------
-----------------------------KVYRLAQRW--------NQRAAGDALILKPL
FNT--------------GIPRSSLSLDS--------R-----------------------
-------------------RLPGVMTQ-QMQ---NLQLSQTR--K---C--------P--
-GGPAS---PSAA-------------------KRLY-----------RNL----------
------SEKL----------RG----ST-SSFE--DAYFF-------------------G
K-T-D-----------------R---------------------LR----------KAST
--MQG---S-DCIFE---AVEQQDLDTVQILLYQFSAE-ELDLNTPNS------------
------------------QG--------LTPLDIAIMTNNTPIAKLLLKAGGKESPH---
---F--VS-VESREAH----LSSLVSE-AERRA----------ADLA-------------
-----------------------AQAQKD-------------------------GL--SL
-E-ACQKDK---------QLRA-WE----WRIKLYKRMRTGFQHARAPEAPSMVRLSVSS
SSTLTV------TFQE-----PQC-----------LNSTVVTRYRVEWSCLQ-----DFS
LLAG--ETVLDN---LQT---LK------CTISSLTTGRLYYVRVSAYNMKGWGPPFSSL
PPSAAPSNWRESDG------R--EP-RR-RGH-IEAMERLLQQVRATH----THYCC---
--GDT---------SKLQNP-SRKQS---VSRS--LKH----LFNSSNKFVKT--LK-R-
-GIYLAA---VFY-NKDS--LLVTAEDQ-IPIVEVDDSYSSS-LMQD----FLWFT----
-KLSCMWEDVRWLRQSMSVSMSSSST--LQARHKMLTAAGQLQNLLGTHNLGRVHYEPIK
DR-HGNVLLVTIRDTESQHSL----F-SG--KWMQV------------------------
--TKL--QSQRK-----SLSTPE----------------E---------------PYAL-
---DVLIITIQDILA----------YQRRSTH----------------------------
-------------RLTPGLYLGYLK--LSSSVDQIRVLVSQRTPNMLCHTRVRD-NANVS
REEWDWIQ---------------TLS--------AA---------GDKSEEAE--SS---
-------------------------EES-----------H----------APL-L-Y-YE
--------L--QTSIKSLL-KLLNLPLHQ--ARH--------------------------
-------------FRLYSHEVVELGHGVSFLLLLPAADDVCSA--P-------GQS-N--
-PYTTLS---GF-LHLPLQMFEL--VHFCT---------FKEKFINLYCR-------LSS
VLDLDALITQQALREAIADSEVATAKQRHQLILDYIQQLDEMRRDLRWITDAL-QYA--R
YK----------Q---PR-GGVPITCLVDADAPESDS-------GQQKTDS-T-SSN---
---------------MDY-L-PT--PSPSPE--LRRR--------------KA-------
IS-D-------------------------SLL---------------------GSD--ED
GSS----EVFLPTD-SDYD--------------SSDAL---SPREMDLLY----------
--------SP----A--------Q-------------------------DL-SQQALHSL
GGSAPD-VLQIH--ELRY-----------------------SICPPT-------------
----DLSLLPHSPSLSKDFPLSPGG---------------------LHRSPSLSRTLPTS
PSL---------PLSPMFSKDLPLSL--------------PLSPALSDTTETL-EGLS--
-------LSKEG--VVAPLRALANPPAKRKLLSRSHRGQYFS------------------
------GPQR------------WLRGHSGESH----------------------------
--------------------------------------------------TGSLSEG---
--------------VYTKQL--DPDLPP--PGDATYV-----------------SHA--S
C---VLESRK-------------GRHR------------EPRPH-VRRIFVEPCKELSP-
GRER-RRWEEGEVTEEVTDEVT-------EEVRAAGVSVVVEGEEPR----GVAAQDVDS
DD------------QTNAQ------VSEI---LSSTL-------
>Ornithorhynchus-a XP_039767060.1 ankyrin repeat and fibronectin type-III domain-containing protein 1-like [Ornithorhynchus anatinus]
------------------------------------------------------------
------------------------------------------------------------
------------------------------------------------------------
------------------------------------------------------------
------------------------------------------------------------
------------------------------------------------------------
-------------------------------------------------------MCKSI
SVDDHL-------GSLGCPDYMAHAKDQRGKTKLCRQFSLGSAERKDFYQSRVADG----
-----------------------------GLSRFAYRL------LVKQKQEK-----RKR
AEGVGPPPSHGPPSPSSAFRPRSLSIEW--------------------------------
-------------------SSPPRMTQ-QMR---DLPLAPAR------K--------P--
-LGPSS---PNAA-------------------KRLY-----------RNL----------
------SGKF----------RV----SY-VSLD--EGSAA-------------------G
RSDRD-----------------R-------------------DRLH----------KPPT
--VAG---S-GRLLE---AVEQQDLEGVRELLASHSAD-DLDLNTPNS------------
------------------EG--------LQPLDIALMTNNAPIARALLQAGATESPH---
---F--VS-LESRALH----LATLVRE-AGQRV----------QDLA-------------
-----------------------AQGTGA-------------------------AA--GP
-D-GAEREK---------QLSG-WT----WRQRLYQRMQAGFEHARVPDAPSCVRLSVVS
SSTLKV------TFQE-----PLS-----------INSAVVTKYRVQWSLSP-----SFH
PVLG--ETVVDQ---LHT---LD------CTIEGLSPGTGYYIQVSAYNMKGWGPPRGSV
PPSAVPSNWREWDG------R--PP-RQ-RGH-LQDLDQLFAQVKAGH----QHCTC---
--HEP---------SQPQPQ-SRKHS---VSKS--LKH----LFHPGTKFLKT--LK-R-
-GLHLAS---VFY-KDSH--ILVTADDQ-IPVLEVDDNDSTL-PLQD----FLWLA----
-KVSCVWGEVPWLRQCLPDSPNSCSC-VLQTRSKMLLAVSQMQGLLGTQDLGRLFIEPIR
DR-QGNVLVVTLREVEGPLSG----D-PA--RWLPL------------------------
--TKL--QGGRR-----SVSTPD----------------E---------------PSAL-
---DQLLLTLQEKLA----------FDRCSGQ----------------------------
-------------ALAPGLYLGYLK--LCSAVDQLRVLVPEGHPSMLCHVPVRD-NPHVS
REEWAWLQ---------------ALA--------AP---------DQPGP-PD-PPE---
-------------------------PDS-----------C----------QDL-L-L-QE
--------L--RRAIRELV-DIVNVPLQE--AQD--------------------------
-------------FRLYSQEVLDFGGQVSFLLLLPPSEGVCTA--P-------GQI-P--
-PHAPSS---GF-LTLPLQMFEL--VHFLA---------YDWPFLGPYCR-------VSA
LLELEVLLSQQKLREAFSEAELASAKLRHRRLQDHVQRLEEIWREKRWLVDAL-QHA--R
YK----------Q---PP-SGIPLPALLPPPPMPTGP-----AARGEHPTTRA-SSP---
---------------PDF-L-PS--PTPSPR--TPRRTLHERDPEVPSWGSLTNPVNQNW
NW-DWNPGILPPSPLRSPSGDSLKGRGGGGGGGRGAVEVVTGEGEEEEEEEEEEEE--EE
GSA----EVFPAAH-------------------REEAP---SGGEPDVVS----------
--------PE---------------------------------------GA-GRCGPGEP
QGAAPD-VLPDH--ESPC-----------------------PGPAP--------------
-------------------ELSDPD------------------FVLPSRQIELLRITEKR
RAY---------TVRT-SSLDLPA------------------------------------
------------------------------------------------------------
---------A------------WTPGG-PEPPEPAGRKAG--------------------
----------------------------------------------R-RPGASTTLT---
--------------VCPQY---ESGLPRG-ASVQLQVSRRTTAAEMVRLAVLETNAA--A
Q---RLAEGG-----------PGATPH------------YGEEL------LGHFALVLE-
AGGE-EHW----LPG---DAQP----------------LARPE--DA-SR-AH--FFVRI
RE------------TSPLL------FQFG---PATTV-------
>Danio-a XP_021326079.1 ankyrin repeat and fibronectin type-III domain-containing protein 1-like isoform X1 [Danio rerio]
------------------------------------------------------------
-------------------------MASFGKLTDYFNRRRSRDE-----L----------
---------------------MARRDARRSGSYCCT---------------------VAE
A----------------------------------RSLERRLQRPL--------------
--------------------LAKSRTLPSIPQSPAAVR--VQQTESDCERQQRPR-----
VPSSPGGLEACT--IPP---AGEMWRLEDESE-------------ADMAPGAVDLR-PR-
----------SQSPFSHFR--------------------RRAA-----------YLRKSI
SADDHLV------DSEFQSIQTEDRSSADPKAKLKRKFSLGSIDRKGTRQRR-TES----
-----------------------------GIVKLTQRL------SLKDKHCS-----KED
RSLQSRPP---------AYRRRSLSVDW--------------------------------
-------------------AES-KMTQ-QIP---DPHPLIAR------K--------Y-S
TSCSSP---PSAA-------------------RRLY-----------RNL----------
------SGKF----------RT----AN-LVLD--DTTLP-------------------G
Q-S-D-----------------K-------------------EQSH----------KTTM
--FQG---N-EALFE---AVEHQELDVVESLLNTFSLE-ELDLNTPNS------------
------------------EG--------LLPLDIAIMTNNVPMAKLLLRAGAKESPH---
---F--LS-LEGRAAH----LASLVQE-AEHRI----------AELV-------------
-----------------------AQVTGE-------------------------EP--GE
RE-ESNRER---------QLKS-WE----WKLRLYKRMQTGYTHASPPEPPSDVHLCVSS
GTSLRV------YFQE-----PLC-----------HNSAVITKYRVSWSSVS-----SFS
PLLG--ETVIED---VTQ---LQ------YDITGLAAGTGCYVQVSAYNMKGWSSPQISE
PACATPSSWREVDG------L--PP-RQ-QGL-KEALEQLLGQIKGAH----RHCAC---
--HEQ---------IKAPSN-TRKHS---VSKS--LRH----LFQPTSKFVKN--LK-R-
-GLYLAC---IFY-QDEN--VLVTPEDQ-LPVVEVDDSFSCH--AQD----LLWFT----
-KVCHLWEELSWMQQCISPAHACSSC-TLQTRLKLLQAAAQLQALLGTVDLGQVYFEPIK
DK-HGNAVLVLLKDMSACAPL----E-GL--RWIPV------------------------
--SKF--QLQRR----SSSSSSE----------------E---------------PSAL-
---ETLLSTLHEKLS----------YHRRSRK----------------------------
-------------CLPPGLYLGYLK--LYTSVDQIRVLVSHKHPNVLCHVKIRD-NGHVS
REEWQWLQ---------------SLT--------SL---------EDSAKVCE--DA---
-------------------------QSA-----------P----------HRL-L---LD
--------L--RTAAKELL-AYVNIPNQQ--AQD--------------------------
-------------FRVYVKEVVELGEGVSFLLLLPPCEEVCSP--P-------GQN-H--
-LCSPRS---SF-FTLPLQIFEL--VHFES---------YSPSFISLYCQ-------VSA
LLALESLMSQQSLREAFSESELFSAKQKHQQVEEYLQHMEELWRDARWMV-IL-QSA--R
YK----------H---QS-SGVSLAWIID----FTKE-----T-IPEKPAS-T-SSQ---
---------------VDF-L-PS--PSPSPE--NTRK--------------HT-------
---D-------------------------SH----------------------LSD--ED
NTS----DVFLTTDSSEYS--------------SSVTP---STRELDLLP----------
--------PSPSSFR----------------------------------SPPSSSSQSSP
RSSQPD-VLQ-------------------------------PVSRRE-------------
-----------------HISVLDSD------------------FILPSRQIELLRVTEKR
TAL---------CVRT-SSLEYPPTTPT------------HTASSNQMRWTRP-SSFD--
-------LCFSAPEPRPSPV------------------RTLS------------------
------EDSG------------VQRLSDPAAG----------------------------
----------------------------------------------SPHRQCHSTLR---
--------------VYPQY---RTGLPKD-TSVKLRVTPETCAAELVRLVVQEMNAV--C
R---HLQKAT------------HQCSCAADQCVPSDVCVYSGEQ------LQHFGLVLL-
VEGR-EKW----LQD---DFCP----------------LTLQN--PW--TRGK--LCVRF
KE------------YSPLA------LQYS---RATTV-------
>Sinocyclocheilus-a XP_016314188.1 PREDICTED: ankyrin repeat and fibronectin type-III domain-containing protein 1-like [Sinocyclocheilus anshuiensis]
------------------------------------------------------------
--------------------------MFAGCYADVF----STDT-----L----------
---------------------ME-------------------------------------
------------------------------------SLERRLQRPL--------------
--------------------LAKSRTLPSIPQSPAAVR--VQQSENICERQRRPR-----
VPSSPGGLEACT--LPP---AGEMWRLEDENE-------------ADVTPGAVDPR-PR-
----------SQSPFSHFR--------------------RRAA-----------YLRKSN
SADDHLG------EAEFEPAQPEGRSFADPKVKLKRKFSLGSIDRKGTRQRR-TES----
-----------------------------GIVKFTQRL------SLKDKHC------KED
RSQLSRPP---------AYRRRSLSLDC--------------------------------
-------------------AES-EMTQ-QIP---DPHPLIPR------K--------HSS
TSCSSP---PSAA-------------------RRLY-----------RNL----------
------SGKF----------RT----AN-LALD--DAALP-------------------S
Q-S-D-----------------K-------------------DHSH----------KTTM
--FQG---N-EALFE---AVEHQELDVVESLLNTFSLE-ELDLNTPNS------------
------------------EG--------LLPLDIAIMTNNVPMAKLLLRAGAKESPH---
---F--LS-LEGRAAH----LASLVHE-AEHRI----------AELV-------------
-----------------------AQVTGE-------------------------EP--GE
RE-ESNRER---------QLKT-WE----WKLRLYKRMQTGYTHASPPEPPSVVDLSVSS
STSLRV------YFQE-----PLC-----------HNSAVITKYRVSWSSVP-----SFT
PLLG--ETVIED---MTQ---LQ------YDIAGLPVGTCCYVQVSAYNMKGWSSPQISE
PACATVSSWREVDG------L--PP-RQ-QGL-KEALEQLLGEIKGAH----RHCAC---
--HEQ---------CKAPSN-TRKHS---VSKS--LRH----LFQPTSKFVKN--LK-R-
-GLYLAC---IFY-KDEN--VLVTPEDQ-LPVVEVDDSYSCH--AQD----LLWFT----
-KVSHLWEELTWMQQCISPAHASSSC-TLQTRLKLLQAAAQLQALLGTVDLGQVYFEPIR
DK-HGNAVLVLMKDMSACTPL----E-GV--RWIPV------------------------
--SKF--QLQHRS----SSSSSD----------------E---------------PSTL-
---ESLLTTLHEKLA----------YHRRSRK----------------------------
-------------CLSPGLYLGYLK--LYTSVDQIRMLVSHKHPNVLCHVKIRD-NGHVS
REEWQWLQ---------------SLS--------SL---------EDSAM-VC--DD---
-------------------------VQS-----------A----------PHR-L-L-LD
--------L--RTAAKDLL-SYINIPNHQ--AQD--------------------------
-------------FRVYVKEVVELGGGVSFLLLLPPCEEVCSP--P-------GQN-H--
-LCSPRS---GF-FTLPLQIFEL--VHFEA---------YCPSFIGLYCR-------VSA
LLALESLMSQQTLREAFSESELFAAKQKHQQVEEYLQHLEELWRDARW-MVVL-QSA--R
YK----------H---QS-SGVSLGWIID----FSKE-----S-IPEKPAS-T-SSQ---
---------------VDY-L-PS--PTPSPE--STRK--------------HN-------
---D-------------------------CHG---------------------LSD--ED
SSS----EMFLTTD-SEYS--------------SSVAQ---STRELDLLP----------
--------PS----P--------TSFRSVAS------------------TQPSSSSQSSP
RSSQPD-VLQTG--GGVS------------------------------------------
---------RREHM-----SAFDSD------------------FILPSRQIELLRVTEKR
TAL---------CIRT-SSLEYPPPVSMPTT---------PTSSSNQKRWTRP-SSFD--
-------LCFSA--PEPRPA----------------PVRTLS------------------
------EDSG------------VQRLSAGSPH----------------------------
-------------------------------------------------RPCHSTLR---
--------------VYPQY---RTGLPKD-TSVKLRVTPETSAKEMVRLVVQEINAV--C
RHLQKAAQQCTCAPGQCGYPSCASEVCV-----------YSSEQ------LEHFGLVLL-
VEGR-EKW----LQD---DFCP----------------LTLQN--PW-TR-GK--LCVCF
KE------------YSPLA------LQHS---RATTV-------
>Acipenser-a XP_033908905.1 ankyrin repeat and fibronectin type-III domain-containing protein 1-like isoform X1 [Acipenser ruthenus] ancestral
------------------------------------------------------------
-------------------------MSSFGKLTDYFSRRKSREELC--------------
---------------------VGKSGSRRSGSYCCT------------------------
-------------------------------VSEARSLERKLQRPL--------------
--------------------LAKSRTLPSIPQSPTFSR---VHHSNLLSSSQELAPSLRV
PLSSSNHRKGCT--LPS---AGEVWRLEDDDD---------DDEEHSVVQRGRAEPRPR-
----------SQSPFSHFR--------------------------------SRTYMRKSI
SVDDNL-------GMVEFGTPNPGNKAERAKGKLKRKFSLGSADRKEPQQRRSET-----
-----------------------------GISKLTQRL------SLKDKHSKIVNAGGER
TGEERP-----------AFRKRSQSVDW--------------------------------
-------------------TTSPKMTQ-QMR---DPPLTPSK-KV---------------
-SAPSS---PCAA-------------------RRLY-----------RNL----------
------SGKF----------RV----GL-PPID--DSLLP-------------------G
R-G-D-----------------K-------------------ERLR----------KSCM
--FQS---N-EALFE---AVEHQELDLVQLLLSQYSLE-ELDLNTPNS------------
------------------EG--------LLPLDIAIMTNNVPMARILLQAGAKESPH---
---F--VS-LESRSLH----LATLVRE-AEQRV----------SDLT-------------
-----------------------AQVVNE-------------------------AP--GE
RD-GSEREK---------QLKG-WE----WRHRLFKRMKAGFEHARPPEAPSNVRLSVCS
SSTLRV------TFHE-----PLS-----------VNSAVVTKYRVEWSCSS-----SFF
PVLG--EAAIED---LKA---LQ------YTITALCPGTQYYVQVSAYNMKGWGPAQSSV
PVCAAPSSWREFDG------R--AP-RQ-RGQ-KEALDQLLGQIKDAH----QHCIC---
--HES---------CKVQPH-VRKHS---VSKS--LRH----LFQPTSKFVKT--LK-R-
-GLYLTS---IFY-RDDN--ILVTQEDQ-IPIMEIDDSYSTS-LVQD----FLWFS----
-KVSCLWEDISWLLQCLSPSQSSCSC-ILQTRLKMLQAVSQLQGMLGTQDLGRVYFEPIK
DR-HGNALLVTIHDLGSSQSL----E-NM--RWTLL------------------------
--SKL--QMQRK-----SISSPE----------------E---------------PTAL-
---DMLLITLHEKLA----------YHRRSKQ----------------------------
-------------ALSPGLYLGYLK--LCSSVDQIRVLVPQKLPNMLCHVKVRH-NHNVS
REEWEWLQ---------------NLS--------SL---------DDSVL-AE--QN---
-------------------------AES-----------P----------QNL-I-L-QD
--------L--RAAARELM-GQINIPVNQ--AQH--------------------------
-------------FRIYSQEVLEFGEKVSFLLLLPPSDDVCTA--P-------GQN-N--
-PYSPRS---GF-LTLPLQIFEL--VHFYT---------YSQAFIGQYCR-------VSA
LLELESLMSQQTLREAFSESELLAAKQKHQQVQEHMQQMEEVWREMRWIMDAL-QYA--R
YK----------Q---PS-GGISLAWIID----SSQE-----V-VREKPRSNT-SSQ---
---------------LDY-L-PS--PTPSPE--TGRK-----------------------
HNSD-------------------------LHG---------------------ISD--EE
GSS----EVFLATD-SDYD--------------SSRAQ---SPRDLDLIS----------
--------SS--PSS--------SSIEP---------------------GC-PRIGSRGL
RDGAPD-VLQAH--ELQP------------------------ADPVE-------------
---------RRRPP-----ELFDSD------------------FILPSRQIELLRITEKR
QAF---------CVRT-SSLEFP-----------------AICPSPRRRCPRP-SSID--
-------RCPPS----------------KDPQPHLPPLHTRA------------------
------RSEE------------GTNSF-PETSANEVLPAI--------------------
----------------------------------------------EGRRPGHMILR---
--------------VYPQY---RTGLSKE-TSVKLCVTQKTPAREIVRLVVKEMNDV--S
R---RLLGSL-------------EEVV------------YREEQ------LQHFGLVLV-
VEEK-ERW----LQD---DFQP----------------LALQN--PW-TR-GR--LCVRM
KE------------YSPLS------LQLS---QATTV-------
>Esox-a XP_012989301.2 ankyrin repeat and fibronectin type-III domain-containing protein 1 isoform X1 [Esox lucius] ancestral
------------------------------------------------------------
-------------------------MASFGKLTDYFNRRKSREEL---------------
---------------------RGGRSSRRSGSYCCT------------------------
-------------------------------VAEARSLERKLQRPL--------------
--------------------LAKSRTLPSIPQSPTVAR----VHHKDLIGESPPHRKSSA
STSPSPSLQPCT--LPP---AGELWRLEDDGD------------GEEETGRLCAAARPR-
----------SQSPFSHFR--------------------TRSA-----------YMRKSA
SVDDQLDM-----VDCRSSAPPGGKGSRGGKGKLKRKFSLGSADRKEHQQKKVES-----
-----------------------------SISKFTHRL------SLKERQQK-----PEK
ATTLDRPT---------SYRRRSLSLDW--------------------------------
-------------------AESAKMTQREMR---EPHPPPAR-NK---S-----------
-TSLAS---PSAA-------------------RRLY-----------RNL----------
------SGKF----------RV----GNLPGLE--DSVVS-------------------G
R-G-D-----------------K-------------------ERLR----------KSTM
--FQS---N-EALFE---AVEHQEMDLVQLLLSQYSLE-ELDLNTPNS------------
------------------EG--------LLPLDIAVMTNNVPMARLLLRAGAKESPH---
---F--VS-LEGRAVH----LATLVRE-AEQRV----------RDLQ-------------
-----------------------AQVRSE-------------------------GP--GE
RE-ASDHER---------QLKA-WE----WRHRLFRRMQTGFEHANPPDAPSSVRLSVSS
SSSLRV------DFQE-----PLS-----------VNSAVVTKYKVSWSSSP-----SQT
PLLG--EMLVED---TSQ---LQ------CTITDLSPGKHYYVQVSAYNMKGWGPPKAST
PTCASPSSWREIDG------R--AP-RQ-RGH-KEALDQLLGQIKEAH----RHCVC---
--HEQ---------CKAPPH-VRKHS---VSKS--LRH----LFQPTSKFVKN--LK-R-
-GLYLTA---IFY-RDDN--ILVTPEDQ-IPIVEIDDSYSSS-LMQD----FLWFM----
-KVSYLWEEIPWLQQCLSPSQSSCSC-ALQTRLKMLQAISQLQGMLGTQDLGQVYFEPIK
DK-HGNALLVLLRDMNTCPSL----D-GV--KWTQL------------------------
--CKL--QLQRK-----SISSPE----------------E---------------PTAL-
---DVLLITLHEKLA----------YHRRSRN----------------------------
-------------LLSPGLYLGYLK--LCSSVDQIRALVPQKLPNVLCHTKIRD-NFNVS
REEWQWLQ---------------ALS--------SL---------EESME-MD--QD---
-------------------------VQS-----------A----------PHR-L-L-QD
--------L--RSAAKDLM-AHMNIPVSQ--AQD--------------------------
-------------FRIYAQEVLEFGDKVSFLLLLPPSDDVCTA--P-------GQN-N--
-PYSPRS---GF-LTLPLQVFEL--VHFDA---------YCPSFIGQYCR-------VSA
LLELELLMSQQTLREAFSETELHAAKQKHQQVQDHIHQMEEVWREARWIMDAL-QYA--R
YK----------Q---PT-GGISLAWIID----FSRD-----V-VPDKPRS-T-SSQ---
---------------PDY-L-PS--PMPSPE--PSHK--------------HS-------
---D-------------------------FHC---------------------LSD--EE
GSS----EVFLTTD-SDYD--------------SSRAQ---SPRELDLLP----------
--------PS----PLFSANSSVG-------------------------EGGGGGSGLGL
RDSTPD-VLQAS--EPQA-----------------------GPAGER-------------
RLSAGGSGGERRRSKGGPMELFDSD------------------FILPSRQIELLRITEKR
QAF---------CVRT-SSLEFPASSGGHPAQSP------PPSSSPHQRWHRP-SSVD--
-------RCCPA--ER-------------CPQRPQPPARTRS------------------
---EDSGTQR------------LSGSPSPGVQ----------------------------
------------------------------------------------RKGWHATLR---
--------------VYPQY---RTGLPKE-TSVKLRVTPGTSAQEMVQLVVQEMNAV--S
R---RLLGSS-------------SSSSNDGGGAEGERCVYSTEQ------LEHFGLVLV-
VDGR-EKW----LQD---DFCP----------------LELQN--PW-LR-GK--LCVRI
KE------------YSPLA------LQCS---RATTV-------
>Scleropages-a XP_029102352.1 ankyrin repeat and fibronectin type-III domain-containing protein 1-like [Scleropages formosus] ancestral
------------------------------------------------------------
------------------------------------------------------------
------------------------------------------------------------
------------------------------MEVLIGSLERKLQRPL--------------
--------------------LAKSRTLPSIPQSPTVSR-------VHRSDLVSGSPSRRK
PLFSTNHPKACT--LPP---AGEAWRLEDDND---------EEGGEAEAGRLRAEARPR-
----------SQSPFSQLR--------------------SRAA-----------YLRKSA
SVDDHLG------SSEFGTAPAENKSHRAGKGKLKRKFSLGSADRKETQQKKTES-----
-----------------------------GISKFTQRL------SLKDRHLKPEKTAVDR
PF---------------SYRRRSLSLDW--------------------------------
-------------------VHSPKMTQ-QMR---EPLPASTR--K---S-----------
-ASVSS---PSAA-------------------RRLY-----------RNL----------
------SGKF----------RV----GN-PGVE--DGVVN-------------------N
R-G-D-----------------K-------------------ERLC----------KSAM
--FQS---N-EALFE---AVEHQELDLVQLLLSQYSLE-ELDLNTPNS------------
------------------EG--------LLPLDIAIMTNNVPMAKLLLQAGAKESPH---
---F--VS-LEGRAMH----LATLVRE-AEQRV----------AELT-------------
-----------------------AQVASE-------------------------GP--GE
RE-TSDRER---------QLKA-WE----WRHRLFKRMKTGFEHARPPDAPCNVRLSVCS
STSLVV------QFQE-----PLS-----------VNSAVVTKYKVNWSSVP-----SMN
PLLG--EIVVED---TKA---LQ------CIITGLQSGSPYYAQVSAYNMKGWGPAQTSV
PACAVPSSWREIDG------R--AP-RQ-RGQ-KEALDELLGQIKEAH----RHCVC---
--HEQ---------CKAPPN-ARKHS---VSKS--LRH----LFQPTSKFVKN--LK-R-
-GLYLTA---VFY-REDN--ILVTAEDQ-IPIVEIDDSYSSS-LLQD----FFWFT----
-KVSYLWEDIPWLQQCLNPSQSSFSC-ALQTRLKMLQAVSQLQGMLGTQHLGQVYFEPIK
DK-HGNALLVTLRDLSSGPSL----D-GS--RWTQL------------------------
--CRL--QLQRK-----SISSPE----------------E---------------PTAL-
---DMLLITLHEKLA----------YHRRSRK----------------------------
-------------LLPPGLYLGYLK--LCSTVDQIRVLVPQKLPNVLCHVKVRD-NSNVS
REEWQWLQ---------------ALS--------CL---------EESLE-MD--QD---
-------------------------VQS-----------A----------SHR-F-L-QD
--------L--RAACKELM-VHIDIPASQ--AQE--------------------------
-------------FRIYTQEVLEFGENVSFLLLLPPSDDVCTA--P-------GQN-N--
-PFSPRS---GF-LTLPLQIFEL--VHFDT---------YCQSFIGQYCR-------VSA
LLELESLMAQQTLREAFSESELLAAKQKHQQVQEHIQQMEELWREARWIMEAL-QYA--R
YK----------Q---PS-GGISLSWIVD----FSKD-----V-GPEKPRS-T-SSQ---
---------------LDF-L-PS--PIPSPE--TGRK--------------HN-------
---D-------------------------FHG---------------------LSD--EE
GSS----EVFLTTD-SDYD--------------SSRAQ---SPRELDLLP----------
--------SS--PCSSATEPQGCRR------------------------EVFGGVGGGTL
RGSTPD-VLQAS--EPQS-----------------------AEPAEQ-------------
---------RQRMA-----ELFDSD------------------FILPSRQIELLRITEKR
QAF---------CVRT-SSLEFPAGPPPSA----------SPITSPHRRWHRP-SSVD--
-------RCCLV--DR------------CPHPPPARTLSEDS------------------
------GSRR------------FSALSPAAPR----------------------------
-------------------------------------------------KIQHVTLR---
--------------VYPQY---RTGLPKE-TSVKLRVTQRTSAREVVRLVVQEMNGV--S
R---KLLGTP-------------EPFV------------YPEEQ------LEHFGLVLV-
VEDR-EKW----LQD---DFRP----------------LELQN--PW-LR-GK--LCVRV
KE------------YSPLA------LQFS---RATTV-------
>Anguilla-a XP_035261552.1 ankyrin repeat and fibronectin type-III domain-containing protein 1 isoform X1 [Anguilla anguilla] ancestral
------------------------------------------------------------
-------------------------MSSFGKLTDYFHRRKSREELR--------------
---------------------VGRRESRRSGSYCCT------------------------
-------------------------------VAEARSLERKLQRPL--------------
--------------------LAKSRTLPSIPQSPTVAR--------VLHSDLVDGSPPRR
IQPSTSHPKACT--LPP---ADEAWRLEDDEE---------EEGEEESSHLRAEVR-PR-
----------SQSPFSHFR--------------------SRAA-----------YLRKSV
SVDDHLG------MVEYSAPPPEGKGRRGGKGKLKRKFSLGSADRKEAQQKK-PES----
-----------------------------GISKFTQRL------SLKDRQAK-----PEK
-NALDRPP---------SYRRRSLSLDW--------------------------------
-------------------AESSKMTQ-QMR---EHPPAPSR--K---S-----------
-ASLSS---PSAA-------------------RRLY-----------RNL----------
------SGKF----------RV----GN-PGLE--DSVVS-------------------G
R-G-D-----------------K-------------------ERLR----------KSAM
--FQS---N-EALFE---AVEHQELDLVQLLLSQYSLE-ELDLNTPNS------------
------------------EG--------LLPLDIAIMTNNVPMAKLLLQAGAKESPH---
---F--VS-LEGRAVH----LATLVRE-AEQRA----------ADLA-------------
-----------------------AQVASE-------------------------GP--GD
RE-ASDRER---------QLKA-WE----WRHRLFKRMQTGFEHARPPDAPSNVRLSVGS
NSSLRV------TFQE-----PLS-----------VNSAVVTRYKVSWSCVP-----SMC
PLLG--EIVVED---TRT---LQ------CTISGLASGTHYYVQVCAYNMKGWGPPQSSV
PACAAPSSWREIDG------R--EP-RQ-KGQ-KEALDQLLEQIKDTH----RHCVC---
--HEQ---------CKAPAH-ARKHS---VSKS--LRH----LFQPTSKFVKS--LK-R-
-GLYLTS---IFY-RDDN--VLVTPEDQ-IPIVEIEDSYSSS-LMQD----FLWFT----
-KVSYLWEEISWLQQCLSPSQSSCSC-ALQTRLKTLQAVSLLQGMLGTQDLGRVYFEPIK
DK-HGNVLLVTLRDMSSSPSL----D-GV--RWTPL------------------------
--CKL--QLQRK-----SISSPE----------------E---------------PTAL-
---DMLLITLHEKLA----------YHRRSRK----------------------------
-------------QLSPGLYLGYLK--LCSSVDQIRVLVPQKLPNVLCHVKVRD-NSNVS
REEWQWLQ---------------ALS--------CL---------EESLE-MD--QD---
-------------------------VQS----------------------APHRL-L-QD
--------L--RSACKELI-AHINIPVSQ--AQD--------------------------
-------------FRIYSQEVLEFGEKVSFLLLLPPSDDVCTA--P-------GQN-N--
-PYSPRS---GF-LTLPLQVFEL--VHFDA---------YCQSFIGQYCR-------VSA
LLELESLMSQQNLREAFSESELLGAKQKHQQVQEHIQQMEEVWREARWIMDAL-QYA--R
YK----------Q---PS-GGISVGWIID----FSRD-----V-VPEKPPS-T-SSQ---
---------------LDY-L-PS--PMPSPE--TSRK-----------------------
HNSD-------------------------FHG---------------------LSD--EE
GSS----EVFLTTD-SDYD--------------SSRAQ---SPRELDLLP----------
--------SSPCSSTAEPGGFLRESVG----------------------GVGGGVGMGTL
RDSTPD-VLQAS--ELSP------------------------GEPGE-------------
---------RRRAT-----ELFDSD------------------FILPSRQIELLRITEKR
QAF---------CVRT-SSLEFPSAQPSA-----------SPASSPHRRWHRP-SSVD--
-------RCCPA--ER-------------CHQPP--PARTLS------------------
------EDSG------------SQRFSEPQHS----------------------------
----------------------------------------------AHRRGWHVTLR---
--------------VYPQY---RTGLPKE-TSVKLRVTQRTSAREMVRLVVQEMNEV--S
Q---RLLGSP-------------EQFV------------YREDQ------LEHFGLVLV-
LEDK-EKW----LQD---DFRP----------------LELQN--PW--LRGR--LCVRV
KE------------YSPLA------LQFS---RATTV-------
>Megalops-a KAG7491997.1 hypothetical protein MATL_G00010510 [Megalops atlanticus]
------------------------------------------------------------
------------------------------------------------------------
------------------------------------------------------------
------------------------------------------------------------
------------------------------------------------------------
------------------------------------------------------------
------------------------------------------------------------
-------------------------------MQPNQTRSLGSADRKEAQQKKPES-----
-----------------------------GISKFTQRL------SLKDRQAK------PE
KTAVDRPP---------SYRRRSLSLDW--------------------------------
-------------------AESPKMTQ-QMR---EHPPAPAR-KS---------------
-ASLSS---PSAA-------------------RRLY-----------RNL----------
------SGKF----------RV----GN-PGLE--DSVVS-------------------G
R-G-D-----------------K-------------------ERLR----------KSTM
--FQS---N-EALFE---AVEHQEMDLVQLLLSQYSLE-ELDLNTPNS------------
------------------EG--------LLPLDIAIMTNNVPMAKLLLQAGAKESPH---
---F--VS-LEGRAVH----LATLVRE-AEQRV----------TELM-------------
-----------------------AQVASE-------------------------GP--GE
HE-ASDRER---------QLKA-WE----WRLRLFKRMKTGFEHARPPDAPSNVRLSVSS
NSSLRV------TFQE-----PLS-----------VNSAVVTKYKVGWSCSP-----SLC
PLLG--ELVVED---TRT---LQ------CTITGLTSGTPYYVQVSAYNMKGWGPPQTSI
PACAVPSSWREIDG------R--AP-RQ-RGQ-KEALDQLLGQIKDAH----RQCVC---
--HEQ---------CKAPPH-VRKHS---VSKS--LRH----LFQPTSKFVKS--LK-R-
-GLYLTS---IFY-RDDN--VLVTPEDQ-IPIVEIEDSYSSS-LMQD----FLWFT----
-KVSYLWEEIPWLQQCLSPSQSSCSC-TLQTRLKMLQAISLLQGMLGTQDLGRVYFEPIK
DK-HGNVLLVTLRDMSSSPSL----D-GV--RWTQL------------------------
--CKL--QLQRK-----SISSPE----------------E---------------PTAL-
---DMLLITLHEKLA----------YHRRSRK----------------------------
-------------LLSPGLYLGYLK--LCSSVDQIRVLVPQKLPNVLCHVKIRD-NSNVS
REEWQWLQ---------------ALS--------CL---------EESLE-MD--QD---
-------------------------VQS----------------------APHCF-L-QD
--------L--RSACKELI-AHINIPVSQ--AQD--------------------------
-------------FRIYSQEVLEFGEKVSFLLLLPPSDDVCTA--P-------GQN-N--
-PYSPRS---GF-LTLPLQVFEL--VHFDA---------YCQSFIGQYCR-------VSA
LLELESLLSQQTLREAFSESELLAAKQKHQQVQEHMQQMEEVWREARWIMDAL-QYA--R
YK----------Q---PS-GGVSLGWVID----FSRD-----V-VPEKPRS-T-SSQ---
---------------LDY-L-PF--PVPSPE--TSRK-----------------------
HNSD-------------------------FHG---------------------LSD--EE
GSS----EVFLTTD-SDYD--------------SSRAQ---SPRELDLLP----------
--------PSPCSSAAEPGGFLRE-------------------------SV-GGGGGGAL
RDSTPD-VLQAS-----------------------------EPLPPE-------------
-----LGERRRTAA-----ELFDSD------------------FILPSRQIELLRITEKR
QAF---------CVRT-SSLEFPSPQPCA-----------SPCASPHRRWHRP-SSVD--
-------RCCPA--DR------------CPHPPPARTLSEDS------------------
------GSQR------------YTDTSPGAPR----------------------------
-------------------------------------------------KGWHVTLR---
--------------VYPQY---RTGLPKE-TSVKLRVTQRTSAREMVRLVVQEMNEV--S
R---RLLRSP-------------EQFV------------YSQEQ------LEHFGLVLV-
LDDK-EKW----LQD---DFRP----------------LELQN--PW-LR-GR--LCVRV
KE------------YSPLG------LQFS---RATTV-------
>Takifugu-a XP_029703127.1 ankyrin repeat and fibronectin type-III domain-containing protein 1-like isoform X3 [Takifugu rubripes]
------------------------------------------------------------
------------------------------------------------------------
------------------------------------------------------------
------------------------------------------------------------
------------------------------------------------------------
------------------------------ME---GDD----DLERS---GCAETH-PR-
----------SQSPFSHFR--------------------ARAS-----------YLRKSI
SADDHLDMG----SDYNCGAGLEGKASRGAKDKLKRKFSLGSADRKENQHKK-PES----
-----------------------------GISRFTHRL------SLKERGAK-----AEK
-PSSDRPL---------SYRRRSLSVDC--------------------------------
-------------------ADTAKMTQ-PMRRDQAHQPAPAR------K--------S--
-ASLSS---PSAA-------------------RRLY-----------RNL----------
------SGKF----------RV--GTNP-PGLE--DSVVS-------------------G
RGG-D-----------------K-------------------ERLR----------KTTI
--FQS---N-ETLFE---AVEHQELDLVQLLLSQYSLE-ELDLNTPNS------------
------------------EG--------LLPLDIAIMTNNVPMAKLLLRAGAKESPH---
---F--VS-LEGRAVH----LATLVQE-AEQRV----------VELQ-------------
-----------------------AQVRSE-------------------------GP--GE
WE-GSDPDR---------QLKA-WE----WRLRLFRRMQTGFEHANPPEAPSAVSLSISS
STSLRV------DFQE-----PLS-----------VNSAVVTKYKVGWSTAP-----SFS
PLLG--EMVVED---TTL---LQ------CNITGLTAGTDYYVHVSAYNMKGWGPPLVAT
PACAAPSSWRDVEG------R--TP-RQ-KGQ-KEVLDQLLGQIKEAH----RHCVC---
--HEQ---------CKAPSQ-GRKHS---VSKS--LRH----LFQPTSKFVKN--LK-R-
-GLYLTT---IFY-RDDN--VLVTSEEQ-IPVVEVEDCYSSS-LMQD----FLWFN----
-KVSYLWEEILWLQQCLSLSQSSSSC-TLQTRLKMLQAVSQLQGMLGTQDLGQFYFEPIK
DK-HGSALLVLLKDMNTCPNL----D-GA--RWMQL------------------------
--GKL--QLQRK-----SISSPE----------------E---------------PTAL-
---DMLLITLHEKLA----------YHKRSRK----------------------------
-------------TLSPGLYLGYLK--LCTSVEQIRALVPQKLPNVLCHTKIRD-NSHVS
REEWQCLQ---------------TLG--------CL---------QEPAE-TG--QD---
-------------------------TQP-----------T----------THR-L-Q-DE
--------L--RTAIKDLM-AHINMPGSQ--AHE--------------------------
-------------FRIYSQEVLEFGEKVSFLLLLPPSEEVCTA--P-------GQK-N--
-PYSPRS---GF-LTLPLQIFEL--VHFNA---------YCPSFISQYCK-------VSA
LLELESLISQQALREAFSEAELLAAKKNHQQVQEHMQQMEDVWREARWIMDAL-QFA--R
YK----------Q---PT-GGISISKIID----FSKE-----V-MPEKPPS-T-SSQ---
---------------TEF-M-PS--PMPSPDPGHKHS-----------------------
---D-------------------------FTG---------------------LSD--EE
GSS----EVFLTTD-SDYD--------------SSRAQ---SPRELDLLP----------
--------HS----P--------LSSSASLEPRGFLCSDGSSTGGRMRISG-GGRRGGSL
RDSTPD-VLQAS--ELQH-------------------GREGELCGGG-------------
-GGVQCGVERRRGG----TEQFDSD------------------FILPSRQIELLHITEKR
QAF---------CVRT-SSLEFP-----------------SITPSCNQLYCSYSPSPS--
-------TSPQR--RLHRPSSVDRCCSAERCIPPLPPTRTLS------------------
------QDSG------------TQRLSSPSPA----------------------------
----------------------------------------------PISRACQATLR---
--------------VYPQY---CTGLPKE-TSVKLCVTPVTSAREMVQLVVQEINAL--S
RRLLSSSGGS---------AEQEQCAC------------YSVEQ------LKHFGLVLV-
LDNR-EKW----LQD---DFCP----------------LELQN--PW--LRGK--LCVRI
KE------------YSPLA------LKHS---RATTV-------
>Syngnathus-a XP_037134366.1 uncharacterized protein LOC119138444 isoform X1 [Syngnathus acus] ancestral
------------------------------------------------------------
-------------------------MATFGKLTEYFNRRKSREE----LR----------
----------------------VGRSSRRSGSYCCT---------------------VAE
A----------------------------------RSLERKLQRPI--------------
--------------------LAKSRTLPSIPQSPHVSR--V-HHSDLIGGSPPRRKNPP-
-TTSSP--KACT--LPP---EGELWRLEDDME---AED----EPERG------EAR-PR-
----------SRSPFSHFR--------------------ARAA-----------YLRKSI
SADNHLDMN----CDDSSGAPVEDKPARGGKAKLKRKFSLGSVDRKENHHKK-SES----
-----------------------------GISKFTHRL------SLKERPAK-----AEK
-SASERAH---------SYRRRSLSVDW--------------------------------
-------------------ADSSEMTQ-PMRGDQAHQPTPAR------K--------S--
-ASLSS---PSAA-------------------RRLY-----------RNL----------
------SGKF----------RV--STNP-SALE--DSAPS-------------------G
RGG-D-----------------K-------------------ERLR----------KTAI
--FQS---N-EALFE---AVEHQELDLVQLLLSQYSLE-ELDLNTPNS------------
------------------EG--------LLPLDIAIMTNNVPMAKLLLRAGAKESPH---
---F--VS-SEGRAVH----LATLVQE-AEQRV----------SELQ-------------
-----------------------TQVGSV-------------------------GP--GE
RE-GSERER---------QLKA-WE----WRLRLFRRMQTGFEHAKPPDAPSAARLSVSS
NTSLTL------DFQE-----PQC-----------VNSAVVTKYKVSWSSTP-----SFG
SVLG--EAVVED---TNV---LQ------YNITGLTSGTPYYAQVSAYNMKGWGPALAST
PACATPSSWRDVDG------R--AP-RQ-RGQ-KEVLDQLLAQIKDAH----QSCVC---
--HEQ---------CKAPAQ-GRKHS---VSKS--LRH----LFQPNSKFVKS--LK-R-
-GLYLTS---IFY-RDDS--ILVTPEDQ-IPIVEVEDSYSSS-LMQD----FLWFT----
-KVSYLWEEIPWLQQSLSPTQSSCSC-TLQTRLKMLQAVSHLQGMLGTQDLGQVYFEPIK
DK-HGNALLVLLKDMNASPNL----D-GV--RWMQL------------------------
--CKL--QLQRK-----SISSPE----------------E---------------PTAL-
---DMLLITLHEKLA----------YHRRSRK----------------------------
-------------LLSPGLYLGYLK--LCTSVEQIRVLVPQKLPNVLCHTKIRD-NNNVS
REEWQWLR---------------ALG--------FL---------EEPME-TE--AG---
-------------------------VQS-----------G----------PRP-L-L-DD
--------L--RSAIKDLV-AHINVPGNQ--AQD--------------------------
-------------FRIYTQEVLEFGDKVSFLLLLPPCDEVCTA--P-------GQN-N--
-PYSPRS---GF-LMLPLQIFEL--VHFNV---------YYPGFIGQYCR-------VSA
MLELESLMSQQALREAFSEEELTAAKKKHQQLQEHVQQMEEVWRDARWIMEAL-QYA--R
YK----------Q---PA-GGISISGLID----FSKE-----V-MPDKPTS-I-SSQ---
---------------PDF-M-PS--PSPSPE--PCRK--------------HS-------
---D-------------------------FAG---------------------LSD--EE
GSS----EVFLTTD-SDYD--------------SSRAQ---SPRELDLLP----------
--------PS----PLSTSAPLEPRGFLRSDGSGSGVS-----------RGGQGGGNGAL
RDSTPD-VLQAS--EQQR-------------GRELGRCGGGVCCGGE-------------
---------RRRGP---P-ELFDSD------------------FILPSRQIELLHITEKR
QAF---------CVRT-SSLEFPS----------------ATSANHHSYSRHA-SSPA--
-------TSPQQ--RWHRPSSVDRCCSAERGSQQRPPARTLS------------------
---EDSGTQQ------------LSTPRPA-AH----------------------------
------------------------------------------------RKGSHATLR---
--------------VYPQY---RTGLPKE-TSVKLCVTPCTSAGEMVQLVVQEMNLV--S
R---QMLAGG--------------------GGHPEEDAYHGPEQ------LKHFGLVLV-
VDER-EKW----LQD---DFCP----------------LELQN--PW-LR-GK--LCVRI
KA------------YSPLA------LKHG---RATTV-------
>Oryzias-a XP_023804876.1 ankyrin repeat and fibronectin type-III domain-containing protein 1 isoform X1 [Oryzias latipes]
------------------------------------------------------------
-------------------------MASFGKLTDYFNRRKSREEL---------------
---------------------RVGRSSRRSGSYCCT------------------------
-------------------------------VAEARSLERKLQRPI--------------
--------------------LAKSRTLPSIPQSPTVSR---VHHSDLIDGSPPRRKNPSS
TSSHSKACTLPP--------AGELWRLEDDIE-----GDDETEQGCTEVRPR--------
----------SQSPFSHFR---------------------------ARAA----YLRKSM
SADDHLDL-----GSDYSGTAADGKPAVGSKGKLKRKFSLGSADRKENQHKKSES-----
-----------------------------GISKFTHRL------SLKERSAK-TEKTSSS
RPS--------------SYRRRSLSVDW--------------------------------
-------------------ADTAKMTQ-PMRVDQANQPASAR-KS---------------
-ASLSS---PSAA-------------------RRLY-----------RNL----------
------SGKF----------RV--GTNP-PVLE--DSVVS-------------------G
R-GGD-----------------K-------------------ERLR----------KTTI
--FQS---N-EALFE---AVEHQELDLVQLLLSQYSLE-ELDLNTPNS------------
------------------EG--------LLPLDIAIMTNNAPMAKLLLRAGAKESPH---
---F--VS-LEGRAVH----LATLVQE-AEQRV----------SEHE-------------
-----------------------AQVRNE-------------------------GL--GE
RD-GSDRER---------QLKA-WE----WRLRLFRRMQTGFEHASPPDVPSEVHLSVSS
SNSLQV------DFQE-----PFC-----------VNSAVVTKYKVSWSSAP-----SFS
PILG--EMIVDD---TSL---LQ------CHITGLTSGIYYYVQVSAYNMKGWGSPKVST
PVCAAPSSWRDIDG------R--AP-RQ-RGQ-KEALDHLLGQIKDAH----RNCVC---
--HEP---------CKAPTQ-GRKHS---VSKS--LRH----LFQPTSKFVKS--LK-R-
-GLYVAS---IFY-KDDS--ILVTSEDQ-IPIVEIEDSYSSS-LMQD----FLWFT----
-KVSYLWDEISWLQQCLGPSQSSCSC-TLQTRIKMLQAISQLQGMLGIQNLGHFYYEPIK
DK-HGNALLVLLKDMKAGPNL----D-GV--RWMPL------------------------
--SKL--QLQRK-----SISSPE----------------E---------------PTAL-
---DMLLITLHEKMA----------YHRRSRK----------------------------
-------------LLSPGLYLGYLK--LCTSVEQIRALVPQKLPNILCHTKIRD-NSNVS
REEWQWLQ---------------ALS--------SL---------DESLE-MD--HD---
-------------------------VQS-----------A----------PHR-L-L-HD
--------L--RSAIKTFM-AHINVPGNQ--AQD--------------------------
-------------FRIYSQEVLEFGEKVSFLLLLPPSDEVCTA--P-------GQN-N--
-PYSPRS---GF-LTLPLQIFEL--IHFNA---------YCPSFIGQYCR-------VSA
LLELESLMSQQALREAFSEDELLAAKKKHQQVQEHMQQMEDVWRDARWIMDAL-QYA--R
YK----------Q---PT-GGIFISWIID----FSKE-----V-MPDKPPS-T-SSQ---
---------------PDF-M-PS--PMPSPE--HCHK--------------LS-------
---D-------------------------FPG---------------------LSD--EE
GSS----EVFLTTD-SDYD--------------SSRAQ---SPRELDLLS----------
--------PS----PLSSSGALETRGLLRSDGSGSG-------------GV-SGHGGGSL
RDSTPD-VLQAS--ESQL-------------GREGERCGGGIRCGGE-------------
---------RRRGV---P-ELFDSD------------------FILPSRQIELLHITEKR
QAF---------CVRT-SSLEFPSSTSSHHQPHSNHTTCSPPSTSPQQRWHRP-SSVD--
-------RCCSN--KR-------------CQPLP--PARTLS------------------
---QDSGTQR------------LSSPSSA-VL----------------------------
------------------------------------------------KKGCHATLR---
--------------VYPQY---RTGLPKE-TSVKICITPSTTAREMVQLVVQEMNTV--C
R---RMLGSS-------------KGSIEHEQCVY-----YSPEQ------MKHFGLVLV-
VDNR-EKW----LQD---DFCP----------------LELQN--PW-QR-GK--LCVRI
KE------------YSPLA------LKHS---RATTV-------
>Monopterus-a XP_020461769.1 ankyrin repeat and fibronectin type-III domain-containing protein 1-like isoform X1 [Monopterus albus]
------------------------------------------------------------
------------------------------------------------------------
------------------------------------------------------------
------------------------------------------------------------
------------------------------------------------------------
------------------------------------------------------------
------------------------------------------------------------
-------------------------------------MSIG------------SES----
-----------------------------GISKFTHRL------SLKERPAKAEK-ASS-
-----------------SYRRRSLSVDW--------------------------------
-------------------VDSAKMTQ-PMRGDKTHQPPQAR--K---S-----------
-ASLSS---PSAA-------------------RRLY-----------RNL----------
------SGKF----------RV--STNP-PALE--DSVVS-------------------G
RGG-D-----------------K-------------------ERLR----------KTTI
--FQS---N-EALFE---AVEHQELDLVQLLLSQYSLE-ELDLNTPNS------------
------------------EG--------LLPLDIAIMTNNVPMAKILLQAGAKESPH---
---F--VS-LEGRAVH----LATLVQE-AEQRV----------SELQ-------------
-----------------------AQVQSE-------------------------GP--RE
RE-GSDQER---------QLKA-WE----WRLRLFRRMQAGFEHANPPDMPSGVHLSVSS
STSLRV------DFQE-----PLC-----------VSSAVVTKYKVSWSSAP-----SFS
PLLG--EIVVED-TTLQQ-----------CNITGLTSGTYYYVQVSAYNMKGWGPPVVST
PACATPSSWRDVDG------R--TP-RL-SGQ-KEVLDQLLGQIKEAH----HHCAC---
--HEQ---------CKAPAQ-GRKHS---VSKS--LRH----LFQPTSKFVKS--LK-R-
-GLYLTS---IFY-RDDN--VLVTPEDQ-IPIVEVEDSYSSS-LMQD----FLWFT----
-KVSYLWEEIPWLQQCLSLSHSSCSC-TLQTRLKMLQAVSQLQGMLGTQDLGQVYFEPIK
DK-HGNVLLVLLKDMNACSNL----D-GV--RWTQL------------------------
--CKL--QLQRK-----SISSPE----------------E---------------PTAL-
---DMLLITLHEKLA----------YHRRSRK----------------------------
-------------LLSPGLYLGYLK--LCTSVEQIRVLVPQKLPNALCHTKIRD-NSNVS
REEWQWLQ---------------ALS--------SL---------EESLE-MD--HD---
-------------------------VQS----------------------APHCL-L-QD
--------L--RSAIKELM-AHINVPGNQ--AQD--------------------------
-------------FRIYSQEVLEFGEKVSFLLLLPPSDEVCTA--P-------GQN-N--
-PYSPRS---GF-LTLPLQIFEL--VHFNA---------YCPSFIGQYCR-------VSA
LLELESLMAQQALREAFSEAELLAAKKKHQQVQEHIQQMEEVWRDARWITDAL-QYA--R
YK----------Q---PT-GGISISWIID----FSKE-----V-MPDKPPS-T-SSQ---
---------------------PS--PMPSPE--PCRK--------------HS-------
---D-------------------------FPG---------------------LSD--EE
GSS----EVFLTTD-SDYD--------------SSRAQ---SPRELDLLP----------
--------SS----P--------FSSSAPLEPRGFLRSDGSSSGGGMCLGG-GGRGGGVL
RDSTPD-VLQAS--DPQH-----------------------GRESER---------RGAG
GGVRCGGERRRGAP-----ELFDSD------------------FILPSRQIELLHITEKR
QAF---------CVRT-SSLEFPSTTSAHHRPNSYHTTCPSPTTSPQQRWHRP-SSVD--
-------RCCSA----------------ERCLSQLPPVRTLS------------------
------EDSG------------TQRLSSPSLA----------------------------
----------------------------------------------ALRKGCHATLR---
--------------VYPQY---CTGLPKE-TSVKLCVTPGTSAQEMVQLVVQEMNAV--S
W---RVLGGS------RGGSEREQCVY------------YSPDQ------LQHFGLVLV-
LDNK-EKW----LQD---DFCP----------------LELQN--PW--LRGK--LCVRI
RE------------YSPLA------LKHS---RATTV-------
>Haplochromis-a XP_005935616.1 ankyrin repeat and fibronectin type-III domain-containing protein 1 isoform X1 [Haplochromis burtoni]
------------------------------------------------------------
-------------------------MASFGKLTDYFNRRKSREEL---------------
---------------------RVGRSSRRSGSYCCT------------------------
-------------------------------VAEARSLERKLQRPI--------------
--------------------LAKSRTLPSIPQSPTVSR---VHHSDLIGGSPPRMKNPPV
ATSHSKACTLPP--------AGELWRLEDDIE------GDNETSGCTEARPR--------
----------SQSPFSHFR---------------------------ARAA----YLRKSM
SADEHLDM-----GSDFGAVTAVEGKQNRGKGKLKRKFSLGSADRKENQNKKSES-----
-----------------------------GISKFTHRL------SLKERPAK-AEKTSSE
RPP--------------SYRRRSLSVDW--------------------------------
-------------------ADSAKMTQ-PMRGDQAHQPVSAR-KS---------------
-ASLSS---PSAA-------------------RRLY-----------RNL----------
------SGKF----------RV--GTNP-PALE--DSVVS-------------------G
R-GGD-----------------K-------------------ERLR----------KTTI
--FQS---N-EALFE---AVEHQELDLVQLLLSQYSLE-ELDLNTPNS------------
------------------EG--------LLPLDIAIMTNNVPMAKLLLRAGAKESPH---
---F--VS-LEGRAVH----LATLVQE-AEQRV----------LELQ-------------
-----------------------PQVRNE-------------------------GP--GE
RE-GSDRER---------QLKA-WE----WRLRLFRRMQTGFEHASPPDAPSVVSLSVSS
STSLKV------DFQE-----PLC-----------VNSAVVTKYKVSWSGNP-----SFS
PLLG--EMIVDD---ATQ---LE------CNITGLTSGTYYYVQVSAYNMKGWGPWKIST
PACAAPSSWRDIDG------R--AP-RQ-RGQ-KESLDQLLGQIKEAH----RHCVC---
--HEQ---------CKAPPQ-SRKHS---VSKS--LRH----LFQPTNKFVKS--LK-R-
-GLYLAS---IFY-RDDN--VLVTPEEQ-IPIVEIEDSYSSS-LMQD----FLWFT----
-KVSYLWEEISWLQQCLGPSQTSCSC-TLQTRLKMLQAVSHLQGALGTQDLGQVYFEPIK
DK-HGNALLVLLKDMNASPNL----D-GV--RWTQL------------------------
--CKL--QLQRK-----SISSPE----------------E---------------PTAL-
---DMLLITLHEKLA----------YHRRSRK----------------------------
-------------LLSPGLYLGYLK--LCTSVEQIRALVPQKLPNVLCHTKIRD-NSNVS
REEWQWLQ---------------ALS--------SL---------EESLE-MD--HD---
-------------------------VQS----------------------APHRL-L-QD
--------L--RNAIKDLI-AHINIPGNQ--AQD--------------------------
-------------FRIYSQEVLEFGEKVCFLLLLPPSDEVCTA--P-------GQN-N--
-PYSPRS---GF-LTLPLQIFEL--VHFNA---------YCPSFIGQYCR-------VSA
LLELESLMSQQALREAFSEAELLVAKKKHQQVQEHMQQMEEVWRDVRWIMDAL-QYA--R
YK----------Q---PT-GGISVSWIID----FSKE-----V-MPDKPPS-T-SSQ---
---------------PDF-M-PS--PMPSPE--RCRK--------------HS-------
---D-------------------------FAG---------------------LSD--EE
GSS----EVFLTTD-SDYD--------------SSRAQ---SPRELDLLP----------
--------PS----P--------LSSSAPLEPRGFLRIDGGGSGGGMHLSG-GGRGGGAL
RDSTPD-VLQAS--EPQH-------------------------GREG----ER---CGGG
GGFRCGGERRRGAP-----ELFDSD------------------FILPSRQIELLHITEKR
QAF---------CVRT-SSLEFPS---AHQQPYSYHTTCPSPSTSPQRRWHRP-SSVD--
-------RCCSA----------------ERCLSRLPPARTLS------------------
------EDSG------------TQRLASPSPA----------------------------
----------------------------------------------ALRKGCHATLR---
--------------VYPQY---RTGLPKE-TSVKLCVTPGTSAREMVQLVVQEMNVV--S
R---RMMGSS------ENGDEQEQCVY------------YSPEQ------LKHFGLVLV-
VDDR-EKW----LQD---DFCP----------------LELQN--PW-LR-GK--LCVRI
KE------------YSPLA------LKHS---RATTV-------
>Pungitius-a XP_037319022.1 ankyrin repeat and fibronectin type-III domain-containing protein 1 isoform X1 [Pungitius pungitius]
------------------------------------------------------------
-------------------------MASFGKLTDYFNRRKSQEE-MR-------------
----------------------EGRSAQRSGSYCCT------------------------
---------------------------VAEA----RSLERKLQRPM--------------
--------------------LAKSRTLPSIPQSPTVSRVHHSHLLGGSPPRRKNPP-PAA
SHP--KACTLPP--------AGELWRLEDDMEGGDEPGHGDGGGGPEAR-PR--------
----------SQSPFSHFR---------------------------ARAA----YLRKSV
SADDHLDLG----SDFGSAAGAESKPPRSRKGKLKRNFSLGSADRKENQHKK-SES----
-----------------------------GISKFTHRL------SLKERVAKAEK-TSTD
RPP--------------SYRRRSLSVDW--------------------------------
-------------------ADSAKMTQ-PTRGDQAHQPAPTR--K---S-----------
-ASLSS---PSAA-------------------RRLY-----------RNL----------
------SGKF----------RV--GTNP-PAPE--DSAVS-------------------G
RGG-D-----------------K-------------------ERLR----------KTTV
--FQS---N-EALFE---AVEHQELDLVQLLLSQYSLE-ELDHNTPNS------------
------------------EG--------LLPLDIAIMTNNVPMAKLLLRAGAKESPH---
---F--VS-LEGRAVH----LATLVQE-AERRV----------SELR-------------
-----------------------AQLGGE-------------------------------
-E-GPDRER---------QLKA-WE----WRLRLFRRMQTGFQHAAPPDAPAAVRLSVSS
STALRV------DFQE-----PPC-----------VNSAVVTKYKVSWSTAP-----SLS
PLLG--EMVVED---TAL---LQ------GNIAGLTSGTYYYVQVSAYNMKGWGPPRASI
PGCAAPSSWRDIDG------R--AP-RQ-RGQ-KEALDQLLGQIKEAH----RHCVC---
--HEQ---------CKAPAQ-GRKHS---VSKS--LRH----LFQPTSKFVKS--LK-R-
-GLYLTS---ILY-RDDN--VLVTPEDQ-IPIVEVEDSYSSS-LMQD----FLWFT----
-KVSYLWEEVPWLQQCLSPSQSSCSC-TLQTRLKMLQAVSQLQGMLGTQDLGQVYFEPIK
DK-HGNALLVLLKDMNACPNL----D-GV--RWTQL------------------------
--CKL--QLQRK-----SISSPE----------------E---------------PTAL-
---DMLLITLHEKLA----------YHRRSRK----------------------------
-------------VLSPGLYLGYLK--LCTSVEQIRALVPQKLPNVLCHTKIRD-NGNVS
REEWQWLQ---------------ALS--------SL---------EEALE-MD-QEE---
-------------------------QSA-----------P----------HRL---L-QD
--------L--RGAIKDLM-AHINVLGNQ--MQD--------------------------
-------------FRLYSQEVVEFGEKVSFLLLLPPSDEVCTA--P-------GQN-N--
-PYSPRS---GF-LTLPLQIFEL--VHFNT---------YSPSFIGQYCR-------VSA
LLELESLMSQQALREAFSEDELFAAKKKHQQVQEHIQQMEEVWRDARWIMDAL-QYA--R
YK----------Q---PT-GGLSVSWIID----FSKE-----V-MSDKPPS-T-SSQ---
---------------PDF-M-PS--PEPCRK--HSGP--------------------FPH
ISAD-------------------------FAG---------------------LSD--EE
GS-----DVFLTTD-SDYD--------------SSRAQ---SPRELDLLP----------
--------PS----P--------LSSSAPLEPRGFLRSDGSGSGGGTCPGG-GGRAAGSL
RGSTPD-VLQAS--EPPP-----------------------GREGER------CGVER--
---------RRGGP-----ELFDSD------------------FILPSRQIELLHITEKR
QAF---------CVRT-SSLEFPSA---------------ALAHQPYSNHTSC-ASPS--
-------ASPQR--RWRRPA---------SAERCLPPARTLS------------------
------QDSG-------------TQRLSSQSP----------------------------
---------------------------------------------AALRKGCHSTLR---
--------------VHPQY---RTGLPKE-TSVKLCVTPGTSAREMVQLVVQEMNVV--S
RRMLGSGGGG---------GEQERCVC------------YGPEQ------LKHFALVLV-
VDNR-EKW----LQD---DFCP----------------LELQN--PW-LR-GK--LCVRI
KE------------YSPLA------LKHS---RATTV-------
>Sebastes-a XP_037610730.1 ankyrin repeat and fibronectin type-III domain-containing protein 1 isoform X1 [Sebastes umbrosus]
------------------------------------------------------------
-------------------------MASFGKLTDYFNRRKSQEEL---------------
---------------------RVGRSSQRSGSYCCT------------------------
-------------------------------VAEARSLERKLQRPI--------------
--------------------LAKSRTLPSIPQSPTVSR--VHHSDLIGGSPPRRKNPPAA
AASHPKACTLPP--------AGELWRLEDDME----GEDEPEHGVCTEARPR--------
----------SQSPFSHFR-------------------------------ARAAYLRKSV
SADDNLDMGSDMTSDYSSATVVESKPIRSGKGKLKRKFSLGSADRKENQHKKSEK-----
-----------------------------GISKFTHRL------SLKERVPK-AEKTSTD
RPP--------------SYRRRSLSVDW--------------------------------
-------------------ADSAKMTQ-PMRGDQAHQPAPTRKT----------------
-ASLSS---PSAA-------------------RRLY-----------RNL----------
------SGKF----------RV---GTNPPALE--DNVVS-------------------G
R-GGD-----------------K-------------------ERLR----------KTTI
--FQS---N-EALFE---AVEHQELDLVQLLLSQYSLE-ELDHNTPNS------------
------------------EG--------LLPLDIAIMTNNVPMAKLLLRAGAKESPH---
---F--VS-LEGRAVH----LATLVQE-AEQRV----------SELQ-------------
-----------------------AQVGSE-------------------------GP--GE
RE-GSDRER---------QLKA-WE----WRLRLFRRMQTGFEHANPPDAPSVVRLSVSS
STSLRV------DFQE-----PLC-----------VNSAVVTKYKVSWSNSP-----SLS
PLLG--EAVVED---TTL---LQ------CNIAGLTSGTYYYVQVSAYNMKGWSPPLVTI
PACASPSSWRDIDG------R--AP-RQ-RGQ-KEALDQLLGQIKEAH----RHCVC---
--HEQ---------CKAPTQ-GRKHS---VSKS--LRH----LFQTTTKFVKS--LK-R-
-GLYLTC---ILY-RDDN--VLVTPEDQ-IPIVEVEDSYSSS-LMQD----FLWFT----
-KVSYLWEEIPWLQQCLSPSQSSCSC-TLQTRLKMLQAVSHLQGMLGTQDVGQVYFEPIK
DK-HGNALLVLLKDMNACPNL----D-GV--RWTQL------------------------
--CKL--QLQRK-----SISSPE----------------E---------------PTAL-
---DMLLITLHEKLA----------YHRRSRK----------------------------
-------------LLSPGLYLGYLK--LCTSVEQIRALVPQKLPNVLCHTKIRD-NSNVS
REEWQWLQ---------------ALS--------SL---------DESLE-MD-LEE---
-------------------------QSA-----------P----------HRL---L-QD
--------L--RSAIKDLM-AHINVPGNQ--VQD--------------------------
-------------FRIYSQEVVEFGEKVSFLLLLPPSDEVCTA--P-------GQN-N--
-PYSPRS---GF-LTLPLQIFEL--VHFNA---------YSPSFIGQYCR-------VSA
LLELESLMSQQALREAFSEAELLAAKKKHQQVQDHMQQMEEVWRDARWIMDAL-QYA--R
YK----------Q---PS-GGISISWIID----FSRE-----V-LSDKPPS-T-SSQ---
---------------PDF-M-PS--PMPSPE--PCRK-----------------------
HS-D-------------------------FAG---------------------LSD--EE
GSS----EVFLTTD-SDYD--------------SSRAQ---SPRELDLLP----------
--------PS----P--------LSSSAPLEPRGFLRSDGSGSGGGLCLGG-GVRGGGAL
RDSTPD-VLQAS--EPQH-----------------------GREGER-----------CG
GGVRCGGERRRGGP-----ELFDSD------------------FILPSRQIELLHITEKR
QAF---------CVRT-SSLEFPS-STAAHQPYSYHTTCPSPSTSPQRRWHRP-SSVE--
-------RCCSA--ERCLPQ--------------LPPARTLS------------------
------EDSG------------TQRLSSTSPA----------------------------
----------------------------------------------ALRKSCHATLR---
--------------VHPQY---RTGLPKE-TSVKLCVTPGTSAREMIQLVVQEMNVV--S
RRLLGSGGGG-------VGGEQEQCAY------------YSSEQ------LKHFGLVLV-
VDNR-EKW----LQD---DFCP----------------LELQN--PW-LR-GK--LCVRI
KE------------YSPLA------LKHS---RATTV-------
>Rhincodon-a XP_020385650.1 ankyrin repeat and fibronectin type-III domain-containing protein 1-like isoform X1 [Rhincodon typus] ancestral
------------------------------------------------------------
------------------------------------------------------------
------------------------------------------------------------
------------------------------------------------------------
------------------------------------------------------------
------------------------------------------------------------
------------------------------------------------------------
------------------------------------------------------------
------------------------------------------------------------
------------------------------------------------------------
------------------------MTQ-QMR---DLQLIHGK--K---L-----------
-VSPSS---PNAA-------------------KRLY-----------RNL----------
------SGKF----------KV----NY-TSFD--ETNLI-------------------G
R-N-E-----------------K-------------------NKQR----------KSCV
-NFHS---N-EAVFE---AVEQQDLDAVQMLLNLYSTE-ELDLNTPNS------------
------------------EG--------LMPLDIAIMTNNVPMAKMLLQAGAKESPH---
---F--VS-LESRALH----LTTLVRE-SEQRV----------SELT-------------
-----------------------TQVLNE-------------------------TP--NA
-N-YTDKEK---------QLKA-WE----WHYRLFKRMKAGFEHARAPEAPTHVQLSVAS
STSLQV------TFHE-----PLS-----------VNSAVVTKYKVEWSTSH-----NFS
SITG--EALLDD---MKT---LL------YTMTGLVTGISYYVRVSAYNMKGWGPPQIST
PACATPSNWRECNG------K--EV-KH-SGQ-TEALDLLLNQIKNNH----QHCLC---
--HEN---------SKIHLQ-GRKHS---MSKS--LKH----LFQPTSKFVKT--LK-R-
-GLYLTV---IFY-KDND--IIVTHEEQ-IPVVEMDDSYSSS-LMQD----FLWFT----
-KVSCMWEDSRWLGQRMCPSLSSCSS-VLQARHKMLVAVAQLQGLLGTQNLGHVYFEPIK
DK-HGNVLIVTLKELSSYQSL----E-NV--RWIPL------------------------
--SKL--QTQRK-----SLSSSE----------------D---------------PTAL-
---DMLLLTLHEKLA----------YHRRSNQ----------------------------
-------------ALSPGLYLGYLK--LCSSVDQIHVLVPQKLPNVLCHIKIRN-NHNVS
RDEWEWLQ---------------NLS--------DL---------DEATL-TD--PS---
-------------------------DGC-----------S----------QIL-F-Q-RE
--------L--RVAILELM-NQIGIPLEQ--AKN--------------------------
-------------FRLYSQEVLDFADNLSFLLLLPPSDDVCAA--P-------GQN-K--
-P-NPCS---GF-LTLPLQIFEL--VHFFT---------YDKVFISQYCQ-------VSA
LLELDLLLSQQALREAFSDSEVVAAKQRHQQVQDFIQQMEEIWRDVRWIMDVL-QYA--R
YK----------Q---PP-GGIPLTLLMD----FTTD-----I-KKDNLQS-V-SSN---
---------------LDY-L-PS--PTPSPE--TNHK-----------------------
HPTD-------------------------SHG---------------------ISD--EE
GSS----EVFLATD-SDYD--------------SSRAQ---SPREVDLIC----------
--------LS----A--------L-------------------------DC-SKRSSHNL
RDGAPD-VLQAH--ELKS---------------------QQVSCSRE-------------
------D--TRHTP------LYDSD------------------FVLPSRQLELLHITEKR
QAY---------CVRT-SSFDIPT----------------QTFHVQRKCWSRP-ESMD--
-------EYPTE--QKSNGS--------SVNGHRPSVSFNPN------TPLHSDNISQLT
THSKSQDFAD------------WINPH-QESLLKEEQIYE--------------------
-----------------------------------------------GNKLKSVSLR---
--------------VYPQY---HTGLSKE-ISVKLHVTGSTSAREIIKLVIKETNEA--A
M---KMNGDK-------------DAQF------------YRDDQ------LDHFGLVLS-
MDNT-EKW----LQD---DFLP----------------LSLQN--PW-TK-GR--LYVRI
KE------------YSPLL------LQHG---KATTV-------
>Carcharodon-a XP_041062845.1 ankyrin repeat and fibronectin type-III domain-containing protein 1-like [Carcharodon carcharias] ancestral
------------------------------------------------------------
------------------------------------------------------------
------------------------------------------------------------
------------------------------------------------------------
------------------------------------------------------------
------------------------------------------------------------
------------------------------------------------------------
------------------------------------------------------------
------------------------------------------------------------
------------------------------------------------------------
------------------------------------------------M-----------
-PPPSE---PGIN-----------------------------------------------
--------------------RI--------------------------------------
----------------------P---------------------------------QQTA
PNFHS---N-EAVFE---AVEQQDLDAVQMLLNLYSTE-ELDLNTPNS------------
------------------EG--------LMPLDIAIMTNNVPMAKMLLQAGAKESPH---
---F--VS-LESRALH----LTTLVRE-SEQRV----------SELT-------------
-----------------------TQVLNE-------------------------TP--NT
-N-CTDKEK---------QLKA-WE----WHYRLFKRMKAGFEHARAPEAPTHVQLSVAS
STSLQV------TFHE-----PLS-----------VNSAVVTKYKVEWSTSH-----NFS
SITG--EASLDD---MKT---LL------YTMIGLVTGLPYYIRVSAYNMKGWGPPQVST
PACATPSYWREYDG------K--EV-KR-GGQ-TEALDQLLNQIKNNH----QHCLC---
--HEN---------SKIHLQ-GRKHS---VSKS--LKH----LFQPTSKFVKS--LK-R-
-GLYLTA---IFY-KDDD--IIVTHEEQ-IPVVEMDDSYSSS-LMQD----FLWFT----
-KVSCMWEDSRWLSQCMCPSLSSCSS-VLQARHKMLVAVVQFQALLGTQDLGHVYFEPIK
DK-HGNVLIVTLRELSSYQSL----E-NV--RWTPL------------------------
--SKF--QTQRK-----SLSSPE----------------D---------------PTAL-
---DMLLSTLHEKLA----------YHRRSNQ----------------------------
-------------ALSPGLYLGYLK--LCSSVDQIRVLVPQKLPNILCHIKIRS-NHNVS
RVEWEWLQ---------------NLS--------NL---------GESTL-TD--PC---
-------------------------EGC-----------S----------QKF-F-Q-QE
--------L--RVAISELM-NQIGIPLQQ--AKE--------------------------
-------------FRLYSQEVLEFADNLSFLLLLPPSDDVCTA--P-------GQN-K--
-P-NPCS---GF-LALPLQIFEL--VHFFT---------YDKAFISQYCQ-------VSA
LLELDLLLSQQALREAFSDSEVVAAKQRHQQVQDFTQQMEEIWRERRWIMDVL-QYA--R
YK----------Q---PP-GGIPLTWLMD----FTTD-----I-KKDNLQS-I-SSN---
---------------LDY-L-PS--PTPSPE--TSRK--------------HP------T
GKSD-------------------------SHG---------------------ISD--EE
GSS----EVFLATD-SDYD--------------SSRAQ---SPKEVDLIC----------
--------SS----A--------T-------------------------DC-SRRPSHSL
CDSAPD-VLQAH--ELKS-----------------------QLVTSS-------------
------REDARHTA------LYDSD------------------FVLPSRQLELLHITEKR
QAY---------CVRT-SSLDIPT----------------QSFHIQRKCWSRP-ESMD--
-------ECPTE--QKSSGS--------SANRHRP---CVPV---NTDTPLHSEDTSRLT
SHSESQDSTE------------WINPH-QESLEKEEQPYE--------------------
-----------------------------------------------GKKLNSVSLR---
--------------VYPQY---HTGLSKE-ICVKLHVTGNTSAQEIVKLVIRETNET--A
M---KMSGDK-------------DAQF------------YRDDQ------LHHFGLVLS-
MDNT-EKW----LQD---DFLP----------------LSLQN--PW-TK-GK--LCVRI
KE------------YSPLL------VQYG---KATTV-------
>Scyliorhinus-a XP_038675947.1 ankyrin repeat and fibronectin type-III domain-containing protein 1-like isoform X1 [Scyliorhinus canicula] ancestral
------------------------------------------------------------
--------------------------MGGLNTRGHMHGKITKGSSLHIVL----------
---------------------KYWTSPSSLIMDLLK------------------------
-----------------------------------GSLDRKLQRPL--------------
--------------------LAKSRTLPSIPQSPTVTR--A---HKEFLPDNDDGRSESK
LLLTTETQKGCR--VPS---FEDAWRREDDGD----------EVPEETNAQWNSGD-EV-
----------NESPFTYFR--------------------SRSC-----------YMRKSL
SVDEHL-------GWLEYSQDPSENKMEKVKVNLRRKFSLGSADKKESLQKR-LES----
-----------------------------SKLKLTQRF------CHKERFNQ----HECA
-VNEQPLP---------RPRPRSLSLDW--------------------------------
-------------------SSSPKMTQ-QMR---DLQLTHGK------K--------L--
-VTPSS---PNAA-------------------KRLY-----------RNL----------
------SGKF----------KV----NY-TSFD--ETNLM-------------------G
R-N-E-----------------K-------------------NKQR----------KSCV
-NFHS---N-EAVFE---AVEQQDLDAVQMLLNLYSTE-ELDLNTPNS------------
------------------EG--------LMPLDIAIMTNNVPMAKMLLQAGAKESPH---
---F--VS-LESRALH----LSTLVRE-SEQRV----------SELT-------------
-----------------------TQVLNE-------------------------TP--NT
-N-CTDKEK---------QLKT-WE----WHYRLFKRMKAGFEHARAPEAPTHVQLSVAS
STSLQV------TFHE-----PLS-----------VNSAVVTKYKVEWSTSH-----NFS
SITG--EASLED---MKT---LL------YTMTGLVTGLPYYIRVSAYNMKGWGPPQVST
PTCATPSNWREYDG------K--EL-KR-GGQ-AEALDQLLNQIKNNH----QHCLC---
--HEN---------SKIHLQ-GRKHS---MSKS--LKH----LFQPTSKFVKS--LK-R-
-GLYLTA---IFY-KDDD--IIVTHEEQ-IPVVEMDDSYSSS-LMQD----FLWFS----
-KVSCMWEDSRWLGQYMCPSLASCSS-VLQARHKMLLAVAQLQGLLGTQDLGHVYFEPIK
DK-HGNVLIVTLRELNSYQSL----E-NV--RWIPL------------------------
--SKF--QTQRK-----SLSSPE----------------D---------------PTAL-
---DMLLSTLHEKLA----------YHRRSNQ----------------------------
-------------ALSPGLYLGYLK--LCSSVDQIRVLVPQKLPNILCHIKIRS-NHNVS
RDEWEWLL---------------NLS--------DL---------DEATL-TD--RC---
-------------------------EGC-----------S----------QKF-F-Q-QE
--------L--RIAISELM-NQIGIPLQQ--AKE--------------------------
-------------FRLYSQEVLEFANNLSFLLLLPPSDDVCTA--P-------GQN----
-KLNPCS---EF-LTLPLQIFEL--VHFFT---------YDKAFINQYCQ-------VSA
LLELDLLLSQQALREAFSDSEVVAAKQRHQQVQDFIQQMEEIWREMRWIMDVL-QYA--R
YK----------Q---PP-GGIPLTWLMD----FTTD-----I-KKDNLQS-I-SSN---
---------------LDF-L-PS--PTPSPE--TSRK-----------------------
HPPD-------------------------SHG---------------------ISD--EE
GSS----EVFLATD-SDYD--------------SSRAQ---SPKEVDLIC----------
--------SS---AP----------------------------------DC-NRRPSHNL
RDNAPD-VLQAH--ELKS-----------------------QLVTSS-------------
------HEDTRHTA------LYDSD------------------FVLPSRQLELLHITEKR
QAY---------CVRT-SSLDIPT----------------QSFHIQRKCWSRP-ESMD--
-------EYPPE--QKSSGS------SVNRHRPCLPFNMDTPLHSEDTSRQLSHSESQ--
------DSTE------------WIKLH-QESLEKEDQPY---------------------
----------------------------------------------EGKKLNPMSLR---
--------------VYPQY---HTGLSKE-ISVKLHVTGSTSAQEIVKLVIRETNET--A
M---KMSGDK-------------DAQF------------YRDDQ------LHHFGLVLS-
MDNT-EKW----LQD---DFLP----------------LSLQN--PW----TKGILCVRI
KE------------YSPLL------VQYG---KATAV-------
>Latimeria-a XP_014346428.1 PREDICTED: ankyrin repeat and fibronectin type-III domain-containing protein 1-like [Latimeria chalumnae]
------------------------------------------------------------
------------------------------------------------------------
------------------------------------------------------------
------------------------------------------------------------
------------------------------------------------------------
------------------------------------------------------------
------------------------------------------------------------
-------------------------------------------------MIR-SES----
-----------------------------GISKFTQRL------SLKDKHIK----SKNA
---VNEQP---------AFRQRSLSFDW--------------------------------
-------------------SSSPKMTQ-QMR---DLQLAHGK------K--------L--
-TSPSS---PSAA-------------------KRLY-----------RNL----------
------SGKF----------RV----NY-TSFD--EGSLT-------------------A
R-S-E-----------------K-------------------EKLR----------KSCL
-NFHS---N-DALFE---AVEHQDLDLVQMLLNQYSPE-ELDLNTPNS------------
------------------EG--------LMPLDIAIMTNNVPMARMLLQAGAKESPH---
---F--VS-LESRALH----LSTLVRE-AEQRV----------NELT-------------
-----------------------AQVVNE-------------------------AP--NV
-D-CSEKEK---------QLKA-WE----WRYRLFKRMKAGFEHARAPEPPTHVQLSVTS
STSLHV------SFQE-----PLS-----------VNSAVVTKYKVEWSSSP-----DFT
PVLG--EITIDK---LKS---LQ------CTIAGLLNGTPYYIQVLAYNMKGWSPPQPSI
PACAIPSNWREYED------K--AI-RR-RRQ-TEALELLLRQIKNTH----LHCVC---
--HET---------CKYQPQ-NRKHS---VSKS--LKH----LFQPTSKFVKV--LK-R-
-GLYLAS---VFY-KDDT--VLVTHEEQ-VPVVEIDDSYSSS-VMQD----LLWFT----
-KVSCMWEDSRWLRQCVTASQSSCSC-VLQARHKILLAISQMQGLLGIIDLGQVYFEPIK
DK-HGNVLMMTLKEADASQTL----E-NA--RWTPL------------------------
--SKL--QTHRK-----SISSPE----------------E---------------PTAL-
---DVLLITLHEKMA----------YHKRSSQ----------------------------
-------------ALPSGLYLGFLK--LCSSVDQIRVLVPQKLPNILCHSKIRN-NHNVS
RDEWEWIQ---------------NLS--------CL---------EDSIM-TE--ED---
-------------------------PGS-----------S----------QNL-L-L-QE
--------L--KRAIKELM-KLINIPFHQ--AKD--------------------------
-------------FRLYNQEVLEFGDQVSFILLLPPSDDVCTA--P-------GQN-N--
-PYNPRT---GF-LTLPLQIFEL--VHFFT---------YDREFISQYCQ-------VSA
LLELEALLSQQTLREAFSDSEIVAAKQRHQQVQDNIQQMEEIWREVRWIMDAL-QYA--R
YK----------Q---PP-GGIPLSWLID----FSRD-----G-FNEKVTS-S-LSN---
---------------LEF-L-PS--PTPSPE--SRRK-----------------------
HNSD-------------------------SHG---------------------ISD--EE
GSS----EVFFATD-SDYD--------------SSRAQ---SPKELDLIC----------
--------PS----G--------L-------------------------EC-SRRASHSL
RDSAPD-VLQAY--DFRS-----------------------PPHEDS-------------
----------RQPE------LYDSD------------------FVLPSRQIELLRITEKR
QAY---------CVRT-SSLDFPK----------------QPFQIPRKCWSRP-GST---
-------DSYLP--ETMLHG--------QDSLSRLRPCSSFS---PDHALPHSSSRLEGK
A-----ESED------------WTCSF-KEPLEQESHQN---------------------
----------------------------------------------GGKKFSSVILR---
--------------VYPQY---QTGLSKE-TSVKLCVTSKTTAREMVKLVVREISEL--N
R---NIVEGS-------------EVFP------------YGEDQ------LDHFGLVFV-
VDGN-EKW----LPD---DFQP----------------LSLQN--PW-TK-GR--LCVRI
KE------------FSPLL------LQYG---LATTV-------
>Xenopus-a XP_017953075.1 ankyrin repeat and fibronectin type-III domain-containing protein 1 isoform X1 [Xenopus tropicalis] ancestral
------------------------------------------------------------
-------------------------MSSFGKLTEYFSLRKSREDIR--------------
---------------------PGRSTGRRSGSYCCT------------------------
-------------------------------ITQSRSLDRKLQRPV--------------
--------------------LGKSLTLPSIPQSPVLTR----------VPQHQDSVPRLP
AAGSSDSMVICK--LPP---AVDSWRSGDSLM-------------NAGPLAPRLMSSPE-
----------EPRLQQPF------------------------------------HMRKSF
SVDNHL-------SSCHYPLHPPDPQGLRVKNKLRRQFSLGSADRKEFQTPRSIG-----
-----------------------------SFSKFTNRL------SLKEKSER----RNDA
ELAPQEQP---------LFRQRSLSIEW--------------------------------
-------------------SSSPKMTQ-QMR---DLQLSQTK--K---P-----------
-SGPSS---PNAA-------------------KRLY-----------RNL----------
------SGKF----------RV----NY-MSFD--EGSLT-------------------A
R-N-E-----------------K-------------------ERLR----------KPCL
--FQG---N-AALFE---AVEMQDLDRVQELLKQFSVE-ELDLNTPNS------------
------------------EG--------LLPLDIAIMTNNAPIAKTLLQAGAKESPH---
---F--MS-LESRSLH----LSTLVRE-AEQRV----------NDLT-------------
-----------------------AQVVNE-------------------------AP--NA
-D-CSEKEK---------QLKS-WE----WRYRLYKRMKAGFEHARVPDPPTNVRLAVTS
STTLQV------TFQE-----PLS-----------VNSAVVTKYKVEWSLSS-----SFS
PNVG--EVVIEK---LRN---LH------FNIRGLTSGTQYYVQVSAYNMKGWGPPQPSL
PAFAIPSNWREYDG------R--AP-RR-RGQ-TEALDLLLSQVKTYH----QHCVC---
--HEP---------FKNQPQ-SRKHS---VSKS--LKH----LFHPSSKFLKG--LK-R-
-GLYLAS---IFY-KDDN--ILVTHEDQ-IPVVEIDDSYSCL-LMQD----FLWFT----
-KVSCMWDDILWLRQCVTVSQSSCSC-VLQTRFKMLLAVSQMQGLLGFQDLGQVFFEPIK
DK-QGNILIVTLKEVKLSQTL----E-NV--RWMPV------------------------
--FKL--QTHRK-----SVSSPD----------------E---------------PSAL-
---DVLLMTLHEKME----------YHRRSSQ----------------------------
-------------ALAPGLYLGYLK--LSSAVDQIRVLVPERLPNILCHVKIRS-NSNVS
REEWEWLQ---------------TLA--------SG---------EDSIANEQ--DT---
-------------------------ESC----------------------QNL-L-L-EE
--------L--RTAVKELM-NQVNIPHHE--AKD--------------------------
-------------FRLYSQEVLEFGGQVSFLLLLPPSDDVCTA--P-------GQN-N--
-PYTPYS---GF-LTLPLQIFEL--VHFFT---------YDRDFISQYCQ-------ASA
LLELESLLSQQSLREAFSDSELTTAKQRHQQIQDYIQQMEEIWREMRWMMDAL-QHA--R
YK----------Q---PS-CTVPLTCFLD----GAGD-----GFLKEKPPS-T-SSH---
---------------LDY-F-PS--PTPSPE--NSRK-----------------------
LNSDLLPAPYSDNLLLDVKFANQSSPLLDSHG---------------------VSD--EE
GSS----EVFLATD-SDYD--------------SSRAQ---SPKELDLVY----------
--------SS---GQ----------------------------------EC-GRRNLRSF
RDGTPD-VLQTH--DSKV-------------------------LPQE-------------
--------DERPQQ------LYDSD------------------FVLPSRQIELLRITEKR
QAY---------CVRT-SSLDFPK----------------HPYKASRK--SCP-GSVD--
-------SSPTE--TK-AAG--------YHSVRGLRTSTSFS---PDHELRCDSSQRIYR
T-----HSVE------------WTHDF-QEPLEPKLITG---------------------
----------------------------------------------QGKKNNSVTIR---
--------------IFPQY---ETGLSKE-MSVKLHITSKTPAQEVVKLVVLQMNEI--S
R---SMQGNT-------------EAYC------------YAEDQ------LDHFALVFT-
SENNKEQW----LAD---DFLP----------------FSLHN--SW--NKGH--FSVRI
RD------------TSPLL------FQYG---PAT---------
>Nanorana-a XP_018428997.1 PREDICTED: ankyrin repeat and fibronectin type-III domain-containing protein 1-like [Nanorana parkeri]
------------------------------------------------------------
------------------------------------------------------------
------------------------------------------------------------
------------------------------------------------------------
------------------------------------------------------------
------------------------------------------------------------
------------------------------------------------------------
------------------------------------------------------------
------------------------------------------------------------
------------------------------------------------------------
------------------------MTQ-QMK---DLQLGPAK------K--------P--
-SGPSS---PNAA-------------------KRLY-----------RNL----------
------SGKF----------RV----NY-TSFD--ESSLA-------------------A
R-N-E-----------------K-------------------ERLR----------KSCL
--FQG---N-SALFE---AVEMQDLDRVQELLKQYSVE-ELDLNTPNS------------
------------------EG--------LLPLDIAIMTNNAPIAKTLLQAGAKESPH---
---F--MS-LESRSLH----LSTLVRE-AEQRV----------NDLT-------------
-----------------------AQVVNE-------------------------AP--NA
-D-CSEKEK---------QLKS-WE----WRYRLYKRMKAGFEHARVPDPPTNVRLAVTS
STTLQV------TFQE-----PLS-----------VNSAVVTKYKVEWSLSS-----SFS
PNVG--EVAIEK---LRN---LQ------FNIRGLVSGTRYYVQVSAYNMKGWGPSQPSL
PAFAIPSNWREYDG------R--AP-RR-RGQ-AEALDLLLSQVKTGH----QQCVC---
--HEP---------FKNQPQ-SRKHS---VSKS--LKH----LFHPSSKFLKS--LK-R-
-GLCLAS---IFY-KDDN--VLVTHEDQ-IPVVEIDDSYSCL-LMQD----FLWFT----
-KVSCMWDDILWLRQCVTVSQSSCSC-ILQTRFKMLLAVSQMQGLLGFQDLGQVFFEPIK
DK-QGNILIVTLKEVKLSQTL----E-NV--RWMPV------------------------
--FKL--QTHRK-----SVSSPD----------------E---------------PSAL-
---DALLMTLHEKLA----------YHRRSSQ----------------------------
-------------ALPPGLYLGYLK--LCSAVDQIRVLVPERLPNILCNVKIRA-NSNVS
REEWEWLQ---------------TLV--------SV---------DEPIA-SE--HD---
-------------------------SES-----------C----------QNL-L-L-QE
--------L--RKAVKDLM-GQLNIPLEE--AKD--------------------------
-------------FRLYSQEVLEFGGQVSFLLLMPPSDDVCTA--P-------GQN-N--
-PYTPYS---GF-LTLPLQIFEL--VHFFT---------YDREFISQYCQ-------LSA
MLELESLLSQQSLREAFSDVELTTAKQRHQQVQDFIQQMEEIWREMRWMMDAL-QHA--R
YK----------Q---PS-CAVPLTWFLS----VTGD-----ILLKEKPQS-N-SSH---
---------------LDY-F-PS--PTPSPE--TNRK-----------------------
LNNDLLTGPYSDNELLDVKFANQSSPFLDLHG---------------------ISD--EE
GSS----EVFLATD-SDYD--------------SSRAQ---SPKELDLVY----------
--------PS---GQ----------------------------------EC-SRRTIRSF
RDGTPD-VLQTH--EPKV------------------------MTQED-------------
---------DRPQQ------LYDSD------------------FVLPSRQIELLRITEKR
QAY---------CVRT-SSLDFPK----------------QPYKASRK--SCP-GSVD--
-------SSPTE--SK-PTG--------YRSIRGLRTSTSFS---PDHDQPCESSRRIHR
T-----HSVE------------WTHDF-QEPLEPRTVAG---------------------
----------------------------------------------QGKKNNSVTLR---
--------------IYPQY---DTGLPKE-MSVKLHITSKTQAQEVVKLVVLQMNEI--S
R---SMLGGT-------------EGYC------------YAEDQ------LDHFALVFT-
SEKNKEQW----LAD---DYLP----------------FSLQN--VR--NEGH--FSVRI
RE------------TSPLH------FQYG---PATTV-------
>Rana-a XP_040212544.1 ankyrin repeat and fibronectin type-III domain-containing protein 1-like isoform X1 [Rana temporaria]
------------------------------------------------------------
-------------------------MSSFGKLTEYFSLRKSRED----IR----------
---------------------PGRSTGRRSGSYCCT---------------------VTQ
S----------------------------------RSLDRKLQRPV--------------
--------------------LGKSLTLPSIPQSPVLTR--VPQLQEGLPR------LPST
CSTSTDTLTSCK--LPP---AVDSWRSGERQL----------STS---TFPTRIFS-SP-
----------EETRPGH----------------------QQAF-----------HIRKSI
SVDNHL-------SSCHYPLQPPDPQGQRVKSKLRRQFSLGSADRKEFQTPR-SLG----
-----------------------------GLSKFTHRL------SLKEKSEK----RNDA
ELAPLEQP---------VFRQRSLSIEW--------------------------------
-------------------SSSPKMTQ-QVK---DLQLAQTK------K--------P--
-SGPSS---PNAA-------------------KRLY-----------RNL----------
------SGKF----------RV----NY-TSFD--EGSLA-------------------A
R-N-E-----------------K-------------------ERLR----------KSCL
--FQG---N-SALFE---AVEMQDLDRVQELLKQYSVE-ELDLNTPNS------------
------------------EG--------LLPLDIAIMTNNAPIAKTLLQAGAKESPH---
---F--MS-LESRSFH----LSTLVRE-AEQRV----------NDLT-------------
-----------------------AQVVNE-------------------------AP--NA
-D-CSEKEK---------QLKS-WE----WRYRLYKRMKAGFEHARVPDPPTNVRLAVTS
STTLQV------TFQE-----PLS-----------VNSAVVTKYKVEWSLSS-----SFC
PNVG--EVVIEK---LRN---LQ------FNIRGLVSGTRYYVQVSAYNMKGWGLPQSSL
PAFAIPSNWREYDG------R--AP-RR-RGQ-AEALDLLLSQVKTGH----QHCVC---
--HEP---------FKNQPQ-SRKHS---VSKS--LKH----LFHPSSKFLKS--LK-R-
-GLYLAS---IFY-KDDN--VLVTHEDQ-IPVVEIDDSYSCL-LMQD----FLWFT----
-KVSCMWDDILWLRQCVTVSQSSCSC-ILQTRFKMLLAVSQMQGLLGFQDLGQVYFEPIK
DR-QGNIVIVTLKEVKLSQTL----E-NV--RWMSV------------------------
--FKL--QTHRK-----SVSSPE----------------E---------------PSAL-
---DVLLMTLHEKLA----------YHRRSSQ----------------------------
-------------ALPAGLYLGYLK--LCSAVDQIRVLVPERLPNILCNVKIRA-NSNVS
REEWEWLQ---------------TLA--------IV---------DEPIT-SE--QD---
-------------------------SES-----------C----------HNL-L-L-QE
--------L--RKAVKDIM-GQINIPLEE--AKD--------------------------
-------------FRLYSQEVLEYGGQVSFLLLLPPSDDVCTA--P-------GQN-S--
-PYTPYS---GF-LTLPLQIFEL--VHFFT---------YDRDFISQYCQ-------LSA
MLELESLLSQQSLREAFSDSELTTAKQRHQQVQDFIQQMEEIWREMRWMMDAL-QHA--R
YK----------Q---PS-CAVPLTWFLS----VTGD-----IILKEKPQS-N-SSH---
---------------LDY-F-PS--PTPSPE--SNRK--------------HNTDLLAAQ
YS-D--------NELLDVKFANQSSPLLDSHG---------------------ISD--EE
GSS----EVFLATD-SDYD--------------SSRAQ---SPKELDLVY----------
--------PS----G--------Q-------------------------EC-SRRNIRSF
RDGTPD-VLQTH--EPKV-----------------------MTQEDD-------------
-----------RPQ-----QLYDSD------------------FVLPSRQIELLRITEKR
QAY---------CVRT-SSLDFPK----------------QPYKATRK--SCP-GSVD--
-------SSPTE--SK-PTG--------YRSIRGLRTSTSFS---P-DHDQPCESSRRIH
----RTQSVE------------WIHDF-QEPLEPRTVAGQ--------------------
-----------------------------------------------GKKNNSITLR---
--------------IYPQY---DTGLSKE-MSVKLHITSKTQAQEVVKLVVLQMNEI--S
R---SMLGST-------------EGYC------------YAEDQ------LDHFALVFI-
SENNKEQW----LAD---EFLP----------------FSLQN--VW-NK-GH--FSVRI
RE------------TSPLH------FQYG---PATTV-------
>Geotrypetes-a XP_033819376.1 ankyrin repeat and fibronectin type-III domain-containing protein 1-like isoform X1 [Geotrypetes seraphini]
------------------------------------------------------------
-------------MSSETTSGNIETWPSRTVDYNVLMQENLMMVSVEPMA----------
---------------------LDPDPEESGNMNFIK------------------------
-----------------------------------ESLDRKLQRPA--------------
--------------------LGKSRTLPSIPQSPILTR--VPHLETKMHQEDVPGQQ-RR
HLISSNSLIGCT--VPS---AGSAWQLEDDNM----------EPPTETAFSPPACT-AV-
----------DEAPFGYFR--------------------TRSF-----------YMRKSA
SVDNHL-------SSFNYSTHPSDTKTEKVKTKLRRQFSLGSADKKDLQQTK-SQS----
-----------------------------GLSKFTQRL------SVKEKQEK----KSKA
ENVSPEQP---------AFRQRSMSIEW--------------------------------
-------------------SSSPKMTQ-QMK---DLQLAQAK------K--------P--
-PGPSS---PNAA-------------------KRLY-----------RNL----------
------SGKF----------RV----NY-TSFD--EGNLA-------------------P
R-S-E-----------------K-------------------EKLR----------KSCL
--FQG---N-AALFE---AVEMQDLDRVQDLLKQYSVE-ELDLNTPNS------------
------------------EG--------LLPLDIAIMTNNAPIARTLLQAGAKESPH---
---F--MS-LESRSLH----LSTLVRE-AEQRV----------NDLT-------------
-----------------------AQVVNE-------------------------AL--NA
-D-CSEKEK---------QLKA-WE----WRYRLYKRMKAGFEHARVPDAPTNVYLSVAS
SSSVQV------MFQE-----PLS-----------VNSAVVTKYKVEWSCSP-----MFS
PNVG--QVVIEK---LRN---LQ------FTIRGLVSGTAYYVRVSAYNMKGWGPPQVSV
PTFAIPSNWREYDG------R--AP-RR-RGQ-AEALDHLLNQVKTVH----QHCVC---
--HEL---------FKNQPQ-SRKHS---VSKS--LKH----LFHPSSKFLKG--LK-R-
-GMYLTS---IFY-KDDN--ILVTNEDQ-IPVVEIDDSYSCL-LMQD----FLWFT----
-KVSCMWEDTLWLRQCVTVSQSSCSC-ILQTRLKMLLASSQMQGLLGVQDLGQVYFEPIK
DK-QGNILVVTLKEAKLSQTL----E-NV--RWVPL------------------------
--SRL--QTHRK-----SVSSPE----------------E---------------PNAL-
---DVLLMTLQEKLS----------YHRRSNQ----------------------------
-------------ALPPGLYLGYLK--LCSAVDQIRVLVPEKLPNILCHVRIRG-NSNIS
REEWEWLQ---------------NLA--------NT---------EDPIL-AE-QHS---
-------------------------RSC----------------------QNL-L-L-QE
--------L--RGAVKELM-NLINIPLQE--AKD--------------------------
-------------FRVYSQEVLDFGGQVSFLLLLPPSDDVCTA--P-------GQN-N--
-PYTPCS---GF-LMLPLQIFEL--VHFFT---------YDREFISQYCQ-------VSA
LLELESLLSQQSLREAFSDSELTAAKQRHQQIQDHIQQMEEIWREMRWMMDAL-QYA--R
YK----------Q---PS-CGVPLIWFLD----DSSE-----PLVNEKPQS-T-SSH---
---------------MDY-L-PS--PTPSPE--ASRK-----------------------
HNSD-------------------------SHG---------------------LSD--EE
GSS----EVFLATD-SDYD--------------SSRAQ---SPKELDLVY----------
--------FS----G--------Q-------------------------EC-GRRSIRSL
RDVTPD-VLQSH--EPKR-------------------------LPPE-------------
---------DQRQS-----ELYDSD------------------FVLPSRQIELLRITEKR
QAY---------CVRT-SSLDFPK----------------KSFLVSRK--SCP-GSVD--
-------SSPTD--TKMTTH---------RRSVGLRTSSSFS---TDHIQPDDSPESVFR
A-----HSVE------------WIQAF-QEPVETGHLN----------------------
----------------------------------------------QGKKRGAVTLR---
--------------VFPQY---ETGISKE-TSVKLHVTSKTSAHEVVKLVVTEMNNI--S
R---TMLGNA-------------EAYC------------YGEDQ------LDHFGLVFV-
LDNNKEQW----LAG---DFLP----------------FSLQA--SW-TK-GR--FCVRI
RE------------TSPLL------FQYG---PATTV-------
>Rhinatrema-a XP_029432382.1 ankyrin repeat and fibronectin type-III domain-containing protein 1-like isoform X1 [Rhinatrema bivittatum] ancestral
------------------------------------------------------------
-------------MSYEAASGNVETWSSWAVACDVAMHESLVMVSVE--S----------
---------------------VDLDPEERGNMNIIK------------------------
-----------------------------------ESLDRKLQRPA--------------
--------------------LGKSRTLPSIPQSPILSR--VPHLEAKLQREDVPGQQ-WQ
HPASSKPLKGCT--VPS---AGEAWRLEDDSM----------EPPMEAAFSPQLRT-AV-
----------DEAPFGYFR--------------------TRSF-----------YMRKSA
SVDNHL-------SSLNYSMHPSDTKAEKVKTKLRRQFSLGSADKKDLQQTK-SQS----
-----------------------------GLSKFTHRL------SVKEKQEK----KSKA
EHVSLEQP---------PFRQRSVSIEW--------------------------------
-------------------SSSPKMTQ-QMR---DLQLAQTK------K--------P--
-TGPSS---PNAA-------------------KRLY-----------RNL----------
------SGKF----------RV----NY-TSFD--EGSLA-------------------A
R-S-E-----------------K-------------------EKLR----------KSCL
--FQG---N-AALFE---AVEMQDLDRVQDLLKQYSAE-ELDLNTPNS------------
------------------EG--------LLPLDIAIMTNNAPIARTLLQAGAKESPH---
---F--MS-LESRSLH----LSTLVRE-AEQRV----------SDLT-------------
-----------------------AQVVNE-------------------------AL--NA
-D-CSDKEK---------QLKA-WE----WRYRLYKRMKAGFEHARVPDAPTNVHLSVAS
SSSLQV------IFQE-----PLS-----------VNSAVVTKYKVEWSCSP-----MFS
PNVG--QVVIEK---VKN---LH------FTIRGLVSGTAYYVRVSAYNMKGWGPPQVSV
PAFAIPSNWREYDG------R--AP-RR-RGQ-AEALDHLLSQVKTVH----QHCVC---
--HEP---------FKNQPQ-SRKHS---VSKS--LKH----LFHPGSKFLKG--LK-R-
-GMYLTS---IFY-KDDN--ILVTNEDQ-IPVVEIDDSYSCL-LMQD----FLWFT----
-KVSYMWEDTLWLRQCVTVSQSSCSC-ILQTRFKMLLASSQMQGLLGVQDLGQVYFEPIK
DK-QGNILVVTLKEVKLSQTL----E-NV--RWIPL------------------------
--SRL--QTNRK-----SVSSPE----------------E---------------PSAL-
---DVLLMTLQEKLS----------YHRRSSQ----------------------------
-------------ALPPGLYLGYLK--LCSAVDQIRVLVPERLPNILCHVRIRA-NFNIS
REEWEWLQ---------------NLA--------ST---------EDPIL-AE-QHS---
-------------------------GSC----------------------QNL-L-L-QD
--------L--RGAVKELM-NLVNIPLQE--AKD--------------------------
-------------FRVYSQEVLDFGGQVSFLLLLPPSDDVCTA--P-------GQN-N--
-PYTPCS---GF-LMLPLQIFEL--VHFFT---------YDREFISQYCQ-------VSA
LLELESLLSQQSLREAFSDSELTTAKQRHQQVQDYIQQMEEIWREMRWMMDAL-QHA--R
YK----------Q---PA-CGVPLIWFLD----DPSD-----TLMKEKPQS-T-SSH---
---------------LDY-L-PS--PTPSPE--TSRK--------------HNSGSADSC
REQGPEWLPLSIPHSAY------------SHG---------------------LSD--EE
GSS----EVFLATD-SDYD--------------SSRAQ---SPKELDLVY----------
--------FS---GQ----------------------------------EC-GRRNIRSL
RDVTPD-VLQTH--EPKR-------------------------LPQE-------------
--------DHRQSE------LYDSD------------------FVLPSRQIELLRITEKR
QAY---------CVRT-SSLDFPK----------------KSFLVSRK--SCP-GSVD--
-------SSPTD--TKITTH---------CNSIGLRTSSSFS---PDHTQPDDSPESVFR
A-----HSVE------------WTHTF-QEPLETGHLN----------------------
----------------------------------------------QGKKLGSVTLR---
--------------VFPQY---ETGISKE-TSVKLHVTSKTSAQEVVKLVVTEMNDV--S
R---TILGNT-------------EAYC------------YGEDQ------LDHFGLVFV-
LDNSNEQW----LPD---DFLP----------------LSLQA--SW--TTGQ--FCVRI
RE------------TSPLL------FQFG---PATTV-------
>Corvus-a XP_017601171.1 PREDICTED: ankyrin repeat and fibronectin type-III domain-containing protein 1 [Corvus brachyrhynchos]
------------------------------------------------------------
-------------------------MASFGKLTEYFSLRKSRPE-----L----------
---------------------RSRRWGRRSGSCCCS---------------------VTE
C----------------------------------RSLDRKLQRPL--------------
--------------------LGKSRTLPSIPQSPVLSR--LPLLEPAAYRDEMPEQKPYK
KHSAPEHQKGCT--VPS---AGEAWRLEDDCS----------EPPRA----PQLGT-AV-
----------QDAPFSYFR--------------------TRSF-----------YMRKSL
SVDNHL-------GSLSYAVHPAESKAERVRTKLRRQFSLGSADKKDFCQPK-SES----
-----------------------------SLARFAHRL------SVKQKQEK----RRKA
EHGSAELS---------AFRPRSLSIEW--------------------------------
-------------------SSSPKMTQ-QMR---DLQLAQAR------K--------P--
-PGPSS---PNAA-------------------KRLY-----------RNL----------
------SGKF----------RV----NY-TSFD--EGSLV-------------------G
R-G-E-----------------K-------------------EKLR----------KSYL
--FQS---N-AALFE---AVELQDLDRVQELLKHYSPE-ELDLNTPNS------------
------------------EG--------LLPLDIAIMTNNAPIARALLQAGAKESPH---
---F--VS-LESRSLH----LSTLVRE-AEQRV----------NELM-------------
-----------------------AQVVNE-------------------------AP--NA
-D-CSEKEK---------QLKA-WE----WRFRLYKRMKAGFEHARVPDAPSSVHLSVAS
SSSLQV------TFWE-----PLS-----------VNSAVVTKYKVEWSCSP-----TFS
PLLG--EAVIDK---LKD---LH------FTIQGLVSGTACHVRVSAYNMKGWGPPQAST
PPFAIPSNWREYDG------R--AP-RR-RGQ-AEALDHLLGQVKTVH----QHCIC---
--HEP---------CKNQPQ-SRKHS---VSKS--LKH----LFHPGSKFLKT--LK-R-
-GLYLTA---IFY-KDDN--ILVTHEDQ-IPVVEIDDTYSCL-LMQD----FLWFT----
-KVSCMWDEILWLLQCVTVSQSSCSC-ILQTRFKMLLAISQMQGLLGIQDLGQVFFEPIK
DK-QGNILIVTLKEVKTNQTF----E-SV--RWVPI------------------------
--CKL--QTSRK-----SVSSPE----------------E---------------PTAL-
---DTLLISVQDKLA----------YHQRSSH----------------------------
-------------ALTPGLYLGYLK--LCSAVDQIRVLVPERLPNILCHVKIRS-NPNIS
REEWEWLQ---------------KMA--------SV---------EEPVP-TE--LE---
-------------------------ADT-----------S----------QSP-L-F-QE
--------L--QVAIKKLM-TLVNIPLQE--AKD--------------------------
-------------FRLYSQEVLDFGEKVSFLLLLPPSDDVCTA--P-------GQN-N--
-PYTPRS---GF-LTLPLQIFEL--VHFFT---------YDREFITQYCQ-------VSA
LLELESLLSQQSLREAFSDAELSTAKQRHQQVQDYIQQMEEIWREMRWIMDAL-QHA--R
YK----------Q---PS-CGVSLSGFLS----EAGG-----P-MKEKTRS-S-SSH---
---------------LDY-L-PS--PVPSPE--TSRK-----------------------
-----------------------------------------------------LNS----
---------------------------------GKDAA---GP-----------------
----------------------------------------------------GSRPERRQ
GGQGSE------------------------------------------------------
------------------------------------------------------------
----------------------------------------PVCRT---------------
------------------------------------------------------------
------RSDE------------WTQNLPEQQPEQPGGLGD--------------------
----------------------------------------------QGKKLGSVTLR---
--------------VCPQY---ETGLSKE-TSVKLHITGQTPAREVVKLVVLEMNSI--S
R---DVLGGS-------------AAVC------------YGEEQ------LEHFGLVFA-
ADES-ERW----LPD---DFLP----------------LSLHT--SQ-PE-GR--FYVRI
KE------------TSPLL------LQYG---PATTV-------
>Taeniopygi-a XP_030140283.1 ankyrin repeat and fibronectin type-III domain-containing protein 1-like isoform X1 [Taeniopygia guttata] ancestral
------------------------------------------------------------
-------------------------MASFGKLTEYFSLRKSRPE-----L----------
---------------------RSRRWGRRSGSCCCS---------------------VAE
C----------------------------------RSLDRKLQRPL--------------
--------------------LGKSRTLPSIPQSPVLSR--LAPLPPAAYRDEMPEQKPYK
KPSASEHQKGCT--VPS---AGEAWRLEDDCS----------EPPGA----PQLGT-AV-
----------EDAPFSYFR--------------------TRSF-----------YMRKSL
SVDNHL-------GSLGYAVHPAESKAERVRTKLRRQFSLGSADKKDFYQPK-SES----
-----------------------------SLARFAHRL------SVKQKQEK----RRKA
EYGSAELS---------AFRPRSLSIEW--------------------------------
-------------------SSSPKMTQ-QMR---DLQLAQAR------K--------P--
-PGPSS---PNAA-------------------KRLY-----------RNL----------
------SGKF----------RV----NY-TSFD--EGSLV-------------------G
R-G-E-----------------K-------------------EKLR----------KSYL
--FQS---N-AALFE---AVELQDLDRVQEMLKHYSPE-ELDLNTPNS------------
------------------EG--------LLPLDIAIMTNNAPIARALLQAGAKESPH---
---F--VS-LESRSLH----LSTLVRE-AEQRV----------NELM-------------
-----------------------AQVVNE-------------------------AP--NA
-D-CSEKEK---------QLKA-WE----WRFRLYKRMKAGFEHARVPDAPSSVHLSVAS
SSSLQV------TFWE-----PLS-----------VNSAVVTKYKVEWSCSP-----TFS
PLLG--EAVIDK---LKD---LH------FTIQGLVSGTAYHVRVSAYNMKGWGPPQASM
PPFAIPSNWREYDG------R--AP-RR-RGQ-AEALDHLLGQVKTVH----QHCIC---
--HEP---------CKNQPQ-SRKHS---VSKS--LKH----LFHPGSKFLKT--LK-R-
-GLYLTA---IFY-KDDN--ILVTHEDQ-IPVVEIDDTYSCL-LMQD----FLWLT----
-KVSCMWDEILWLRQCVTVSQSSCSC-ILQTRFKMLLAISQMQGLLGIQDLGQVFFEPIK
DK-QGNILIVTLKEVKTTQTF----E-SV--RWVPI------------------------
--CKL--QSSRK-----SVSSPE----------------E---------------PTAL-
---DTLLISLQDKLA----------YHQRSSH----------------------------
-------------ALSPGLYLGYLK--LCSAVDQIRVLVPEQLPNILCHVKIRS-NPNIS
REEWEWLQ---------------KMA--------HV---------EEAAP-TE--PE---
-------------------------TDR-----------S----------QNP-L-F-QE
--------L--QVAIKELM-TLVNIPFQE--AKD--------------------------
-------------FRLYSQEVLDFGDQVSFLLLLPPSDDVCTA--P-------GQN-N--
-PYTPRS---GF-LTLPLQIFEL--VHFFT---------YNREFITQYCQ-------VSA
LLELESLLSQQSLREAFSDAELSTAKQRHQQVQDYIQQMEEIWREMRWIMDVL-QHA--R
YK----------Q---PS-CGISLSGFLG----EARG-----T-VKEKTRS-S-SSH---
---------------ADY-L-PS--PALSPE--TSRK-----------------------
LNSD-------------------------SHG---------------------LSD--EE
GSS----EVFLATD-SDYD--------------SSRAQ---SPKELDLLY----------
--------CT--SGP----------------------------------ECCSQRVSRTL
RDSAPD-VLQSH--ELKT----------------------PAPVPPP-------------
------PEEPRPPP-----KLYDSD------------------FVLPSRQIELLRITEKR
QAY---------CVRT-SSLDFPK----------------PHCPAPRK--SCP-GSVD--
-------SSPVE--SR-TTG--------HCSQLRLGTALTPS---PEGRRGGQGSEPVCR
T-----RSDE------------WTQDLTEQQPEQPGGLAE--------------------
----------------------------------------------QGKKPGSVTLR---
--------------VCPQY---ETGLSKE-TSVKLHITSQTPAREVVKLVVLEMNDI--S
R---DVLGSL-------------AAVC------------YGEEQ------LEHFGLVFA-
ANES-ERW----LPD---DFLP----------------LSLHT--SQ-PE-GR--FYVRI
KE------------TSPLV------LQYG---PATTV-------
>Apteryx-a XP_013795427.1 PREDICTED: uncharacterized protein LOC106482405 [Apteryx mantelli mantelli] ancestral edited by BH to remove duplication/intron
------------------------------------------------------------
------------------------------------------------------------
------------------------------------------------------------
------------------------------MDLVKGSLDRKLQRPL--------------
--------------------LGKSQTLPSIPQSPVLSR--LPLLDPKAYREDMPEQKLYK
KHSLSDCQKGCT--VPS---TGEAWRLEDDCM----------EPPGNPDLQLQLRT-AV-
----------DEAPFSYFR--------------------TRSF-----------YMRKSL
SVDNHL-------GSLSYSIHPAETKAERVKTKLRRQFSLGSADKKDFYQPK-SES----
-----------------------------SFSKFAHRL------SVKQKQEK----RRKA
EYVSAELS---------AFRPRSLSIEW--------------------------------
-------------------SSSPKMTQ-QMR---DLQLAQAR------K--------P--
-PGPSS---PNAA-------------------KRLY-----------RNL----------
------SGKF----------RV----NY-TSFD--EGSLA-------------------G
R-S-E-----------------K-------------------EKLR----------KSYL
--FQS---N-AALFE---AVELQDLDRVQELLKQYSPE-ELDLNTPNS------------
------------------EG--------LLPLDIAIMTNNAPIAKALLHAGAKESPH---
---F--VS-LESRSLH----LSTLVRE-AEQRV----------NELT-------------
-----------------------AQVVNE-------------------------AP--NA
-D-CSEKEK---------QLKA-WE----WRYRLYKRMKAGFEHARVPDPPTNVHLSVAS
SSSVQV------TFWE-----PLS-----------VNSAVVTKYKVEWSCSP-----TFS
PPLG--EAVIDK---LKN---LH------FTIRGLMSGTAYYVQVSAYNMKGWGPPQTSV
PPFAIPSNWREYDG------R--AP-RR-RGQ-AEALDHLLSQVKTVH----QHCVC---
--HEP---------CKNQPQ-SRKHS---VSKS--LKH----LFHPGSKFLKT--LK-R-
-GLYLTA---VFY-KDDN--ILVTHEDQ-IPVVEIDDTYSCL-LMQD----FLWFT----
-KVSCMWDEILWLRQCVTVSQSSCSC-ILQTRFKMLLATSQMQGLLGIQDLGQVFFEPIK
DK-QGNILIVTLKEVKTNQTF----E-SV--RWVPI------------------------
--CKL--QTSRK-----SVSSPE----------------E---------------PTAL-
---DTLLITVQDKLA----------YHRRSSH----------------------------
-------------ALSPGLYLGYLK--LCSAVDQIRVLVPERLPNILCHVKIRS-NPNIS
REEWEWLQ---------------RMA--------SM---------NEPVP-TE--PE---
-------------------------AET-----------S----------QNH-F-F-QE
--------L--QVAIKELM-TLVNIPLQE--AKD--------------------------
-------------FRLYSQEVLDFGGQVSFLLLLPPSDDVCTA--P-------GQN-N--
-PYTPRS---GF-LTLPLQIFEL--VHFFT---------YDREFITQYCQ-------VSA
LLELESLLSQQSLREAFSDAELTTAKQRHQQVQDYIQQMEEIWREMRWIMDAL-QHA--R
YK----------Q---PS-CGVSLTGFLN----ESSS-----T-MKEKIRS-T-SSH---
---------------LDY-L-PS--PAPSPE--TSRK-----------------------
LSSD-------------------------LHG---------------------LSD--EE
GSS----EVFLATD-SDYD--------------SSRAQ---SPKELDLVY----------
--------SS--SGP---E------------------------------CC-SRRIARTL
RDSAPD-VLQTH--ELKT-----------------------PPLPPE-------------
--------EPRPPP-----ELYDSD------------------FVLPSRQIELLRITEKR
QAY---------CVRT-SSLDFPK----------------PLFQVARK--SCP-GSVD--
-------SSPTE--SR-TAG--------HCSLLRLGTGSTLS---PEHSQAGESSEPVFR
T-----RSAE------------WTQGF-QEPPEQQGCLVN--------------------
----------------------------------------------RGKKPGSVTLR---
--------------VCPQY---ETGLSKE-TSVKLHITNQTSAGEIVKLVVLEMNDV--S
R---NMLGSM-------------AALC------------YSEEQ------LEHFGLVFA-
SNDS-EQW----LPD---DFLP----------------LSLQT--TW-PE-GQ--FYVRI
KE------------TSPLV------FQYG---PATTV-------
>Nothoprocta-a XP_025900270.1 ankyrin repeat and fibronectin type-III domain-containing protein 1-like [Nothoprocta perdicaria] ancestral
------------------------------------------------------------
------------------------------------------------------------
------------------------------------------------------------
------------------------------------------------------------
------------------------------------------------------------
------------------------------------------------------------
------------------------------------------------------------
------------------------------------------------------------
------------------------------------------------------------
------------------------------------------------------------
------------------------MTQ-QMR---DLQLGQAR------K--------P--
-PGPSS---PNAA-------------------KRLY-----------RNL----------
------SGKF----------RV----NY-TSFD--EGSLV-------------------G
R-S-E-----------------K-------------------EKLR----------KSYL
--IQS---N-AALFE---AVELQDLDRVQELLKQYSPE-ELDLNTPNS------------
------------------EG--------LLPLDIAIMTNNAPIAKALLQAGAKESPH---
---F--VS-LESRSLH----LSTLVRE-AEQRV----------NELT-------------
-----------------------AQVVNE-------------------------AP--NT
-D-CSEKEK---------QLKA-WE----WRYRLYKRMKAGFEHARVPDAPTNVHLSVAS
SSSVHV------SFWE-----PLS-----------VNSAVVTKYKVEWSCSP-----TFS
PPLG--EAVIDK---LKN---LH------FTIRGLVSGTAYYVQVSAYNMKGWGPPQSSV
PPFAIPSNWREYDG------R--AP-RR-RGQ-AEALDQLLSQVKTVH----QHCVC---
--HEP---------CKNQPQ-SRKHS---VSKS--LKH----LFHPGSKFLKT--LK-R-
-GLYLTA---VFY-KDDN--ILVTHEDQ-IPVVEIDDTYSCL-LMQD----FLWFT----
-KVSCMWEEILWLRQCVTVSQSSCSC-ILQTRFKMLMATSQMQGLLGIQDLGQVFFEPIK
DK-QGNILIVTLKEVKTNQTF----E-SV--RWVPI------------------------
--CKL--QTSRK-----SVSSPE----------------E---------------PTAL-
---DTLLITVQDKLA----------YHRRSSH----------------------------
-------------ALSPGLYLGYLK--LCSAVDQIRVLVPERLPNILCHVKIRS-NPNIS
REEWEWLQ---------------KRV--------SM---------EEPVP-TE--PE---
-------------------------ADT-----------S----------QNH-L-F-QE
--------L--QVAIKELM-ALVNIPLQE--AKD--------------------------
-------------FRLYSQEVLDFGGQVSFLLLLPPSDDVCTA--P-------GQN-N--
-PYTPRS---GF-LTLPLQIFEL--VHFFT---------YDREFITQYCQ-------VSA
LLELESLLSQQSLREAFSDAELTTAKQRHQQIQDYIQQMEEIWREMRWIMDAL-QHA--R
YK----------Q---PS-CGVSLSGFLG----ESGS-----A-MKEKTRS-T-SSH---
---------------LDY-L-PS--PAPSPE--TSRK-----------------------
LNSE-------------------------LHG---------------------LSD--EE
GSS----EVFLATD-SDYD--------------SSRAQ---SPKELDLVY----------
--------SS--SGP----------------------------------ECCSRRIARTL
RDSAPD-VLQTH--ELKT-----------------------PPLPPE-------------
--------EPRPPP-----ELYDSD------------------FVLPSRQIELLRITEKR
QAY---------CVRT-SSLDFPK----------------PLFQVARK--SCP-GSVD--
-------SSPTE--SRTAAP---------CSPLRLGTGSTLS---PEHSRAGQSSEPVFR
T-----RSAE------------WTPSF-QEPPEQQGCLAN--------------------
----------------------------------------------RGKKPGSVTVR---
--------------VCPQY---ETGLSKE-TSVKLHITNQTSAREMVKLVVLEMNDV--S
R---SVLGSV-------------AALC------------YSEEQ------LEHFGLVFA-
SNDG-EQW----LPD---DFLP----------------LSLQT--SW-PE-GQ--FYVRI
KE------------TSPLV------LQYG---PATTV-------
>Gallus-a XP_025010915.2 ankyrin repeat and fibronectin type-III domain-containing protein 1 isoform X7 [Gallus gallus]
------------------------------------------------------------
---------------------------MVLPMTATFCLHKHRVTRDPHIL----------
---------------------PRARQARRMGAVGAGDAVLLLGDPPAVPAAAHAVGELLP
H----------------------------------RSLDRKLQRPL--------------
--------------------LGKSRTLPSIPQSPVLSR--IPLLDSAAFREAMPEQKPYQ
KHSAPDGQKGCT--VPS---AGDAWRLEDDGM----------DPPGDAPLQPQLRT-AV-
----------EDAPFSHFR--------------------MRSF-----------YMRKSL
SVDNHL-------GSLGYAVHPAETKAERVRTRLRRQFSLGSADKKDFYQSK-SES----
-----------------------------SLSRFAHRL------SVKQKQEK----RRKA
EYGSAELS---------AFRPRSLSIEW--------------------------------
-------------------SSSPKMTQ-QMR---DLQLAQAR------K--------P--
-PGPSS---PNAA-------------------KRLY-----------RNL----------
------SGKF----------RV----NY-TSFD--EGSLA-------------------G
R-G-E-----------------K-------------------EKPR----------KSYL
--FQS---N-AALFE---AVELQDLDRVQELLKQYSPE-ELDLNTPNS------------
------------------EG--------LLPLDIAIMTNNAPIARALLQAGAKESPH---
---F--VS-LESRSLH----LSTLVRE-AEQRV----------NELT-------------
-----------------------AQVVNE-------------------------AP--NA
-D-CSEKEK---------QLKA-WE----WRFRLYKRMKAGFEHARVPDPPANVHLSVAS
SSSVQV------TFCE-----PLS-----------VNSAVVTKYKVEWSCSP-----SFS
PLVG--EAVVDK---LKS---LH------YTIRGLTSGTAYYVQVSAYNMKGWGPPQASV
PPFAIPSNWREYDG------R--AP-RR-RGQ-AEALDHLLGQVKTVH----QHCIC---
--HEP---------CKNQPQ-SRKHS---VSRS--LKH----LFHPGSKFLKT--LK-R-
-GLYLTA---IFY-KDDN--ILVTHEDQ-IPVVEIDDTYSCL-LMQD----FLWFT----
-KVSCMWDEILWLRQCVTVSQSSCSC-ILQTRFKMLLAISQMQGLLGIQDLGQVFFEPIK
DK-QGNILIVTLKEVKTNQTF----E-SV--RWVPI------------------------
--CKL--QTSRK-----SVSSPE----------------E---------------PTAL-
---DTLLISVQDKLA----------YHQRSSH----------------------------
-------------ALPPGLYLGYLK--LCSAVDQIRVLVPEQLPNILCHVKIRS-NPNIS
REEWEWLQ---------------KMA--------SM---------EEPVP-VE--SK---
-------------------------NET-----------S----------PNH-L-F-QE
--------L--QVAIKELM-ALVNIPLQE--AKD--------------------------
-------------FRLYSQEVLDFGGQVSFLLLLPPSDDVCTA--P-------GQN-N--
-PYTPQS---GF-LTLPLQIFEL--VHFFT---------YDREFITQYCQ-------VSA
LLELESLLSQQSLREAFSDSELSTAKQRHQQVQEYIQQMEEIWREMRWMMDAL-QHA--R
YK----------Q---PS-CGLSLNGFLS----TSSG-----T-AKEKTRS-S-SSH---
---------------LDF-L-PS--PAPSPD--SSRK-----------------------
LSSD-------------------------LHG---------------------LSD--EE
GSS----EVFLATD-SDYD--------------SSRAQ---SPKELDLVS----------
--------VG----P----------------------------------ECCGRRAARSL
RDSAPD-VLQSH--ELQP----------------------TPLAPPE-------------
---------PRPPP-----ELYDSD------------------FVLPSRQIELLRVTEKR
QAY---------CVRT-SSLDFPK----------------PLCPVARK--SCP-GSVD--
-------SSPTE--SR-AGG--------HGSQGRPGTVSTHS---PERGRT---------
------RSAE------------WTPSS-QELPEQPG------------------------
-----------------------------------------------GKKPGSVTLR---
--------------VCPQY---ETGLSKE-TSVKLHVTSQTSAGEVVKLVVLQMNDV--S
H---GALGGS-------------AAFC------------YGEEQ------LEHFGLVFA-
SEEG-ERW----LPD---EARP----------------LALQA--AR-PE-GR--FYVRI
KE------------TSPLV------LQFG---PATTV-------
>Meleagris-a XP_010718174.1 ankyrin repeat and fibronectin type-III domain-containing protein 1-like isoform X1 [Meleagris gallopavo] ancestral
------------------------------------------------------------
-------------------------MASFGKLTEYFSLRKSRTE-----L----------
---------------------RTERRGRRSGSCCCS---------------------VTE
C----------------------------------RSLDRKLQRPL--------------
--------------------LGKSRTLPSIPQSPVLSR--IPLLDSAAFREAMPEQKPYQ
KHSAPDGQKGCT--VPS---AGDAWRLEDDGM----------DPSGDAPLQPQLRT-AV-
----------EDAPFSHFR--------------------MRSF-----------YMRKSL
SVDNHL-------GSLGYAVHPAETKAERVRTRLRRQFSLGSADKKDFYQSK-SES----
-----------------------------SLSRFAHRL------SVKQKQEK----RRKA
EYGSAELS---------AFRPRSLSIEW--------------------------------
-------------------SSSPKMTQ-QMR---DLQLAQAR------K--------P--
-PGPSS---PNAA-------------------KRLY-----------RNL----------
------SGKF----------RV----NY-TSFD--EGSLA-------------------G
R-G-E-----------------K-------------------EKPR----------KSYL
--FQS---N-AALFE---AVELQDLDRVQELLKQYSPE-ELDLNTPNS------------
------------------EG--------LLPLDIAIMTNNTPIARALLQAGAKESPH---
---F--VS-LESRSLH----LSTLVRE-AEQRV----------NELT-------------
-----------------------AQVVNE-------------------------AP--NA
-D-CSEKEK---------QLKS-WE----WRFRLYKRMKAGFEHARVPDPPANVHLSVAS
SSSVQV------TFCE-----PLS-----------VNSAVVTKYKVEWSCSP-----SFS
PLVG--EAVVDK---LKS---LH------YTIRGLTSGTAYYVQVSAYNMKGWGPPQTSV
PPFAIPSNWREYDG------R--AP-RR-RGQ-AEALDHLLGQVKTVH----QHCIC---
--HEP---------CKNQPQ-SRKHS---VSRS--LKH----LFHPGSKFLKT--LK-R-
-GLYLTA---IFY-KDDN--ILVTHEDQ-IPVVEIDDTYSCL-LMQD----FLWFT----
-KVSCMWDEILWLRQCVTVSQSSCSC-ILQTRFKMLLAISQMQGLLGIQDLGQVFFEPIK
DK-QGNILILTLKEVKTNQTF----E-SV--RWVPI------------------------
--CKL--QTSRK-----SVSSPE----------------E---------------PTAL-
---DTLLISVQDKLA----------YHQRSSH----------------------------
-------------ALPPGLYLGYLK--LCSAVDQIRVLVPEQLPNILCHVKIRS-NPNIS
REEWEWLQ---------------KMA--------SM---------EEPVS-VE--SE---
-------------------------NET-----------S----------PNH-L-F-QE
--------L--QVAIRELM-ALVNIPLQE--AKD--------------------------
-------------FRLYSQEVLDFGGQVSFLLLLPPSDDVCTA--P-------GQN-N--
-PYTPQS---GF-LTLPLQIFEL--VHFFT---------YDREFITQYCQ-------VSA
LLELESLLSQQSLREAFSDSELSTAKQRHQQVQEYIQQMEEIWREMRWMMDAL-QHA--R
YK----------Q---PS-CGLSLNGFLS----TSSG-----A-MKEKTHS-S-SSH---
---------------LDF-L-PS--PAPSPD--SSRK-----------------------
LSSD-------------------------LHG---------------------LSD--EE
GSS----EVFLATD-SDYD--------------SSRAQ---SPKELDLVS----------
--------LG----P----------------------------------ECCGRRAARSL
RDSAPD-VLQSH--ELQP----------------------APLAPPE-------------
---------PRPPP-----ELYDSD------------------FVLPSRQIELLRVTEKR
QAY---------CVRT-NSLDFPK----------------PLCPVARK--SCP-GSVD--
-------SSPTE--SR-TGG--------HGAQGRPGTGSTHS---PEHGRT---------
------RSAE------------WTPSF-QEPPEQP-------------------------
----------------------------------------------AGKKPGSVTLR---
--------------VCPQY---ETGLSKE-TSVKLHVTSQTSASEVVKLVVLQMNDV--S
H---GALGGL-------------AAFC------------YGEEQ------LEHFGLVFA-
SEEG-ERW----LPD---EARP----------------LALQA--AR-PE-GR--FYVRI
KE------------TSPLV------LQFG---PATTV-------
>Melopsittacus-a XP_030906121.2 ankyrin repeat and fibronectin type-III domain-containing protein 1-like isoform X1 [Melopsittacus undulatus] ancestral
------------------------------------------------------------
-------------------------MASFGKLTEYFSLRKSRTE-----L----------
---------------------RSGRRGRRSGSCCCS---------------------GLE
C----------------------------------RSLDRKLQRPL--------------
--------------------LGKSRTLPSIPQSPVLSR--LPLLDPAVYREEMPEQKPYK
KHSTPDPQKGCT--VPS---AGEAWRLEDDCM----------DPHQD----AQLST-AV-
----------EDAPFSYFR--------------------TRSF-----------YMRKSL
SVDNHL-------GSLSYAVHPAETKAERVKTKLRRQFSLGSADKKDFYQPK-SES----
-----------------------------SLSRFAHRL------SVKQKQEK----RRKA
EYASAELS---------AFRPRSLSIEW--------------------------------
-------------------SSSPKMTQ-QMR---DLQLAQAR------K--------P--
-PGPSS---PNAA-------------------KRLY-----------RNL----------
------SGKF----------RV----NY-TSFD--EGSLA-------------------G
R-G-E-----------------K-------------------EKLR----------KSYL
--FQS---N-AALFE---AVELQDQDRVQELLKQYSPE-ELDLNTPNS------------
------------------EG--------LLPLDIAIMTNNVPIARALLQAGAKESPH---
---F--VS-LESRSLH----LSTLVRE-AEQRV----------NELT-------------
-----------------------AQVVNE-------------------------AP--NT
-D-CSNKEK---------QLKA-WE----WRYRLYKRMKAGFEHARVPDAPSNVHLSVAS
SSSVQV------NFGE-----PLS-----------FNSAVVTKYKVEWSCFP-----TFS
PLLG--EAVIDK---LKN---LH------FTIQGLVSGTAYYVQVSAYNMKGWGPPQASV
PPFAIPSNWREYDG------R--AP-RR-RGQ-AEALDHLLGQVKTVH----QHCLC---
--HEP---------CKNQPQ-SRKHS---VSKS--LKH----LFHPGSKFLKT--LK-R-
-GLYLTT---IFY-KDDN--ILVTHEDQ-IPVVEIDDTYSCL-LMQD----FLWFT----
-KVACMWDEILWLRQCVTVSQSSCSC-ILQTRFKMLLAISQMQGLLGIQDLGQVFFEPVK
DK-QGNILIVTLKEVKTNQTF----E-SV--RWVPI------------------------
--CKL--QSSRK-----SVSSPE----------------E---------------PTAL-
---DMLLISIQDKLA----------YHQRSSH----------------------------
-------------ALSPGLYLGYLK--LCSAVDQIRVLVPEQLPNILCHVKIRS-NPNIS
REEWEWLQ---------------KMV--------GV---------EEPVP-AE--PE---
-------------------------AET-----------S----------QNH-L-F-QE
--------L--QVAIKELM-TLVNIPLQE--AKD--------------------------
-------------FRLYSQEVLDFGGQVSFLLLLPPSDDVCTA--P-------GQN-N--
-PYTPRS---GF-LTLPLQIFEL--VHFFT---------YDQEFITQYCQ-------VSA
LLELESLLSQQSLREAFSDAELSTAKQRHQQVQDYIQQMEEIWREMRWIMDAL-QHA--R
YK----------Q---PS-CGVSLSGFLS----EAGG-----A-MKEKAQS-T-SSH---
---------------LEY-L-TS--PAPSPE--TNRK-----------------------
LNSD-------------------------SHG---------------------LSD--EE
GSS----EVFLATD-SDYD--------------SSRAQ---SPKELDLVY----------
--------SS--LGP----------------------------------ECCGRRDACTL
QDSAPD-VLQNH--ELKT-----------------------PLPLPP-------------
---PLEE--PQPPP-----DLYDSD------------------FVLPSRQIELLRITEKR
QAY---------CVRT-SSLDFPK----------------PLCQAARK--SCP-GSVD--
-------SSPTE--SR-TTG--------HCSQRKLGAALTPR---PECGRSTQGSQPIFR
T-----RSAE------------WTQNF-QEQLEQPGCLGD--------------------
----------------------------------------------QGKKLGSVTLR---
--------------VCPQY---ETGLSKE-TSVKLHITSQTSAGEVVKLVVLEMNEM--S
R---GVLGDS-------------AAFC------------YGEEQ------LEHFGLVFA-
SDDS-ERW----LPD---DFLP----------------LFLQT--TR-PE-GQ--FYVRI
KE------------TSPLV------LQYG---PATTV-------
>Aythya-a XP_032053673.1 ankyrin repeat and fibronectin type-III domain-containing protein 1-like [Aythya fuligula]
------------------------------------------------------------
------------------------------------------------------------
------------------------------------------------------------
------------------------------------------------------------
----------------------------------------------------MPEQKSYK
KHSASDGQKGCT--VPS---AGEAWRLEDDCM----------DTPGDAQLQPRLRT-AV-
----------EDAPFSHFR--------------------TRSF-----------YMRKSL
SVDNHL-------GSLGYAVHPAETKAERVRTKLRRQFSLGSADKKDFYQPK-SES----
-----------------------------SLSRFAHRL------SVKQKQEK----RRKA
EYASAELS---------AFRPRSLSIEW--------------------------------
-------------------SSSPKMTQ-QMR---DLQLAQAR------K--------P--
-PGPSS---PNAA-------------------KRLY-----------RNL----------
------SGKF----------RV----NY-TSFD--EGSLA-------------------G
R-G-E-----------------K-------------------EKLR----------KSYL
--FQS---N-AALFE---AVELQDLDRVQELLKQYSPE-ELDLNTPNS------------
------------------EG--------LLPLDIAIMTNNAPIARALLQAGAKESPH---
---F--VS-LESRSLH----LSTLLRE-AEQRV----------NELT-------------
-----------------------AQVVNE-------------------------AP--NA
-D-CSEKEK---------QLKA-WE----WRYRLYKRMKAGFEHARVPDPPSNVHLSVAS
SSSVQV------TFWE-----PLS-----------VNSAVVTKYKVEWSCSP-----TFS
PLLG--EAVVDK---LKS---LH------YTIRGLVSGTAYYVQVSAYNMKGWGPPQASV
PPFAIPSNWREYDG------R--AP-RR-RGQ-AEALDHLLGQVKTVH----QHCVC---
--HEP---------CKNQPQ-SRKHS---VSKS--LKH----LFHAGSKFLKT--LK-R-
-GLYLTA---IFY-KDDN--ILVTHEDQ-IPVVEIDDTYSCL-LMQD----FLWFT----
-KVSCMWDEILWLRQCVTVSQSSCSC-ILQTRFKMLLAISQMQGLLGIQDLGQVFFEPIK
DK-QGNILIVTLKEVKTNQTF----E-SV--RWVPI------------------------
--CKL--QTSRK-----SVSSPE----------------E---------------PTAL-
---DTLLISVQDKLA----------YHQRSSH----------------------------
-------------ALSPGLYLGYLK--LCSAVDQIRVLVPEQLPNILCHVKIRS-NPNIS
REEWEWLQ---------------KMA--------SM---------EEPVS-AE--PE---
-------------------------AET-----------S----------QNH-L-F-QE
--------L--QAAIKELM-TLVNIPLQE--AKD--------------------------
-------------FRLYSQEVLDFGGQVSFLLLLPPSDDVCTA--P-------GQN-N--
-PYTPQS---GF-LTLPLQIFEL--VHFFT---------YDREFIMQYCQ-------VSA
LLELESLLSQQSLREAFSDAELSTAKQRHQQVQDYIQQMEEIWREMRWIMDAL-QHA--R
YK----------Q---PS-CGVSLSGFLS----TSSS-----A-MKEKTQS-S-SSH---
---------------LDF-L-PS--PAPSPE--TSRK-----------------------
LNSD-------------------------LHG---------------------LSD--EE
GSS----EVFLATD-SDYD--------------SSRAQ---SPKELDLVS----------
--------SS--SGP----------------------------------ECCGRRAPRSL
RDSAPD-VLQSH--ELQP-----------------------VPLPPP-------------
--------EPRPPP-----ELYDSD------------------FVLPSRQIELLRITEKR
QAY---------CVRT-SSLDFPK----------------PLCPVARK--SCP-GSVD--
-------SSPTE--SRTPGG--------HGGQLRMGTGSAPS---PERGRT---------
------RSAE------------WTPSC-QEPLEQPGCLAD--------------------
----------------------------------------------RGKKPGSVTLR---
--------------VCPQY---ETGLSKE-TSVKLHITSQTSAGEVVKLVVLEMNDV--S
R---GVLGGS-------------AAFC------------YGEEQ------LEHFGLVFA-
SEES-ERW----LPD---DFLP----------------LALHA--AR--PEGR--FFVRI
KE------------TSPLV------LQFG---PATTV-------
>Cygnus-a XP_035404818.1 ankyrin repeat and fibronectin type-III domain-containing protein 1-like isoform X1 [Cygnus atratus] ancestral
------------------------------------------------------------
------------------------------------------------------------
------------------------------------------------------------
--------------------------MRKYNVVEERSLDRKLQRPL--------------
--------------------LGKSRTLPSIPQSPVLSR--LPLLDSTAYREEMPEQKSYK
KHSASDGQKGCT--VPS---AGEAWRLEDDCM----------DPPGDAQLQPRLRT-AV-
----------EDAPFSHFR--------------------TRSF-----------YMRKSL
SVDNHL-------GSLGYAVHPAETKAERVRTKLRRQFSLGSADKKDFYQPK-SES----
-----------------------------SLSRFAHRL------SVKQKQEK----RRKA
EYASAELS---------AFRPRSLSIEW--------------------------------
-------------------SSSPKMTQ-QMR---DLQLAQAR------K--------P--
-PGPSS---PNAA-------------------KRLY-----------RNL----------
------SGKF----------RV----NY-TSFD--EGSLA-------------------G
R-G-E-----------------K-------------------EKLR----------KSYL
--FQS---N-AALFE---AVELQDLDRVQELLKQYSPE-ELDLNTPNS------------
------------------EG--------LLPLDIAIMTNNAPIARALLQAGAKESPH---
---F--VS-LESRSLH----LSTLLRE-AEQRV----------NELT-------------
-----------------------AQVVNE-------------------------AP--NA
-D-CSEKEK---------QLKA-WE----WRYRLYKRMKAGFEHARVPDPPSNVHLSVAS
SSSVQV------TFWE-----PLS-----------VNSAVVTKYKVEWSCSP-----TFS
PLLG--EAVVDK---LKS---LH------FTIRGLASGTAYYVQVSAYNMKGWGPPQASV
PPFAIPSNWREYDG------R--AP-RR-RGQ-AEALDHLLGQVKTVH----QHCVC---
--HEP---------CKNQPQ-SRKHS---VSKS--LKH----LFHAGSKFLKT--LK-R-
-GLYLTA---IFY-KDDN--ILVTHEDQ-IPVVEIDDTYSCL-LMQD----FLWFT----
-KVSCMWDEILWLRQCVTVSQSSCSC-ILQTRFKMLLAISQMQGLLGIQDLGQVFFEPIK
DK-QGNILIVTLKEVKTNQTF----E-SV--RWVPI------------------------
--CKL--QTSRK-----SVSSPE----------------E---------------PTAL-
---DTLLISVQDKLA----------YHQRSSH----------------------------
-------------ALSPGLYLGYLK--LCSAVDQIRVLVPEQLPNILCHVKIRS-NPNIS
REEWEWLQ---------------KMA--------SM---------EEPVS-AE--PE---
-------------------------AET-----------S----------QNH-L-F-QE
--------L--QAAIKELM-TLVNIPLQE--AKD--------------------------
-------------FRLYSQEVLDFGGQVSFLLLLPPSDDVCTA--P-------GQN-N--
-PYTPQS---GF-LTLPLQIFEL--VHFFT---------YDREFIMQYCQ-------VSA
LLELESLLSQQSLREAFSDAELSTAKQRHQQVQDYIQQMEEIWREMRWIMDAL-QHA--R
YK----------Q---PS-CGVSLSGFLS----TSSS-----A-MKEKTQS-S-SSH---
---------------LDF-L-PS--PAPSPE--TSRK-----------------------
LNSD-------------------------LHG---------------------LSD--EE
GSS----EVFLATD-SDYD--------------SSRAQ---SPKELDLVS----------
--------SS--SGP----------------------------------ECCSRRATRSL
RDSAPD-VLQSH--ELQP----------------------VPLPPPE-------------
---------PRPPP-----ELYDSD------------------FVLPSRQIELLRITEKR
QAY---------CVRT-SSLDFPK----------------PLCPVARK--SCP-GSVD--
-------SSPTE--SRTPGG--------HGSQLRLGTGSAPS---PERSRT---------
------RSAE------------WTPSF-QEPLEQPGCLAD--------------------
----------------------------------------------RGKKPGSVTLR---
--------------VCPQY---ETGLSKE-TSVKLHITSQTSAGEVVKLVVLEMNDV--S
R---GVLGGS-------------AAFC------------YGEEQ------LEHFGLVFA-
SEES-ERW----LPD---DFLP----------------LSLHA--AR-PE-GR--FYVRI
KE------------TSPLV------LQFG---PATTV-------
>Columba-a XP_021147519.1 ankyrin repeat and fibronectin type-III domain-containing protein 1 isoform X1 [Columba livia] ancestral
------------------------------------------------------------
------MSVQWDQRPGTQVGARLDAMASFGKLTEYFSLRKSRTE-----L----------
---------------------RSGRRSRRSGSYCCS---------------------VTE
C----------------------------------RSLDRKPQRPL--------------
--------------------LGKSRTLPSIPQSPVLSR--LPLLDSAAYREEMPEQKPYK
KHSSSDHQKGCT--VPS---AGEAWRLEDDCT----------DPPRD----PQLST-AV-
----------EDAPFSYFR--------------------TRSF-----------YMRKSL
SVDNHL-------GTLSYAVHPAETKAERVKTKLRRQFSLGSADKKDFYQPK-SES----
-----------------------------SLSRFAHRL------SVKQKQEK----RRKA
EYASAELS---------AFRPRSLSIEW--------------------------------
-------------------SSSPKMTQ-QMR---DLQLAQAR------K--------P--
-PGPSS---PNAA-------------------KRLY-----------RNL----------
------SGKF----------RV----NY-TSFD--EGSLA-------------------G
R-S-E-----------------K-------------------EKLR----------KSYL
--FQS---N-AALFE---AVELQDLDRVQELLKQYSPE-ELDLNTPNS------------
------------------EG--------LLPLDIAIMTNNAPIAKALLQAGAKESPH---
---F--VS-LESRSLH----LSTLVRE-AEQRV----------NELT-------------
-----------------------AQVVNE-------------------------AP--NT
-D-CSEKEK---------QLRA-WE----WRYRLYKRMKAGFEHARVPDAPTNVHLSVAS
SSSVQV------TFWE-----PLN-----------VNSAVVTKYKVEWSCSP-----TFS
PLLG--EAVIDK---LKN---LH------FTIRGLVSGTAYYVRVSAYNMKGWGPPQASM
PPSAIPSNWREYDG------R--AP-RR-RGQ-AEALDHLLGQVKTVH----QHCVC---
--HEP---------CKNQPQ-SRKHS---VSKS--LKH----LFHPGSKFLKT--LK-R-
-GLYLTA---IFY-KDDN--ILVTHEDQ-IPVVEIDDTYSCL-LMQD----FLWFT----
-KVSCMWDEILWLRQCVTVSQSSCSC-ILQTRFKMLLAISQMQGLLGIQDLGQVFFEPVK
DK-QGNILIVTLKEVKTNQTF----E-SV--RWVPI------------------------
--CKL--QTSRK-----SVSSPE----------------E---------------PTAL-
---DTLLISLQDKLA----------YHQHSSH----------------------------
-------------ALSPGLYLGYLK--LCSAVDQIRVLVPEQLPNILCHVKIRS-NPNIS
REEWEWLQ---------------KMA--------SM---------EEPVP-AE--PE---
-------------------------AET-----------S----------QNH-L-F-QE
--------L--QVAIKELM-TLVNIPLQE--AKD--------------------------
-------------FRLYSQEVLDFGGQVSFLLLLPPSDDVCTA--P-------GQN-N--
-PYTPRS---GF-LTLPLQIFEL--VHFFT---------YDREFITQYCQ-------VSA
LLELESLLSQQSLREAFSDAELSTAKQRHQQVQDYIQQMEEIWREMRWIMDAL-QHA--R
YK----------Q---PS-CGVSLSGFLS----EAGP-----A-MKEKTQS-T-SSH---
---------------LDY-L-PS--PAPSPE--TSRK--------------IN-------
[truncated: 251,953 more chars]
