# Supplementary material for: Ankfn1-mutant vestibular defects require loss of both ancestral and derived paralogs for penetrance in zebrafish
Source: G3 (Bethesda). 2021 Dec 25;12(3):jkab446. doi: 10.1093/g3journal/jkab446 (PMC9210315; doi:10.1093/g3journal/jkab446)
Supplement: jkab446_Supplemental_Data_File_S3 [file jkab446_supplemental_data_file_s3.txt]

>Rhincodon-d XP_020372038.1 ankyrin repeat and fibronectin type-III domain-containing protein 1-like [Rhincodon typus] derived
------------------------------------------------------------
------------------------------------------------------------
------------------------------------------------------------
------------------------------------------------------------
------------------------------------------------------------
------------------------------------------------------------
------------------------------------------------------------
--MTH-PIR-----EPLQRR-KS---LGPMSPNAAKRLYRNLSFRLKG---GSSSDEACL
IKK-I-EKERSKKSSS-LNIQYDSIFDAVEHEDLDAVQRILDQPGTQD-DLNEVTSNGLV
PLDIAVLTNNISMASLLMNAGARDNHQ------F-NEGNWDMHLTTLVSKATQKIAELL-
ELRTETSEA-D-FYSKTRELRTWRFRQKLYKQMKAAFENAHVPDSPEKVYLSVIGSTSLR
VTFQEPARSSTLIITRYKVEWSYTETFESTVGAATVEDLKTLQYAIEGLNTGTLYHVRVS
AYNVKGWGPAKVSTPPCANPSSWKECADVKLRQK-DQSQAVQKLLEQIKAPHHRSFFLET
CTVHTPSKKLSVSRSLKYLFQNTSKFVKTLQRGVYLAAIFFYKENILVTNEDQIPIVEID
SSCSGSDMQEFLWFSKLSCMWKDIQWLQQGMNSALSSSSSVLQTRQKMLLAVSQLQSALG
TQDLGQVHFEPIKDKLGNVLILTIKELRPSQVLENVRWIALSKLHNYRKSVSA-FESFTA
LDMLFMTLKDKLDYHLRVNQALPPGLYLGYLKLCSSVDQIKVLVPYRVPNVLCHTKIRDN
KNVSREEWEWLRNVSSL---------TDSIATE-GNTGSS-LCSFLDGLRTAVKSLLQQL
DMALGQ--AADFRLYTQEVLEFGREVSFLLLLPPSDDVCSAPGQDG---HPSGFLTLPLQ
IFEL--VHFSTYEQELFSKYCQTSILLELDSLLSQQALREAIDDTELIEAKEKHGQVTDL
IQQLDDIWREVRWITDVLQYARYRQPPTGTPLCWILE----ISSIMEVNEKPES-VTDHV
N---STASSPV--DDRK--------------RE-------RPD-----------------
--------------------------------CKEITDEDDVFWPME-RDCDLKLSLSSD
QLVWM-------------------------------------------DPQRSEYHHSRT
SIV---------------------------------------------------------
-MDTDSKNP---------------LQHVDLHRG------QHRYKGADREFHSTGS-----
--------LEFTERT--------------LKEASVYKFWSQPGSMDEGTEE---------
------------------------------------------------------------
------------FDREGPYS----------------------------------------
-----------FTSEI--VQ--HI--------SLPGCSL------VEWIKTSQET-----
----------------------------
>Scyliorhinus-d XP_038639608.1 ankyrin repeat and fibronectin type-III domain-containing protein 1-like isoform X1 [Scyliorhinus canicula]
------------------------------------------------------------
------------------------------------------------------------
------------------------------------------------------------
------------------------------------------------------------
------------------------------------------------------------
------------------------------------------------------------
----------------------------------------------------------ML
SKMTQ-PIR-----EPLQRR-KS---LGPMSPNAAKRLYRNLSFRLKG---GSSSDESCL
IKK-I-EKERSKKSSA-LNIHYDSIFDAVEHEDLDAVQRILGQAGTQD-DLNEVTSNGLV
PLDIAVLTNNISMASLLMNAGARDNHQ------F-NEGNWDMHLTTLVSKAGQKVTELT-
ELRAEASEA-D-FHTKNRELRTWKFRQKLYKQMKAVFENAGVPDPPEKVYLSVTGSTFLR
VTFQEPTRNSSLIITRYKAEWSHSETFESRVGVAIVEDLKKLQYAIEGLNTGSLYYVRVS
AYNAKGWGPPKVSTPPCATPSSWKECSQVKLRQK-DQSQAVQQLLDQVKAPRHRSFFLET
CTVHTPSKKLSVSRSLKYLFQTTNKFVKTLQRGVYLAAIFFYKENILVTSEDQIPIVEID
SSCSGSDMQEFLWFSKLSCMWKDTQWLQQGMNSALSSSSSVLQTRQKMLLAVSQLQGALG
TQDLGQVHFEPIKDKLGNVLILTIKELRPSQVLENVRWIALSKLHNYRKSVSA-FESFTA
LDQLFMTLKDKMDYHLRVNQALPPGLYLGYLKLFSSVDQIKVLVPYRVPNILCHTKIRDN
KNVSREEWEWLRNVSSP---------TDSTATE-GNGGCS-VYSFLEGLRTAVKTLLQQL
DVPLGQ--AMDFRLYTQEVLEFGEAVSFLLLLPPSDDVCSAPGQDG---HPSGFLTLPLQ
IFEL--VHFCTYEQELFAKYCQTSILLELDSLLSQQALREAIDNTELIEAKGKHSQVADL
IQQLDDIWREVRWITDVLQYARYRQPPTGTPLCWILE----MSSIVGVNEKPEP-VTDHL
N---STACSPG--YGRK--------------KE---------------------------
--------PSV---------------------CKETTDEDDVFWPME-RDCDSELSLSSD
QLDSV-------------------------------------------GPQSDEHHHSET
SFA---------------------------------------------------------
-METDNPNP---------------RWHFDLHRV------QHKHKGADKGFHRTGS-----
--------LEFTERT--------------LKEGNPCKFWSQPGSMDEGTAE---------
------------------------------------------------------------
------------SDQEGSYS----------------------------------------
-----------FSSEI--VQ--HI--------SLPGCSL------VEWIKTSQET-----
----------------------------
>Carcharodon-d XP_041033461.1 ankyrin repeat and fibronectin type-III domain-containing protein 1-like isoform X1 [Carcharodon carcharias] derived
------------------------------------------------------------
------------------------------------------------------------
------------------------------------------------------------
------------------------------------------------------------
------------------------------------------------------------
------------------------------------------------------------
----------------------------------------------------------ML
SKMTQ-PIR-----EPLQRR-KS---LGPMSPNAAKRLYRNLSFRLKG---GSSSDENCL
IKK-I-EKERSKKSSS-LNIQYDSIFDAVEHEDLEAVQRILDQPGTQD-DLNEVTSTGLV
PLDIAVLTNNISMASLLMNAGARDNHH------F-NEGNWDMHLATLVSKAGQKVTELL-
EHRTEASEA-DLFQSKNRELRTWKFRQKLYKQMKAAFENACVPDSPEKVYLSVTGSTSLR
VTFQEPARNSTLIITRYKVEWSYSETFESRVGSAIVEDLKMLQYAMEGLDTGALYYVRVS
AYNVKGWGPSKVSTPPCATPSSWKECSEVKLRKK-DQSQAVQQLLDQVKAPRHRSFFLET
CTVHTPSKKLSVSRSLKYLFQNTSKFVKTLQRGVYLAAIFFYKENILVTNEDQIPTVEID
SSCSGSDMQELLWFSKLSCMWKDIQWLQQGLNSALSSSSSVLQTRQKMLLAVSQLQGALG
TQDLGQVHFEPIKDKLGNVLILTIKELRPSQVLENVRWIALSKLHSYRKSVSA-FESFTA
LDLLVMTLKDKLDYHLRINQTLPPGLYLGYLKLCSSVDQIKVLVPYRVPNILCHTKIRDN
KNVSREEWEWLRNVSSL---------TDSIATE-ENAGRS-VCSFLDGLRTAVKSLLQQL
DMPLGQ--AVDLRLYTQEVLEFGETVSFLLLLPPSDDVCSAPGQDG---HPSGFLTLPLQ
IFEL--VHFSTYEQELFTKYCQTSILLELDSLLSQQALREAIDNTELIEAKEKHGQVTDL
IQQLDDIWREVRWITDVLQYARYRQPPTGTPLCWILE----MSTIVGVNEKPEP-VTDHL
N---STVCSPG--YDRK--------------KQ-------PSE-----------------
--------------------------------ITDED---DVFWPLE-RDCDSELTLTSN
QLDLV-------------------------------------------GPQGSEHHDSGT
STV---------------------------------------------------------
-MDTDSQNP---------------RQHFAFHRE------QHSHKGAYKEFHRTGS-----
--------LEFTERT--------------QKEGSPYKFWSQPGSMEEGTEE---------
------------------------------------------------------------
------------SDRDGSYS----------------------------------------
-----------FSSEI--VQ--HI--------SLPECSL------VEWIKTSQGT-----
----------------------------
>Ornithorhynchus-d XP_028935439.1 ankyrin repeat and fibronectin type-III domain-containing protein 1 [Ornithorhynchus anatinus]
------------------------------------------------------------
------------------------------------------------------------
------------------------------------------------------------
------------------------------------------------------------
------------------------------------------------------------
------------------------------------------------------------
------------------------------------------------------------
--MSH-QTQ---GLLPSQAR-RN---HTPSSPNAAKRLYRNLSEKLKG--SHASFDETYF
RAR-T-ERLSLRKTSVNLQGN-EAMFEAVERQDLDAVQGLLDHYTVEELDLNTPNSEGLT
PLDIAVMTNNVPIAKTLLRSQARESPH------FVSLESRSLLLNTLVQETQQRVAELAS
QVEHKGSGP-D-GAGKEKQLKAWEWRYRLYKRMKAGYEHARAPEAPTCVCLTVTGSTSLT
VTFQEPLSVNAAVVTKYRVEWSCSRDFSPVAGEIIVDQVQALRCSITGLTTGQIYFIRVS
AHNMKGWGPAQTATPASAAPSNWKDCDGGESRPR-GRIEALEALLQEVQAVHRPPSCREN
SKLPTPGRKQSVSRSLKHLFHSSNKFVKTLKRGLYIAVIFYYKDNMLVTNEDQIPIVEID
DSHTSNITQDFLWFTKLSCMWEDIRWLRQSMPNSM-SSSTALQARQKMLAATAQLQNLLG
THNLGKVYYEPIKDRHGNMLIVTIREMESLYSFFNGKWMPIAKLQSQRKSLST-PEEPTA
LDILFITIQDILAYQKRSQQRLAAGLYLGYLKLSSSVDQIKVLVTQKLPNILCHVKIREN
SNVSKEEWDWLQKHCGS---------EAAESLA-QAAESP-SPSFFKELGVAVRALLRQT
SLPLQQ--AKHFRLYTQEVLELGHNVSFLLLLPPSDEVCTAPGQTNPYPPHSGFLHLPLQ
MFEL--VHFCTYKEKFISLYCRLSAVVDLDALSTQQSLREAISDGELSAAKQRHQQVLDY
TQQIDETWREMRWIMEALQYARFKQPAAGLPISRLID----LSEEP-NHNKGNS-SSSQI
DRLPSPPPSPSPETRRR--------------KA-------VSD-----------------
--------SQP---------------------CSDEEGCSEVFLPTD-SDYDSSDALSPR
ELDLVYRSSH-------------------------DIAQQALHGLSGSAPDVLQVPDAKA
PPA-PRAA----------------------------------------------------
------EPR---------------TDSPNDLGS-AGLGAQAPDGVAAGS--RPPP-----
--------PSLLGPR-KLAR-HQRC----GYFSRHHRWLQGRN--ETQSLS---------
---LSEGVYT-QRLSRA----------------------------APPG-EQTRAQGDEE
RTLYLPHTTCLPEDAQ--YQ----AGRPTVRQIYREPS-PTALVCSGGEP----------
-----------W---------------------GPDPPA---GG-RGHLPSPPGSETSPE
SRVAARRAARGTVQGAAQGAEVFNSVL-
>Danio-d XP_021336045.1 ankyrin repeat and fibronectin type-III domain-containing protein 1 isoform X1 [Danio rerio] derived
MLSQKFSPRRSGRHVTGSFESSFRFLREEDADVLRIRRGSMSPEPENKEKWLKMSYEAEK
TCLLAPQESQTPCVCHTANEKYEIPGMGDDSVLEMLSYSKFSDLETWLCMPSTLLPRSRD
SVCSL----------------------PPPSHENGTADTDRESRPPENTSINLSQCQERK
THLLPPSSLMPVSA---SPTSSTP-LRTTS-TPLPKPNRDSGQGGVSVRKRRRLAASPGG
LHWDASGSVLRDHDRGE------TPSLSEVKR---------FPRSVDSESLVPELWRDRA
PLRKTISIDDRLL------QQTPREHHRLLSRLERG-KKKLRNINSLGATGRYETHKK--
SESRISRLAQRLNQRQSDAA-------------LIKDFRPLFLLSGSAGSSQSLD-RNFS
ISMSQ-QMQ---NLQLTQSK-KG---AGPASPSAAKRLYRNLSEKFKG--SHSSFEDAYF
FGR-S-DR--IRKVSN-IQSS-EALFEAVEQQDLDAVQILLFQYTADELDLNTPNSEGLT
PLDISIMTNNVPIAKLLLKAGGKESPH------FVSLESRDAHLSALVQEAQRRASELSN
QVMRESLSL-E-TSDKEKQLKAWEWRCKLYKRMRTGFEHARQPEAPLMVRLSVTGSTTLT
VSFQEPASMNSAVVTKYKVEWSCLKDFSLLAGELILENLQSLKCTITGLTMGRQYYVQVS
AYNMKGWGPAQLSQPPSAVPSNWKDCDGRESRRR-GHIEAMERLLQQVRATHQHYCCGDT
SKLQNPSRKQSVSRSLKHLFHSSTKFVKSLKRGVYIASVFYHKDSLLVTNEDQIPIVEVD
DSYSSSLMQDFLWFTKLSCMWEDVRWLRQSLAVST-SSSSTLQSRQKMLAAAGQLQNLLG
THNLGRVHYEPIKDRHGNVLLVTVREMDSLYSFFNGKWMQVSKLQSQRKSLST-PEEPYA
LDILLITIQDILAYQRRSQHRLSSGLYLGYLKLSSSVDQIKVLVPQRMPNMLCHTKIRDN
WNVSRDEWEWLQSLSGP---------VEVERAD-QATGC----LLFSELQTAIKSLLHQI
NLPLHQ--AKHFRLYTHEVLELGHNVSFLLLLPASDDVCSAPGQTNPYTPHSGFLNLPLQ
MFEL--VHFCSYKEKFISLYCRLSSVLDLDALITQQAFREAITDSEVSTAKQRHQHILDY
IQQLDEMWREVRWITNALQYARYKQPLGWVPITWLVD----VSVEP-PVQKNDS-TSSNT
DYVPTPSPSPE--MRRR--------------KP-------TIE-----------------
--------SQP---------------------GSDEEGCSEVFLPTD-SDYDSSDALSPR
DLDLVYSSAQ-------------------------DLSHQAVHVLSGSAPDVLQMHDLKY
SVC--------------------------------------------------------S
KSILETESC---------------TKDLEDLSL-SSYSVKTTDKPSRSK----FL-----
--------ADAPTKRKLLSKSHPQR----SYFGGPHRWLRVQS--ESHTPS---------
---LSEGIYT-RQSD------------------------IDLPLETPLS-----------
-IPHSPTTSYSLDEYRQPYR----ESKPNVRRIFVESC-SKTSPCRDAPH----------
-----------WEEEE--EK--GS--------RGATASG---AR-PGYSSTSEAQDVDSD
E------------QTNEQVSEILSSTL-
>Sinocyclocheilus-d XP_016360235.1 PREDICTED: ankyrin repeat and fibronectin type-III domain-containing protein 1-like [Sinocyclocheilus anshuiensis] derived
---------------------------------------------------------MSY
ETEKTCLLAPQESQTPCGCHKYEIPGMGEDSVLEMLSYSKFSDLETWLCMPSTMLPRSRD
SVCSL----------------------PPPSHENGTGDTGKESRPLENESIHLSQCQERK
THLLPPSPLLPVSA---SPQSSSP-LRTTS-TPLPKPTRDSCQGGVSVRKRRRLAASPGG
LHWDVSGSVLRDHDRGE------TSSLSEVKR---------FPRSVDSESRVPEPWRERV
PLRKTISVDDRLL------QQTPREYHRLLSRIERG-KKKLRNINSLGATGRYETHKK--
SESRISRLAQRLNQRQSDAA-------------LIKDFRPLFLLSGSPGSSQSLD-RNFP
ISMTQ-QMQ---NLQLTQSK-KG---AGPASPSAAKRLYRNLSEKLKG--SHSSFEDAYF
FGR-S-DR--IRKVSN-IQSS-EALFEAVEQQDLDAVQILLFQYTAEELDLNTPNSEGLT
PLDISIMTNNVPIAKLLLKAGGKESPH------FVSLESRDAHLSMLVQEAQRRASELST
QVMRESLSL-E-TSDKEKQLKAWEWRCKLYKRMRTGFEHARPPEAPLMVRLSVTGSTSLT
VSFQEPASMNSAVVTKYKVEWSCLNDFSLLAGEMILENLQSLKCTISGLTTGRQYNVQVS
AYNMKGWGPAQLSQPPSAVPSNWKDCDGRESRR--GHIEVMERLLEQVRATHQHFCCGDT
SKLQNPSRKQSMSRSLKHLFHSSTKFVKSLKRGVYIASVFYHKDSLLVTNEDQIPIVEVD
DSYSSSLMQDFLWFTKLSCMWEDVRWLRQSLAVST-SSSSTLQSRQKMLAAAGQLQNLLG
SHNLGRVHYEPIKDRHGNVLLVTVREMDSLYSFFNGKWMQVSKLQSQRKSLST-PEEPYA
LDILLITIQDILAYQRRSQHRLSSGLYLGYLKLSSSVDQIKVLVPQRMPNMLCHTKIRDN
CNVSRDEWEWLQSLSGP---------VEVETAD-QATDC----LLFSELQTAIKGLLHQI
NLPLHQ--AKHFRLYTHEVLELGHNVSFLLLLPASDDVCSAPGQTNPYTPHSGFLNLPLQ
MFEL--VHFCSYKEKFISLYCRLSSVLDLDALITQQAFREAITDSEVSTAKQRHQHILDY
IQQLDEMWRDVRWITNALQHARYKQPLGWVPITWLVD----VSVEP-PVQKNDS-MSSNT
DYVPTPSPSPE--MRRR--------------KP-------TIE-----------------
--------SQP---------------------GSDEEGCSEVFLPTD-SDYDSSDALSPR
DLDLVYSSAQ-------------------------DLSHQAVHVLSGSAPDVLQIHDLKY
SAC--------------------------------------------------------S
KSILDTESC---------------TKDMEDLSL-STYSVKTTDKPSRCKFL---------
--------ADPPTKRKLLSKSHPQR----SYFGGPHRWLRVQS--ESHTPS---------
---LSEGIYT-RQSD------------------------IDLPLETPLS-----------
-LSHSPTTSYSLDEYRPPYR----ESKPNVRRIFVESC-SKTSPCRDAPH----------
-----------WEEEDTRSR-------------GATARD---AG-SGYGTTAEAQDVDSD
E------------QTNEQVSEILSSTL-
>Scleropages-d XP_018616900.1 ankyrin repeat and fibronectin type-III domain-containing protein 1 isoform X1 [Scleropages formosus] derived
-----------------------------------------------------MSLEADK
NSFVVSKERSTSCGFQGAEEKEEIPGMGEDSVLEMLSYSKFTDLETWLCMPSTLLPRSLE
SLCAT--------------------------------SQSLTPSETADAEKKPRPPEGDT
PFLSPPTMAPQS-S---RSPSPIP-MGSPV-PSSLDSSGSSVQGGVSVRKRRRLAASPGG
LRWNSSGLLQRDYDTAE------TLPAPGAKR---------SPGSDTSLHTGLLGDLQRA
TLTKSVSVDDRLF------QKQHKESHKLLTRLERG-KNKLRNIHSLGSTGRYETHKK--
SESKISRLTQRLSPRQ---------------NDVLIKDFKPFFLTGCPGTSQSLD-RNLS
ASMTQ-QLQ---NLHLSHNK-KS---SGPTSPSAAKRLYRNLSEKLKG--SHSSFDEAYF
FGR-S-DR--FRKPSA-MQSS-DALFEAVEQQDLDAVQILLYQYSSDELDLNTPNSEGLT
PLDISIMTNNVPIARLLLKAGARESPH------FVSLESRAVHLSTLVQEAQRRVNELSA
QTLSEGL---D-NSDKEKQLKAWEWRYKLYKRMKTGFEHARVPEAPANVRLSVTSSTSLT
ITYQEPLSVNSAVVTKYRVEWSCLKDFSLLAGEMILDNLQSQRCTISGLTTGRTYYVQVS
AYNMKGWGPSQPSLPPSAAPSNWRECEGREPKHR-GHIEAMERLLQQVRATHQHYSCGDT
SKLQNSSRKQSVSRSLKHLFHSSNKFVKTLKRGLYVAAVFYHKDSLLVTNEDQVPIVEID
DSCTSSIMQDFLWFAKLSCMWEDVRWLRQSMSASVSSSSSTLQARQKMLAAAGQLQNLLG
THNLGRVYYEPIKDRHGNVLLVTIREMESLYSFFNGKWMQVSKLQSQRKSLST-PEEPTA
LDILLITIQDILAYQRRSQHRLAPGLYLGYLKLSSSVDQIKVLVPQKAPNMLCHFKIRDN
WNVSRDEWEWLQRLSGP---------VYVEGEN-ETATCH-NPLFFYELQMGLKGLLKQI
NLPLHQ--AKHFRLYTQEVLELGHNVSFLLLLPASDDVCTAPGQTNPYTLHSGFLNLPLQ
MFEL--VHFCTYKDKFISLYCRLSSVLDLDALITQQALREAISDTEISTAKQRQQHILDF
IQQMDEMWRDVRWLTDALQYARYKQPLGGLPITWLVD----PNVET-TMQKNDS-TSSHM
DYLPTPSPSPE--MRRR--------------KD---------------------------
--------SQA---------------------GSDEEGCSEVFLPTD-SDYDSSDALSPR
DLDLVYSSSQ-------------------------DISQQAVCALSGSAPDVLQVHDIRY
SVC--------------------------------------------------------R
RDGPEAESC---------------AGSMEGLML-TAIPPRSADRVLSG---KLP------
--------ANLPSKRKLLPRSQAQQ----GILGRPQRWLRVQS--ESQATS---------
---LSEGVYT-QQRDTD----------------------LPLVSVAGEL-----------
------QCTGSPEVARVLRR----DTKQNVRRITVEPC-KEASPSQDTCS----------
-----------WTLDV-----------------GEYSDT------TTVYESSTAQDTDSD
D------------QTNAQVSEILSSTL-
>Anguilla-d XP_035263128.1 ankyrin repeat and fibronectin type-III domain-containing protein 1 isoform X2 [Anguilla anguilla] derived
------------------------------------------------------------
------------------------------------------------------------
------------------------------------------------------------
------------------------------------------------------------
------------------------------------------------------------
------------------------------------------------------------
------------------------------------------------------------
--MTQ-QMQ---NLHLSH-K-KS---GGPASPSAAKRLYRNLSEKLKG--SHSSFDEAYF
FGR-S-DR--LRKTSN-MQSS-EALFEAVEQQDLDAVQILLYQYTADELDLNTPNSEGLT
PLDIAIMTNNVPVAKLLLKAGARESPH------FVSLESRAGHLSTLVQEAGRRVSELSA
QVQSEGLSL-D-SSDKDKQLKAWEWRYKLYKRMRTGFEHARTPEAPASVRLSVTSSTSLT
VTFQEPHSVNSAVVTKYKVEWSCLKDFSLLAGDMILDNLQSLRCTITGLSTGRVYYVQVS
AYNMKGWGPAQPSFPPSAAPSNWKECEGREPRHR-GHIEAMERLLQQVRATHQHYSCGDP
SKLQNPSRKQSVSRSLKHLFHSSNKFVKTLKRGLYVAAVFYHKDSLLVTNEDQIPIVEID
DSYSSSIMQDFLWFAKLSCMWEDVRWLRQSMSASM-SSSSTLQARQKMLAAAGQLQNLLG
THNLGRVYYEPIKDRHGNVILVTIREMESLYSFFNGKWMQVSKLQSQRKSLST-PEEPTA
LDILLITIQDILAFHRRSQHRLSPGLYLGYLKLSSSVDQIKVLVPQRVPNMLCHFKIRDN
WNVSRDEWDWLQRLSGP---------VCVESAD-QTADCR-TPLFFYELQMAVKGFLKQI
NLPLHQ--AKHFRLYTQEVLELGHNVSFLLLLPASDDVCTAPGQTNPYTLHSGFLNLPLQ
MFEL--VHFCTYKEKFISLYCRLSSVLELDALITQLALREAILDAEIATAKQRHQHILDY
IQQMDEMRREMRWITDALQYARYKQPLGGVPITWLVD----SKTES-TVQKNDS-TSSNM
DYLPTPSPSPE--MRRR--------------KA-------MSD-----------------
--------SQP---------------------GSDEEGCSEVFLPTD-SDYDSSDALSPR
DLDLVYSSSQ-------------------------DISQQAACALSGSAPDVLHMHDVKY
SVC-PKDG----------------------------------------------------
---PEAESC---------------ARNMESLSLAPGFAGKAPEKAPSGK----LL-----
--------ANPPTKRKLLSRSQPQH----GCFSGPHRWLRVQS--ESQASS---------
---LSEGVYT-PQRD------------------------SDLPLEAVTR-ATIGLLAELP
KSTFVTHATCSLDDGRGAHR----EARPNVRRIFVEPC-KKTSPTKDASG----------
-----------WGPGP--GA--GK--------GGVGAES------AAQYDGSLAQDVDSD
D------------QTNAQVSEILSST--
>Megalops-d KAG7491711.1 hypothetical protein MATL_G00007390 [Megalops atlanticus]
-------------------------------------------------------MSLEA
DKNCLLVSQEPRAPFQTAEEREEIPGMGEDSVLEMLSYSKFTDLETWLCMPSTLLPRSLE
SPRGA----------------------SPPLTHRETADVANESRPLENDGLLLASPLERD
AVFLAPSQMLPVSTEPPSPEPLPPVSIAPSVSSSVSPLRESTPTGVSVRKRRRLAASPGG
LHWNSAENIQSSSTNNNQSMHGALQREYDRAELSPVSEAKRSSSSDTSNHASIWADQCKL
ALRKSVSVDDRLF------QQPHKEQHRLLSRLERG-KNKLRNIHSLGSTGRYETRKK--
SESKITRLAQRLNQRQSDAL---------------IKDFKPLFFTVSPGNSQSLD-RNFS
VSMTQ-QMQ---NLQLSHNK-KS---SGPASPSAAKRLYRNLSEKLKG--SHSSFDEAYF
FGR-S-DR--FRKASN-MQSS-EALFEAVEQQDLDAVQILLYQYTADELDLNTPNSEGLT
PLDIAIMTNNVPVAKLLLKAGARESPH------FVSLESRAGHLSTLVQEAGRRVSELSA
QVQSEGLSL-D-TSEKEKQLKAWEWRYKLYKRMKTGFEHARTPDAPASVRLNVTSSTSLT
VTFQEPHSVNSAVVTKYKVEWSCLKDFSLLAGELILDNLQSLRCTITGLSTGRVYYVQVS
AYNMKGWGPAQPSFPPSAAPSNWKESEGREPRHR-GHIEAMERLLQQVRATHQHYSCGDT
TKLQNPSRKQSVSRSLKHLFHSSNKFVKTLKRGLYVAAVFYHKDSLLVTNEDQIPIVEID
DSYSSSIMQDFLWFAKLSCMWEDVRWLRQSMSASM-SSSSTLQARQKMLAAAGQLQNLLG
THNLGRVYYEPIKDRHGNVLLVTIREMESLYSFFNGKWMQVSKLQSQRKSLST-PEEPTA
LDILLITIQDILAYQRRSQHRLSPGLYLGYLKLSSSVDQIKVLVPQRVPNMLCHFKVRDN
WNVSRDEWDWLQRLSGP---------VRVESVD-QTADCH-TPLFFYELQMAVKGLLKQI
NLPLHQ--AKHFRLYTQEVLELGHNVSFLLLLPASDDVCTAPGQTNPYTLHSGFLNLPLQ
MFEL--VHFCTYKEKFISLYCRLSSVLELDALITQLALREAILDSEIATAKQRHQHILDY
IQQMDEMRREMRWITDALQYARYKQPLGGVPITWLVD----PKVET-AVQKNDS-TSSNM
DYLPTPSPSPE--MRRR--------------KA-------VSD-----------------
--------SQP---------------------GSDEEGCSEVFLPTD-SDYDSSDALSPR
DLDLVYSSSQ-------------------------DISQQAVCALSGSAPDVLQVHEVKY
SVC-PKDS----------------------------------------------------
---LEAEAC---------------AKNMEGLTL-SGSAAKAAEKAPSGKLL---------
--------ANLPTKRKLLSKSQAQH----GCFSGPHRWLRVQS--ESQASS---------
---LSEGVYT-QQRD------------------------TNLPLESAAR-GAISVFAELP
QSTYVSHATCHLEDRRPPHK----EAKQNVRRIFVEPC-KKTSPGQEVSS----------
-----------WAR------------------GAVECGS------GTDYDSSTVQDVDSD
D------------QTNAQVSEILSSTL-
>Acipenser-d XP_034784488.1 ankyrin repeat and fibronectin type-III domain-containing protein 1-like isoform X1 [Acipenser ruthenus] derived
------------------------------------------------------------
-MSLDREQGAFSGQEQTAPCAGNQAAAGDDSVLEMLSCAKFSDLEAWLCMPSTLLPRALE
SAGEV-----------------------------MQTQGAAQCHDQRIRPVERKALVLGK
SQTLPLLPSPDV---------------------------------STGRKRRRLPSSPGG
LLCNRAGARRWECD--R------AETLPSAAE---------KLNASNDPAVLLWEIADKA
ALRKSLSADERLL------QQQRKEQHKLLSRLEKG-RSKLRNIHSLGSTDGHEPQTK--
TENRIARFAQRLNQKQRGQS----------QCNALNVDFRHFMLPGSPGISQSLD-RNFH
VKMTQ-QMQ---NLHLSHAK-KS---SGPSSPSAAKRLYRNLSEKLKG--SHSSFDEPYF
FGR-L-DR--LRKVSVNVQCS-EALFEAVEQQDLDAVQLLLYQYSAEELDLNTPNSEGLT
PLDIAIMTNNVPMARVLLKAGAKESPH------FVSQESRVLHLSTLVQEAQRRVSELSA
QATSEGLSL-D-STEREKQLKAWEWRYRLYKRMKTGFEHARAPETPSSVRLTVTSSTSLT
VTFQEPLSVNSAVVTRYRVEWSCSKDFSTLAGEIIMDNLQSLRCTIAGLTTGQAYYVQVS
AYNMKGWGSAQGATPDVAVPSNWKEYGGREPRRHTGQIDALERLLQQVRGAHQRYSCRES
SKSQNPSRKQSVSRSLKHLFHSSNKFVKTLKRGLYVATVFYHKDNILVTNEDQIPIVEID
DSFTSSIMQDFLWFTKLSCMWEDVRWLRQSMSVSM-SSSSALQALQKMLAAAGQLQNLLG
THNLGRVYYEPIKDRHGNVLLVTIREVESLYSFFNGKWMQISKLQSQRKSLST-PDEPTA
LDVLLITIQDVLSYQRRSQHRLSPGLYLGYLKLCSSVDQIKVLVPQKLPNVLCHSKIRDN
CNVSRDEWEWLQKLSGP---------AYVESTD-QMPACH-TQLFFYELQMAVKALLKQI
NLPLHQ--ARHLRLYTQEVLELGHNVSFLLLLPASDDVCTAPGQSNPYTPLSGFLNLPLQ
MFEL--VHFCTYKEKFISLYCRLSAVLDLDSLITQQSLREAISDTEVVSAKQRHQQVLDN
MQQMDEMWREMRWIMDVLQYARYKQPVGGLPVPWLVD----STVEH-VPEKNDS-TSSHM
DYLPTPSPSPE--MHRR--------------KA-------VSD-----------------
--------YQP---------------------CSDEEGCSEVFLPTD-SDYDSSDALSPR
ELDLVYSSSQ-------------------------DISQQVLSGLSGSAPDVLQVHDLKS
PLS-PREQCNR------------------------------------------------G
PFDADTDSC---------------TKTMGGLTL------RGTDKAASG---NQPG-----
--------NNPPSKRKLLSKHHHH-----SYFSCHHRWLRVHS--ESQAAS---------
---LSEGLYT-QQREC-----------------------PSLPLESACG-GDMKTVAELP
RSSFLPHASSLPEEGK--------ESKPNVRRIFVEPC-KMPSSNEGLKA----------
-----------WTLNV--GE------------SPPAVGD------ASAIAGGTRQDIDSD
D------------QTNSQVSEIFSSTL-
>Latimeria-d XP_014346212.1 PREDICTED: ankyrin repeat and fibronectin type-III domain-containing protein 1 [Latimeria chalumnae]
------------------------------------------------------------
------------------------------------------------------------
------------------------------------------------------------
-----------------------------------MIQMPHCYDCVYCLSCCWCMQFQG-
------------------------------------------------------------
------------------------------------------------------------
SKNKITRFAQRLNQKQIGQSKSDGLNKDLEST-------------YSPSTSLSLD-RNLH
LKMTQ-QMQ---NLHLSHGK-KS---SGPSSPNAAKRLYRNLSEKLKG--SHSSFEEVYF
VGK-S-DR--LRKPSANFQCS-EALFEVVEQQDLDGVQILLYQYTAEELDLNTPNSEGLT
PLDIAIMTNNVPIARMLLRAGAKESPH------FFSLESRAMHLSTLVHEAQQRVSELSA
HVVSEELNM-D-TTEKEKQLRAWEWRYRLYRRMKTGFEHARAPEAPTNVRLTVTSSTSLT
VTFQEPLSVNSAIVTKYKVEWSCSKDFSSLAGEITMDNLQSLRCTITGLITGKAYYVHVS
AYNMKGWSPPQTTTPTCAVASNWKEYDGREPRHR-GQIEALERLLQQVQAAHQHYSCREN
SKTQSTSRKQSVSRSLKHLFHSSSKFVKILKRGLYVAVVFYHKDSILVTNEDHLPIVEID
DSSTSSMMQDFIWFTKLSCMWEDVRWLRQNMSVSM-SSSTSLQARQKMLAAVAQLQNLLG
THNLGKVYYEPIKDRHGNVLIVTIREVESLYSYLNGKWMQISKLQSTRKSLST-PEEPTA
LDILLITIQEKLSYQKRSQQRLLPGLYLGYLKLYSSVDRIKVLVSQRLPNVLCHVKIRDN
SNVSRDEWEWIQKLSGL---------EPVESVD-HALDCH-TQLFFDGLQMAVRALLKQI
NLPPHQ--AKHFRLYTQEVLELGHNVSFLLLLPASDDVCSAPGQNNPYTPHSGFLNLSLR
MFEL--AHFCTYKEKFISLYCRLSAVLELDSLITQQSLREAISDSEVAAAKQTHQQVLDY
IQQMDETWREMRWIMDALQYARYKQPSGGLPITWFID----FSEKH-TQEKTNS-TSSHL
DYLPSPSPSPE--PRRR--------------KA-------MSD-----------------
--------SQP---------------------CSDEEGCSEVFLPTD-SDYDSSDALSPR
ELDLVYSSSH-------------------------DISQQAVSGLSGSAPDVLQIHDVKP
CLN-VKDDSKVY-----------------------------------------------S
NFDIDTENC---------------TKNLGNLSV-SGITPKSVDKTVNSK-----H-----
--------LNFMGKKKVSKHQHY------NYFSRHHRWLRVHS--ESQSVS---------
---LSEGIYT-QHLHQG----------------------TDLPQESISD-AQIQIPSEFP
QKIILPHASSLPEDGKDKYK----GSQQNVRRIFVEPC-KKTPSSEDRKA----------
-----------WTLSI--GE--SQ---------LIGS--------EMDSPSLVGQEIDSD
D------------QTNSQASEVFSSTL-
>Xenopus-d XP_031750669.1 ankyrin repeat and fibronectin type-III domain-containing protein 1 [Xenopus tropicalis] derived
------------------------------------------------------------
------------------------------------------------------------
------------------------------------------------------------
------------------------------------------------------------
------------------------------------------------------------
------------------------------------------------------------
------------------------------------------------------------
--MTQ-QMQ---NLQLTQSK-KI---SAPSSPNAAKRLYRNLSEKLKG--SHSSFDEAYF
RAR-A-DR--FRKTSVNFQCN-EAVFEAVEQQDLDAVQILLYQYTAEELDLNTPNSEGLT
PLDIAVMTNNVPIARTLLKAGARESPH------FISMESRSMHLSALVEEAQQRMSELSA
KIQNEGLGG-D-STEKEKQLKSWEWRYRLYKRMKTGYEHARAPEAPTNVCLMITSSTSLT
VTFQEPLSVNSAVVTKYKVEWSCCSDFSSITGEIIVDNLHSLKCTIAGLKMGHMYYVQVS
ACNMKGWGPAEISNPPYAAPSNWKDYDGRDFRHK-GQSEALERLLQQVRAVHQHYSCRES
AKLQNSSRKQSVSRSLKHLFHSSNKFVKTLKRGLYLAVVFYYKDNMLVTNEDHIPIVEID
DSCTSSIMQDFLWFTKLSCMWDDIRWLRQSMSISM-SSSTALQARQKMLAAAAQLQNLLG
THNLGRVYYEPIKDRHGNVLIVSIREVETLYSFFNGKWMQISKLQSQRKSLST-PEEPTA
LDILLITIQEILAYQKRSQQRLHPGLYLGYLKLCSSVDQIKVLVSQRLPNMLCHVKIRDN
SNVSRDEWEWIQNLSMS---------ESVDSVD-LSLDEH-TQLFLYDLKLAVKALLKQI
NLPLHQ--AKHFRLYTHEVLELGHNVSFLLLLPASDDVCSAPGQSNPYTPHSGFLNLPLQ
IFEL--VHFCSYKETFINLYCRLSAIVELDSLISQQALREAISDDEVVAAKQRHQQVLDY
MQQTDEIWREMRWIMDALQYARNKQPAAGLPITRFID----LSEEQ-NQKKNNS-TSSHL
DCLPSPSPSPE--MHRR--------------RP-------LSD-----------------
--------SQT---------------------CSDEEGCSEVFLPTD-SDYDSSDALSPR
ELDLVYSSSQ-------------------------DISQQAVSCLSGSAPDVLQVHDMKP
CLT-LKE----------------------------------------------------E
CGALDTEYC---------------TKHMDNLSV-MGYPSKSIDKATNS---KQH------
--------LSLLRKKKSGKHQHC------NYFSRHHRWLRVHS--ESQALS---------
---LTEGVYT-QHMSRT----------------------VDFNEETTTG-EEISIPVDSP
RSTYLPHASSLPEDSKSKYN----ESKTNVRRIYVEPY-KQMMSEEDQKT----------
-----------WTLNV----------------DGCRSPA------KEAIIQVAGQEIDAD
E------------NTNLQLSEVFSSTL-
>Nanorana-d XP_018409570.1 PREDICTED: ankyrin repeat and fibronectin type-III domain-containing protein 1 [Nanorana parkeri]
------------------------------------------------------------
------------------------------------------------------------
------------------------------------------------------------
------------------------------------------------------------
------------------------------------------------------------
------------------------------------------------------------
------------------------------------------------------------
--MTQ-QMQ---NLQLTQSK-KI---TAPSSPNAAKRLYRNLSEKLKG--SHSSFDEAYF
KAR-A-DR--FRKPSVNFQCN-EAIFEAVEQQDLEAVQILLYQYTADELDLNTPNSEGLT
PLDIAIMTNNVPIARILLKAGGKESPH------FVSLESRSMHLSTLVEEAQQRMNELSA
KIQIEGLGI-D-SSEKEKQLKSWEWRYRLYKRMKTGYEHARVPEAPTNVCLMITSSSSLT
VTFQEPLSVNSAVVTKYKVEWSTSSDFTPLAGEIIVDHLQSLKCTITSLTMGKEYYVRVS
ACNMKGWGPAELSSPACASPSNWKDYDGREFRHK-GQIEALERLLQQVRAVHQHYSCRES
AKLQNPSRKQSVSRSLKHLFHSSNKFVKTLKRGLYIAVIFHYKDNMLVTNEDHIPIVEID
DSCTSSIMQDFVWFTKLSYMWDDIRWVRQSMSISM-SSSTALQARQKMLAAAAQLQNLLG
THNLGRVYYEPIKDKHGNVLIVTIREVETLYSFFNGKWMQISKLQSQRKSLST-PEEPSA
LDILLITIQEMLNYQKRGQQRLSPGLYLGYLKLCSSVDKIKVLVSQRVPNMLCHVKIRDN
SNISKDEWEWIQNLSMA---------ENLDSME-LSLDAH-THMLLCDLQTAVKALLKQI
NLPLHQ--AKHFRLYTQEVLELGHNVSFLLLLPASDDVCSAPGQSNPYTPHSGFLHLPLQ
MFEL--VHFCCYREKFISLYCRLSAIVELDSLISQQALREAISDDEVAAAKQRHQQVLDY
IQ-----------------------------------------------------TSPFP
KGVIVPVLEAE--------------------KF---------------------------
-----------------------------------QEFYSNFFTVSK----AKRRGRTIH
DLKVL------------------------------NRFLQVQKFCMDSTKSIITS-----
------------------------------------------------------------
------------------------LQQAESLVL---------------------------
--------VDIKD----------------AYLHIPH------------------------
------------------------------------------------------------
---------------------------------------FSCSLTCCGHM----------
------------------------------------------------------------
----------------------------
>Rana-d XP_040186632.1 ankyrin repeat and fibronectin type-III domain-containing protein 1 [Rana temporaria]
------------------------------------------------------------
------------------------------------------------------------
------------------------------------------------------------
------------------------------------------------------------
------------------------------------------------------------
------------------------------------------------------------
------------------------------------------------------------
--MTQ-QMQ---NLQLTQSK-KI---TAPSSPNAAKRLYRNLSEKLKG--SHSSFDEAYF
KAR-A-DR--FRKPSVNFQCN-EAIFEAVEQQDLEAVQILLYQYTAEELDLNTPNSEGLT
PLDIAIMTNNVPIARTLLKTGAKESPH------FVSLESRSMHLSTLVEEAQQRMSELTA
KIQNESLGI-D-SSEKEKQLKSWEWRYRLYKRMKTGYEHARVPEAPTNVCLLITSSSSLT
VTFQEPLSVNSAVVTKYKVEWSISSDFSPLNGEIIVDHLQSLKCTITGLTMGKEYYVRVS
ACNMKGWGPVELSSPACASPSNWKDYDGQELRHK-GQIEALERLLQQVRAVHQHYSCRES
AKLQNSSRKQSVSRSLKHLFHSSNKFVKTLKRGLYIAVIFHYKDNMLVTNEDHIPIVEID
DSCTSSIMQDFVWFTKLSHMWDDIRWLRQSMSISM-SSSTALQARQKMLAAAAQLQNLLG
THNLGRVYYEPIKDRHGNVLFVTIREVETLYSFFNGKWMQISKLQSQRKSLST-PEEPTA
LDILLITIQDILNYQKRSQQRLSPGLYLGYLKLCSSVDQIKALVSQRVPNMLCHVKIRDN
SNISKDEWEWIQNLSMV---------ENLDSME-LSLDAH-THLFLYDLQIAVKALLKQI
NLPLHQ--AKHFRIYTQEVLELGHNVSFLLLLPASDDVCSAPGQSNPYTPHTGFLHLPLQ
MFEL--VHFCCYKEKFISLYCRLSAIVDLDSLISQQALREAISDDEVAAAKQRHQQVLDY
IQQTDEIWREVRWIMDALQYARYKQPVAGLSITKFLD----LTEEQ-IQKKNNS-TSSHL
DCLPSPSPSPE--MHRR--------------KA-------VSD-----------------
--------SQP---------------------CSDEEGCSEVFLPTD-SDYDSSDALSPR
ELDLVYSSSH-------------------------DFSQQAMFGLSGSAPDVLQVNDMKP
CLS-LKEE-----C--------------------------------------------S-
ALEPSAEYC---------------ARYMDNLSV-VDFSTKSTDK-ASNS--KHH------
--------LSLLGKK-RSAK-HQHC----NYFSRHHRWLRVHS--ESQ--S---------
---LSEGVYT-QHMSQA----------------------VDLTEEPTSG-QQTMIPVDSP
RSTYLPHASSLPEDSK---------SKPIVRRIYVEPY-KQILHEDETKT----------
-----------WTLN--------I--------DGSRSPA---KE-PT-LQIIAAPDTDPD
E------------KENLQLPEVFSSTL-
>Thamnophis-d XP_032066170.1 ankyrin repeat and fibronectin type-III domain-containing protein 1 [Thamnophis elegans] derived
------------------------------------------------------------
------------------------------------------------------------
------------------------------------------------------------
------------------------------------------------------------
------------------------------------------------------------
------------------------------------------------------------
------------------------------------------------------------
--MTQ-QMQ---SLQLSQTK-KN---NPPSSPNAAKRLYRNLSEKLKG--SHSSFDEVYF
RAR-T-DRLSLRKSSVNFQCC-EAMFEAVEQQDLDAVQVLLYQYTPEELDLNTPNSEGLT
ALDIAILTNNVPIAKILMKVGAKESPH------FVSVEGRSVHLSNLVQEAQQRVNDLSA
QVMSEGLGA-D-SCEKEKQLKAWEWRYRLYKRMKSSFEHSRAPEAPTNICLMVTSSTSLT
VTFQEPHSINSAVVTKYKVEWSCSEDFSPLVGEIIMENLQSLRCTITGLTMGQRYYVQVY
AHNMKGWGQPQISSPCCASPSNWKDCDGREPKHR-GQIEALECLLQQVRASRSSYICRDN
VKLQNAGRKQSVSRSLKHLFHSSNKFVKTLKRGLYLAVIFYYKDNMLVTNEDHIPIVEID
DSHASSIMQDFLWFTKLSCMWDEIRWLRQNMSVSM-SSSTALQARQKMLSAAAQLQNLLG
THNLGQVYYEPIKDRHGNVIIVTIREVESLYSFFNGKWMQISKLQSQRKSLST-PEEPTA
LDILLITIQDILSYHRRSQQRLAPGLYLGYLKLCSSVDQIKVLVLQKLPNILCHVKIRDN
CNVSREEWEWIQRLSGS---------ESMENMD-HSAECP--TRLFFELQMAMRALLKQI
NLPLQQ--AKLFRLYTQEVLELGHNVSFLLLLPASDDVCTAPGQNNPYTLHTGFLNLPLQ
MFEL--VHFCSYKEKFISLYCRLSAVIELDFLSTQQSLREAISDSEVAAAKLRHQQVLDY
IQQIDEIWREMRWINEALQYARYRPTTSGLPLVKILD----LSEEP-LQKKISS-TSSHL
DCLPSPPPSPEMGMPRR--------------KA---------D-----------------
--------SQP---------------------YSDEEGCSEVFLPTD-SDYDSSDALSPR
ELDLVYSSSQ-------------------------DISHQAVSCLSGSAPDVLQVHDIKP
CLT-PKQN------------PRGS-----------------------------------S
VLEAEVDQS---------------TENMQSLSI-GRLSPKNPEKNSGS---KQS------
--------LSFLGKKKHGKHQHY------NYFSRHHRWLRVHS--ETQSIS---------
---LSEGLYT-PHLTQA----------------------MDYSQEPTPG-EQISISIDCP
RSTFLPHASSLPEEGKDKYQ----ELRPNIRRIYVEPY-KTILSSE--------------
--------------------------------GSKQSGD------HPDLHSPLGQGRIAE
D------------QSCSNIPEVFSSDL-
>Pogona-d XP_020641852.1 ankyrin repeat and fibronectin type-III domain-containing protein 1 [Pogona vitticeps] derived
------------------------------------------------------------
------------------------------------------------------------
------------------------------------------------------------
------------------------------------------------------------
------------------------------------------------------------
------------------------------------------------------------
------------------------------------------------------------
--MTQ-QMQ---SLQLSQTK-KN---NPPSSPNAAKRLYRNLSEKLKG--SHSSFDEVYF
RTR-S-DRLSLRKSSVNLQCC-EAMLEAVEQQDLEAVQILLYQYTPEELDLNTPNSEGLT
ALDIAVLTNNVPIAKLLLKVGARESPH------FVDMESRSIHLNHLVQEAQQRVNDLSA
QVMNDGLST-D-SCEKEKQLKAWEWRYRLYKRMKSGFELSRAPEAPTNVCLMVTSSTSLT
VTFQEPHSMNSAVVTKYKVEWSCSEDFSPLVGEIIMDNLQSLRCTITGLTMGRSYYVRVY
AFNMKGWGQPQTSTPSCAAPSNWKDYDGREPRHR-GQIEALDRLLQQVRASHQSHSCRDS
AKLQNAGRKQSVSRSLKHLFHSSNKFVKTLKRGLYLAVIFYYKDNMLVTNEDQIPIVEID
DSHASNIMQDFLWFTKLSCMWDDIRWLRQNMSISV-SSSTTLQARQKMLSATAQLQNLLG
THNLGRVYYEPIKDRHGNIIIVTIREVETLYSFFNGKWMQISKLQSQRKSLST-PEEPTA
LDILLITIQDILSYHRRSQQRLAPGLYLGYLKLCSSVDQIKVLVLQKLPNILCHVKIRDN
SNVSREEWEWIQNLSGA---------DSMENMD-HAAECP--TRLFFELQMATKALLKQI
NLPLRQ--AKLFRLYTQEVLELGHNVSFLLLLPASDDVCTAPGQNNPYTPHSGFLNLPLQ
MFEL--VHFCSYKEKFISLYCRLSAVIELDFLSTQQSLREAISDSEVAAAKQRHQQVLDY
IQQIDEIWREMRWINEALQYARYKQPSGGLPITKIVD----LSEEP-VQKKISS-TSSHL
DCLLSPPPSPETETHRR--------------KA-------AND-----------------
--------SQP---------------------YSDEEGCSEVFLPTD-SDYDSSDALSPR
ELDLVYSSSQ-------------------------DISHQAVSCLSGSAPDVLQIHDLKP
CLT-PKQNVRRG-----------------------------------------------S
TLETEVDQS---------------TENMQTLSL-GGLSPKTTEKYPSL---RQP------
--------LSFLGKKKHGKHQHY------SYFSRHHRWLRVHS--ETQSVS---------
---LSEGLYT-PHLTRA----------------------MEFSHEPASG-EQISISVDCP
RGTFLPHASSLPEEGKGKYE----ELRPSIHRIYVEPF-KATLSGEEDKP----------
-----------WSLST------RP------------------GGGHEDLHSPTEQGKLSE
D------------RSNSSITEVFSSNL-
>Gecko-d XP_015262335.1 PREDICTED: ankyrin repeat and fibronectin type-III domain-containing protein 1 [Gekko japonicus] derived
------------------------------------------------------------
------------------------------------------------------------
------------------------------------------------------------
------------------------------------------------------------
------------------------------------------------------------
------------------------------------------------------------
------------------------------------------------------------
--MTQ-QMQ---SLQLSQAK-KN---NPPSSPNAAKRLYRNLSEKLKG--SHSSFDEAYF
RAR-S-DRLSLRKASVNFQCS-EAMFEAVEQQDVDAVQILLYQFTPEELDLNTPNSEGLT
ALDVAILTNNVPIAKILLKAGAKESPH------FVNMESRSIHLSNLVQEAQQRVSDLSA
QVMSEGLGT-D-SAEKEKQRKAWEWRYRLYKRMKAGYEHSRAPEAPTNVCLMVTSSTSLT
VTFQEPHSINSAVVTKYKVEWSSLEDFSPLAGEIIMDNLQSLRCTITGLMMGRNNYVRVS
AYNMKGWGPPQTSTPSCASPSNWKDYDGREPRHR-GQIEALERLLQQVRASHQS--CRES
SKLQNAGRKQSVSRSLKHLFHSSNKFVKTLKRGLYLAVIFYYKDNMLVTNEDQIPIVEID
DSHTSSIMQDFLWFTKLSCMWDDIRWLRQNMSVSM-SSSTALQARQKMLAATAQLQNLLG
THNLGRVYYEPIKDRHGNIIIVTIREVETLYSFFNGKWMQISKLQSQRKSLST-PEEPTA
LDILLITIQDTLSYHRRSQQRLAPGLYLGFLKLCSSVDQIKVLVLQKLPNILCHVKIRDN
SNVSKEEWEWIQTLSGS---------ESMENMD-HSAECP--TRLFFELQMAVKALLRQI
NLPLRQ--AKLFRLYTQEVLELGHNVSFLLLLPASDDVCTAPGQNNPYTLHSGFLNLPLQ
MFEL--VHFCSYKEKFIGLYCRLSAVIELDFLSTQQSLREAISDSEVAAAKQRHQQVLDY
IQQIDEIWREMRWINEALQYARYKQPAAGLPIMKIVD----LSEEQ-LQKKISS-TSSHL
DCLPSPPPSPETETHRR--------------KG-------VSD-----------------
--------SQP---------------------YSDEEGCSEVFLPTD-SDYDSSDALSPR
ELDLVYSSSQ-------------------------DISQQAVSCLSGSAPDVLQVLDIKP
CLT-PKQN------------PRGG---------------G-------------------A
TLETEVEQS---------------SESMQSLSI-GGLSPKSTEKTPGSR----QT-----
--------LNFLGKK-KHGK-HQHY----SYFSRHHRWLRVHS--ESQSIS---------
---LSEGVYT-PHLTRA----------------------MEFSQESASG-EQISISIDCP
RSTFLPHASSLPEEGKGKYQ----ELRPNVRRIFVEPY-KTSLPSEDGKS----------
-----------WAL-------------------RNQAVE------NEDLHSPTGQEMVPE
D------------PSNSSFTEVFSSNL-
>Zootoca-d XP_034959727.1 ankyrin repeat and fibronectin type-III domain-containing protein 1 [Zootoca vivipara] derived
------------------------------------------------------------
------------------------------------------------------------
------------------------------------------------------------
------------------------------------------------------------
------------------------------------------------------------
------------------------------------------------------------
------------------------------------------------------------
--MTQ-QMQ---SLQLSQSK-KN---NPPSSPNAAKRLYRNLSEKLKG--SHSSFDEAYF
RAR-S-DRLSLRKSSMNFQCC-EAMLEAVEQQDLDAVQILLYQYTPEELDLNTPNSEGLT
ALDIAILTNNVPIAKILLKAGAKESPH------FVSMESRSIHLSNLVQEAQQRVSDLSA
EVMNEGLST-D-SSEKEKQLKSWEWRYRLYKRMKSGYEHSRAPEAPTNVCLMVTSSTSLT
VTFQEPHSMNSAVVTRYKAEWSYSEDFSPLAGEIITDHLQSLRCTITGLTMGRIYYVRVH
AYNMKGWGQPQTSTPPCASPSNWKDYDGREPRHR-GQIEALERLLQQVRASRPSYSCRDS
SKLQNAGRKQSVSRSLKHLFHSSNKFVKTLKRGLYLAVIFYYKDNMLVTNEDQIPIVEID
DSHASSIMQDFLWFTKLSCMWDDIRWLRQNMSVSV-SSSTALQARQKMLSATAQLQNLLG
THNLGRVYYEPIKDRHGNIIIVTIREVETLYSFFNGKWMQISKLQSQRKSLST-PEEPVA
LDILLITIQDILSYHRRSQQRLAPGLYLGYLKLCSSVDQIKVLVLQRLPNILCHVKIRDN
SNVSREEWEWIQSLSGS---------ESMENMD-HSAECP--TQLLVELQMAVKALLKQI
SLPLRQ--AKLFRLYTQEVLELGHNVSFLLLLPASDDVCTAPGQNNPYTPHSGFLNLPLQ
MFEL--VHFCSYKEKFISLYCRLSAVIELDFLSTQQSLREAISDSEVAAAKQRHQQVLDY
TQQIDEIWREMRWINEALQYARYRQPPAGLLVAKIVD----LSEEP-IQKKISS-TSSHL
DCLPSPPPSPEMETHRR--------------KV-------LSD-----------------
--------SQP---------------------YSDEEGCSEVFLPTD-SDYDSSDALSPR
ELDLVYSSSQ-------------------------DISHQAVSCLSGSAPDVLQIHDIKP
CLT-PKQNLRGG-----------------------------------------------G
TLEGDVDQT---------------KEHLQSLSLGGGLSPKCTEKSATL---RQP------
--------LSFLGKKKHGKHQHS------SYFSRHHRWLRVHS--ESQSIS---------
---LSEGLYT-QHLTRA----------------------MEFSQEPTSGSEQISISIDCP
RSTFLPHTTSLPEEGKGKYQ----ELRPSIRRIYVEQY----GTSEDGKS----------
-----------WALGS-------------------RPVE------QEDLHISTGQRMVPE
D------------QSSSNTAEVYSSDL-
>Geotrypetes-d XP_033817847.1 ankyrin repeat and fibronectin type-III domain-containing protein 1 [Geotrypetes seraphini]
------------------------------------------------------------
------------------------------------------------------------
------------------------------------------------------------
------------------------------------------------------------
------------------------------------------------------------
------------------------------------------------------------
------------------------------------------------------------
--MTQ-QMQ---SLQLSQTK-KT---SAPSSPNAAKRLYRNLSEKLKG--SHSSFDEAYF
RAR-P-DR--CRKTSLNFQCN-EALFEAVEQQDFDAVQVLLYQYTADELDLNTPNSEGLT
PLDIAIMTNNAPIARILLRTGAKESPH------FITMESRSVHLNRLVLEAEQRVSGLSA
LMQSEGLCM-D-STEREKQLKAWEWRYRLYKRMKVGYEHARAPEVPTNVCLMATSSTSLM
VTFQEPLSVNSAVVTKYKVEWSCCSDFPPLAGEIILDNLQSLRCIITGLITGQSYFVRVS
ACNMKGWGPPEAASPASATPSNWKDFDGREPRHK-GQIEALERLLQQVREAHQRYSHREN
SKLQTASRKHSVSRSLKHLFQSSNKFVKTLKRGLYIAVIFYYKDSMLVTNEDQIPIVEID
DSHTSSIMQDFLWFTKLSCMWDDIRWLRQSMSIST-SSSTALQARQKMLAATAQLQNLLG
THNLGKVYYEPIKDRHGNILIVTIREVETLYSFFNGKWMQISKLQSQRKSLST-PEEPTA
LDILLITIQEILSYQKRSHQRLVPGLYLGYLKLCSSVDQIKVLVSQRLPNVLCHVKIRDN
ANVSKDEWEWIQSLTAS---------ESVENLD-LALDGY-NQPLLYEIQVAVKALMKQI
HLPLHQ--AKHFRLYTHEVLELGHNVSFLLLLPASDDVCTAPGQNNPYTPHSGFLNLPLQ
MFEL--GILTCFS-----------------------------------------------
------------------------------------------------------------
------------------------------------------------------------
------------------------------------------------------------
------------------------------------------------------------
------------------------------------------------------------
------------------------------------------------------------
------------------------------------------------------------
------------------------------------------------------------
------------------------------------------------------------
------------------------------------------------------------
----------------------------
>Rhinatrema-d XP_029456551.1 ankyrin repeat and fibronectin type-III domain-containing protein 1 [Rhinatrema bivittatum] derived
------------------------------------------------------------
------------------------------------------------------------
------------------------------------------------------------
------------------------------------------------------------
------------------------------------------------------------
------------------------------------------------------------
------------------------------------------------------------
--MTQ-QMQ---NLQLSQTK-KT---SAPSSPNAAKRLYRNLSEKLKG--THSSFDEAYF
RAR-S-DR--CRKTSVNFQCS-EALFEAVEQQDLDAVQILLYQYTADELDLNTPNSEGLT
PLDIAIMTNNAPIARILLRTGAKESPH------FVTMESRSVHLSRLVLEAEQRVSELSA
LVQSEGLGA-D-SAEREKQLKAWEWRYRLYKRMKAGYEHARAPEVPTNVCLIVASSKSLT
VTFQEPLSVNSAVVTKYKVEWSCSSDFSPVAGEIILDNLQSLKCAITGLVTGQSYFVRVA
ACNMKGWSPPEAASPASAAPSNWKDFDGREPRHK-GQIEALEHLLQQVREAHQHYSYREN
SKLQNPSRKHSVSRSLKHLFQSSNKFVKTLKRGLYIAVIFYYKDSMLVTNEDQIPIVEID
DSHTSSIMQDFLWFTKLSCMWDDIRWLRQSMSISM-SSSTALQARQKMLAAAAQLQNLLG
THNLGRVYYEPIKDRHGNVVIVTIREVETLYSFFNGKWMQISKLQSQRKSLST-PEEPTA
LDILLITIQEILSYQKRSHQRLLPGLYLGYLKLCSSVDQIKVLVPQRLPNVLCHVKIRDN
GNVSRDEWEWIQTLAGS---------ESVESLD-HALDNC-NQSLLYEIQVAVKALVKQV
NLPLLQ--AKHFRLYTHEVLELGHNVSFLLLLPASDDVCTAPGQSNPYTPHSGFLNLPLQ
MFEL--GTLTCFT-----------------------------------------------
------------------------------------------------------------
------------------------------------------------------------
------------------------------------------------------------
------------------------------------------------------------
------------------------------------------------------------
------------------------------------------------------------
------------------------------------------------------------
------------------------------------------------------------
------------------------------------------------------------
------------------------------------------------------------
----------------------------
>Calypte-d XP_030317781.1 ankyrin repeat and fibronectin type-III domain-containing protein 1 [Calypte anna] derived
------------------------------------------------------------
------------------------------------------------------------
------------------------------------------------------------
------------------------------------------------------------
------------------------------------------------------------
------------------------------------------------------------
------------------------------------------------------------
--MTQ-QMH---NLSLLQTK-KN---SVPSSPNAAKRLYRNLSEKLKG--THTSFDEAYF
RAR-S-DRLSLRKTSMNFQCN-EAMFEAVEQQDLDAVQILLYQYTLEELDLNTPNSEGLT
PLDIAILTNNVPIARTLLHVGAKESPH------FVTMESRSVHLSTLVQEAQQRVTELSA
QVVNEGLGT-D-STEKEKQLKAWEWRYRLYKRMKAGYQHARAPEAPTNVCLMVTSSTSLT
VTFQEPLSVNSAVVTKYKVEWSSSEDFSPLVGEIIMDNLQSLRCTISGLRTGQRFYVRVS
AYNMRGWGPPRKSTPASACPSNWKDYSGREPRHR-GHTEALERLLHQVRAAHQHYNCRES
SKLQNAGRKQSVSRSLKHLFHSSNKFVKTLKRGLYLSVIFFYKDNLLVTNEDQIPIVEID
DSHTSSVMQDFLWFTKLSCMWDDIRWLRQNMSISV-SSSTALQARQKMLSAAAQLQNLLG
THNLGRVFYEPIKDRHGNLLIVTIREVESLYSFFNGKWMQVSKLQSQRKSLST-PEEPTA
LDILLITIQDVLSYHKRSQQRLPPGLYLGYLKLCSSVDQIKVLVLQKLPNVLCHVKIRDN
SNVSKDEWEWIQTLSGS---------ESVESMD-HTSDCP-TQLFLYELQMAVKALIKQI
NLPLHQ--AKHFRLYTQEVLELGHNVSFLLLLPASDDVCTAPGQNNPYTPHSGFLNLPLQ
MFEL--VHFCCYKEKFISLYCRLSAVIELDSLKTQQSLREAISDSEVAAAKQRHQQVVDY
IQQIDEIWREMRWITEALQYARYKQPAPGLPIEKLVD----LSEH--SQKKFSS-TSSHL
DCLPSPPPSPEARTQRR--------------KA-------VSD-----------------
--------SQP---------------------CSDEEGCSEVFLPTD-SDYDSSDALSPR
ELDLIYSSSQ-------------------------DISQQVSSGLGGSAPDVLQVHDMKP
CLT-LQEGPTEC-----------------------------------------------S
AFDTNAEYC---------------TEYMNDLTL-SELTSKSIDKSSSSK----QP-----
--------LSFLGKK-KLGK-HQHY----NYFSRHHRWLRVHS--ETQAGS---------
---LSEGVYT-QHLTRS----------------------SDLSPESTSS-EQLELPINGS
RSTFLPHASSLPEDGKGKYE----ESRQNEHRIRVEPY-KTTLLSEEVKS----------
-----------WAT-------------------STQSEE------CKDVPGAMQQVMSPD
D------------QLGSAASEVFSSTL-
>Apteryx-d XP_013808531.1 PREDICTED: ankyrin repeat and fibronectin type-III domain-containing protein 1 [Apteryx mantelli mantelli] derived
------------------------------------------------------------
------------------------------------------------------------
------------------------------------------------------------
------------------------------------------------------------
------------------------------------------------------------
------------------------------------------------------------
------------------------------------------------------------
--MTQ-QMH---NLSLLQTK-KN---SGPSSPNAAKRLYRNLSEKLKG--SHTSFDEAYF
RAR-S-DRLSLRKTSMNFQCN-EAMFEAVEQQDLDAVQILLYQYTPEELDLNTPNSEGLT
PLDIAILTNNVPIARTLLQVGAKESPH------FVNMESRSAHLSTLVQEAQQRVTELSA
QVMNEGLGM-D-NTEKEKQLKAWEWRYRLYKRMKAGYEHARAPEAPTNVCLMVTSSTSLT
VTFQEPLSVNSAVVTKYKVEWSCSEDFCPLVGEIIIDNLQSLRCTIAGLRTGQRYYVHVS
AYNMRGWGPPRKSTPAYASPSNWKDCSGREPRHR-GHTEALERLLQQVRAAHQHYNCRES
SKLQNAGRKQSVSRSLKHLFHSSNKFVKTLKRGLYLSVIFFYKDNLLVTNEDQIPIVEID
DSHSSSVTQDFLWFTKLSCMWDDIRWLRQNMSISM-SSSTALQARQKMLSAAAQLQNLLG
THNLGRVYYEPIKDRHGNILIVTIREVESLYSYFNGKWMQISKLQSQRKSLST-PEEPTA
LDILLITIQDILSYHKRSQQRLPPGLYLGYLKLCSSVDQIKVLVLQKLPNVLCHVKIRDN
SNVSKDEWEWIQTLSGS---------ESVESMD-HTSDCP-TQLFLYELQMAVKALLKQI
NLPPHQ--AKHFRLYTQEVLELGHNVSFLLLLPASDDVCTAPGQNNPYTPHSGFLNLPLQ
MFEL--VHFCCYKEKFISLYCRLSAVIELDSLKTQQSLREAISDSEVAAAKQRHQQVIDY
IQQIDEIWREMRWITEALQYARYKQPAPGLPIKKLVN----LSEER-TQKKISS-TSSHL
DCLPSPPPSPETRSQRK--------------KA-------VSD-----------------
--------SQP---------------------CSDEEGCSEVFLPTD-SDYDSSDALSPK
ELDLIYSSSN-------------------------DISQQAVSGLGGSAPDVLQVHDMKP
CLT-LKEGLKEC-----------------------------------------------S
AFDTNAEYC---------------TEYMSNLTM-SGFTSKGINKSSSS---RQP------
--------LSFLGKK-KLGK-HQHY----NYFSRHHRWLRVHS--ETQSGS---------
---LSEGVYT-QHLMRS----------------------TDLSQEPTST-EQIKIPANGS
RSTFLPHASSLPEDGKGKYE----ESRQHVHRIHVEPY-KTTLLGEEGKS----------
-----------LAM-------------------SAQSVE------HKGVHNAMQQKMGPD
D------------QSGSSVSEVFSSTL-
>Nothoprocta-d XP_025902707.1 ankyrin repeat and fibronectin type-III domain-containing protein 1 [Nothoprocta perdicaria] derived
------------------------------------------------------------
------------------------------------------------------------
------------------------------------------------------------
------------------------------------------------------------
------------------------------------------------------------
------------------------------------------------------------
------------------------------------------------------------
--MTQ-QMH---NLSLLHTK-KS---SGPSSPNAAKRLYRNLSEKLKG--SHTSFDEAYF
RAR-S-DRLSLRKTSMNFQCN-EAMFEAVEQQDLDAVQILLYQYTAEELDLNTPNSEGLT
PLDIAILTNNVPIARTLLQVGAKESPH------FVNMESRSAHLSTLVQEAQQRVTELSA
QVMNEGLGM-D-STEKEKQLKAWEWRYRLYKRMRAGYEHARAPEAPTNVCLMVTSSTSLT
VTFQEPLSVNSAVVTKYKVEWSCSEDFCPLVGEIIIDNLQSLRCTITGLRTGQRYYVHVS
AYNMRGWGPPRKSTPVYASPSNWKDCSGREPRHR-GHTEALERLLQQVRAAHQHYNCRES
SKLQNAGRKQSVSRSLKHLFHSSNKFVKTLKRGLYLSVIFFYKDNLLVTNEDQIPIVEID
DSHSSSIMQDFLWFTKLSCMWDDIRWLRQNMSISV-SSSTTLQARQKMLSAAAQLQNLLG
THNLGRVYYEPIKDRHGNILIITIREVESLYSYFNGKWMQICKLQSQRKSLST-PEEPTA
LDILLITIQDILSYHKRSQQRLPPGLYLGYLKLCSSVDQIKVLVLQKLPNVLCHVKIRDN
CNVSKDEWEWIQTLSGS---------ESVESMD-HTSDCP-TQLFLYELQMAVKALLKQI
NLPPHQ--AKHFRLYTQEVLELGHNVSFLLLLPASDDVCTAPGQNNPYTPHSGFLNLPLQ
MFEL--VHFCCYKEKFISLYCRLSAVIELDSLKTQQSLREAISDSEVAAAKQRHQQVTDY
IQQIDEIWRETRWITEALQYARYKQPAPGLPIKKLVD----LAEER-TQKKISS-TSSHL
DCLPSPPASPETRSQRR--------------KA-------VSD-----------------
--------SQP---------------------CSDEEGCSEVFLPTD-SDYDSSDALSPK
ELDLIYSSSN-------------------------DISQQAGSGLGGSAPDVLQVHDMKP
CLT-LKEGLKEC-----------------------------------------------S
AFDTNAEYC---------------TEYMSNLTM-SGLTSKSIDKSSSS---RQP------
--------LSFLGKK-RLGK-HQHY----NYFSRQHRWLRVHS--ETQSGS---------
---LSEGVYT-QHLLRS----------------------TDLSQEPTST-EQIKLPANGS
RSTFLPHTSSLPEDGKGKYE----ESRQHLHRIHVEPY-ETTLLHEEGKS----------
-----------LAV-------------------SPQSVE------HKGVHDAMQQQTGPD
D------------QSGSSVSEVFSSTL-
>Gallus-d XP_040542259.1 ankyrin repeat and fibronectin type-III domain-containing protein 1 isoform X1 [Gallus gallus]
------------------------------------------------------------
------------------------------------------------------------
------------------------------------------------------------
------------------------------------------------------------
------------------------------------------------------------
------------------------------------------------------------
------------------------------------------------------------
--MTQ-QMH---NLSLLQSK-KN---SMPSSPNAAKRLYRNLSEKLKG--SHTSFDEAYF
RAR-S-DRLSLRKTSMNFQCN-EAMFEAVEQQDLDAVQILLYQYTPEELDLNTPNSEGLT
PLDIAILTNNIPIARTLLHVGAKESPH------FVNMESRSVHLCTLVQEAQQRVTELSA
QVMNEGLGT-D-NTEKEKQLKAWEWRYRLYKRMKAGYEHARAPEAPTNVCLMVTSSTSLT
VTFQEPLSVNSAVVTKYKVEWSCSEDFAPLVGEIIMDNLQSLRCTITGLRTGQRYYIHVS
AYNMRGWGPPRRSTPAYASPSNWKDCSGREPRHR-GHTEALERLLQQVRAAHQHYNCRES
SKLQNTGRKQSVSRSLKHLFHSSNKFVKTLKRGLYLSVIFFYKDNLLVTNEDQIPIVEMD
DSHSSSIMQDFLWFTKLSCMWDDIRWLRQNTSVSI-SSSTTLQARQKMLSAAAQLQNLLG
THNLGRVFYEPIKDRHGNILIVTIREVESLYSFFNGKWMQVSKLQSQRKSLST-PEEPTA
LDILLITIQDILSYHKRSQQRLPPGLYLGYLKLCSSVDQIKVLVLQKLPNVLCHVKIRDN
SNVSRDEWEWIQTLSGS---------ESVESMD-HTSDCP-TQLFLYELQMAVKALLKQI
NLPLHQ--AKHFRLYTQEVLELGHNVSFLLLLPASDDVCTAPGQNNPYTPHSGFLNLPLQ
MFEL--VHFCCYKEKFISLYCRLSAVIELDSLKTQQSLREAISDSEVAAAKQRHQQVTDY
IQQVDEIWREMRWITEALQYARYKQPAAGLPIKKLVN----LSEEH-SQKKISS-TSSHL
DCLPSPPSSPEARSQRR--------------KA-------VSD-----------------
--------SQP---------------------CSDEEGCSEVFLPTD-SDYDSSDALSPR
ELDLIYSSPH-------------------------DISQQAGSGLGGSAPDVLQVHDVKP
CLT-LKEGLTES-----------------------------------------------S
AFDTNAEYC---------------TEYMSNLTM-SGITAKSIDKSSSS---RQP------
--------LSFLGKK-RLGK-HQHY----NYFSRHHRWLRVHS--ETQSAS---------
---LSEGVYT-QHLMRS----------------------SDLSQEPTSS-EQLQIPADES
RSTFLPHTSSLPEDGKGKYE----ESRQNVHRIHMEPY-KTTFLSEEGKS----------
-----------WAM-------------------SMQSVG------HEDVHNAMQQKMGPD
D------------PLGSAVSEVFSSTL-
>Meleagris-d XP_019477310.1 ankyrin repeat and fibronectin type-III domain-containing protein 1 isoform X1 [Meleagris gallopavo] derived
------------------------------------------------------------
------------------------------------------------------------
------------------------------------------------------------
------------------------------------------------------------
------------------------------------------------------------
------------------------------------------------------------
------------------------------------------------------------
--MTQ-QMH---NLSLLQSK-KN---SMPSSPNAAKRLYRNLSEKLKG--SHTSFDEAYF
RAR-S-DRLSLRKTSVNFQCN-EAMFEAVEQQDLDAVQILLYQYTPEELDLNTPNSEGLT
PLDIAILTNNIPIARTLLHVGAKESPH------FVNMESRSVHLCTLVQEAQQRVTELSA
QVMNEGLGT-D-NTEKEKQLKAWEWRYRLYKRMKAGYEHARAPEAPTNVCLMVTSSTSLT
VTFQEPLSVNSAVVTKYKVEWSCSEDFSPLVGEIIVDNLQSLRCTITGLRTGQKYYIHVS
AYNMRGWGPPRRSTPAYASPSNWKDCSGREPGHR-GHSEALERLLQQVRAAHQHYNCRES
SKLQNTGRKQSVSRSLKHLFHSSNKFVKTLKRGLYLSVIFFYKDNLLVTNEDQIPIVEID
DSHSSSIMQDFLWFTKLSCMWDDIRWLRQNMSVSI-SSSTTLQARQKMLSAAAQLQNLLG
THNLGRVFYEPIKDRHGNVLIVTIREVESLYSFFNGKWMQVSKLQSQRKSLST-PEEPTA
LDILLITIQDILSYHKRSQQRLPPGLYLGYLKLCSSVDQIKVLVLQKLPNVLCHVKIRDN
SNVSRDEWEWIQTLSGS---------ESVESMD-HTSDCP-TQLFLYELQMAVKALLKQI
NLPLHQ--AKHFRLYTQEVLELGHNVSFLLLLPASDDVCTAPGQNNPYTPHSGFLNLPLQ
MFEL--VHFCCYKEKFISLYCRLSAVIELDSLKTQQSLREAISDSEVAAAKQRHQQVVDY
IQQVDEIWREMRWITEALQYARYKQPAAGLPIKKLVN----LSEEH-SQKKVSS-TSSHL
DCLPSPPSSPEARSQRR--------------KA-------VSD-----------------
--------SQP---------------------CSDEEGCSEVFLPTD-SDYDSSDALSPR
ELDLIYSSPH-------------------------DISQQAGSGLGGSAPDVLQVHDVKP
CLT-LKEGLTEC-----------------------------------------------S
AFDSNAEYC---------------TEYMSNLTM-SGITSKSIDKSSSS---RQP------
--------LSFLGKK-RLGK-HQHY----NYFSRHHRWLRVHS--ETQSAS---------
---LSEGVYT-QHLTRS----------------------SDLSQEPTSS-EQLQIPIDES
RSTFLPHASSLPEDGKGKYE----ESRQNVHRIHMAPY-KTTFLSEEGKS----------
-----------WAM-------------------SMQSVE------NEDVHNAMQQKMGSD
D------------PVGSAVSEVFSSTL-
>Columba-d XP_021144115.1 ankyrin repeat and fibronectin type-III domain-containing protein 1 isoform X1 [Columba livia] derived
------------------------------------------------------------
------------------------------------------------------------
------------------------------------------------------------
------------------------------------------------------------
------------------------------------------------------------
------------------------------------------------------------
------------------------------------------------------------
--MTQ-QMQ---NLSLLQTK-KN---SMPPSPNAAKRLYRNLSEKLKG--SHTSFDEAYF
RAR-S-DRLSLRKTSMNFQCN-EAMFEAVEQQDLDAVQILLYQYTLEELDLNTPNSEGLT
PLDIAILTNNVPIARTLLHVGAKESPH------FVKMESRSAHLSTLVQEAQQRVTELSA
QVMNEGLGT-D-TTEKEKQLKAWEWRSRLYKRMKAGYEHARAPEAPTNVCLMVTSSTSLT
VTFQEPLSVNSAVVTKYKVEWSSSEDFSPLLGEIIMDNFQSLRCTITGLRTGQRYYVHVS
AYNMRGWGPPCKSTPAYASPSNWKDCSGREARHR-GHTEALERLLQQVRAAHQHYNCRES
SKLQNAGRKQSVSRSLKHLFHSSNKFVKILKRGLYLSVIFFYKDNLLVTNEDQIPIVEID
DSHSSSVTQDFLWFTKLSCMWDDIRWLRQNMSVSA-SSSTALQARQKMLSAAAQLQNLLG
THNLGRVFYEPIKDRHGNMLIVTIREVESLYSFFNGKWMQVSKLQSQRKSLST-PEEPTA
LDILLITIQDILSYHKRSQQRLPPGLYLGYLKLCSSVDQIKVLVLQKLPNVLCHVKIRDN
SNVSKDEWEWIQTLSGS---------ESVESMD-HTSDCP-TQLFLYELQMAVKALLKQI
NLPLQQ--AKHFRLYTQEVLELGHNVSFLLLLPASDDVCTAPGQNNPYTPHSGFLNLPLQ
MFEL--VHFCCYKEKFISLYCRLSAVIELDSLKTQQSLREAISDSEVAAAKQRHQQVIDY
IQQIDEIWREMRWITEALQYARYKQPAAGLPIKKLVD----LSEEH-SQKKISS-TSSNL
DCLPSPPPSPEARIQRT--------------KA-------VSD-----------------
--------SQP---------------------CSDEEGCSEVFLPTD-SDYDSSDALSPR
ELDLIYSSSH-------------------------DISQQAGSGLGGSAPDVLQVHDMKP
CLT-LKEGLTEC-----------------------------------------------S
AFDANADCC---------------TEHMSSLTI-SRLTSKSIDKSPSS---KQP------
--------LSFLGKK-KLGK-HQHY----NYFSRHHRWLRVHS--ETQSGS---------
---LSEGVYT-QHLMTS----------------------SDLTQEPTSS-EQLNTPFNGS
RGTFLPHASSLPEDGKGKYE----ESRQNVHRIHVEPY-KTTFLGEEGKS----------
-----------WAM-------------------STQSVE------HRDVHNAMQQIRGSD
D------------QSCSAVSEVFSSTL-
>Aythya-d XP_032055706.1 ankyrin repeat and fibronectin type-III domain-containing protein 1 [Aythya fuligula]
------------------------------------------------------------
------------------------------------------------------------
------------------------------------------------------------
------------------------------------------------------------
------------------------------------------------------------
------------------------------------------------------------
------------------------------------------------------------
--MTQ-QMH---NLSLLQTK-KN---SMPSSPNAAKRLYRNLSEKLKG--SHTSFDEAYF
RAR-S-DRLSLRKTSMNFQCN-EAMFEAVEQQDLDAVQILLYQYTLEELDLNTPNSEGLT
PLDIAILTNNVPIARTLLHIGAKESPH------FVDMESRSMHLSTLVQEAQQRVTELSA
QVMNEGLGT-D-NTEKEKQLKAWEWRYRLYKRMKAGYEHARAPEAPTNVCLMVTSSTSLT
VTFQEPLSVNSAVVTKYKVEWSCSEDFSPLVGEIIMDNLQSLRCSITGLKTGQRYYVHVS
AYNMKGWGPPRKSTPAYASPSNWKDCSGREPRHR-GHTEALERLLQQVRAAHQHYNCREN
SKLQNAGRKQSVSRSLKHLFHSSNKFVKTLKRGLYLSVIFFYKDNLLVTNEDQIPIVEID
DSHSSSIMQDFLWFTKLSCMWDDIRWLRQNMSISV-SSSTTLQARQKMLSAAAQLQNLLG
THNLGRVFYEPIKDRHGNILIVTIREVESLYSFFNGKWMQVSKLQSQRKSLST-PEEPTA
LDILLITIQDILSYHKRSQQRLPSGLYLGYLKLCSSVDQIKVLVLQKLPNVLCHVKIRDN
GNVSKDEWEWIQTLSGS---------ESVESMD-HTSDCP-TQLFLYELQMAVKALLKQI
NLPLHQ--AKHFRLYTQEVLELGHNVSFLLLLPASDDVCTAPGQNNPYTPHSGFLNLPLQ
MFEL--VHFCCYKEKFISLYCRLSAVIELDSLKTQQSLREAISDSEVAAAKQRHQQVIDY
IQQIDDIWREMRWITEALQYARYKQPAAGLPIKKLVN----LSEH--SQKKISS-TSSHL
DCLPSPPPSPEARSQRR--------------KA-------VSD-----------------
--------SQP---------------------CSDEEGCSEVFLPTD-SDYDSSDALSPR
ELDLIYSSSH-------------------------DISQQAGSGLGGSAPDVLQVHDMKP
CLT-LKEGLTEC-----------------------------------------------S
AFDTNAEHC---------------TEYMSNLTM-SGNTSKSIDKSSSS---KQP------
--------LSFLGKK-KLGK-HQHY----NYFSRHHRWLRVHS--ETQSAS---------
---LSEGVYT-QHLMRS----------------------SDLSQEPTSS-EQLQIPIDGS
RSAFLPHASSLPEDGKGKYE----ESRQNVHRIYVEPY-KTTLLSEEDNS----------
-----------WGV-------------------SMQSVE------HKDVHNAMQQKMDPD
D------------QLGSAVSEVFSSTL-
>Cygnus-d XP_035414714.1 ankyrin repeat and fibronectin type-III domain-containing protein 1 [Cygnus atratus]
------------------------------------------------------------
------------------------------------------------------------
------------------------------------------------------------
------------------------------------------------------------
------------------------------------------------------------
------------------------------------------------------------
------------------------------------------------------------
--MTQ-QMH---NLSLLQTK-KN---SMPSSPNAAKRLYRNLSEKLKG--SHTSFDEAYF
RAR-S-DRLSLRKTSMNFQCN-EAMFEAVEQQDLDAVQILLYQYTLEELDLNTPNSEGLT
PLDIAILTNNVPIARTLLHVGAKESPH------FVDMESRSMHLSTLVQEAQQRVTELSA
QVMNEGLGT-E-NTEKQKQLRAWEWRYRLYRRMKAGYEHARAPEAPTNVCLMVTSSTSLT
VTFQEPLSVNSAVVTKYKVEWSCSEDFSPLVGEIVMDNLQPLRCSITGLRTGQRYYVHVS
AYNMKGWGPPRKSTPAYASPSNWKDCSGREPRHR-GHTEALERLLQQVRAAHQHYNCRES
SKLQNAGRKQSVSRSLKHLFHSSNKFVKTLKRGLYLSVIFFYKDNLLVTNEDQIPIVEID
DSHSSSIMQDFLWFTKLSCMWDDIRWLRQSMSISV-SSSTTLQARQKMLSAAAQLQNLLG
THNLGRVFYEPIKDRHGNILIVTIREVESLYSFFNGKWMQVSKLQSQRKSLST-PEEPTA
LDILLITIQDILSYHKRSQQRLPPGLYLGYLKLCSSVDQIKVLVLQKLPNVLCHVKIRDN
SNVSKDEWEWIQTLSGS---------ESMESMD-HTSDCP-TQLFLYELQMAVKALLKQI
NLPLHQ--AKHFRLYTQEVLELGHNVSFLLLLPASDDVCTAPGQNNPYTPHSGFLNLPLQ
MFEL--VHFCCYKEKFISLYCRLSAVIELDSLKTQQSLREAISDSEVAAAKQRHQQVIDY
IQQIDDIWREMRWITEALQYARYKQPAAGLPIKKLVN----LSEH--SQKKISS-TSSHL
DCLPSPPPSPEARSQRR--------------KA-------VSD-----------------
--------SQP---------------------CSDEEGCSEVFLPTD-SDYDSSDALSPR
ELDLIYSSSH-------------------------DISQQAGSGLGGSAPDVLQVHDMKP
CLT-LKEGLTEC-----------------------------------------------S
AFDTNAEHC---------------TEYMSNLTM-SGNTSKSIDKSSSS---KQP------
--------LSFLGKK-KLGK-HQHY----NYFSRHHRWLRVHS--ETQSAS---------
---LSEGVYT-QHLMRS----------------------SDLSQEPTSS-EQLQIPIDGS
QSTFLPHASSLPEDGKGKYE----ESRQNAHRIYVEPY-KTTLLSEEDNS----------
-----------WGA-------------------SMQPVE------HKDVHNAMQQKMDPD
D------------QLGSAVSEVFSSTL-
>Melopsittacus-d XP_012983769.2 ankyrin repeat and fibronectin type-III domain-containing protein 1 [Melopsittacus undulatus] derived
------------------------------------------------------------
------------------------------------------------------------
------------------------------------------------------------
------------------------------------------------------------
------------------------------------------------------------
------------------------------------------------------------
------------------------------------------------------------
--MTQ-QMH---NLSLLQTK-KN---SMPSSPNAAKRLYRNLSEKLKG--SHTSFDEAYF
RAR-S-DRLSLRKTSMNFQCN-EAMFEAVEQQDLDAVQILLYQYTLEELDLNTPNSEGLT
PLDIAILTNNVPIARTLLHVGAKESPH------FVNMESRSVHLSTLVQEAQQRITELSA
QVVNEDLGT-D-NTEKEKQLKAWEWRYRLYKRMKAGYEHARAPEAPTNVCLMVTSSTSLT
VTFQEPLSVNSAVVTKYKVEWSSSEDFSPLAGEIIMDNLQSLRCTITGLRTGQRYYVRVS
AYNMRGWGPPRKSTPEYASPSNWKDCSGREPRHR-GHTEALERLLQQVRAAHQHHNCRES
SKLQNAGRKQSVSRSLKHLFHSSNKFVKTLKRGLYLSVIFFYKDNLLVTNEDQIPIVEID
DSHSSSVMQDFLWFTKLSCMWDDIRWLRQNMSISV-SSSTALQARQKMLSAAAQLQNLLG
THNLGRVFYEPIKDRHGNMLIVTIREVESLYSFFNGKWMQVSKLQSQRKSLST-PEEPTA
LDILLITIQDILTYHKRSQQRLPPGLYLGYLKLCSSVDQIKVLVLQKLPNVLCHVKIRDN
SNVSRDEWEWIQTLSGS---------ESVESMD-HTSDCP-TQLFLYELQMAVKALLKQI
NLPLHQ--AKHFRLYTQEVLELGHNVSFLLLLPASDDVCTAPGQNNPYTPHSGFLNLPLQ
MFEL--VHFCCYKEKFISLYCRLSAVIELDSLKTQQSLREAISDSEVAAAKQRHQQVTDY
IQQIDEIWKEMRWITEALQYARYKQPAAGLPIKKFVD----LSEEH-SQKKISS-SSSHL
DCLPSPPPSPEARLQRR--------------KA-------VSD-----------------
--------SQP---------------------CSDEEGCSEVFLPTD-SDYDSSDALSPR
ELDLIYSSSQ-------------------------DISQQASSGLGGSAPDVLQVHDMKP
CLT-LKEGLTEC-----------------------------------------------S
AFDTNAECC---------------TEDTSNLTV-SGLTLKSIDKSSSSK----QA-----
--------LSFLGKK-KLGK-HQHY----NYFSRQHRWLRVYS--ETQSGS---------
---LSEGVYT-QHLMRP----------------------SDLSQEPIST-EQLNIPIDGS
RSTFLPHASSLPEDGKGKYE----ESRQTVHQIHVEPY-K-TFLDEDHKS----------
-----------WAV-------------------STQSVE------HRDVHSAMQQKMSPD
D------------QSGSAVSEVFSSTL-
>Calidris-d XP_014804844.1 PREDICTED: ankyrin repeat and fibronectin type-III domain-containing protein 1 [Calidris pugnax] derived
------------------------------------------------------------
------------------------------------------------------------
------------------------------------------------------------
------------------------------------------------------------
------------------------------------------------------------
------------------------------------------------------------
------------------------------------------------------------
--MTQ-QMH---NLSLLQTK-KN---SMPSSPNAAKRLYRNLSEKLKG--SHTSFDEAYF
RAR-S-DRLSLRKTSMNFQCN-EAMFEAVEQQDLDAVQILLYQYTLEELDLNTPNSEGLT
PLDIAILTNNVPIARTLLHVGAKESPH------FVNKESRSVHLSTLVQEAQQRVTELSA
QVLNEGHGT-D-SSEKEKQLKAWEWRHRLYKRMKAGYEHARAPEAPTNVCLMVTSSTSLT
VTFQEPLSVNSAVVTKYKVEWSSSEDFSPLAGEIIMDNLQSLRCTITGLRTGQRYYVHVS
AYNMRGWGPPRKSTPAYASPSNWKDCSGREPRHR-GHTEALERLLQQVRAAHQHYNCRES
SKLQNAGRKQSVSRSLKHLFHSSNKFVKTLKRGLYLSVIFFYKDNLLVTNEDQIPIVEID
DSHSSSVMQDFLWFAKLSCMWDDIRWLRQNMSISV-SSSTALQARQKMLSAAAQLQNLLG
THNLGRVFYEPIKDRHGNMLIVTIREVESLYSFFNGKWMQVSKLQSQRKSLST-PEEPTA
LDILLITIQDILSYHKRSQQRLPPGLYLGYLKLCSSVDQIKVLVLQKLPNVLCHVKIRDN
SNVSKDEWEWIQTLSGS---------ESVESMD-HTSDCP-TQLFLYELQMAVKALLKQI
NLPLHQ--AKHFRLYTQEVLELGHNVSFLLLLPASDDVCTAPGQNNPYTPHSGFLNLPLQ
MFEL--VHFCCYKEKFISLYCRLSAVIELDSLKTQQSLREAISDSEVAAAKQRHQQVIDY
IQQIDEIWREMRWITEALQYARYKQPAAGLPIMKVVD----LSEEH-PQKKISS-TSSHL
DCLPSPPPSPEARLQRR--------------KA-------VSD-----------------
--------SQP---------------------CSDEEGCSEVFLPTD-SDYDSSDALSPR
ELDLIYSSSH-------------------------DISQQAGSGLGGSAPDVLQVHDMKP
CLT-LKEGDALKEC---------------------------------------------G
AFDTDAEYC---------------TEYMNNLTM-SGLTSKSIDKSSSS---KQP------
--------LSFLGKK-KLGK-HQHY----NYFSRHHRWLRVHS--ETQSGS---------
---LSEGVYT-QHLMTS----------------------SDLSQEPTSS-EQLNIPIDGS
RSTFLPHTSSLPEDGKGTSE----ESKQNVHRIHVEPY-KTTFLGEEGKS----------
----------------------RA--------MSTEPVE------HKDVHNAMQQIMGPD
D------------QSGSAVSEVFSSTL-
>Athene-d XP_026716887.1 ankyrin repeat and fibronectin type-III domain-containing protein 1 [Athene cunicularia]
------------------------------------------------------------
------------------------------------------------------------
------------------------------------------------------------
------------------------------------------------------------
------------------------------------------------------------
------------------------------------------------------------
------------------------------------------------------------
--MTQ-QMH---NLSLLQTK-KN---SVPSSPNAAKRLYRNLSEKLKG--SHTSFDEAYF
RAR-S-DRLSLRKTSMNFQCN-EAMFEAVEQQDLDAVQILLYQYTLEELDLNTPNSEGLT
PLDIAILTNNIPIARTLLHVGAKESPH------FVNMESRSVHLSTLVQEAQQRVTELSA
QVTNESLDT-D-NTEKEKQLKAWEWRYRLYKRMKSGYEHARAPEAPTNVCLMVTSSTSLT
VTFQEPLSVNSAVVTKYKVEWSSSEDFSPLVGEIIMDNLQSLRCTITGLRTGQRYYVHVS
AYNMRGWGPPRKSTPEYASPSNWKDCSGREPRHR-GHTEALEHLLQQVRAAHQHYNCRES
SKLQNAGRKQSVSRSLKHLFHSSNKFVKTLKRGLYLSVIFFHKDNLLVTNEDQIPIVEID
DSHSSSVMQDFLWFTKLSCMWDDIRWLRQNMSISV-SSSTALQSRQKMLSAAAQLQNLLG
THNLGRVFYEPIKDRHGNMLIVTIREVESLYSFFNGKWMQVSKLQSQRKSLST-PEEPTA
LDILLITIQDILSYHKRSQQRLPPGLYLGYLKLCSSVDQIKVLVLQKLPNVLCHVKIRDN
SNVSKDEWEWIQTLSGS---------ESVESMD-HTSDCP-TQLFLYELQMAVKALLKQI
NLPLHQ--AKHFRLYTQEVLELGHNVSFLLLLPASDDVCTAPGQNNPYTPHSGFLNLPLQ
MFEL--VHFCCYKEKFISLYCRLSAVIELDSLKTQQSLREAISDSEVAAAKQRHQQVIDY
IQQIDEIWREVRWITEALQYARYKQPAAGLPIKKLVD----LSEEH-SQKKISS-TSSHL
DCLPSPPPSPEARIQRR--------------KA-------VSD-----------------
--------SQP---------------------CSDEEGCSEVFLPTD-SDYDSSDALSPR
ELDLIYSSSH-------------------------DIAQQAGSGLGGSAPDVLQVHDMKP
CLT-LKEGPTER-----------------------------------------------S
AFDTNAECC---------------TESMSNLTM-SGLTSKSIDKSSNS---KQP------
--------LSFLGKK-KLGK-HQHY----NYFSRHHRWLRVHS--ETQSGS---------
---LSEGVYT-QHLMRS----------------------PDLSQEPTSS-EQLKISIDGS
RSTFLPHASSLPEDGKGKYE----ESRPNVHRIHVEPY-KTTLLDEEGKS----------
-----------WAT-------------------SAQSVE------HRDVHSAMQQITGPD
E------------QSGSAVSEVFSSTL-
>Falco-d XP_013159651.1 ankyrin repeat and fibronectin type-III domain-containing protein 1 [Falco peregrinus] derived
------------------------------------------------------------
------------------------------------------------------------
------------------------------------------------------------
------------------------------------------------------------
------------------------------------------------------------
------------------------------------------------------------
------------------------------------------------------------
--MTQ-QMH---NLSLLQTK-KN---SVPSSPNAAKRLYRNLSEKLKG--SHTSFDEAYF
RAR-S-DRLSLRKTSMNFQCN-EAIFEAVEQQDLDAVQILLYQYTLEELDLNTPNSEGLT
PLDIAILTNNVPIARTLLHVGAKESPH------FFNMECRSVHLSTLVQEAQQRVTELSA
QVMNEGLGT-D-NTDKEKQLKAWEWRYRLYKRMKAGYEHARAPEAPTNVCLMVTSSTSLT
VTFQEPLSVNSAVVTKYKVEWSSSEDFSPLVGEIIMDNLQSLRCTIMGLRTGQRYYVRVS
AYNMRGWGPPRKSTPENASPSNWKDCSGREPRHR-GHTEALERLLQQVRAAHQHYNCRES
SKLQNAGRKQSVSRSLKHLFHSSNKFVKTLKRGLYLSVIFFYKDNLLVTNEDQIPIVEID
DSHSSSVMQDFLWFTKLSCMWDDIRWLRQNMSISV-SSSTALQARQKMLSATAQLQNLLG
THNLGRVFYEPIKDRHGNMLIVTIREVESLYSFFNGKWMQVSKLQSQRKSLST-PEEPTA
LDILLITIQDILSYHKRSQQRLPPGLYLGYLKLCSSVDQIKVLVLQKLPNVLCHVKIRDN
SNVSKDEWEWIQTLSGS---------ESVESMD-HTSDCP-TQLFLYELQMAVKALLKQI
NLPLHQ--AKHFRLYTQEVLELGHNVSFLLLLPASDDVCTAPGQNNPYTPHSGFLNLPLQ
MFEL--VHFCCYKEKFISLYCRLSAVIELDSLKTQQSLREAISDSEVAAAKQRHQQVIDY
IQQIDEIWREMRWITEALQYARYKQPAAGLPIKKLVD----LSEEH-SQKKISS-TSSHL
DCLPSPPPSPEARTQRR--------------KA-------VND-----------------
--------SQP---------------------CSDEEGCSEVFLPTD-SDYDSSDALSPR
ELDLIYSSSH-------------------------DISQQAGSGLGGSAPDVLQVHDMKP
CLT-LKEGLTEG-----------------------------------------------S
AFDTNAECC---------------TESIGNLTM-SGLTSKSIDKSSGS---KQP------
--------LSFLGKK-KLGK-HQHY----NYFSRHHRWLRVHS--ETQSGS---------
---LSEGVYT-QHLMRS----------------------PDLSQEPTSS-EQLKIPIYGS
RSTFLPHASSLPEDGKGKYE----ESRQNVHRIHVEPC-KTPLLGEENKS----------
-----------WAM-------------------SAQSVE------HRDVHNAMQQIMGPD
D------------QSGSAVSEVFSSTL-
>Tyto-d XP_032858484.2 ankyrin repeat and fibronectin type-III domain-containing protein 1 [Tyto alba] derived
------------------------------------------------------------
------------------------------------------------------------
------------------------------------------------------------
------------------------------------------------------------
------------------------------------------------------------
------------------------------------------------------------
------------------------------------------------------------
--MTQ-QMH---NLSLLQTK-KN---SVPSSPNAAKRLYRNLSEKLKG--SHTSFDEAYF
RAR-S-DRLSLRKTSMNFQCN-EAMFEAVEQQDLDAVQILLYQYTLEELDLNTPNSEGLT
PLDIAILTNNVPIARTLLHVGAKESPH------FVNMESRSVHLSTLVQEAQQRVTELSA
QVMNEGLGT-D-NTEKEKQLKAWEWRYRLYKRMKAGYEHARAPEAPTNVCLMVTSSTSLT
VTFQEPLSVNSAVVTKYKVEWSSSEDFSPLVGEIIMDNLQSLRCTITGLRTGQRYYVHVS
AYNMRGWGPPRKPTPEYASPSNWKDCSGREPRHR-GHTEALERLLQQVRAAHQHYNCRES
SKLQNAGRKQSVSRSLKHLFHSSNKFVKTLKRGLYLSVIFFYKDNLLVTNEDQIPIVEID
DSHCSSVMQDFLWFTKLSCMWDDIRWLRQNMSISV-SSSTALQARQKMLSAAAQLQNLLG
THNLGRVFYEPIKDRHGNMLIVTIREVESLYSFFNGKWMQVSKLQSQRKSLST-PEEPTA
LDILLITIQDILSYHKRSQQRLPPGLYLGYLKLCSSVDQIKVLVLQKLPNVLCHVKIRDN
SNVSKDEWEWIQTLSGS---------ESVESMD-HTSDCP-TQLFLYELQMAVKALLKQI
NLPLHQ--AKHFRLYTQEVLELGHNVSFLLLLPASDDVCTAPGQNNPYTPHSGFLNLPLQ
MFEL--VHFCCYKEKFISLYCRLSAVIELDSLKTQQSLREAISDSEVAAAKQRHQQVMDY
IQQTDEIWRDMRWITEALQYARYKQPAAGLPIKKIVD----LSEEH-SQKKISS-TSSHL
DCLPSPPPSPEARIQRR--------------KA-------VSD-----------------
--------SQP---------------------CSDEEGCSEVFLPTD-SDYDSSDALSPR
ELDLIYSSSH-------------------------DISQQAGSGLGGSAPDVLQVHDMKP
CLT-LKEGLTEC-----------------------------------------------S
AFDTNAERC---------------TESMSNLTM-SGFASRSTEKSSSS---KQP------
--------LSFLGKKKLGKHQHY------NYFSRQHRWLRVHS--ETQSGS---------
---LSEGVYT-QHLMRS----------------------SDLSQEPTSS-EQLKIPIDGS
RSTFLSHASSLPEDGKGKYE----ESMQNAHRIHVEPY-KTTFLDEEGKS----------
-----------WAMST-------------------QSVE------HGDVHSAMQQIMGPD
D------------QSGSAVAEVFSSTL-
>Aptenodytes-d XP_019329774.1 PREDICTED: ankyrin repeat and fibronectin type-III domain-containing protein 1 [Aptenodytes forsteri] derived
------------------------------------------------------------
------------------------------------------------------------
------------------------------------------------------------
------------------------------------------------------------
------------------------------------------------------------
------------------------------------------------------------
------------------------------------------------------------
--MTQ-QMH---NLSLLQTK-KN---SVPSSPNAAKRLYRNLSEKFKG--SHTSFDEAYF
RAR-S-DRLSLRKTSTNFQCN-EAMFEAVEQQDLDAVQILLYQYTLEELDLNTPNSEGLT
PLDIAILTNNVPIARTLLHVGAKESPH------FVNMESRSVHLSTLVQEAQQRVTELSA
QVMNEGLGT-D-NTEKEKQLKAWEWRYRLYKRMKAGYEHARAPEAPTNVCLMVESSTSLT
VTFQEPLSVNSAVVTKYKVEWSSSEDFSPLVGEIIMDNLQSLRCTITGLRTGQRYYVHVS
AYNMRGWGPPRKSIPEYASPSNWKDCSGREPRHR-GHTEALERLLQQVRAAHQHYNCRES
SKLQNAGRKQSVSRSLKHLFHSSNKFVKTLKRGLYSYLIFFYKDNLIVTNEDQIPIVEID
DSHSSSVMQDFLWFTKLSCMWDDIRWLRQNMSISV-SSSTALQARQKMLSAAAQLQNLLG
THNLGRVFYEPIKDRHGNMLIVTIREVESLYSFFNGKWMQVSKLQSQRKSLST-PEEPTA
LDILLITIQDILSYHKRSQQRLPPGLYLGYLKLCSSVDQIKVLVLQKLPNVLCHVKIRDN
SNVSKDEWEWIQTLSGS---------ESVESMD-HTSDCP-TQLFLYELQMAVKALLKQI
NLPLHQ--AKHFRLYTQEVLELGHNVSFLLLLPASDDVCTAPGQNNPYTPHSGFLNLPLQ
MFEL--VHFCCYKEKFISLYCRLSAVIELDSLKTQQSLREAISDSEVAAAKQRHQQVIDY
IQQIDEIWKEMRWITEALQYARYKQPAAGLPIKKLVD----LSEEH-SQKKISS-TSSHL
DCLPSPPPSPEARIQRR--------------KA-------VSD-----------------
--------SQP---------------------CSDEECCSEVFLPTD-SDYDSSDALSPR
ELDLIYSSSH-------------------------DISQQAGSGLGGSAPDVLQVHDMKP
CLT-LKEGLTEC-----------------------------------------------S
AFDTNAECC---------------TEYMSNLTM-SGPTSKSIDKSSSS---KQP------
--------LSFLGKKKLGKHQHY------NYFSRHHRWLRVHS--ETQSGS---------
---LSEGVYT-QHLMRS----------------------SDLSQEPTSG-EQLKIAIDGS
RSTFLPHASSLPEDGKGKYE----ESRQNVHRIHVEPY-KTTFLGEEGKS----------
-----------WAMSA-------------------QSVE------HRDVHNAMQQRMGPD
D------------QSGSAVSEVFSSTL-
>Aquila-d XP_029872112.1 ankyrin repeat and fibronectin type-III domain-containing protein 1 [Aquila chrysaetos chrysaetos] derived
------------------------------------------------------------
------------------------------------------------------------
------------------------------------------------------------
------------------------------------------------------------
------------------------------------------------------------
------------------------------------------------------------
------------------------------------------------------------
--MTQ-QMH---NLSLLQTK-KN---SVPSSPNAAKRLYRNLSEKLKG--SHTSFDEAYF
RAR-S-DRLSLRKTSMNFQCN-EAMFEAVEQQDLDAVQILLYQYTLEELDLNTPNSEGLT
PLDIAILTNNVPIARTLLHVGAKESPH------FVNMESRSVHLSTLVQEAQQRVTELSA
QVMNEGLGT-D-NTEKEKQLKAWEWRYRLYKRMKAGYEHARAPEAPTNVCLMVTSSTSLT
VTFQEPLSVNSAVVTKYKVEWSSSEDFSPLVGEIIMDNLQSLRCTITGLRTGQRYYVHVS
AYNMRGWGPPRKSTPEYASPSNWKDCSGREPRHR-GHTEALERLLQQVRAAHQHYNCRES
SKLQNAGRKQSVSRSLKHLFHSSNKFVKTLKRGLYLSVIFFYKDNLLVTNEDQIPIVEID
DSHSSSVMQDFLWFTKLSCMWDDIRWLRQNMSISV-SSSTALQARQKMLSAAAQLQNLLG
THNLGRVFYEPIKDRHGNMLIVTIREVESLYSFFNGKWMQVSKLQSQRKSLST-PEEPTA
LDILLITIQDILSYHKRSQQRLPPGLYLGYLKLCSSVDQIKVLVLQKLPNVLCHVKIRDN
SNVSKDEWEWIQTLSGS---------ESVESMD-HTSDCP-TQLFLYELQMAVKALLKQI
NLPLHQ--AKHFRLYTQEVLELGHNVSFLLLLPASDDVCTAPGQNNPYTPHSGFLNLPLQ
MFEL--VHFCCYKEKFISLYCRLSAVIELDSLKTQQSLREAISDSEVAAAKQRHQQVIDY
IQQIDEIWREMRWITEALQYARYKQPAAGLPIKKLVD----LSEEH-SQKKISS-TSSHL
DCLPSPPPSPEARMQRR--------------KA-------VSD-----------------
--------SQP---------------------CSDEEGCSEVFLPTD-SDYDSSDALSPR
ELDLIYSSSH-------------------------DISQQAGSGLGGSAPDVLQVHDMKP
CLT-LKEGLTEC-----------------------------------------------S
AFDTDAECC---------------TDYMSNLTM-SGLTSKSIDKSSSS---KQP------
--------LSFLGKKKLGKHQHY------NYFSRHHRWLRVHS--ETQSGS---------
---LSEGVYT-QHLMRS----------------------SDLSQEPTSS-EQLKIPIDGS
RSTFLPHASSLPEDGKGKYE----ESRQNVHRIHVEPY-KTTFLDEEGKS----------
-----------WAMST-------------------QSVE------HRDVHNAMQQIMGPD
D------------QSGSAVSEVFSSTL-
>Corvus-d XP_017594671.1 PREDICTED: ankyrin repeat and fibronectin type-III domain-containing protein 1 [Corvus brachyrhynchos]
------------------------------------------------------------
------------------------------------------------------------
------------------------------------------------------------
------------------------------------------------------------
------------------------------------------------------------
------------------------------------------------------------
------------------------------------------------------------
--MTQ-QMH---NLSLLQNK-KH---SMPSSPSAAKRLYRNLSEKLKG--SHTSFDEAYF
RAR-S-DRLSLRKASMNFQCN-EAMFEAVEQQDLAAVQILLYQYTLEALDLNTPNSEGLT
PLDIAILTNNIPIARTLLHVGAKESPH------FVNVESRSVHLSKLVQEAQQRVTELSA
QVVSEGLGT-E-SAEKEKQLKGWEWRARLYQRMKAG-----APEAPTNVCLMVTSSASLT
VTFQEPLSVNSAVVTKYKVEWSSAEDFSPLAGEIIMDNLHSLRCSITGLRTGQRYYVRVS
AYNMRGWGPPRNSTPEYASPSNWKDCSGREPRHR-GHTEALERLLQQVRAAHQHYNCRES
SKLQNAGRKQSVSRSLKHLFHSSNKFVKTLKRGLYLSVILFYKDNLLVTNEDQIPIVEID
DSHSSSVMQDFLWFTKLSCMWDDIRWLRQNMAVSV-SSSTALQARQKMLSAAAQLQNLLG
THNLGRVFYEPIKDRHGNMVIVTVREVESLYSFFNGKWMQVSKLQSQRKSLST-PEEPTA
LDILLITIQDILSYHKRSQQRLPPGLYLGYLKLCSSVDQIKVLVLQKLPNVLCHVKIRDN
SNVSEDEWEWIQTLSGS---------ESVESMD-QTSDCP-TQLFLYELQTAVKALLKQI
NLPLHQ--AKHFRLYTQEVLELGHNVSFLLLLPASDDVCTAPGQNNPYTPHSGFLNLPLQ
MFEL--VHFCCYKEKFISLYCRLSAVIELDSLKTQQSLREAISDSEVAAAKQRHQQVINY
IQQIDEIWRDMRWITEALQYARYKQPAAGLPIKKLVD----LSEEH-CQKKMSS-TSSHL
DCLPSPPPSPEPRIQRR--------------KA-------VND-----------------
--------SQP---------------------CSDEEGCSEVFLPTD-SDYDSSDALSPR
ELDLIYSSSQ-------------------------DISQQAGSGLSGSAPNVLQVHDMKP
CLA-LREGLTEC-----------------------------------------------G
TLDTSAERC---------------TEQMSSLTM-SGLTPKSTDKSSSSK----QP-----
--------LGFLGKK-KLGK-HQHY----NYFSRQHRWLRVHS--ETQSGS---------
---LSEGVYT-QHLMRS----------------------PDLSQEPTSG-EQVKIPIEGS
RSTFVPHASSLPEEGKGKYE----EPRQDAHRTHVEPY-ETTFVDEEGKS----------
-----------WAM-------------------SMESVE------NTDVHSAMQQITSPD
E------------QLGSAVPEVFSSTL-
>Taeniopygi-d XP_030143086.1 ankyrin repeat and fibronectin type-III domain-containing protein 1 isoform X1 [Taeniopygia guttata] derived
------------------------------------------------------------
------------------------------------------------------------
------------------------------------------------------------
-----------------------------------------------MEDVESLGDLGGV
FNLKD-------------------------------------------------------
------------------------------------------------------------
---------------------------------------------KYLPKPASTA-GKPW
LRMTQ-QMH---NLSLLQSK-KH---SMPSSPSAAKRLYRNLSEKLKG--GHTSFDEAYF
RSR-C-DRLSLRKASTNFQCN-EAMFEAVEQQDLDAVQILLYQYTLEELDLNTPNSEGLT
PLDIAILTNNVPIARTLLHVGAKESPH------FVTVESRSVHLSMLVQEAQQRVVELSA
QAASEGLGT-E-STEREKQLKSWEWRARLYQRMKAGYEHARAPEAPTNVCLMVTSSTSLT
VTFQEPLSVNSAVVTKYKVEWSSSEDFSPLAGEIIMDNLHSLRCSITGLRTGQRYYVRVS
AYNMRGWGPPCQSTPEYASPSNWKDCSGREPRHR-GHTEALERLLQQVRAAHQHHSCRES
SKLQNAGRKQSVSRSLKHLFHSSNKFVKTLKRGLYLSVILFYKDNLLVTNEDQIPIVEID
DSHSSSVMQDFLWFTKLSCMWDDIRWLRQNMAVSV-SSSTALQARQKMLSAAAQLQNLLG
THNLGRVFYEPIKDRHGNMLIVTVREVESLYSFFNGKWMQVSKLQSQRKSLST-PEEPTA
LDILLITIQDILSYHKRSQQRLPPGLYLGYLKLCSSVDQIKVLVLQKLPNVLCHVKIRDN
SNVSKDEWEWIQTLSGS---------EYVESMD-HTSDCP-TQLFLYELQTAVKALLKQI
NLPLHQ--AKHFRLYTQEVLELGHNVSFLLLLPASDDVCTAPGQNNPYTPHSGFLNLPLQ
MFEL--AHFCCYKEKFISLYCRLSAVIELDSLKTQQSLREAISDSEVAAAKQRHQQVIDY
IQQIDEIWRDMRWITEALQYARYKQPAAGLPIRKLVD----LSEER-PQKKMSS-TSSHL
DCLPSPPPSPEPRIQRR--------------KA-------VSD-----------------
--------SQP---------------------CSDEEGCSEVFLPTD-SDYDSSDALSPR
ESDLIYSSSQ-------------------------DISQQAGSGLGGSAPNVLQAHDMKP
CLA-LREGLTEC-----------------------------------------------G
ALDTGAECC---------------TEQMSSLTM-SGLTPKTTDKSSSS---KQP------
--------LGFLGKKKLGKHQHY------NYFSRQHRWLRVHS--ETQAGS---------
---LSEGVYT-QHLMRS----------------------PDLSQDPTSS-EQVTTAIDGS
RSTFVPHASSLPEDGKGKYE----EPRQDVHRIHVQPY-GTTFLDEEGES----------
-----------WAVST-------------------ESVE------HTDVHSAMQQITGPE
E------------QSGSAVPEVFSSTL-
>Alligator-d XP_019349911.1 PREDICTED: ankyrin repeat and fibronectin type-III domain-containing protein 1 [Alligator mississippiensis] derived
------------------------------------------------------------
------------------------------------------------------------
------------------------------------------------------------
------------------------------------------------------------
------------------------------------------------------------
----------------MMSEAHLGVCLRQKSEAESVHSASLIKKRFIGSAWRLSQTRKRS
QCDLLNEDSGQLLTTCSHFA------------------------------SYSLI-WTCH
VNMTQ-QMQ---NLNLSQMK-KSG--SGPSSPNAAKRLYRNLSEKLKG--SHASFDEAYF
RAR-S-DRLSLRKTSVNFQCN-EAMFEAVEQQDLDAVQILLYQYTPEELDLNTPNSEGLT
PLDIAILTNNVPIAKILLRIGAKESPH------FVTMESRLMHLSTLVQEAQQRVNELST
QVMSEGLGM-D-SAEKEKQLKAWEWRYRLYKRMKAGYEHARAPEAPTNVCLMVTSSTSLT
VTFQEPLSVNSAVVTKYKVEWSCSEDFSPLAGEIIMDNLQSLRCIITGLRTGQRYYVQVS
AYNMKGWGLSQATTPASASPSNWKDYDGRDPRHR-GHTEALEHLLQQVRASHQHYSCREG
SKLQNAGRKQSVSRSLKHLFHSSNKFVKTLKRGLYLAVIFYYKDNLLVTNEDQIPIVEID
DSHTSSIMHDFLWFTKLSCMWDDIRWLRQNMSISV-SSSTALQARQKMLSAAAQLQNLLG
THNLGRVYYEPIKDRHGNILIVTIREVETLYSFFNGKWMQISKLQSQRKSLST-PEEPTA
LDILLITIQDILSYHKRSQQRLSPGLYLGYLKLCSSVDQIKVLVLQKLPNILCHVKIRDN
SNVSKDEWEWIQTFSGS---------ESVESMD-HASDCP-TQLFFYELQMAVKALLKQI
NLPLHQ--AKHFRLYTQEVLELGHNVSFLLLLPASDDVCTAPGQNNPYTPHSGFLNLPLQ
MFEL--VHFCCYKEKFISLYCRLSAVIELDSLKTQQSLREAISDSEVAAAKQRHQQVLDY
IQQIDEIWREMRWITEALQYARYKQSSAGFPIMKLVD----LSEEQ-IQKKISS-TSSHL
DCLPSPPPSPELRSQRR--------------KA-------LSD-----------------
--------SQP---------------------CSDEEGCSEVFLPTD-SDYDSSDALSPR
ELDLVYSSPH-------------------------DISQQVGGGLGGSAPDVLQVHDMKP
CLT-LKED------------PKAS-----------------------------------S
ALDANAEYC---------------TEYMNSLTI-AGLTSKSTEKTSSS---RQA------
--------LSFLGKK-KLGK-HQHY----NYFSRHHRWLRVHS--ETQPAS---------
---LSEGVYT-QHLMRA----------------------TELSQEPTSS-EQ-QFPADGP
RSTFLLHTTSLPEDGKGKYE----ESRQNIRRIYVEPY-KTTLLDEEGKP----------
-----------WAL-------------------NAQSVG------RGDLHNATGQKTGSD
D------------QSNSPLSEIFSSTL-
>Chelonia-d XP_037770556.1 ankyrin repeat and fibronectin type-III domain-containing protein 1 [Chelonia mydas] derived
------------------------------------------------------------
------------------------------------------------------------
------------------------------------------------------------
------------------------------------------------------------
------------------------------------------------------------
------------------------------------------------------------
------------------------------------------------------------
--MTQ-QMQ---NLNLSQTK-KN---SGPSSPNAAKRLYRNLSEKLKG--SHASFDEAYF
RTR-S-DRLSLRKTSVNFQCN-EAMFEAVEQQDLDTVQILLYQYTPEELDLNTPNSEGLT
PLDIAILTNNVPIARILLRIGAKESPH------FVNMESRSMHLSTLVQEAQQRVSELSA
QVMSEGLSM-D-NTDKEKQLKAWEWRYRLYKRMKAGYEHARAPEAPTNVCFMVTSSTSLT
VTFQEPLSVNSAVVTKYKVEWSCSEDFSPLAGEIIMDNLQSLRCTITGLRMGQSYYARVS
ASNMKGWGPSQTTTPACASPSNWKDCDGREPRHW-GHTEALERLLQQVRAAHQHYSCRES
SKLQNAGRKQSVSRSLKHLFHSSNKFVKTLKRGLYIAVIFYYKDNLLVTNEDQIPIVEID
DSHTSSIMQDFLWFTKLSCMWDDIRWLRQNMSISM-SSSTALQARQKMVSATAQLQNLLG
THNLGRVYYEPIKDRHGNILIVTIREVETLYSFFNGKWMQISKLQSQRKSLST-PEEPTA
LDILLITIQETLSYHKRSQQRLPPGLYLGYLKLCSSVDQIKVLVLQKLPNILCHVKIRDN
SNVSKNEWEWLQMLSGL---------ESVESVD-HASDCP-TQLFFYELQMAVKALLKQI
NLPLRQ--AKHFRLYTQEVLELGHNVSFLLLLPASDDVCTAPGQNNPYTPHSGFLNLPLQ
MFEL--VHFCCYKEKFISLYCHLSAVIELDSLKTQQSLREAISDREVAAAKQRHQQVLDY
IQQIDEIWREMRWITEALQYARYKQPVAGLLITKLVD----LSEEQ-NQKKINS-TSSHL
DCLPSPPPSPEARIQRR--------------KA-------LSD-----------------
--------SQP---------------------CSDEEGCSEVFLPTD-SDYDSSDALSPR
ELDLVYSSSH-------------------------DISQQAVGGLGGSAPDVLQVHDMKP
HLT-LKED------------PKGG-----------------------------------S
DLDADAEYC---------------TEYMNSLTT-GGFTSKSLDKTSSS---RQP------
--------LSFLGKKTKLGK-HQHY----NYFSRHHRWLRVHS--ETQPAS---------
---LSEGVYT-QHLTRA----------------------TELSQEPTSS-HQIRIPVNCP
RSAFLPHASSLPEDGKGKYH----ESRQNIRRIYVEPY-KTTLSDEEGKP----------
-----------WAL-------------------SMQSVE------HGDLHGTTGQETGLD
D------------QSNSPISEVFSSTL-
>Chelonoidis-d XP_032661537.1 ankyrin repeat and fibronectin type-III domain-containing protein 1 [Chelonoidis abingdonii] derived
------------------------------------------------------------
------------------------------------------------------------
------------------------------------------------------------
------------------------------------------------------------
------------------------------------------------------------
------------------------------------------------------------
------------------------------------------------------------
--MTQ-QMQ---NLNLSQTK-KN---SGPSSPNAAKRLYRNLSEKLKG--SHASFDEANF
RAR-S-DRLSLRKTSVNFQCN-EAMFEAVEQQDLDAVQILLYQYTPEELDLNTPSSEGLT
PLDIAILTNNVPIAKILLRIGAKESPH------FVNMESRSMHLSTLVQEAQQRVSDLSA
QVMNEGLTM-D-NTDKEKQLKAWEWRYRLYKRMKAGYEHARASEAPTNVCFIVTSSTSLT
VTFQEPLSVNSAVVTKYKVEWSCSEDFYPLAGEIIMDNLQSLRCTITGLRMGQSYYARVS
AYNMKGWGPSQTTTPACASPSNWKDCDGREPRHW-GHTEALERLLQQVRAAHQHYSYRES
SKLQNAGRKQSVSRSLKHLFHSSNKFVKTLKRGLYIAVIFYYKDNLLVTNEDQIPIVEID
DSHTSSIMQDFLWFTKLSCMWDDIRWLRQNMSISM-SSSTALQARQKMVSATAQLQNLLG
THNLGRVYYEPIKDRHGNILIVTIREVEALYSFFNGKWMQISKLQSQRKSLST-PEEPTA
LDILLITIQDTLSYHRRSQQRLPPGLYLGYLKLCSSVDQIKVLVLQKLPNILCHVKIRDN
SNVSKDEWEWLQMLSGL---------ESVESVD-HASDCP--TRLFYELQMAVKALLKQI
NLPLRQ--AKHFRLYTQEVLELGHNVSFLLLFPASDDVCTAPGQNNPYTPHSGFLNLPLQ
MFEL--VHFCSYKEKFFSLYCRLSAIIELDSLKTQQSLREAISDGEVAAAKQRHQQVLDY
IQQIDEIWREMRWITEALQYARYKQPVAGLLITKLVD----LSEEQ-NQKKINS-TSSHL
DCLPSPPPSPEIRSQRR--------------KA-------LSD-----------------
--------SQP---------------------CSDEEGCSEVFLPTD-SDYDSSDALSPR
ELDLVYSSSH-------------------------DISQQAVGGLGGSAPDVLQVHDMKP
HLT-LKED------------PKGG-----------------------------------S
DLDASAEYC---------------TEYMNSLTM-GEFTSKSLDKTSNS---RQP------
--------LSFLGKKKKLGK-HQHY----NYFSRHHRWLRVHS--ETQPAS---------
---LSEGVYT-QHLAGA----------------------TELSQEPTSS-KQIRIPIDSP
RSTFLPHASSLPEDGKGKYH----ESKPNIRRIYVEPY-KTTLLGEEGKP----------
-----------WVL-------------------SMQSVE------RGDLHDTTGQEMGLD
D------------QSNSPIFEVFSSTL-
>Gopherus-d XP_030390332.1 ankyrin repeat and fibronectin type-III domain-containing protein 1 [Gopherus evgoodei]
------------------------------------------------------------
------------------------------------------------------------
------------------------------------------------------------
------------------------------------------------------------
------------------------------------------------------------
------------------------------------------------------------
------------------------------------------------------------
--MTQ-QMQ---NLHLSQPK-NN---SGPSSPNAAKRLYRNLSEKLKG--SHASFDEAYF
RAR-S-DRLSLRKTSVNFQCN-EAMFEAVEQQDLDAVQILLYQYTPEELDLNTPNSEGLT
PLDIAILTNNVPIARILLRIGAKESPH------FVNMESRSMHLSTLVQEAQQRVSELSA
QVMSEGLSM-D-NTDKEKQLKAWEWRYRLYKRMKAGYEHARAPEAPTNVCFMVTSSTSLT
VTFQEPLSVNSAVVTKYKVEWSCSEDFSPLAGEIIMDNLQSLRCTITGLRMGQSYYARVS
AYNMKGWGPSQTTTPACASPSNWKDCDGREPRHW-GRTEALERLLQQVRAAHQHFSCRES
SKLHNAGRKQSVSRSLKHLFHSSNKFVKTLKRGLYIAVIFYYKDNLLVTNEDQIPIVEID
DSHTSSIMQDFLWFTKLSCMWDDIRWLRQNMSISM-SSSTALQARQKMVSATAQLQNLLG
THNLGRVYYEPIKDRHGNILIVTIREVETLYSFFNGKWMQISKLQSQRKSLST-PEEPTA
LDILLITIQDTLSYHRRSQQRLPPGLYLGYLKLCSSVDQIKVLVLQKLPNILCHVKIRDN
SNVSKDEWEWLQMLSGL---------ESVESVD-HASDCP-TWLFFSELQMAVKALLKQI
NLPLRQ--AKHFRLYTQEVLELGHNVSFLLLLPASDDVCTAPGQNNPYTPHSGFLNLPLQ
MFEL--VHFCCYKEKFFSLYCRLSAVIELDSLKTQQSLREAISDGEVAAAKQRHQQVLDY
IQQIDEIWREMRWITEALQYARYKQPVAGLLITKLVD----LSEEQ-NQKKINS-TSSHL
DCLPSPPPSPETRSQRR--------------KA-------LSD-----------------
--------SQP---------------------CSDEEGCSEVFLPTD-SDYDSSDALSPR
ELDLVYSSSH-------------------------DISQQAAGGLGGSAPDVLQVHDMKP
HLT-LKED------------PKGG-----------------------------------S
DLDASAEYC---------------TEYMNSLTM-GGFTSKSLDKTSNS---RQP------
--------LSFLGKKKKLGK-HQHY----NYFSRHHRWLRVHS--ETQPAS---------
---LSEGVYT-QHLTGA----------------------TELSQEPTSS-EQIRIPIDGP
RSTFLPHASSLPEDGKGKYH----ESKPNIRRIYVEPY-KTTLLGEEGKP----------
-----------WVL-------------------SMQSVE------RGDLHDTTGQEMGLD
D------------QSNSPISEVFSSTL-
>Mauremys-d XP_039357500.1 ankyrin repeat and fibronectin type-III domain-containing protein 1 isoform X1 [Mauremys reevesii] derived
------------------------------------------------------------
------------------------------------------------------------
------------------------------------------------------------
------------------------------------------------------------
------------------------------------------------------------
------------------------------------------------------------
------------------------------------------------------------
--MTQ-QMQ---NLNLSQTK-KN---SGPSSPNAAKRLYRNLSEKLKG--SHASFDEAYF
RAR-S-DRLSLRKTSVNFQCN-EAMFEAVEQQDLDAVQILLYQYTPEELDLNTPNSEGLT
PLDIAILTNNVPIARILLRIGAKESPH------FVNMESRSMHLSTLVQEAQQRVSELSA
QVMSEGLSM-D-DTDKEKQLKAWEWRYRLYKRMKAGYEHARAPEAPTNVCFMVTSSTSLT
VTFQEPLSVNSAVVTKYKVEWSCSEDFSPLAGEIIMDNLQSLRCTITGLRMGQSYYARVS
AYNMKGWGPSQTTTPACASPSNWKDCDGREPRHW-GHTEALERLLQQVRAAHQHYSCRES
SKLQNAGRKQSVSRSLKHLFHSSNKFVKTLKRGLYIAVIFYYKDNLLVTNEDQIPIVEID
DSHTSSIMQDFLWFTKLSCMWDDIRWLRQNMSISM-SSSTALQARQKMVSATAQLQNLLG
THNLGRVYYEPIKDRHGNILIVTIREVETLYSFFNGKWMQISKLQSQRKSLST-PEEPTA
LDILLITIQDTLFYHRRSQQRLPPGLYLGYLKLCSSVDQIKVLVLQKLPNILCHVKIRDN
SNVSKDEWEWLQMLSGL---------ESVESVD-HASDCP-TLLFFYELQMAVKALLKQI
NLPLRQ--AKHFRLYTQEVLELGHNVSFLLLLPASDDVCTAPGQNNPYTPHSGFLNLPLQ
MFEL--VHFCCYKEKFISLYCRLSAIIELDSLKTQQSLREAISDREVAAAKQRHQQVLDY
IQQIDEIWREMRWITEALQYARYKQPVAGLLITKLVD----LSEEQ-NQKKINS-TSSHL
DCLPSPPPSPETRSQRR--------------KA-------LSD-----------------
--------SQP---------------------CSDEEGCSEVFLPTD-SDYDSSDALSPR
ELDLVYSSSH-------------------------DISQQAVGGLGGSAPDVLQVHDMKP
HLT-LKED------------PKGG-----------------------------------S
DLDASAEYC---------------TEYMNSLTM-GGFTSKSLDKTSNS---RQP------
--------LSFLGKKKKLGK-HQHY----NYFSRHHRWLRVHS--ETQPAS---------
---LSEGVYT-QHLTGA----------------------TELSQEPTSS-KQIRIPVDGP
RSTFLPHASSLPEDGKGKYH----ESKPNIRRIYVEPY-KTTLLGEEGKP----------
-----------WVL-------------------SMQSVE------RGDLHDTTGQEMGLD
D------------QSNSPISEVFSSTL-
>Syngnathus-d XP_037133943.1 ankyrin repeat and fibronectin type-III domain-containing protein 1 isoform X1 [Syngnathus acus] derived
--------------------------------------------------MSVDSESPRP
LSSSRDSRISCVFRAADDKDDDDVQATGEESVLEMLSCSKLSDLETWLCMPSSLLLPR--
--------------------------------------------------------LLDS
ARAPSPSSANSRTA---ERAAATG-QETPY-PMSPPVLSSTPAAGVSIGKRRRLAAGPGG
LRWKSAGSLLSS----E------PDEEEEDGP---------AQAARGRRPARGGGAAERA
AVRKTLSADERL---------------LRPAGAERRHLKLLRNIHSLGTPSRFDSRKK--
SDGKLSRLAQRWNRRAAAGD---------------VLIQDLEFYTGIPHTSLSLD-RRLP
AAMTQ-QMQ---NLQLSQGKKVP---GGPASPNAAKRLYRNLSEKLRG--STSSFEDSAF
SGK-T-DR--LRKASA-MQGGSECLFEAVEQQDPDTVRLLLCRLTVEELELNAPDARGLT
PLDVAVMSDNAHVAKLLLKAGAREGPH------AVSAEKRQVHLVALEAEAERRVAE---
-------------APDDKQLRAWERRRQLYQRMSGALRHARPPEAPTLVRLSVSSSSTLT
VTFREPQQLRPTVITKYKVEWSCLKDFSLLAGEMLLENLQSLKCTISGLTTGRLYFVRVS
ACNMKGWGPPACSLPPSAAPSNWRESNGQEPGRR-GHTEAMERLLQQVRATHAHDCCGDA
SKLQNSSRKQSVSRSLKHLFNSSNKFVKTLKRGIYLAAIFYHKDKLLVTAEEQIPIVEVD
DSYGSSLMQDFLWFTKLSCMWEDVRWLRQSAPAA--SASSTLQARHKMLSAAGQLQNLLG
THDLGRVHYEPIKDRHGNVLLVTARDADGQHSLLSGKWVQVAKVQSQRKSLST-PEEPYA
LDILVITLQDIVAYQRRCSQRLAPGLYLGYLKLSSSVDQIRVLVSQRNPNVLCHVRVREN
ANVSREEWDWIRTLSAT--------DGDDCGEE-AGPESH-APLLYYELQTAIKSLLKNL
NLSVQQ--ARHFRLYSQEVVEAGHGVCFLLLLPPADDVCSAPGQPNPYTPLAGFLHLPLQ
MFEL--AHFCSYKEKLISLYCRLSTVLDLDALIAQQALREAITDDEVAAAKRRHGLILDY
IQQLDESRRDLRWLTEALQSARYKQPCGGVPVTCLVDAAPATDSHASGQRKTDS-TSSAM
DYLPSPEPCRS-------------------------------D-----------------
--------SPP---------------------GWDEDASSEVFLPTD-SDYDSSDALSPR
EAE--------------------------------PLSSQALRSLGGSAPDVLHILELRC
SALAVNEL----------PPSLGP---------------D-------------------E
SKDVAAFLP---------------RSPSQCKDL-AAFGRASPHSPPLARLPRTSPSPPLS
RSQREGSIPNPPSKRKLLSRSNRG-----QYFSGPQRWLRGHS---QETGS---------
---LSEGVYT-KQHEPD----------------------LPPSQGATHV-----------
-----SRMDCDLASRKGRPR----EQRPHVRRIFTDEG----------------------
---------------------------------------------VGRSEGAAGQDADSD
D------------QTNTQVSEILSSTL-
>Esox-d XP_012987484.3 ankyrin repeat and fibronectin type-III domain-containing protein 1 isoform X1 [Esox lucius]
-----------------------------MTSERSAIRPPHDVELGICVLWLKMSLDSDK
ACGLLSQESRTSCVFRAADEKDDIPGVGEDSVLEMLSYSKFSDLETWLCMPSTLLPRALE
TPRSS----------------------PPTTRLSTCSETGETDTTPRPLEKEAMTQTLAV
VRETPFLATPLTPILSSTPCNQIP-VSLTM-TSVTSSGDSASQGGVSVRKRRRLAASPGG
LHWNSRGSVQRDFDRKE------SSPISSAGGPTPAGVRSLSLGNTAPVGEVGGGWRERE
ALRKMVSVDDRLMQ-----PSSREQHIRVVSRLERS-KNKLRNIHSLGLTGRYEPRKK--
SDSKISRLAQRLNQRPGDDL--------------IKDFSPLLYTGVPRSAHSLDR-NFCS
VSMTQ-QMQ---NLQLSQTR-KCP--VGPTSPNAAKRLYRNLSEKLKG--GHSSFEDAYF
FGR-G-DRHGHRKGSN-MQGN-ECLFEAVEQQDLDSVQILLYQYNTEELDLNTPNSEGLT
PLDIAIMTNNTPIAKLLLKAGAKESPH------FVRVESREAHLNSLVKEAERRVEELAS
QAQREGLSL-D-ACDKNKQLRAWEWKSKLYQRMRTGFQQSRVPEAPSAVCLTVASSSSLT
VTFQEPHFLNSAVVTKYRVEWSCLKDFSLLAGDMVLENLQTLKCTINGLTTGRQYYVQVS
AYNMKGWGAPQQSLPASAVPSNWRESEGREPRRR-GYIEAMERLLQQVRATHTHYSCGDT
SKLQNPSRKQSVSRSLKHLFNSSNKFVKTLKRGVYLAAVFYHKDSVLVTTEDHIPIVEVD
DSYGSSLMQDFLWFTKLSCMWEDVRWLRQSMCVSM-SSSSTLQARQKMLSAAGQLQNILG
THNLGRVHYEPIKDRHGNVLLVTIRDMDNQSSFFTGRWMQVTKLQSQRKSLST-PEEPYA
LDILLITIQDILAFQRRSQHRLSHGLYLGYLKLSSSVDQIRVLVPQRIPNMLCHVRVRDN
ANVSREEWDWLQRLSTPEDGEKDTMEGEREEVH-HKTDSN-TPLLYYELQMSLRALLKLI
NLPLHQ--AKHFRIYTQEVLELGHNVSFLLLLPAADDVCTAPGQINPYTPHSGFLNLPLQ
MFEL--VHFSAYKEKCISLYCRMSSVLDLDSLITQQALREAITDTEVATAKQRHQHILEY
TQQLDEMWRELRWITDALQYARYKHPRGGVPITNLVT----AGESEPGAQKSDS-ASSTM
EYLPSPSPSPE--LRRR--------------KP-------VTD-----------------
--------SQL---------------------GSDEDGCSEVFLPTD-SDYDSSEALSPR
ELDLLYSPPQ-------------------------DLSQQAVHALGGSAPDVLQIQDLRY
TIC-PSKDVPLSAAPFLTQMVPSP---------------LSPA----------------L
TLPETTLSC---------------AKTLEGLSL-------TKDKHTSIP--LWPL-----
--------ANPPTKRKMLSRSHGASVAQQGFFTGPQRWLKGHS--DSHMGS---------
---LSEGVYT-RHRE------------------------SNLPLDLPSL-----------
QGEIISQAPCVLEGRRGGQR----EPRPHVRRIFVEPC-KETSPETWG------------
-----------WVEEERGME--EKGGMEREEERGVRVTE---EVAEKGHAGAPSQDVDSD
D------------QTNSQMSDILSSTL-
>Takifugu-d XP_029707237.1 ankyrin repeat and fibronectin type-III domain-containing protein 1 isoform X1 [Takifugu rubripes]
----------------------------------------------------MSVDSENS
FLLPTPQDSRTSCIFQATEERDEAPGGGEESVLEMLSFSKFSDLETWLCMPSSLLLPGPL
ESTRTSSSSSSSSSSHAPGLSSRPVSCSSSSLPTSDSRRSTYSEPAEGDAAFRSPDFLTL
VKEMPSLATPPA-------PLLSS-TPSST-GPGSVTSAADAQGGVNIRKRRRLAASPGG
LHWNSAGLVQRDLW--S------PERSPVSGR---------IGGGAGNLPPPEGGALMCA
GERVMLRKTVSVDEQLLQVGGGEQPHLRLLRRLERG-HKKACSVQNLGTSPQYDNRKK--
SDSKVYRLAQRWNLKSGPGD------------VLMQNSNPLLIYTGTQRTSASLD-RRLP
GLMSQ-QKQ---NLHLTQDR-KCP--GGPTSPSAAKRLYRNLSEKLRG--STSSFEDTHF
FGK-M-DR--LRKGST-MPSN-EMLLEAVEQQDLDSVQILLYQFSAEDLDLNTPDSRGLT
PLDIAIMTNHIPIAKLLLKAGAKESPH------FVSVESREAHLDMLVLEAAQRTADLAA
RAQRDGLSA-E-ACQKDEGLQTWEWRTKLYKRMRMGFQHARAPEAPSMVRLSVSSSTTLT
VSFQEPQCFNSSVITKYKVEWSCLQDFSLLAGDVLLDNLQSLKCTISGLTTGRRYHVRVS
AYNMKGWGPPAASCPPSAAPSNWRESDGREPKRR-GRIEAMERLLQQVRAAHTHYCCGDV
SKLQNTSRKQSVSRSLKHLFNSSNKFVKTLKRGVYLAAIFYCQDSLLVTSEDQIPIVEVD
DSYSSSLMHDFLWFTKLSCMWEDVRWLRQTTSVST-SASSALQIRHKLLTAAGQLQSMLG
THNLGRVHYEPIKDRHGNVLFVTVRDTESHPSVISGKWMQVSKLQSQRKSMST-PEEPYA
LDILIITIQDLVAFHRHSTKQLTPGLYLGYLKLSSSVDQIRVLVSQQTPNVLCHSRIRDN
ANVSREEWDWIQKLSIT----GEEGKEMSEEAG-LQIESH-VPLLYYELQSAIKTLLKHL
HLRLEQ--ARDFRLYSQEVVELAHGVSLLLLLPAADSVCSAPGQSNLYTPLSGFLRLPLQ
TFEM--VHFYTYKEKFISLYCRLSSVLDLDALITQQALREAITDDEVSTAKQKHQLIVDF
IQQLDEMRRDLRWITDALQYARYKKPHSGVPIPRLVDTKAPDCNS--SQDTSDS-TSSAM
EYMASPSPSPK--LDRR--------------KT-------ISY-----------------
--------SLL---------------------GSDEDGSSEVFLPAD-SDYDSSDALSPR
DLDLLYSPPQ-------------------------DLSQQALHLLGGSAPDVLQIHELSV
CPPKELAVLPVTTESGGKDSPLSRLRHS-------------------------------P
SLSKDFAPSCCSPYSPLSPVLSDATKTLEGLSL-------SENHQEAVTPLRTS------
--------ANPPTKRKLLSRSHRG-----QYFSGPHRWLRGQSG-ECYSGS---------
---LSEGTYT-KQ--------------------------VDPGLPPSST-----------
--TYVSHASCVLESRKGRHK----ELRPHVRKIFVEAC-KTSSSSHMSD-----------
--------------------------------GETATQE---EAGGEEPEGASNQEVDSD
D------------QTNAQVSEILSSTLL
>Oryzias-d XP_023805304.1 ankyrin repeat and fibronectin type-III domain-containing protein 1 isoform X2 [Oryzias latipes]
------------------------------------------------------------
------------------------------------------------------------
------------------------------------------------------------
------------------------------------------------------------
------------------------------------------------------------
------------------------------------------------------------
------------------------------------------------------------
---MQ-------NLQLSQSR-KCP--GGPASPSAAKRLYRNLSEKLRG--STSSFEDAYF
FGK-T-DR--LRKASV----S-ECIFEAVEQQDLDTVQILLYQFSAEEVDLNTPNSQGLT
PLDIAIMTNNMPIAKLLLKAGGKESPH------FVTAESREAHLRSLVEEAERRAAELAA
ETQRDGQCL-E-ACHQDKQLMAWQKRSKLYKRMRTGFQHARPPDSPSRVRLSVTSSTTLT
VTFQEPQCLNSTVVTKYRVEWSCLKDFSLLAGEVVLDNLQNLRWTIGNLSTGRLYYVRVS
AYNMKGWGPPATSLPPSAAPSNWRESAVQKPRRR-GQIEAMERLLQQVRATHTHYCCGDT
SKMQNQSRKQSVSRSLKHLFNSSNKFVKTLKRGIYLAAVFYHKDSLLVTAEDQIPIVEVD
DSYSSSLMQDFLWFTKLSCMWEDVRWLRQSMSVSM-SSSSTLQARHKMLSAASQMQNLLG
THNLGRVHFETIKDRHGNVLLVTIRDTDSQHSLLSGKWMQVTKLQSQKKSLST-PEEPYA
LDILIITMQDILAYHRRSCHRLTTGLYLGYLKLSSSVDQIKVLVSQRTPNMLCHTRIREN
GNVSREEWEWIQMLAAA--GRKGCSEGDSKGEK-PQAESH-TPILYYELQTALKSLMKHL
NLPLHQ--AYHFRLYSQEVVELGHGVSFLLLLPPADDVCSAPGQSNPYTFLSGFLQLPLQ
MFEL--IHFCTYKERFISLYCRLSSVLDLDSLITQQALREAITDSEVTTAKNHHQLILDY
IQQLDEMRRDLRWLTDALQYARYKQPCGGLPIMCLMDAKSPDSDS--HHQSTDS-PSSTM
NFLPTPSPSPSPEHHRR--------------KA-------ISD-----------------
------------------------------------------------SDYDSSDALSPR
DQDLLCSP---------------------------DLSQQAGYLLGGSAPDVLQIQELRY
STCSPTES-------PPSTTTKDTTLTSPCLSLDSSSAFSLSQHPRRPRIHMSPSLPFCP
SFSNDPPLPL-----QLSASLSDTTKTLESLSL-------SKEGTATAG----WL-----
--------TNPPTKRKLLSRSHRS-----QYFSGPQRWLRGNSG-ESLTGS---------
---LSEGIYT-KQIEPD----------------------LPLSGDLPSP----------Q
GPTYISHVSCILENHKSPLK----EPWPPVHRICVEPCWEKRSKNELAGK----------
-----------VVAAS--VS--VV---------VEQVES---GRIGANAEEATTQEMDSD
D------------QTNSQMSEILSSML-
>Pungitius-d XP_037320193.1 ankyrin repeat and fibronectin type-III domain-containing protein 1 isoform X1 [Pungitius pungitius]
------------------------------------------------------------
------------------------------------------------------------
------------------------------------------------------------
------------------------------------------------------------
------------------------------------------------------------
------------------------------------------------------------
------------------------------------------------------------
--MTQ-QMQ---NLQLTQNR-KCP--GGPASPSAAKRLYRNLSEKLRG--SSSSFEDAYF
FGK-T-DR--LRKAST-MQGG-DCLFEAVEQQDLDAVQILLYQFSAEELDLNTPNNQGLT
PLDIAVMTNNTPIAKLLLKAGAKESPH------FLSPEGREAHLSALVLEAEQRASELAS
QAQMEGVSL-E-VCQRDRHLRAWEWRSKLYRRMAAGLQHARAPETPSMVRLSVSSSTSLM
VSFQEPLSLNSTVVTKYKVEWSCLKDFSLLAGEIVLDNLQTLKCIISNLTTGRLYYVRVS
AYNMRGWGPPSSALPPSAAPSSWRDSDGQEPRRR-SHIEAMERLLQQVRATHTHYCCGDT
SKLQNPSRKQSVSRSLKHLFNSSNKFVKTLKRGVYLAAVFHHKDSLLVTAEDQIPIVEVD
DSYSSSLTQDFLWFTKLSCMWEDVRWLRQSMLVSM-SSSSTLQARHKMLSAANQLQNLLG
THNLGRVHYEPIKDRHGNVLLVTIREVENQHSLLSGKWMLVTKLQSQRKSLST-PEEPYA
LDILIITIQDILAYQRRSTHRLAPGLYLGYLKLSSSVDQIRVLVSQRTPNMLCHSRIREN
ANVSKEEWDWIRSLSAA--------GDQGEEAE-PRAESH-TPLLYYELQTSIRSLLKLL
NLPLAQ--ARLFRLYSQEVVELGHGVSFLLLLPAADDVCSAPGQSNPYTPLSGFLHLPLQ
MFEL--VHFCSYKEKFISLYCRLSSVLDLDALITQQALREAITDSEVATAKQRHQLVLDY
IQQLDEMRRDLRWITDALQSARYKQP-AGVPVSRLVD----ASEAESRKTKTSS-TSSTT
DFLPTPSPSPE--LHQR--------------MG-------VSE-----------------
--------ALG----------------------SDEDESSEVFLPTD-SDYDSSEALSPR
ELDLLYSPPQ-------------------------DLSQQALHSLGGSAPDVLQIHELRY
SVC-PPADLPLPPLLPQCLSRTSP------------------------------------
-ADPCLSLP-------LSPALCDTTRTLEGLQL--------SERVAPPLPQPGAF-----
--------ANPPVKRKLLSRSHRG-----QYFSGPQRWLRAKGGEETLTGC---------
---LSEGVYT-----------------------------KQPDLPPPRD-----------
-ATFVSHASCVLESRKGRQQ----EQRPHVRRIFVEPR-------HTGRS----------
-----------WEEEE----------------EEVKAEE------GAGLEGCAAQEVDSD
D------------QTNAQVSEILSSSL-
>Monopterus-d XP_020472362.1 ankyrin repeat and fibronectin type-III domain-containing protein 1 [Monopterus albus]
----------------------------------------------------MSVDSGNT
GVLLSSRDSRTSCVFQTADEKDDSPGGGEESVLEMLSYSKFSDLEAWLCMPSSLLPPRAQ
DSICISTTSSSSSSSSTSSHTSSHYSNSPPVSSSSSSSPASNSRCSTCSEPGETDTPLSL
LERGPTFLPFTL-RKEMPFLPALSSTPAAVLSSGRSAGDPASQSGVSIRKRRRLAASPGG
LHWTSAGSVQQELWSPNLSPGSGRSIAAAGGGAR-------SLPLAEGGGAPPAWPSDRA
ALRKTVDGRSLQP------TDGAQRHLRLLSRLERG-RKKLRSIHSLGTAGRYDTRKK--
SDSKISRLAQRWNQRPTGDA--------------LIKDLKPLFYTGVPPSSLSLDSRRLP
GVMTQ-QMQ---NLQLSQTR-KCP--GGPASPNAAKRLYRNLSEKLRG--STSSFEDAYF
FGK-T-DR--LRKAST-MQGG-DCIFEAVEQQDLDAVQILLYQFSAEELDLNTPNSQGLT
PLDIAIMTNNTPIAKLLLKAGAKESPH------FVSVESREAHLSSLVVEAEQRAADLTA
QAQRDGLSL-E-ACHKDKQLRAWEWRCKLYKRMRTGFQNARAPEAPSVVRLSVSSSTTLT
VTFQEPQCLNNTVVTKYRVEWSCLKDFSLLAGETVLDDLQTLKCTISGLTTGRLYYVRVL
AYNMKGWGPPASSLPPSAAPSNWRESDGREPRRR-GHIEAMERLLQQVRATHTHYCCGDA
SKLQNPGRKPSVSRSLKHLFNSSSKFVKTLKRGIYLAAVFYHKDSLLVTAEDQIPIVEVD
DSYSSSLTQDFLWFTKLSCMWEDVRWLRQSMSVSM-SSSSTLLARHKMLTAAGQLQNLLG
THNLGRVHYEPIKDRHGNVLLVTIRDTESQHSLFSGKWMQVTKLQSQRKSLST-PEEPYA
LDVLIITMQDILAYQRRGTHRLAPGLYLGYLKLSCSVDQIKVLVSQRTPNMLCHTRIRDN
ANVSREEWDWIRKLSAV-------GEKESEEAE-PRAESH-TPLLYYELQTAIMSLLKHI
NLPLPQ--------------------------------CSAPGQSNPYTSMSGFLHLPLQ
MFEL--VHFCTYKEKFISLYSRLSSVLDVDALITQQALREAITDSEVATAKQRHQLILDY
IQQLDDMRRDMRWITDALQYARYKQPRGGVPITCLVDASAPEEDP--SQQKTDS-TSSTM
DYLPTPSPSPE--LHRR--------------KA-------ISD-----------------
--------SLL---------------------GSDEDGSSEVFLPTD-SDYDSSDALSPH
EMDLLYSPAQ-------------------------DLSQQAAHSLGSNAPDVLQVHELRY
SIC-PPRDLPLSPVVKDPKSKDAPLSSPLLPHSPSLSKDAPRSPSLSRTLSTSPSLPLSP
RYSRDLLLSL-----PLSPVLSDTTKTLEGLSV------SNSQQEAVPP--LKGL-----
--------ANPPAKRKLLSKSHRG-----QYFSGPQCWLRGHSS-ESHTGS---------
---LSEGIYT-KQLDLD----------------------LPLARDLPSP----------Q
GTTFVSPASSSLESRKGRHR----EPRPHVRRIFVEPC-KELSPGHERNS----------
-----------WEEEQ--GE--EVMQKVKAAGVSVVVAQVESGGEEEEPEGATAPDVDSD
D------------QTNAQVSEILSSTL-
>Haplochromis-d XP_042069085.1 ankyrin repeat and fibronectin type-III domain-containing protein 1 isoform X4 [Haplochromis burtoni]
------------------------------------------------------------
------------------------------------------------------------
------------------------------------------------------------
-------------------------------MALTQETPPPTVASASGSGGVSLPVL---
------------------------------------------------------------
-------------------------------------EDSTGPLQSPGTSGRYDTRKN--
--------------------------------------------------------RRLP
GVMTQ-QMQ---NLQLSQTR-KCP--GGPASPNAAKRLYRNLSEKLRG--STSSFEDAYF
FGK-T-DR--LRKAST-MQGS-DCIFEAVEQQDLDAVQILLYQCSAEELDLNTPNSQGLT
PLDIAIMTNNTPIAKLLLKAGGKESPH------FVSVESREAHLNSLVLEAERRAVDLAA
QAQRDGLSL-E-ACHKDKQLRAWEWRCKLYKRMRTGFQHARAPEAPSMVRLSVSSSSTLT
VTFQEPQCLNSTVVTKYRVEWSCLKDFSLLAGEMVLDNLQSLKCTISSLTTGRLYYVRVS
AYNMKGWGPPASSLPPSAAPSNWRESDGREPRRR-GHIEAMERLLQQVRATHTHYCCGDA
SKLQNPSRKQSVSRSLKHLFNSSNKFVKTLKRGIYLAAVFYHKDSLLVTAEEQIPIVEVD
DSYSSSLMQDFLWFTKLSCMWEDVRWLRQSMSVSM-SSSSTLQARHKMLTAAGQLQNLLG
THNLGRVHYEPIKDRHGNVLLVTIRDTESQHSLFSGKWMQVTKLQSQRKSLST-PEEPYA
LDILIITIQDILAYQRRSTHRLAPGLYLGYLKLSSSVDQIKVLVSQRTPNMLCHTRVRDN
ANVSREEWDWIQTLAAA------GEKEDDQGAG-PRAESH-APLLYYELQTAIKSLLKHI
NLPLHQ--ARHFRLYSQEVVELGHGVSFLLLLPAADDVCSAPGQSNPYTPLSGFLHLPLQ
MFEL--VHFCTYKEKFISLYCRLSSVLDLDALITQQALREAITDGEVATAKQRHQLILDY
IQQLDEMRRDLRWITDALQYARYKQPRGGVPITCLVDASVPESDS--GQQKTDS-TSSNM
DYLPTPSPSPE--LRRR--------------KA-------ISE-----------------
--------SLP---------------------GSDEDASSEVFLPTD-SDYDSSDALSPR
DLDLLYSPGQ-------------------------DLSQQALRLLGGSAPDVLQINELRY
SVC-PAKDLPLSPVVKDPKDAPLS------------SPLLPRSPSRSRTLPTSPSLPLSP
RFSKDLPLS-------LSPALFDTTRTLEGLSL-------SKSHHEGPAPLRTL------
--------ANPPAKRKILSRSHRG-----QYFSGPQRWLRGHSG-ESHTGS---------
---LSEGIYT-KQLDPD----------------------LPLPGDLPSP----------D
GTTYVSHASCVLESRKTRHR----EPRPHVRRIFVEPC-KELSPGHERRG----------
-----------WEEEE--QE--TVVMEKVRAAGVSVVVE------GEEPEGATAQEVDSD
D------------QTNAQVSEILSSTL-
>Sebastes-d XP_037610454.1 ankyrin repeat and fibronectin type-III domain-containing protein 1 isoform X1 [Sebastes umbrosus]
----------------------------------------------------MSVDSENS
CVLLSSRDSRTSCVFQTEEEKDDVPGAGDESVLEMLSYSKFSNLETWLCMPSSLLLPRAL
DSSSS------SSHASNHSSNSQPISSSSTSSSPASNCRRSTCSDPGETDTPLRSLESDS
TFLTPALLQKEMSFLATSLLPILSSTPVAA-AAALSAGDSVSRGGVSIRKRRRLAASPGG
LHWNSAGSVQRDFWS--------PDLSPVSGGRTTAGGVGGARSLPLAEGGGAAWASDRA
ALRKTVSVDDRLLQP----AGGEQPHLRLLSRLERG-RKKLRNIHSPGTSSRYDSRKK--
SDSKVYRLAQRWNQRAAGDA----------------LILKPLFNTGIPRSSLSLDSRRLP
GVMTQ-QMQ---NLQLSQTR-KCP--GGPASPSAAKRLYRNLSEKLRG--STSSFEDAYF
FGK-T-DR--LRKAST-MQGS-DCIFEAVEQQDLDTVQILLYQFSAEELDLNTPNSQGLT
PLDIAIMTNNTPIAKLLLKAGGKESPH------FVSVESREAHLSSLVSEAERRAADLAA
QAQKDGLSL-E-ACQKDKQLRAWEWRIKLYKRMRTGFQHARAPEAPSMVRLSVSSSSTLT
VTFQEPQCLNSTVVTRYRVEWSCLQDFSLLAGETVLDNLQTLKCTISSLTTGRLYYVRVS
AYNMKGWGPPFSSLPPSAAPSNWRESDGREPRRR-GHIEAMERLLQQVRATHTHYCCGDT
SKLQNPSRKQSVSRSLKHLFNSSNKFVKTLKRGIYLAAVFYNKDSLLVTAEDQIPIVEVD
DSYSSSLMQDFLWFTKLSCMWEDVRWLRQSMSVSM-SSSSTLQARHKMLTAAGQLQNLLG
THNLGRVHYEPIKDRHGNVLLVTIRDTESQHSLFSGKWMQVTKLQSQRKSLST-PEEPYA
LDVLIITIQDILAYQRRSTHRLTPGLYLGYLKLSSSVDQIRVLVSQRTPNMLCHTRVRDN
ANVSREEWDWIQTLSAA--------GDKSEEAE-SSEESH-APLLYYELQTSIKSLLKLL
NLPLHQ--ARHFRLYSHEVVELGHGVSFLLLLPAADDVCSAPGQSNPYTTLSGFLHLPLQ
MFEL--VHFCTFKEKFINLYCRLSSVLDLDALITQQALREAIADSEVATAKQRHQLILDY
IQQLDEMRRDLRWITDALQYARYKQPRGGVPITCLVDADAPESDS--GQQKTDS-TSSNM
DYLPTPSPSPE--LRRR--------------KA-------ISD-----------------
--------SLL---------------------GSDEDGSSEVFLPTD-SDYDSSDALSPR
EMDLLYSPAQ-------------------------DLSQQALHSLGGSAPDVLQIHELRY
SIC-PPTDLSLLPHSPSLSKDFPLSPGGLHRSPSLSRTLP-----------TSPSLPLSP
MFSKDLPLSL-----PLSPALSDTTETLEGLSL-------SKEGVVAPL--RAL------
--------ANPPAKRKLLSRSHRG-----QYFSGPQRWLRGHSG-ESHTGS---------
---LSEGVYT-KQLDPD----------------------LPPPGDA--------------
--TYVSHASCVLESRKGRHR----EPRPHVRRIFVEPC-KELSPGRERRR----------
-----------WEEGEVTEEVTDEVTEEVRAAGVSVVVE------GEEPRGVAAQDVDSD
D------------QTNAQVSEILSSTL-
>Ornithorhynchus-a XP_039767060.1 ankyrin repeat and fibronectin type-III domain-containing protein 1-like [Ornithorhynchus anatinus]
------------------------------------------------------------
------------------------------------------------------------
------------------------------------------------------------
------------------------------------------------------------
------------------------------------------------------------
-MCKSISVDDHL-------GSLGCPDYMAHAKDQRG-KTKLCRQFSLGSAERKDFYQSRV
ADGGLSRFAYRLLVKQKQEK-----RKRAEGVGPPPSHGPPSPSSAFRPRSLSIE-WSSP
PRMTQ-QMR---DLPLAPAR-KP---LGPSSPNAAKRLYRNLSGKFRV--SYVSLDEGSA
AGRSDRDRDRLHKPPT-VAGS-GRLLEAVEQQDLEGVRELLASHSADDLDLNTPNSEGLQ
PLDIALMTNNAPIARALLQAGATESPH------FVSLESRALHLATLVREAGQRVQDLAA
QGTGAAAGP-D-GAEREKQLSGWTWRQRLYQRMQAGFEHARVPDAPSCVRLSVVSSSTLK
VTFQEPLSINSAVVTKYRVQWSLSPSFHPVLGETVVDQLHTLDCTIEGLSPGTGYYIQVS
AYNMKGWGPPRGSVPPSAVPSNWREWDGRPPRQR-GHLQDLDQLFAQVKAGHQHCTCHEP
SQPQPQSRKHSVSKSLKHLFHPGTKFLKTLKRGLHLASVFYKDSHILVTADDQIPVLEVD
DNDSTLPLQDFLWLAKVSCVWGEVPWLRQCLPDSPNSCSCVLQTRSKMLLAVSQMQGLLG
TQDLGRLFIEPIRDRQGNVLVVTLREVEGPLSGDPARWLPLTKLQGGRRSVST-PDEPSA
LDQLLLTLQEKLAFDRCSGQALAPGLYLGYLKLCSAVDQLRVLVPEGHPSMLCHVPVRDN
PHVSREEWAWLQALAAP---------DQPGPPDPPEPDSC-QDLLLQELRRAIRELVDIV
NVPLQE--AQDFRLYSQEVLDFGGQVSFLLLLPPSEGVCTAPGQIPPHAPSSGFLTLPLQ
MFEL--VHFLAYDWPFLGPYCRVSALLELEVLLSQQKLREAFSEAELASAKLRHRRLQDH
VQRLEEIWREKRWLVDALQHARYKQPPSGIPLPALLPPPPMPTGPAARGEHPTTRASSPP
DFLPSPTPSPR--TPRRTLHERDPEVPSWGSLTNPVNQNWNWDWNPGILPPSPLRSPSGD
SLKGRGGGGGGGRGAVEVVTGEGEEEEEEEEEEEEEEGSAEVFPAAH-----REEAPSGG
EPDVVSPE---------------------------GAGRCGPGEPQGAAPDVLPDHESPC
PGP-AP-----------------------------------------------------E
LSDPDFVLP---------------SRQIELLRI-------TEKRRAYTV--RTSS-----
--------LDLPA-----------------------------------------------
--------------------------------AWTPGG-PEPPEPAGRKAGR-RPGASTT
LTVCPQYESGLPRGASVQLQVSRRTTAAEMVRLAVLET-NAAAQRLAEGG----------
-PGAT----PHYGEEL--LG--HF--------ALVLEAG---GE-EHWLPGDAQPLARPE
DASRAHFFVRIRETSPLLFQFGPATTV-
>Danio-a XP_021326079.1 ankyrin repeat and fibronectin type-III domain-containing protein 1-like isoform X1 [Danio rerio]
------------------------------------------------------------
-------------------------MASFGKLTDYFNRRRSRDE-----LMARRDARRSG
SYCCT-------------------------------------VAEARSLERRLQRPLLAK
SRTLPSIPQSPA-A---VRVQQTE-SDCER-QQRPR-----VPSSPGGLEACTIPPAGEM
WRLEDESE-----------------ADMAPGA---------VDLRPRSQSPFSHFRRRAA
YLRKSISADDHLV------DSEFQSIQTEDRSSADP-KAKLKRKFSLGSIDRKGTRQRR-
TESGIVKLTQRLSLKDKHCS-----KEDRSLQSRPP---------AYRRRSLSVD-WAES
-KMTQ-QIP---DPHPLIAR-KYST-SCSSPPSAARRLYRNLSGKFRT--ANLVLDDTTL
PGQ-S-DKEQSHKTTM-FQGN-EALFEAVEHQELDVVESLLNTFSLEELDLNTPNSEGLL
PLDIAIMTNNVPMAKLLLRAGAKESPH------FLSLEGRAAHLASLVQEAEHRIAELVA
QVTGEEPGERE-ESNRERQLKSWEWKLRLYKRMQTGYTHASPPEPPSDVHLCVSSGTSLR
VYFQEPLCHNSAVITKYRVSWSSVSSFSPLLGETVIEDVTQLQYDITGLAAGTGCYVQVS
AYNMKGWSSPQISEPACATPSSWREVDGLPPRQQ-GLKEALEQLLGQIKGAHRHCACHEQ
IKAPSNTRKHSVSKSLRHLFQPTSKFVKNLKRGLYLACIFYQDENVLVTPEDQLPVVEVD
DSFSCH-AQDLLWFTKVCHLWEELSWMQQCISPAHACSSCTLQTRLKLLQAAAQLQALLG
TVDLGQVYFEPIKDKHGNAVLVLLKDMSACAPLEGLRWIPVSKFQLQRRSSSSSSEEPSA
LETLLSTLHEKLSYHRRSRKCLPPGLYLGYLKLYTSVDQIRVLVSHKHPNVLCHVKIRDN
GHVSREEWQWLQSLTSL---------EDSAKVC-EDAQSA-PHRLLLDLRTAAKELLAYV
NIPNQQ--AQDFRVYVKEVVELGEGVSFLLLLPPCEEVCSPPGQNHLCSPRSSFFTLPLQ
IFEL--VHFESYSPSFISLYCQVSALLALESLMSQQSLREAFSESELFSAKQKHQQVEEY
LQHMEELWRDARWMV-ILQSARYKHQSSGVSLAWIID----FTKET-IPEKPAS-TSSQV
DFLPSPSPSPE--NTRK--------------HT---------D-----------------
--------SH----------------------LSDEDNTSDVFLTTDSSEYSSSVTPSTR
ELDLLPPSPSSFRS---------------------PPSSSSQSSPRSSQPDVLQPVSRRE
HIS---------------------------------------------------------
VLDSDFILP---------------SRQIELLRV-------TEKRTALCV--RTSS-----
--------LEYPPTTPT------------HTASSNQMRWTRPSSFDLCFSA--------P
EPRPSPVRTL-SE-DSG----------------------VQRLSDPAAG--SPHRQCHST
LRVYPQYRTGLPKDTSVKLRVTPETCAAELVRLVVQEM-NAVCRHLQKATHQCSCAADQC
VPSDV----CVYSGEQ--LQ--HF--------GLVLLVE---GR-EKWLQDDFCPLTLQN
PWTRGKLCVRFKEYSPLALQYSRATTV-
>Sinocyclocheilus-a XP_016314188.1 PREDICTED: ankyrin repeat and fibronectin type-III domain-containing protein 1-like [Sinocyclocheilus anshuiensis]
------------------------------------------------------------
------------------------------------------------------------
------------------------------MFAGCYADVFSTDTLMESLERRLQRPLLAK
SRTLPSIPQSPA-A---VRVQQSE-NICER-QRRPR-----VPSSPGGLEACTLPPAGEM
WRLEDENE-----------------ADVTPGA---------VDPRPRSQSPFSHFRRRAA
YLRKSNSADDHLG------EAEFEPAQPEGRSFADP-KVKLKRKFSLGSIDRKGTRQRR-
TESGIVKFTQRLSLKDKHCK------EDRSQLSRPP---------AYRRRSLSLD-CAES
E-MTQ-QIP---DPHPLIPR-KHSSTSCSSPPSAARRLYRNLSGKFRT--ANLALDDAAL
PSQ-S-DKDHSHKTTM-FQGN-EALFEAVEHQELDVVESLLNTFSLEELDLNTPNSEGLL
PLDIAIMTNNVPMAKLLLRAGAKESPH------FLSLEGRAAHLASLVHEAEHRIAELVA
QVTGEEPGERE-ESNRERQLKTWEWKLRLYKRMQTGYTHASPPEPPSVVDLSVSSSTSLR
VYFQEPLCHNSAVITKYRVSWSSVPSFTPLLGETVIEDMTQLQYDIAGLPVGTCCYVQVS
AYNMKGWSSPQISEPACATVSSWREVDGLPPRQQ-GLKEALEQLLGEIKGAHRHCACHEQ
CKAPSNTRKHSVSKSLRHLFQPTSKFVKNLKRGLYLACIFYKDENVLVTPEDQLPVVEVD
DSYSCH-AQDLLWFTKVSHLWEELTWMQQCISPAHASSSCTLQTRLKLLQAAAQLQALLG
TVDLGQVYFEPIRDKHGNAVLVLMKDMSACTPLEGVRWIPVSKFQLQHRSSSSSSDEPST
LESLLTTLHEKLAYHRRSRKCLSPGLYLGYLKLYTSVDQIRMLVSHKHPNVLCHVKIRDN
GHVSREEWQWLQSLSSL---------EDSAMVC-DDVQSA-PHRLLLDLRTAAKDLLSYI
NIPNHQ--AQDFRVYVKEVVELGGGVSFLLLLPPCEEVCSPPGQNHLCSPRSGFFTLPLQ
IFEL--VHFEAYCPSFIGLYCRVSALLALESLMSQQTLREAFSESELFAAKQKHQQVEEY
LQHLEELWRDARWMV-VLQSARYKHQSSGVSLGWIID----FSKES-IPEKPAS-TSSQV
DYLPSPTPSPE--STRK--------------HN---------D-----------------
--------CHG---------------------LSDEDSSSEMFLTTD-SEYSSSVAQSTR
ELDLLPPSPTSFRSVAST-----------------QPSSSSQSSPRSSQPDVLQTGGGVS
RREHM------------------------------------------------------S
AFDSDFILP---------------SRQIELLRV-------TEKRTALCI--RTSS-----
--------LEYPPPVSMPTT---------PTSSSNQKRWTRPSSFDLCFSA--------P
EPRPAPVRTL-----------------------------SEDSGVQRLSAGSPHRPCHST
LRVYPQYRTGLPKDTSVKLRVTPETSAKEMVRLVVQEI-NAVCRHLQKAAQQCTCAPGQC
GYPSCASEVCVYSSEQ--LE--HF--------GLVLLVE---GR-EKWLQDDFCPLTLQN
PWTRGKLCVCFKEYSPLALQHSRATTV-
>Acipenser-a XP_033908905.1 ankyrin repeat and fibronectin type-III domain-containing protein 1-like isoform X1 [Acipenser ruthenus] ancestral
------------------------------------------------------------
-------------------------MSSFGKLTDYFSRRKSREE----LCVGKSGSRRSG
SYCCT-------------------------------------VSEARSLERKLQRPLLAK
SRTLPSIPQSPT-F---SRVHHSN-LLSSS-QELAPSLRVP-LSSSNHRKGCTLPSAGEV
WRLEDDDD----DD--E------EHSVVQRGR---------AEPRPRSQSPFSHFRS-RT
YMRKSISVDDNL-------GMVEFGTPNPGNKAERA-KGKLKRKFSLGSADRKEPQQRR-
SETGISKLTQRLSLKDKHSKIVNAGGERTGEERP-----------AFRKRSQSVD-WTTS
PKMTQ-QMR---DPPLTPSK-KV---SAPSSPCAARRLYRNLSGKFRV--GLPPIDDSLL
PGR-G-DKERLRKSCM-FQSN-EALFEAVEHQELDLVQLLLSQYSLEELDLNTPNSEGLL
PLDIAIMTNNVPMARILLQAGAKESPH------FVSLESRSLHLATLVREAEQRVSDLTA
QVVNEAPGERD-GSEREKQLKGWEWRHRLFKRMKAGFEHARPPEAPSNVRLSVCSSSTLR
VTFHEPLSVNSAVVTKYRVEWSCSSSFFPVLGEAAIEDLKALQYTITALCPGTQYYVQVS
AYNMKGWGPAQSSVPVCAAPSSWREFDGRAPRQR-GQKEALDQLLGQIKDAHQHCICHES
CKVQPHVRKHSVSKSLRHLFQPTSKFVKTLKRGLYLTSIFYRDDNILVTQEDQIPIMEID
DSYSTSLVQDFLWFSKVSCLWEDISWLLQCLSPSQSSCSCILQTRLKMLQAVSQLQGMLG
TQDLGRVYFEPIKDRHGNALLVTIHDLGSSQSLENMRWTLLSKLQMQRKSISS-PEEPTA
LDMLLITLHEKLAYHRRSKQALSPGLYLGYLKLCSSVDQIRVLVPQKLPNMLCHVKVRHN
HNVSREEWEWLQNLSSL---------DDSVLAE-QNAESP-QNLILQDLRAAARELMGQI
NIPVNQ--AQHFRIYSQEVLEFGEKVSFLLLLPPSDDVCTAPGQNNPYSPRSGFLTLPLQ
IFEL--VHFYTYSQAFIGQYCRVSALLELESLMSQQTLREAFSESELLAAKQKHQQVQEH
MQQMEEVWREMRWIMDALQYARYKQPSGGISLAWIID----SSQEV-VREKPRSNTSSQL
DYLPSPTPSPE--TGRK--------------HN--------SD-----------------
--------LHG---------------------ISDEEGSSEVFLATD-SDYDSSRAQSPR
DLDLISSSPSSSSIEP-------------------GCPRIGSRGLRDGAPDVLQAHELQP
ADP---------------VERRRP---------------P-------------------E
LFDSDFILP---------------SRQIELLRI-------TEKRQAFCV--RTSS-----
--------LEFP-----------------AICPSPRRRCPRPSSIDRCPPS------KDP
QPHLPPLHTR-ARSEEG-----------------TNSF-PETSANEVLPAIEGRRPGHMI
LRVYPQYRTGLSKETSVKLCVTQKTPAREIVRLVVKEM-NDVSRRLLGSL----------
---EE----VVYREEQ--LQ--HF--------GLVLVVE---EK-ERWLQDDFQPLALQN
PWTRGRLCVRMKEYSPLSLQLSQATTV-
>Esox-a XP_012989301.2 ankyrin repeat and fibronectin type-III domain-containing protein 1 isoform X1 [Esox lucius] ancestral
------------------------------------------------------------
-------------------------MASFGKLTDYFNRRKSREE-----LRGGRSSRRSG
SYCCT-------------------------------------VAEARSLERKLQRPLLAK
SRTLPSIPQSPT-V---ARVHHKD---LIG-ESPPHRKSSASTSPSPSLQPCTLPPAGEL
WRLEDDG---------D------GEEETGRLC---------AAARPRSQSPFSHFRTRSA
YMRKSASVDDQLD------MVDCRSSAPPGGKGSRGGKGKLKRKFSLGSADRKEHQQKK-
VESSISKFTHRLSLKERQQKPEKATTLDRPT--------------SYRRRSLSLD-WAES
AKMTQREMR---EPHPPPARNKS---TSLASPSAARRLYRNLSGKFRVG-NLPGLEDSVV
SGR-G-DKERLRKSTM-FQSN-EALFEAVEHQEMDLVQLLLSQYSLEELDLNTPNSEGLL
PLDIAVMTNNVPMARLLLRAGAKESPH------FVSLEGRAVHLATLVREAEQRVRDLQA
QVRSEGPGERE-ASDHERQLKAWEWRHRLFRRMQTGFEHANPPDAPSSVRLSVSSSSSLR
VDFQEPLSVNSAVVTKYKVSWSSSPSQTPLLGEMLVEDTSQLQCTITDLSPGKHYYVQVS
AYNMKGWGPPKASTPTCASPSSWREIDGRAPRQR-GHKEALDQLLGQIKEAHRHCVCHEQ
CKAPPHVRKHSVSKSLRHLFQPTSKFVKNLKRGLYLTAIFYRDDNILVTPEDQIPIVEID
DSYSSSLMQDFLWFMKVSYLWEEIPWLQQCLSPSQSSCSCALQTRLKMLQAISQLQGMLG
TQDLGQVYFEPIKDKHGNALLVLLRDMNTCPSLDGVKWTQLCKLQLQRKSISS-PEEPTA
LDVLLITLHEKLAYHRRSRNLLSPGLYLGYLKLCSSVDQIRALVPQKLPNVLCHTKIRDN
FNVSREEWQWLQALSSL---------EESMEMD-QDVQSA-PHRLLQDLRSAAKDLMAHM
NIPVSQ--AQDFRIYAQEVLEFGDKVSFLLLLPPSDDVCTAPGQNNPYSPRSGFLTLPLQ
VFEL--VHFDAYCPSFIGQYCRVSALLELELLMSQQTLREAFSETELHAAKQKHQQVQDH
IHQMEEVWREARWIMDALQYARYKQPTGGISLAWIID----FSRDV-VPDKPRS-TSSQP
DYLPSPMPSPE--PSHK--------------HS---------D-----------------
--------FHC---------------------LSDEEGSSEVFLTTD-SDYDSSRAQSPR
ELDLLPPSPLFSANSSVGE----------------GGGGGSGLGLRDSTPDVLQASEPQA
GPA-GERRLSAGGSGGERRRSKGG---------------P------------------ME
LFDSDFILP---------------SRQIELLRI-------TEKRQAFCV--RTSS-----
--------LEFPASSGGHPAQSP------PPSSSPHQRWHRPSSVDRCCPA-----ERCP
QRPQPPARTR-SEDSGT----------------------QRLSGSPSPGVQ--RKGWHAT
LRVYPQYRTGLPKETSVKLRVTPGTSAQEMVQLVVQEM-NAVSRRLLGSSSSSSNDGGGA
EGERC----V-YSTEQ--LE--HF--------GLVLVVD---GR-EKWLQDDFCPLELQN
PWLRGKLCVRIKEYSPLALQCSRATTV-
>Scleropages-a XP_029102352.1 ankyrin repeat and fibronectin type-III domain-containing protein 1-like [Scleropages formosus] ancestral
------------------------------------------------------------
------------------------------------------------------------
-----------------------------------------MEVLIGSLERKLQRPLLAK
SRTLPSIPQSPT-V---SRVHRSD-LVSGS-PSRRKP-----LFSTNHPKACTLPPAGEA
WRLEDDND----EE--G------GEAEAGRLR---------AEARPRSQSPFSQLRSRAA
YLRKSASVDDHL-------GSSEFGTAPAENKSHRAGKGKLKRKFSLGSADRKETQQKK-
TESGISKFTQRLSLKDRHLKPEKTAVDRPF---------------SYRRRSLSLD-WVHS
PKMTQ-QMR---EPLPASTR-KS---ASVSSPSAARRLYRNLSGKFRV--GNPGVEDGVV
NNR-G-DKERLCKSAM-FQSN-EALFEAVEHQELDLVQLLLSQYSLEELDLNTPNSEGLL
PLDIAIMTNNVPMAKLLLQAGAKESPH------FVSLEGRAMHLATLVREAEQRVAELTA
QVASEGPGERE-TSDRERQLKAWEWRHRLFKRMKTGFEHARPPDAPCNVRLSVCSSTSLV
VQFQEPLSVNSAVVTKYKVNWSSVPSMNPLLGEIVVEDTKALQCIITGLQSGSPYYAQVS
AYNMKGWGPAQTSVPACAVPSSWREIDGRAPRQR-GQKEALDELLGQIKEAHRHCVCHEQ
CKAPPNARKHSVSKSLRHLFQPTSKFVKNLKRGLYLTAVFYREDNILVTAEDQIPIVEID
DSYSSSLLQDFFWFTKVSYLWEDIPWLQQCLNPSQSSFSCALQTRLKMLQAVSQLQGMLG
TQHLGQVYFEPIKDKHGNALLVTLRDLSSGPSLDGSRWTQLCRLQLQRKSISS-PEEPTA
LDMLLITLHEKLAYHRRSRKLLPPGLYLGYLKLCSTVDQIRVLVPQKLPNVLCHVKVRDN
SNVSREEWQWLQALSCL---------EESLEMD-QDVQSA-SHRFLQDLRAACKELMVHI
DIPASQ--AQEFRIYTQEVLEFGENVSFLLLLPPSDDVCTAPGQNNPFSPRSGFLTLPLQ
IFEL--VHFDTYCQSFIGQYCRVSALLELESLMAQQTLREAFSESELLAAKQKHQQVQEH
IQQMEELWREARWIMEALQYARYKQPSGGISLSWIVD----FSKDV-GPEKPRS-TSSQL
DFLPSPIPSPE--TGRK--------------HN---------D-----------------
--------FHG---------------------LSDEEGSSEVFLTTD-SDYDSSRAQSPR
ELDLLPSSPCSSATEPQGCRRE-------------VFGGVGGGTLRGSTPDVLQASEPQS
AEP-AEQRQRMA-----------------------------------------------E
LFDSDFILP---------------SRQIELLRI-------TEKRQAFCV--RTSS-----
--------LEFPAGPPPSA----------SPITSPHRRWHRPSSVDRCCLV-----DRCP
H--PPPARTL-SEDSGS----------------------RRFSALSPAA---PRKIQHVT
LRVYPQYRTGLPKETSVKLRVTQRTSAREVVRLVVQEM-NGVSRKLLGTP----------
---EP----FVYPEEQ--LE--HF--------GLVLVVE---DR-EKWLQDDFRPLELQN
PWLRGKLCVRVKEYSPLALQFSRATTV-
>Anguilla-a XP_035261552.1 ankyrin repeat and fibronectin type-III domain-containing protein 1 isoform X1 [Anguilla anguilla] ancestral
------------------------------------------------------------
-------------------------MSSFGKLTDYFHRRKSREE----LRVGRRESRRSG
SYCCT-------------------------------------VAEARSLERKLQRPLLAK
SRTLPSIPQSPT-V---ARV-------LHS-DLVDGSPPRRIQPSTSHPKACTLPPADEA
WRLEDDEE-----E--E------GEEESSHLR---------AEVRPRSQSPFSHFRSRAA
YLRKSVSVDDHLG------MVEYSAPPPEGKGRRGG-KGKLKRKFSLGSADRKEAQQKK-
PESGISKFTQRLSLKDRQAK------PEKNALDRPP---------SYRRRSLSLD-WAES
SKMTQ-QMR---EHPPAPSR-KS---ASLSSPSAARRLYRNLSGKFRV--GNPGLEDSVV
SGR-G-DKERLRKSAM-FQSN-EALFEAVEHQELDLVQLLLSQYSLEELDLNTPNSEGLL
PLDIAIMTNNVPMAKLLLQAGAKESPH------FVSLEGRAVHLATLVREAEQRAADLAA
QVASEGPGDRE-ASDRERQLKAWEWRHRLFKRMQTGFEHARPPDAPSNVRLSVGSNSSLR
VTFQEPLSVNSAVVTRYKVSWSCVPSMCPLLGEIVVEDTRTLQCTISGLASGTHYYVQVC
AYNMKGWGPPQSSVPACAAPSSWREIDGREPRQK-GQKEALDQLLEQIKDTHRHCVCHEQ
CKAPAHARKHSVSKSLRHLFQPTSKFVKSLKRGLYLTSIFYRDDNVLVTPEDQIPIVEIE
DSYSSSLMQDFLWFTKVSYLWEEISWLQQCLSPSQSSCSCALQTRLKTLQAVSLLQGMLG
TQDLGRVYFEPIKDKHGNVLLVTLRDMSSSPSLDGVRWTPLCKLQLQRKSISS-PEEPTA
LDMLLITLHEKLAYHRRSRKQLSPGLYLGYLKLCSSVDQIRVLVPQKLPNVLCHVKVRDN
SNVSREEWQWLQALSCL---------EESLEMD-QDVQSA-PHRLLQDLRSACKELIAHI
NIPVSQ--AQDFRIYSQEVLEFGEKVSFLLLLPPSDDVCTAPGQNNPYSPRSGFLTLPLQ
VFEL--VHFDAYCQSFIGQYCRVSALLELESLMSQQNLREAFSESELLGAKQKHQQVQEH
IQQMEEVWREARWIMDALQYARYKQPSGGISVGWIID----FSRDV-VPEKPPS-TSSQL
DYLPSPMPSPE--TSRK--------------HN--------SD-----------------
--------FHG---------------------LSDEEGSSEVFLTTD-SDYDSSRAQSPR
ELDLLPSSPCSSTAEPGGFLRESVGG---------VGGGVGMGTLRDSTPDVLQASELSP
GEPGERRRAT-------------------------------------------------E
LFDSDFILP---------------SRQIELLRI-------TEKRQAFCV--RTSS-----
--------LEFPSAQPSA-----------SPASSPHRRWHRPSSVDRCCPA-----ERCH
Q--PPPARTL-SE-DSG----------------------SQRFSEPQHSAH--RRGWHVT
LRVYPQYRTGLPKETSVKLRVTQRTSAREMVRLVVQEM-NEVSQRLLGSP----------
---EQ----FVYREDQ--LE--HF--------GLVLVLE---DK-EKWLQDDFRPLELQN
PWLRGRLCVRVKEYSPLALQFSRATTV-
>Megalops-a KAG7491997.1 hypothetical protein MATL_G00010510 [Megalops atlanticus]
------------------------------------------------------------
------------------------------------------------------------
------------------------------------------------------------
------------------------------------------------------------
------------------------------------------------------------
-------------------------MQPNQTR-------------SLGSADRKEAQQKK-
PESGISKFTQRLSLKDRQAK------PEKTAVDRPP---------SYRRRSLSLD-WAES
PKMTQ-QMR---EHPPAPAR-KS---ASLSSPSAARRLYRNLSGKFRV--GNPGLEDSVV
SGR-G-DKERLRKSTM-FQSN-EALFEAVEHQEMDLVQLLLSQYSLEELDLNTPNSEGLL
PLDIAIMTNNVPMAKLLLQAGAKESPH------FVSLEGRAVHLATLVREAEQRVTELMA
QVASEGPGEHE-ASDRERQLKAWEWRLRLFKRMKTGFEHARPPDAPSNVRLSVSSNSSLR
VTFQEPLSVNSAVVTKYKVGWSCSPSLCPLLGELVVEDTRTLQCTITGLTSGTPYYVQVS
AYNMKGWGPPQTSIPACAVPSSWREIDGRAPRQR-GQKEALDQLLGQIKDAHRQCVCHEQ
CKAPPHVRKHSVSKSLRHLFQPTSKFVKSLKRGLYLTSIFYRDDNVLVTPEDQIPIVEIE
DSYSSSLMQDFLWFTKVSYLWEEIPWLQQCLSPSQSSCSCTLQTRLKMLQAISLLQGMLG
TQDLGRVYFEPIKDKHGNVLLVTLRDMSSSPSLDGVRWTQLCKLQLQRKSISS-PEEPTA
LDMLLITLHEKLAYHRRSRKLLSPGLYLGYLKLCSSVDQIRVLVPQKLPNVLCHVKIRDN
SNVSREEWQWLQALSCL---------EESLEMD-QDVQSA-PHCFLQDLRSACKELIAHI
NIPVSQ--AQDFRIYSQEVLEFGEKVSFLLLLPPSDDVCTAPGQNNPYSPRSGFLTLPLQ
VFEL--VHFDAYCQSFIGQYCRVSALLELESLLSQQTLREAFSESELLAAKQKHQQVQEH
MQQMEEVWREARWIMDALQYARYKQPSGGVSLGWVID----FSRDV-VPEKPRS-TSSQL
DYLPFPVPSPE--TSRK--------------HN--------SD-----------------
--------FHG---------------------LSDEEGSSEVFLTTD-SDYDSSRAQSPR
ELDLLPPSPCSSAAEPGGFLRE-------------SVGGGGGGALRDSTPDVLQASEPLP
PEL-GERRRT-----------------------------A------------------AE
LFDSDFILP---------------SRQIELLRI-------TEKRQAFCV--RTSS-----
--------LEFPSPQPCA-----------SPCASPHRRWHRPSSVDRCCPA-----DRCP
H--PPPARTL-SE-DSG-----------------SQRYTDTSPGAP-------RKGWHVT
LRVYPQYRTGLPKETSVKLRVTQRTSAREMVRLVVQEM-NEVSRRLLRSP----------
---EQ----FVYSQEQ--LE--HF--------GLVLVLD---DK-EKWLQDDFRPLELQN
PWLRGRLCVRVKEYSPLGLQFSRATTV-
>Takifugu-a XP_029703127.1 ankyrin repeat and fibronectin type-III domain-containing protein 1-like isoform X3 [Takifugu rubripes]
------------------------------------------------------------
------------------------------------------------------------
------------------------------------------------------------
----------------------------------------MEGDDDLERSGC--------
-----------------------------------------AETHPRSQSPFSHFRARAS
YLRKSISADDHLDM-----GSDYNCGAGLEGKASRGAKDKLKRKFSLGSADRKENQHKK-
PESGISRFTHRLSLKERGAKAEKPSSDRPL---------------SYRRRSLSVD-CADT
AKMTQ-PMRRDQAHQPAPAR-KS---ASLSSPSAARRLYRNLSGKFRVGTNPPGLEDSVV
SGRGG-DKERLRKTTI-FQSN-ETLFEAVEHQELDLVQLLLSQYSLEELDLNTPNSEGLL
PLDIAIMTNNVPMAKLLLRAGAKESPH------FVSLEGRAVHLATLVQEAEQRVVELQA
QVRSEGPGEWE-GSDPDRQLKAWEWRLRLFRRMQTGFEHANPPEAPSAVSLSISSSTSLR
VDFQEPLSVNSAVVTKYKVGWSTAPSFSPLLGEMVVEDTTLLQCNITGLTAGTDYYVHVS
AYNMKGWGPPLVATPACAAPSSWRDVEGRTPRQK-GQKEVLDQLLGQIKEAHRHCVCHEQ
CKAPSQGRKHSVSKSLRHLFQPTSKFVKNLKRGLYLTTIFYRDDNVLVTSEEQIPVVEVE
DCYSSSLMQDFLWFNKVSYLWEEILWLQQCLSLSQSSSSCTLQTRLKMLQAVSQLQGMLG
TQDLGQFYFEPIKDKHGSALLVLLKDMNTCPNLDGARWMQLGKLQLQRKSISS-PEEPTA
LDMLLITLHEKLAYHKRSRKTLSPGLYLGYLKLCTSVEQIRALVPQKLPNVLCHTKIRDN
SHVSREEWQCLQTLGCL---------QEPAETG-QDTQPT-THRLQDELRTAIKDLMAHI
NMPGSQ--AHEFRIYSQEVLEFGEKVSFLLLLPPSEEVCTAPGQKNPYSPRSGFLTLPLQ
IFEL--VHFNAYCPSFISQYCKVSALLELESLISQQALREAFSEAELLAAKKNHQQVQEH
MQQMEDVWREARWIMDALQFARYKQPTGGISISKIID----FSKEV-MPEKPPS-TSSQT
EFMPSPMPSPD--PGHK--------------HS---------D-----------------
--------FTG---------------------LSDEEGSSEVFLTTD-SDYDSSRAQSPR
ELDLLPHSPLSSSASLEPRGFLCSDGSSTGGRMRISGGGRRGGSLRDSTPDVLQASELQH
GRE-GELCGGGGGVQCGVERRRGG---------------T-------------------E
QFDSDFILP---------------SRQIELLHI-------TEKRQAFCV--RTSS-----
--------LEFPSITPSCNQLYCSYS--PSPSTSPQRRLHRPSSVDRCCSA-----ERCI
P-PLPPTRTL-SQ-DSG-----------------TQRL-S-SPSPAPI-----SRACQAT
LRVYPQYCTGLPKETSVKLCVTPVTSAREMVQLVVQEI-NALSRRLLSSS------GGSA
EQEQC----ACYSVEQ--LK--HF--------GLVLVLD---NR-EKWLQDDFCPLELQN
PWLRGKLCVRIKEYSPLALKHSRATTV-
>Syngnathus-a XP_037134366.1 uncharacterized protein LOC119138444 isoform X1 [Syngnathus acus] ancestral
------------------------------------------------------------
-------------------------MATFGKLTEYFNRRKSREE-----LRVGRSSRRSG
SYCCT-------------------------------------VAEARSLERKLQRPILAK
SRTLPSIPQSPH-V---SRVHHSD-LIGGS-PPRRKNPP-----TTSSPKACTLPPEGEL
WRLEDDME-----------------AEDEPER---------GEARPRSRSPFSHFRARAA
YLRKSISADNHLDM-----NCDDSSGAPVEDKPARGGKAKLKRKFSLGSVDRKENHHKK-
SESGISKFTHRLSLKERPAKAEKSASERAH---------------SYRRRSLSVD-WADS
SEMTQ-PMRGDQAHQPTPAR-KS---ASLSSPSAARRLYRNLSGKFRVSTNPSALEDSAP
SGRGG-DKERLRKTAI-FQSN-EALFEAVEHQELDLVQLLLSQYSLEELDLNTPNSEGLL
PLDIAIMTNNVPMAKLLLRAGAKESPH------FVSSEGRAVHLATLVQEAEQRVSELQT
QVGSVGPGERE-GSERERQLKAWEWRLRLFRRMQTGFEHAKPPDAPSAARLSVSSNTSLT
LDFQEPQCVNSAVVTKYKVSWSSTPSFGSVLGEAVVEDTNVLQYNITGLTSGTPYYAQVS
AYNMKGWGPALASTPACATPSSWRDVDGRAPRQR-GQKEVLDQLLAQIKDAHQSCVCHEQ
CKAPAQGRKHSVSKSLRHLFQPNSKFVKSLKRGLYLTSIFYRDDSILVTPEDQIPIVEVE
DSYSSSLMQDFLWFTKVSYLWEEIPWLQQSLSPTQSSCSCTLQTRLKMLQAVSHLQGMLG
TQDLGQVYFEPIKDKHGNALLVLLKDMNASPNLDGVRWMQLCKLQLQRKSISS-PEEPTA
LDMLLITLHEKLAYHRRSRKLLSPGLYLGYLKLCTSVEQIRVLVPQKLPNVLCHTKIRDN
NNVSREEWQWLRALGFL---------EEPMETE-AGVQSG-PRPLLDDLRSAIKDLVAHI
NVPGNQ--AQDFRIYTQEVLEFGDKVSFLLLLPPCDEVCTAPGQNNPYSPRSGFLMLPLQ
IFEL--VHFNVYYPGFIGQYCRVSAMLELESLMSQQALREAFSEEELTAAKKKHQQLQEH
VQQMEEVWRDARWIMEALQYARYKQPAGGISISGLID----FSKEV-MPDKPTS-ISSQP
DFMPSPSPSPE--PCRK--------------HS---------D-----------------
--------FAG---------------------LSDEEGSSEVFLTTD-SDYDSSRAQSPR
ELDLLPPSPLSTSAPLEPRGFLRSDGSGSG--VSRGGQGGGNGALRDSTPDVLQASEQQR
GRE-LGRC--GGGVCCGGERRRGP---------------P-------------------E
LFDSDFILP---------------SRQIELLHI-------TEKRQAFCV--RTSS-----
--------LEFPSATSANHHSYSRHAS--SPATSPQQRWHRPSSVDRCCSA-----ERGS
Q-QRPPARTL-SE-DSG-----------------TQQL-S-TPRPAAH-----RKGSHAT
LRVYPQYRTGLPKETSVKLCVTPCTSAGEMVQLVVQEM-NLVSRQMLAGG------GG--
HPEED----AYHGPEQ--LK--HF--------GLVLVVD---ER-EKWLQDDFCPLELQN
PWLRGKLCVRIKAYSPLALKHGRATTV-
>Oryzias-a XP_023804876.1 ankyrin repeat and fibronectin type-III domain-containing protein 1 isoform X1 [Oryzias latipes]
------------------------------------------------------------
-------------------------MASFGKLTDYFNRRKSREE-----LRVGRSSRRSG
SYCCT-------------------------------------VAEARSLERKLQRPILAK
SRTLPSIPQSPT-V---SRVHHSD-LIDGS-PPRRKNPS----STSSHSKACTLPPAGEL
WRLEDDIE---------------GDDETEQGC---------TEVRPRSQSPFSHFRARAA
YLRKSMSADDHLDL-----GSDYSGTAADGKPAVGS-KGKLKRKFSLGSADRKENQHKK-
SESGISKFTHRLSLKERSAK------TEKTSSSRPS---------SYRRRSLSVD-WADT
AKMTQ-PMRVDQANQPASAR-KS---ASLSSPSAARRLYRNLSGKFRVGTNPPVLEDSVV
SGRGG-DKERLRKTTI-FQSN-EALFEAVEHQELDLVQLLLSQYSLEELDLNTPNSEGLL
PLDIAIMTNNAPMAKLLLRAGAKESPH------FVSLEGRAVHLATLVQEAEQRVSEHEA
QVRNEGLGERD-GSDRERQLKAWEWRLRLFRRMQTGFEHASPPDVPSEVHLSVSSSNSLQ
VDFQEPFCVNSAVVTKYKVSWSSAPSFSPILGEMIVDDTSLLQCHITGLTSGIYYYVQVS
AYNMKGWGSPKVSTPVCAAPSSWRDIDGRAPRQR-GQKEALDHLLGQIKDAHRNCVCHEP
CKAPTQGRKHSVSKSLRHLFQPTSKFVKSLKRGLYVASIFYKDDSILVTSEDQIPIVEIE
DSYSSSLMQDFLWFTKVSYLWDEISWLQQCLGPSQSSCSCTLQTRIKMLQAISQLQGMLG
IQNLGHFYYEPIKDKHGNALLVLLKDMKAGPNLDGVRWMPLSKLQLQRKSISS-PEEPTA
LDMLLITLHEKMAYHRRSRKLLSPGLYLGYLKLCTSVEQIRALVPQKLPNILCHTKIRDN
SNVSREEWQWLQALSSL---------DESLEMD-HDVQSA-PHRLLHDLRSAIKTFMAHI
NVPGNQ--AQDFRIYSQEVLEFGEKVSFLLLLPPSDEVCTAPGQNNPYSPRSGFLTLPLQ
IFEL--IHFNAYCPSFIGQYCRVSALLELESLMSQQALREAFSEDELLAAKKKHQQVQEH
MQQMEDVWRDARWIMDALQYARYKQPTGGIFISWIID----FSKEV-MPDKPPS-TSSQP
DFMPSPMPSPE--HCHK--------------LS---------D-----------------
--------FPG---------------------LSDEEGSSEVFLTTD-SDYDSSRAQSPR
ELDLLSPSPLSSSGALETRGLLRSDGSGSGG-----VSGHGGGSLRDSTPDVLQASESQL
GRE-GERC--GGGIRCGGERRRGV---------------P-------------------E
LFDSDFILP---------------SRQIELLHI-------TEKRQAFCV--RTSS-----
--------LEFPSSTSSHHQPHSNHTTCSPPSTSPQQRWHRPSSVDRCCSN-----KRCQ
P--LPPARTL-SQ-DSG-----------------TQRL-S-SPSSAVL-----KKGCHAT
LRVYPQYRTGLPKETSVKICITPSTTAREMVQLVVQEM-NTVCRRMLGSS------KGSI
EHEQC----VYYSPEQ--MK--HF--------GLVLVVD---NR-EKWLQDDFCPLELQN
PWQRGKLCVRIKEYSPLALKHSRATTV-
>Monopterus-a XP_020461769.1 ankyrin repeat and fibronectin type-III domain-containing protein 1-like isoform X1 [Monopterus albus]
------------------------------------------------------------
------------------------------------------------------------
------------------------------------------------------------
------------------------------------------------------------
------------------------------------------------------------
--------------------------------------------MSIG------------
SESGISKFTHRLSLKERPAK-----AEK-ASS-------------SYRRRSLSVD-WVDS
AKMTQ-PMRGDKTHQPPQAR-KS---ASLSSPSAARRLYRNLSGKFRVSTNPPALEDSVV
SGRGG-DKERLRKTTI-FQSN-EALFEAVEHQELDLVQLLLSQYSLEELDLNTPNSEGLL
PLDIAIMTNNVPMAKILLQAGAKESPH------FVSLEGRAVHLATLVQEAEQRVSELQA
QVQSEGPRERE-GSDQERQLKAWEWRLRLFRRMQAGFEHANPPDMPSGVHLSVSSSTSLR
VDFQEPLCVSSAVVTKYKVSWSSAPSFSPLLGEIVVEDTTLQQCNITGLTSGTYYYVQVS
AYNMKGWGPPVVSTPACATPSSWRDVDGRTPRLS-GQKEVLDQLLGQIKEAHHHCACHEQ
CKAPAQGRKHSVSKSLRHLFQPTSKFVKSLKRGLYLTSIFYRDDNVLVTPEDQIPIVEVE
DSYSSSLMQDFLWFTKVSYLWEEIPWLQQCLSLSHSSCSCTLQTRLKMLQAVSQLQGMLG
TQDLGQVYFEPIKDKHGNVLLVLLKDMNACSNLDGVRWTQLCKLQLQRKSISS-PEEPTA
LDMLLITLHEKLAYHRRSRKLLSPGLYLGYLKLCTSVEQIRVLVPQKLPNALCHTKIRDN
SNVSREEWQWLQALSSL---------EESLEMD-HDVQSA-PHCLLQDLRSAIKELMAHI
NVPGNQ--AQDFRIYSQEVLEFGEKVSFLLLLPPSDEVCTAPGQNNPYSPRSGFLTLPLQ
IFEL--VHFNAYCPSFIGQYCRVSALLELESLMAQQALREAFSEAELLAAKKKHQQVQEH
IQQMEEVWRDARWITDALQYARYKQPTGGISISWIID----FSKEV-MPDKPPS-TSSQP
----SPMPSPE--PCRK--------------HS---------D-----------------
--------FPG---------------------LSDEEGSSEVFLTTD-SDYDSSRAQSPR
ELDLLPSSPFSSSAPLEPRGFLRSDGSSSGGGMCLGGGGRGGGVLRDSTPDVLQASDPQH
GRE-SERRGAGGGVRCGGERRRGA---------------P-------------------E
LFDSDFILP---------------SRQIELLHI-------TEKRQAFCV--RTSS-----
--------LEFPSTTSAHHRPNSYHTTCPSPTTSPQQRWHRPSSVDRCCSA-----ERCL
S-QLPPVRTL-SE-DSG-----------------TQRL-S-SPSLAAL-----RKGCHAT
LRVYPQYCTGLPKETSVKLCVTPGTSAQEMVQLVVQEM-NAVSWRVLGGS------RGGS
EREQC----VYYSPDQ--LQ--HF--------GLVLVLD---NK-EKWLQDDFCPLELQN
PWLRGKLCVRIREYSPLALKHSRATTV-
>Haplochromis-a XP_005935616.1 ankyrin repeat and fibronectin type-III domain-containing protein 1 isoform X1 [Haplochromis burtoni]
------------------------------------------------------------
-------------------------MASFGKLTDYFNRRKSREE-----LRVGRSSRRSG
SYCCT-------------------------------------VAEARSLERKLQRPILAK
SRTLPSIPQSPT-V---SRVHHSD-LIGGS-PPRMKNPPV----ATSHSKACTLPPAGEL
WRLEDDIE----------------GDNETSGC---------TEARPRSQSPFSHFRARAA
YLRKSMSADEHLDM-----GSDFGAVTAVEGKQNRG-KGKLKRKFSLGSADRKENQNKK-
SESGISKFTHRLSLKERPAK------AEKTSSERPP---------SYRRRSLSVD-WADS
AKMTQ-PMRGDQAHQPVSAR-KS---ASLSSPSAARRLYRNLSGKFRVGTNPPALEDSVV
SGRGG-DKERLRKTTI-FQSN-EALFEAVEHQELDLVQLLLSQYSLEELDLNTPNSEGLL
PLDIAIMTNNVPMAKLLLRAGAKESPH------FVSLEGRAVHLATLVQEAEQRVLELQP
QVRNEGPGERE-GSDRERQLKAWEWRLRLFRRMQTGFEHASPPDAPSVVSLSVSSSTSLK
VDFQEPLCVNSAVVTKYKVSWSGNPSFSPLLGEMIVDDATQLECNITGLTSGTYYYVQVS
AYNMKGWGPWKISTPACAAPSSWRDIDGRAPRQR-GQKESLDQLLGQIKEAHRHCVCHEQ
CKAPPQSRKHSVSKSLRHLFQPTNKFVKSLKRGLYLASIFYRDDNVLVTPEEQIPIVEIE
DSYSSSLMQDFLWFTKVSYLWEEISWLQQCLGPSQTSCSCTLQTRLKMLQAVSHLQGALG
TQDLGQVYFEPIKDKHGNALLVLLKDMNASPNLDGVRWTQLCKLQLQRKSISS-PEEPTA
LDMLLITLHEKLAYHRRSRKLLSPGLYLGYLKLCTSVEQIRALVPQKLPNVLCHTKIRDN
SNVSREEWQWLQALSSL---------EESLEMD-HDVQSA-PHRLLQDLRNAIKDLIAHI
NIPGNQ--AQDFRIYSQEVLEFGEKVCFLLLLPPSDEVCTAPGQNNPYSPRSGFLTLPLQ
IFEL--VHFNAYCPSFIGQYCRVSALLELESLMSQQALREAFSEAELLVAKKKHQQVQEH
MQQMEEVWRDVRWIMDALQYARYKQPTGGISVSWIID----FSKEV-MPDKPPS-TSSQP
DFMPSPMPSPE--RCRK--------------HS---------D-----------------
--------FAG---------------------LSDEEGSSEVFLTTD-SDYDSSRAQSPR
ELDLLPPSPLSSSAPLEPRGFLRIDGGGSGGGMHLSGGGRGGGALRDSTPDVLQASEPQH
GRE-GERCGGGGGFRCGGERRRGA---------------P-------------------E
LFDSDFILP---------------SRQIELLHI-------TEKRQAFCV--RTSS-----
--------LEFPSAHQQPYSYHTTCP---SPSTSPQRRWHRPSSVDRCCSA------ERC
LSRLPPARTL-SEDSGT----------------------QRLASPSPAA---LRKGCHAT
LRVYPQYRTGLPKETSVKLCVTPGTSAREMVQLVVQEM-NVVSRRMMGSS------ENGD
EQEQC----VYYSPEQ--LK--HF--------GLVLVVD---DR-EKWLQDDFCPLELQN
PWLRGKLCVRIKEYSPLALKHSRATTV-
>Pungitius-a XP_037319022.1 ankyrin repeat and fibronectin type-III domain-containing protein 1 isoform X1 [Pungitius pungitius]
------------------------------------------------------------
-------------------------MASFGKLTDYFNRRKSQEE-----MREGRSAQRSG
SYCCT-------------------------------------VAEARSLERKLQRPMLAK
SRTLPSIPQSPT-V---SRVHHSH-LLGGS-PPRRKNPPP----AASHPKACTLPPAGEL
WRLEDDME---GGD--E------PGHGDGGGG---------PEARPRSQSPFSHFRARAA
YLRKSVSADDHLDLG----SDFGSAAGAESKPPRSR-KGKLKRNFSLGSADRKENQHKK-
SESGISKFTHRLSLKERVAK------AEKTSTDRPP---------SYRRRSLSVD-WADS
AKMTQ-PTRGDQAHQPAPTR-KS---ASLSSPSAARRLYRNLSGKFRVGTNPPAPEDSAV
SGRGG-DKERLRKTTV-FQSN-EALFEAVEHQELDLVQLLLSQYSLEELDHNTPNSEGLL
PLDIAIMTNNVPMAKLLLRAGAKESPH------FVSLEGRAVHLATLVQEAERRVSELRA
QLGGE-----E-GPDRERQLKAWEWRLRLFRRMQTGFQHAAPPDAPAAVRLSVSSSTALR
VDFQEPPCVNSAVVTKYKVSWSTAPSLSPLLGEMVVEDTALLQGNIAGLTSGTYYYVQVS
AYNMKGWGPPRASIPGCAAPSSWRDIDGRAPRQR-GQKEALDQLLGQIKEAHRHCVCHEQ
CKAPAQGRKHSVSKSLRHLFQPTSKFVKSLKRGLYLTSILYRDDNVLVTPEDQIPIVEVE
DSYSSSLMQDFLWFTKVSYLWEEVPWLQQCLSPSQSSCSCTLQTRLKMLQAVSQLQGMLG
TQDLGQVYFEPIKDKHGNALLVLLKDMNACPNLDGVRWTQLCKLQLQRKSISS-PEEPTA
LDMLLITLHEKLAYHRRSRKVLSPGLYLGYLKLCTSVEQIRALVPQKLPNVLCHTKIRDN
GNVSREEWQWLQALSSL---------EEALEMD-QEEQSA-PHRLLQDLRGAIKDLMAHI
NVLGNQ--MQDFRLYSQEVVEFGEKVSFLLLLPPSDEVCTAPGQNNPYSPRSGFLTLPLQ
IFEL--VHFNTYSPSFIGQYCRVSALLELESLMSQQALREAFSEDELFAAKKKHQQVQEH
IQQMEEVWRDARWIMDALQYARYKQPTGGLSVSWIID----FSKEV-MSDKPPS-TSSQP
DFMPSPEPCRKHSGPFP--------------HI-------SAD-----------------
--------FAG---------------------LSDEEG-SDVFLTTD-SDYDSSRAQSPR
ELDLLPPSPLSSSAPLEPRGFLRSDGSGSGGGTCPGGGGRAAGSLRGSTPDVLQASEPPP
GRE-GERC--------GVERRRGG---------------P-------------------E
LFDSDFILP---------------SRQIELLHI-------TEKRQAFCV--RTSS-----
--------LEFPSAA-LAHQPYSNHTSCASPSASPQRRWRRPASAERC------------
---LPPARTL-SQDSGT----------------------QRLSSQSPAA---LRKGCHST
LRVHPQYRTGLPKETSVKLCVTPGTSAREMVQLVVQEM-NVVSRRMLGSG------GGGG
EQERC----VCYGPEQ--LK--HF--------ALVLVVD---NR-EKWLQDDFCPLELQN
PWLRGKLCVRIKEYSPLALKHSRATTV-
>Sebastes-a XP_037610730.1 ankyrin repeat and fibronectin type-III domain-containing protein 1 isoform X1 [Sebastes umbrosus]
------------------------------------------------------------
-------------------------MASFGKLTDYFNRRKSQEE-----LRVGRSSQRSG
SYCCT-------------------------------------VAEARSLERKLQRPILAK
SRTLPSIPQSPTV----SRVHHSDLI-----GGSPPRRKNPPAAAASHPKACTLPPAGEL
WRLEDDME---------------GEDEPEHGVC--------TEARPRSQSPFSHFRARAA
YLRKSVSADDNLDMGSDM-TSDYSSATVVESKPIRSGKGKLKRKFSLGSADRKENQHKK-
SEKGISKFTHRLSLKERVPK------AEKTSTDRPP---------SYRRRSLSVD-WADS
AKMTQ-PMRGDQAHQPAPTR-KT---ASLSSPSAARRLYRNLSGKFRVGTNPPALEDNVV
SGRGG-DKERLRKTTI-FQSN-EALFEAVEHQELDLVQLLLSQYSLEELDHNTPNSEGLL
PLDIAIMTNNVPMAKLLLRAGAKESPH------FVSLEGRAVHLATLVQEAEQRVSELQA
QVGSEGPGERE-GSDRERQLKAWEWRLRLFRRMQTGFEHANPPDAPSVVRLSVSSSTSLR
VDFQEPLCVNSAVVTKYKVSWSNSPSLSPLLGEAVVEDTTLLQCNIAGLTSGTYYYVQVS
AYNMKGWSPPLVTIPACASPSSWRDIDGRAPRQR-GQKEALDQLLGQIKEAHRHCVCHEQ
CKAPTQGRKHSVSKSLRHLFQTTTKFVKSLKRGLYLTCILYRDDNVLVTPEDQIPIVEVE
DSYSSSLMQDFLWFTKVSYLWEEIPWLQQCLSPSQSSCSCTLQTRLKMLQAVSHLQGMLG
TQDVGQVYFEPIKDKHGNALLVLLKDMNACPNLDGVRWTQLCKLQLQRKSISS-PEEPTA
LDMLLITLHEKLAYHRRSRKLLSPGLYLGYLKLCTSVEQIRALVPQKLPNVLCHTKIRDN
SNVSREEWQWLQALSSL---------DESLEMD-LEEQSA-PHRLLQDLRSAIKDLMAHI
NVPGNQ--VQDFRIYSQEVVEFGEKVSFLLLLPPSDEVCTAPGQNNPYSPRSGFLTLPLQ
IFEL--VHFNAYSPSFIGQYCRVSALLELESLMSQQALREAFSEAELLAAKKKHQQVQDH
MQQMEEVWRDARWIMDALQYARYKQPSGGISISWIID----FSREV-LSDKPPS-TSSQP
DFMPSPMPSPE--PCRK--------------HS---------D-----------------
--------FAG---------------------LSDEEGSSEVFLTTD-SDYDSSRAQSPR
ELDLLPPSPLSSSAPLEPRGFLRSDGSGSGGGLCLGGGVRGGGALRDSTPDVLQASEPQH
GRE-GERC--GGGVRCGGERRRGG---------------P-------------------E
LFDSDFILP---------------SRQIELLHI-------TEKRQAFCV--RTSS-----
--------LEFPSST-AAHQPYSYHTTCPSPSTSPQRRWHRPSSVERCCSA------ERC
LPQLPPARTL-SEDSGT----------------------QRLSSTSPAA---LRKSCHAT
LRVHPQYRTGLPKETSVKLCVTPGTSAREMIQLVVQEM-NVVSRRLLGSG----GGGVGG
EQEQC----AYYSSEQ--LK--HF--------GLVLVVD---NR-EKWLQDDFCPLELQN
PWLRGKLCVRIKEYSPLALKHSRATTV-
>Rhincodon-a XP_020385650.1 ankyrin repeat and fibronectin type-III domain-containing protein 1-like isoform X1 [Rhincodon typus] ancestral
------------------------------------------------------------
------------------------------------------------------------
------------------------------------------------------------
------------------------------------------------------------
------------------------------------------------------------
------------------------------------------------------------
------------------------------------------------------------
--MTQ-QMR---DLQLIHGK-KL---VSPSSPNAAKRLYRNLSGKFKV--NYTSFDETNL
IGR-N-EKNKQRKSCVNFHSN-EAVFEAVEQQDLDAVQMLLNLYSTEELDLNTPNSEGLM
PLDIAIMTNNVPMAKMLLQAGAKESPH------FVSLESRALHLTTLVRESEQRVSELTT
QVLNETPNA-N-YTDKEKQLKAWEWHYRLFKRMKAGFEHARAPEAPTHVQLSVASSTSLQ
VTFHEPLSVNSAVVTKYKVEWSTSHNFSSITGEALLDDMKTLLYTMTGLVTGISYYVRVS
AYNMKGWGPPQISTPACATPSNWRECNGKEVKHS-GQTEALDLLLNQIKNNHQHCLCHEN
SKIHLQGRKHSMSKSLKHLFQPTSKFVKTLKRGLYLTVIFYKDNDIIVTHEEQIPVVEMD
DSYSSSLMQDFLWFTKVSCMWEDSRWLGQRMCPSLSSCSSVLQARHKMLVAVAQLQGLLG
TQNLGHVYFEPIKDKHGNVLIVTLKELSSYQSLENVRWIPLSKLQTQRKSLSS-SEDPTA
LDMLLLTLHEKLAYHRRSNQALSPGLYLGYLKLCSSVDQIHVLVPQKLPNVLCHIKIRNN
HNVSRDEWEWLQNLSDL---------DEATLTD-PSDGCS-QILFQRELRVAILELMNQI
GIPLEQ--AKNFRLYSQEVLDFADNLSFLLLLPPSDDVCAAPGQNKP-NPCSGFLTLPLQ
IFEL--VHFFTYDKVFISQYCQVSALLELDLLLSQQALREAFSDSEVVAAKQRHQQVQDF
IQQMEEIWRDVRWIMDVLQYARYKQPPGGIPLTLLMD----FTTDI-KKDNLQS-VSSNL
DYLPSPTPSPE--TNHK--------------HP--------TD-----------------
--------SHG---------------------ISDEEGSSEVFLATD-SDYDSSRAQSPR
EVDLICLSAL-------------------------DCSKRSSHNLRDGAPDVLQAHELKS
QQVSCSRE----------DTRHT------------------------------------P
LYDSDFVLP---------------SRQLELLHI-------TEKRQAYCV--RTSS-----
--------FDIPT----------------QTFHVQRKCWSRPESMDEYPTEQKSNGSSVN
GHRPSVSFNPNTPLHSDNISQLTTHSKSQDFADWINPHQESLLKEEQIY--EGNKLKSVS
LRVYPQYHTGLSKEISVKLHVTGSTSAREIIKLVIKET-NEAAMKMNGDK----------
---DA----QFYRDDQ--LD--HF--------GLVLSMD---NT-EKWLQDDFLPLSLQN
PWTKGRLYVRIKEYSPLLLQHGKATTV-
>Carcharodon-a XP_041062845.1 ankyrin repeat and fibronectin type-III domain-containing protein 1-like [Carcharodon carcharias] ancestral
------------------------------------------------------------
------------------------------------------------------------
------------------------------------------------------------
------------------------------------------------------------
------------------------------------------------------------
------------------------------------------------------------
------------------------------------------------------------
-------------------M------PPPSEP----------------------------
----GINRIPQQTAPN-FHSN-EAVFEAVEQQDLDAVQMLLNLYSTEELDLNTPNSEGLM
PLDIAIMTNNVPMAKMLLQAGAKESPH------FVSLESRALHLTTLVRESEQRVSELTT
QVLNETPNT-N-CTDKEKQLKAWEWHYRLFKRMKAGFEHARAPEAPTHVQLSVASSTSLQ
VTFHEPLSVNSAVVTKYKVEWSTSHNFSSITGEASLDDMKTLLYTMIGLVTGLPYYIRVS
AYNMKGWGPPQVSTPACATPSYWREYDGKEVKRG-GQTEALDQLLNQIKNNHQHCLCHEN
SKIHLQGRKHSVSKSLKHLFQPTSKFVKSLKRGLYLTAIFYKDDDIIVTHEEQIPVVEMD
DSYSSSLMQDFLWFTKVSCMWEDSRWLSQCMCPSLSSCSSVLQARHKMLVAVVQFQALLG
TQDLGHVYFEPIKDKHGNVLIVTLRELSSYQSLENVRWTPLSKFQTQRKSLSS-PEDPTA
LDMLLSTLHEKLAYHRRSNQALSPGLYLGYLKLCSSVDQIRVLVPQKLPNILCHIKIRSN
HNVSRVEWEWLQNLSNL---------GESTLTD-PCEGCS-QKFFQQELRVAISELMNQI
GIPLQQ--AKEFRLYSQEVLEFADNLSFLLLLPPSDDVCTAPGQNKP-NPCSGFLALPLQ
IFEL--VHFFTYDKAFISQYCQVSALLELDLLLSQQALREAFSDSEVVAAKQRHQQVQDF
TQQMEEIWRERRWIMDVLQYARYKQPPGGIPLTWLMD----FTTDI-KKDNLQS-ISSNL
DYLPSPTPSPE--TSRK--------------HP-----TGKSD-----------------
--------SHG---------------------ISDEEGSSEVFLATD-SDYDSSRAQSPK
EVDLICSSAT-------------------------DCSRRPSHSLCDSAPDVLQAHELKS
QLV-TSSR----------EDAR-H---------------T-------------------A
LYDSDFVLP---------------SRQLELLHI-------TEKRQAYCV--RTSS-----
--------LDIPT----------------QSFHIQRKCWSRPESMDECPTEQKSSGSSAN
RHRPCVPVNTDTPLHSEDTSRLTSHSESQDSTEWINP--HQESLEKEEQPYEGKKLNSVS
LRVYPQYHTGLSKEICVKLHVTGNTSAQEIVKLVIRET-NETAMKMSGDK----------
---DA----QFYRDDQ--LH--HF--------GLVLSMD---NT-EKWLQDDFLPLSLQN
PWTKGKLCVRIKEYSPLLVQYGKATTV-
>Scyliorhinus-a XP_038675947.1 ankyrin repeat and fibronectin type-III domain-containing protein 1-like isoform X1 [Scyliorhinus canicula] ancestral
------------------------------------------------------------
---------MGGLNTRGHMHGKITKGSSLHIVLKYWTSPSSLIM----------------
------------------------------------------DLLKGSLDRKLQRPLLAK
SRTLPSIPQSPT-V---TRA---H-KEFLP-DNDDGRSESKLLLTTETQKGCRVPSFEDA
WRREDDGD--------E------VPEETNAQW---------NSGDEVNESPFTYFRSRSC
YMRKSLSVDEHL-------GWLEYSQDPSENKMEKV-KVNLRRKFSLGSADKKESLQKR-
LESSKLKLTQRFCHKERFNQ-----HECAVNEQPLP---------RPRPRSLSLD-WSSS
PKMTQ-QMR---DLQLTHGK-KL---VTPSSPNAAKRLYRNLSGKFKV--NYTSFDETNL
MGR-N-EKNKQRKSCVNFHSN-EAVFEAVEQQDLDAVQMLLNLYSTEELDLNTPNSEGLM
PLDIAIMTNNVPMAKMLLQAGAKESPH------FVSLESRALHLSTLVRESEQRVSELTT
QVLNETPNT-N-CTDKEKQLKTWEWHYRLFKRMKAGFEHARAPEAPTHVQLSVASSTSLQ
VTFHEPLSVNSAVVTKYKVEWSTSHNFSSITGEASLEDMKTLLYTMTGLVTGLPYYIRVS
AYNMKGWGPPQVSTPTCATPSNWREYDGKELKRG-GQAEALDQLLNQIKNNHQHCLCHEN
SKIHLQGRKHSMSKSLKHLFQPTSKFVKSLKRGLYLTAIFYKDDDIIVTHEEQIPVVEMD
DSYSSSLMQDFLWFSKVSCMWEDSRWLGQYMCPSLASCSSVLQARHKMLLAVAQLQGLLG
TQDLGHVYFEPIKDKHGNVLIVTLRELNSYQSLENVRWIPLSKFQTQRKSLSS-PEDPTA
LDMLLSTLHEKLAYHRRSNQALSPGLYLGYLKLCSSVDQIRVLVPQKLPNILCHIKIRSN
HNVSRDEWEWLLNLSDL---------DEATLTD-RCEGCS-QKFFQQELRIAISELMNQI
GIPLQQ--AKEFRLYSQEVLEFANNLSFLLLLPPSDDVCTAPGQNK-LNPCSEFLTLPLQ
IFEL--VHFFTYDKAFINQYCQVSALLELDLLLSQQALREAFSDSEVVAAKQRHQQVQDF
IQQMEEIWREMRWIMDVLQYARYKQPPGGIPLTWLMD----FTTDI-KKDNLQS-ISSNL
DFLPSPTPSPE--TSRK--------------HP--------PD-----------------
--------SHG---------------------ISDEEGSSEVFLATD-SDYDSSRAQSPK
EVDLICSSAP-------------------------DCNRRPSHNLRDNAPDVLQAHELKS
QLV-TSSH----------EDTR-H---------------T-------------------A
LYDSDFVLP---------------SRQLELLHI-------TEKRQAYCV--RTSS-----
--------LDIPT----------------QSFHIQRKCWSRPESMDEYPPEQKSSGSSVN
RHRPCLPFNMDTPLHSEDTSRQLSHSESQDSTEWIKL--HQESLEKEDQPYEGKKLNPMS
LRVYPQYHTGLSKEISVKLHVTGSTSAQEIVKLVIRET-NETAMKMSGDK----------
---DA----QFYRDDQ--LH--HF--------GLVLSMD---NT-EKWLQDDFLPLSLQN
PWTKGILCVRIKEYSPLLVQYGKATAV-
>Latimeria-a XP_014346428.1 PREDICTED: ankyrin repeat and fibronectin type-III domain-containing protein 1-like [Latimeria chalumnae]
------------------------------------------------------------
------------------------------------------------------------
------------------------------------------------------------
------------------------------------------------------------
------------------------------------------------------------
---------------------------------------------------------MIR
SESGISKFTQRLSLKDKHIKSKNAVNEQP----------------AFRQRSLSFD-WSSS
PKMTQ-QMR---DLQLAHGK-KL---TSPSSPSAAKRLYRNLSGKFRV--NYTSFDEGSL
TAR-S-EKEKLRKSCLNFHSN-DALFEAVEHQDLDLVQMLLNQYSPEELDLNTPNSEGLM
PLDIAIMTNNVPMARMLLQAGAKESPH------FVSLESRALHLSTLVREAEQRVNELTA
QVVNEAPNV-D-CSEKEKQLKAWEWRYRLFKRMKAGFEHARAPEPPTHVQLSVTSSTSLH
VSFQEPLSVNSAVVTKYKVEWSSSPDFTPVLGEITIDKLKSLQCTIAGLLNGTPYYIQVL
AYNMKGWSPPQPSIPACAIPSNWREYEDKAIRRR-RQTEALELLLRQIKNTHLHCVCHET
CKYQPQNRKHSVSKSLKHLFQPTSKFVKVLKRGLYLASVFYKDDTVLVTHEEQVPVVEID
DSYSSSVMQDLLWFTKVSCMWEDSRWLRQCVTASQSSCSCVLQARHKILLAISQMQGLLG
IIDLGQVYFEPIKDKHGNVLMMTLKEADASQTLENARWTPLSKLQTHRKSISS-PEEPTA
LDVLLITLHEKMAYHKRSSQALPSGLYLGFLKLCSSVDQIRVLVPQKLPNILCHSKIRNN
HNVSRDEWEWIQNLSCL---------EDSIMTE-EDPGSS-QNLLLQELKRAIKELMKLI
NIPFHQ--AKDFRLYNQEVLEFGDQVSFILLLPPSDDVCTAPGQNNPYNPRTGFLTLPLQ
IFEL--VHFFTYDREFISQYCQVSALLELEALLSQQTLREAFSDSEIVAAKQRHQQVQDN
IQQMEEIWREVRWIMDALQYARYKQPPGGIPLSWLID----FSRDG-FNEKVTS-SLSNL
EFLPSPTPSPE--SRRK--------------HN--------SD-----------------
--------SHG---------------------ISDEEGSSEVFFATD-SDYDSSRAQSPK
ELDLICPSGL-------------------------ECSRRASHSLRDSAPDVLQAYDFRS
PPHEDSRQ--------------------------------------------------PE
LYDSDFVLP---------------SRQIELLRI-------TEKRQAYCV--RTSS-----
--------LDFPK----------------QPFQIPRKCWSRPGSTDSYLPETMLH-GQDS
LSRLRPCSSF-SP-DHALPHSSSRLEGKAESEDWTCSF-KEPLEQESHQ-NGGKKFSSVI
LRVYPQYQTGLSKETSVKLCVTSKTTAREMVKLVVREI-SELNRNIVEGS----------
---EV----FPYGEDQ--LD--HF--------GLVFVVD---GN-EKWLPDDFQPLSLQN
PWTKGRLCVRIKEFSPLLLQYGLATTV-
>Xenopus-a XP_017953075.1 ankyrin repeat and fibronectin type-III domain-containing protein 1 isoform X1 [Xenopus tropicalis] ancestral
------------------------------------------------------------
-------------------------MSSFGKLTEYFSLRKSRED----IRPGRSTGRRSG
SYCCT-------------------------------------ITQSRSLDRKLQRPVLGK
SLTLPSIPQSPV-L---TRVPQHQ-DSVPR-LP--------AAGSSDSMVICKLPPAVDS
WRSGDSLM---------------------NAG---------PLAPRLMSSPEEPRLQQPF
HMRKSFSVDNHL-------SSCHYPLHPPDPQGLRV-KNKLRRQFSLGSADRKEFQTPR-
SIGSFSKFTNRLSLKEKSER----RNDAELAPQEQP---------LFRQRSLSIE-WSSS
PKMTQ-QMR---DLQLSQTK-KP---SGPSSPNAAKRLYRNLSGKFRV--NYMSFDEGSL
TAR-N-EKERLRKPCL-FQGN-AALFEAVEMQDLDRVQELLKQFSVEELDLNTPNSEGLL
PLDIAIMTNNAPIAKTLLQAGAKESPH------FMSLESRSLHLSTLVREAEQRVNDLTA
QVVNEAPNA-D-CSEKEKQLKSWEWRYRLYKRMKAGFEHARVPDPPTNVRLAVTSSTTLQ
VTFQEPLSVNSAVVTKYKVEWSLSSSFSPNVGEVVIEKLRNLHFNIRGLTSGTQYYVQVS
AYNMKGWGPPQPSLPAFAIPSNWREYDGRAPRRR-GQTEALDLLLSQVKTYHQHCVCHEP
FKNQPQSRKHSVSKSLKHLFHPSSKFLKGLKRGLYLASIFYKDDNILVTHEDQIPVVEID
DSYSCLLMQDFLWFTKVSCMWDDILWLRQCVTVSQSSCSCVLQTRFKMLLAVSQMQGLLG
FQDLGQVFFEPIKDKQGNILIVTLKEVKLSQTLENVRWMPVFKLQTHRKSVSS-PDEPSA
LDVLLMTLHEKMEYHRRSSQALAPGLYLGYLKLSSAVDQIRVLVPERLPNILCHVKIRSN
SNVSREEWEWLQTLASG---------EDSIANE-QDTESC-QNLLLEELRTAVKELMNQV
NIPHHE--AKDFRLYSQEVLEFGGQVSFLLLLPPSDDVCTAPGQNNPYTPYSGFLTLPLQ
IFEL--VHFFTYDRDFISQYCQASALLELESLLSQQSLREAFSDSELTTAKQRHQQIQDY
IQQMEEIWREMRWMMDALQHARYKQPSCTVPLTCFLD----GAGDGFLKEKPPS-TSSHL
DYFPSPTPSPE--NSRK--------------LNSDLLPAPYSD--------NLLLDVKFA
NQSSPLLDSHG---------------------VSDEEGSSEVFLATD-SDYDSSRAQSPK
ELDLVYSSGQ-------------------------ECGRRNLRSFRDGTPDVLQTHDSKV
LPQEDERP--------------------------------------------------QQ
LYDSDFVLP---------------SRQIELLRI-------TEKRQAYCV--RTSS-----
--------LDFPK----------------HPYKASRK--SCPGSVDSSPTETKAA-GYHS
VRGLRTSTSF-SP-DHELRCDSSQRIYRTHSVEWTHD--FQEPLEPKLITGQGKKNNSVT
IRIFPQYETGLSKEMSVKLHITSKTPAQEVVKLVVLQM-NEISRSMQGNT----------
---EA----YCYAEDQ--LD--HF--------ALVFTSE---NNKEQWLADDFLPFSLHN
SWNKGHFSVRIRDTSPLLFQYGPAT---
>Nanorana-a XP_018428997.1 PREDICTED: ankyrin repeat and fibronectin type-III domain-containing protein 1-like [Nanorana parkeri]
------------------------------------------------------------
------------------------------------------------------------
------------------------------------------------------------
------------------------------------------------------------
------------------------------------------------------------
------------------------------------------------------------
------------------------------------------------------------
--MTQ-QMK---DLQLGPAK-KP---SGPSSPNAAKRLYRNLSGKFRV--NYTSFDESSL
AAR-N-EKERLRKSCL-FQGN-SALFEAVEMQDLDRVQELLKQYSVEELDLNTPNSEGLL
PLDIAIMTNNAPIAKTLLQAGAKESPH------FMSLESRSLHLSTLVREAEQRVNDLTA
QVVNEAPNA-D-CSEKEKQLKSWEWRYRLYKRMKAGFEHARVPDPPTNVRLAVTSSTTLQ
VTFQEPLSVNSAVVTKYKVEWSLSSSFSPNVGEVAIEKLRNLQFNIRGLVSGTRYYVQVS
AYNMKGWGPSQPSLPAFAIPSNWREYDGRAPRRR-GQAEALDLLLSQVKTGHQQCVCHEP
FKNQPQSRKHSVSKSLKHLFHPSSKFLKSLKRGLCLASIFYKDDNVLVTHEDQIPVVEID
DSYSCLLMQDFLWFTKVSCMWDDILWLRQCVTVSQSSCSCILQTRFKMLLAVSQMQGLLG
FQDLGQVFFEPIKDKQGNILIVTLKEVKLSQTLENVRWMPVFKLQTHRKSVSS-PDEPSA
LDALLMTLHEKLAYHRRSSQALPPGLYLGYLKLCSAVDQIRVLVPERLPNILCNVKIRAN
SNVSREEWEWLQTLVSV---------DEPIASE-HDSESC-QNLLLQELRKAVKDLMGQL
NIPLEE--AKDFRLYSQEVLEFGGQVSFLLLMPPSDDVCTAPGQNNPYTPYSGFLTLPLQ
IFEL--VHFFTYDREFISQYCQLSAMLELESLLSQQSLREAFSDVELTTAKQRHQQVQDF
IQQMEEIWREMRWMMDALQHARYKQPSCAVPLTWFLS----VTGDILLKEKPQS-NSSHL
DYFPSPTPSPE--TNRK--------------LNNDLLTGPYSD--------NELLDVKFA
NQSSPFLDLHG---------------------ISDEEGSSEVFLATD-SDYDSSRAQSPK
ELDLVYPSGQ-------------------------ECSRRTIRSFRDGTPDVLQTHEPKV
MTQEDDRP--------------------------------------------------QQ
LYDSDFVLP---------------SRQIELLRI-------TEKRQAYCV--RTSS-----
--------LDFPK----------------QPYKASRK--SCPGSVDSSPTESKPT-GYRS
IRGLRTSTSF-SP-DHDQPCESSRRIHRTHSVEWTHD--FQEPLEPRTVAGQGKKNNSVT
LRIYPQYDTGLPKEMSVKLHITSKTQAQEVVKLVVLQM-NEISRSMLGGT----------
---EG----YCYAEDQ--LD--HF--------ALVFTSE---KNKEQWLADDYLPFSLQN
VRNEGHFSVRIRETSPLHFQYGPATTV-
>Rana-a XP_040212544.1 ankyrin repeat and fibronectin type-III domain-containing protein 1-like isoform X1 [Rana temporaria]
------------------------------------------------------------
-------------------------MSSFGKLTEYFSLRKSRED----IRPGRSTGRRSG
SYCCT-------------------------------------VTQSRSLDRKLQRPVLGK
SLTLPSIPQSPV-L---TRVPQLQ-EGLPR-LPST------CSTSTDTLTSCKLPPAVDS
WRSGERQL-------------------STSTF---------PTRIFSSPEETRPGHQQAF
HIRKSISVDNHL-------SSCHYPLQPPDPQGQRV-KSKLRRQFSLGSADRKEFQTPR-
SLGGLSKFTHRLSLKEKSEK----RNDAELAPLEQP---------VFRQRSLSIE-WSSS
PKMTQ-QVK---DLQLAQTK-KP---SGPSSPNAAKRLYRNLSGKFRV--NYTSFDEGSL
AAR-N-EKERLRKSCL-FQGN-SALFEAVEMQDLDRVQELLKQYSVEELDLNTPNSEGLL
PLDIAIMTNNAPIAKTLLQAGAKESPH------FMSLESRSFHLSTLVREAEQRVNDLTA
QVVNEAPNA-D-CSEKEKQLKSWEWRYRLYKRMKAGFEHARVPDPPTNVRLAVTSSTTLQ
VTFQEPLSVNSAVVTKYKVEWSLSSSFCPNVGEVVIEKLRNLQFNIRGLVSGTRYYVQVS
AYNMKGWGLPQSSLPAFAIPSNWREYDGRAPRRR-GQAEALDLLLSQVKTGHQHCVCHEP
FKNQPQSRKHSVSKSLKHLFHPSSKFLKSLKRGLYLASIFYKDDNVLVTHEDQIPVVEID
DSYSCLLMQDFLWFTKVSCMWDDILWLRQCVTVSQSSCSCILQTRFKMLLAVSQMQGLLG
FQDLGQVYFEPIKDRQGNIVIVTLKEVKLSQTLENVRWMSVFKLQTHRKSVSS-PEEPSA
LDVLLMTLHEKLAYHRRSSQALPAGLYLGYLKLCSAVDQIRVLVPERLPNILCNVKIRAN
SNVSREEWEWLQTLAIV---------DEPITSE-QDSESC-HNLLLQELRKAVKDIMGQI
NIPLEE--AKDFRLYSQEVLEYGGQVSFLLLLPPSDDVCTAPGQNSPYTPYSGFLTLPLQ
IFEL--VHFFTYDRDFISQYCQLSAMLELESLLSQQSLREAFSDSELTTAKQRHQQVQDF
IQQMEEIWREMRWMMDALQHARYKQPSCAVPLTWFLS----VTGDIILKEKPQS-NSSHL
DYFPSPTPSPE--SNRK--------------HNTDLLAAQYSD--------NELLDVKFA
NQSSPLLDSHG---------------------ISDEEGSSEVFLATD-SDYDSSRAQSPK
ELDLVYPSGQ-------------------------ECSRRNIRSFRDGTPDVLQTHEPKV
MTQ-EDDR-------------------------------P------------------QQ
LYDSDFVLP---------------SRQIELLRI-------TEKRQAYCV--RTSS-----
--------LDFPK----------------QPYKATRK--SCPGSVDSSPTESKPT-GYRS
IRGLRTSTSF-SP-DHDQPCESSRRIHRTQSVEWIHD--FQEPLEPRTVAGQGKKNNSIT
LRIYPQYDTGLSKEMSVKLHITSKTQAQEVVKLVVLQM-NEISRSMLGST----------
---EG----YCYAEDQ--LD--HF--------ALVFISE---NNKEQWLADEFLPFSLQN
VWNKGHFSVRIRETSPLHFQYGPATTV-
>Geotrypetes-a XP_033819376.1 ankyrin repeat and fibronectin type-III domain-containing protein 1-like isoform X1 [Geotrypetes seraphini]
------------------------------------------------------------
----------------MSSETTSGNIETWPSRTVDYNVLMQENLMMVSVEPMALDPDPEE
SGNMN--------------------------------------FIKESLDRKLQRPALGK
SRTLPSIPQSPI-L---TRVPHLE-TKMHQ-EDVPGQQR-RHLISSNSLIGCTVPSAGSA
WQLEDDNM--------E------PPTETAFSP---------PACTAVDEAPFGYFRTRSF
YMRKSASVDNHL-------SSFNYSTHPSDTKTEKV-KTKLRRQFSLGSADKKDLQQTK-
SQSGLSKFTQRLSVKEKQEK----KSKAENVSPEQP---------AFRQRSMSIE-WSSS
PKMTQ-QMK---DLQLAQAK-KP---PGPSSPNAAKRLYRNLSGKFRV--NYTSFDEGNL
APR-S-EKEKLRKSCL-FQGN-AALFEAVEMQDLDRVQDLLKQYSVEELDLNTPNSEGLL
PLDIAIMTNNAPIARTLLQAGAKESPH------FMSLESRSLHLSTLVREAEQRVNDLTA
QVVNEALNA-D-CSEKEKQLKAWEWRYRLYKRMKAGFEHARVPDAPTNVYLSVASSSSVQ
VMFQEPLSVNSAVVTKYKVEWSCSPMFSPNVGQVVIEKLRNLQFTIRGLVSGTAYYVRVS
AYNMKGWGPPQVSVPTFAIPSNWREYDGRAPRRR-GQAEALDHLLNQVKTVHQHCVCHEL
FKNQPQSRKHSVSKSLKHLFHPSSKFLKGLKRGMYLTSIFYKDDNILVTNEDQIPVVEID
DSYSCLLMQDFLWFTKVSCMWEDTLWLRQCVTVSQSSCSCILQTRLKMLLASSQMQGLLG
VQDLGQVYFEPIKDKQGNILVVTLKEAKLSQTLENVRWVPLSRLQTHRKSVSS-PEEPNA
LDVLLMTLQEKLSYHRRSNQALPPGLYLGYLKLCSAVDQIRVLVPEKLPNILCHVRIRGN
SNISREEWEWLQNLANT---------EDPILAE-QHSRSC-QNLLLQELRGAVKELMNLI
NIPLQE--AKDFRVYSQEVLDFGGQVSFLLLLPPSDDVCTAPGQNNPYTPCSGFLMLPLQ
IFEL--VHFFTYDREFISQYCQVSALLELESLLSQQSLREAFSDSELTAAKQRHQQIQDH
IQQMEEIWREMRWMMDALQYARYKQPSCGVPLIWFLD----DSSEPLVNEKPQS-TSSHM
DYLPSPTPSPE--ASRK--------------HN--------SD-----------------
--------SHG---------------------LSDEEGSSEVFLATD-SDYDSSRAQSPK
ELDLVYFSGQ-------------------------ECGRRSIRSLRDVTPDVLQSHEPKR
LPPEDQRQ-S-------------------------------------------------E
LYDSDFVLP---------------SRQIELLRI-------TEKRQAYCV--RTSS-----
--------LDFPK----------------KSFLVSRK--SCPGSVDSSPTDTKMT-THRR
SVGLRTSSSF-ST-DHIQPDDSPESVFRAHSVEWIQA--FQEPVETGHL-NQGKKRGAVT
LRVFPQYETGISKETSVKLHVTSKTSAHEVVKLVVTEM-NNISRTMLGNA----------
---EA----YCYGEDQ--LD--HF--------GLVFVLD---NNKEQWLAGDFLPFSLQA
SWTKGRFCVRIRETSPLLFQYGPATTV-
>Rhinatrema-a XP_029432382.1 ankyrin repeat and fibronectin type-III domain-containing protein 1-like isoform X1 [Rhinatrema bivittatum] ancestral
------------------------------------------------------------
----------------MSYEAASGNVETWSSWAVACDVAMHESLVMVSVESVDLDPEERG
N----------------------------------------MNIIKESLDRKLQRPALGK
SRTLPSIPQSPI-L---SRVPHLE-AKLQR-EDVPGQQ-WQHPASSKPLKGCTVPSAGEA
WRLEDDSM--------E------PPMEAAFSP---------QLRTAVDEAPFGYFRTRSF
YMRKSASVDNHL-------SSLNYSMHPSDTKAEKV-KTKLRRQFSLGSADKKDLQQTK-
SQSGLSKFTHRLSVKEKQEK----KSKAEHVSLEQP---------PFRQRSVSIE-WSSS
PKMTQ-QMR---DLQLAQTK-KP---TGPSSPNAAKRLYRNLSGKFRV--NYTSFDEGSL
AAR-S-EKEKLRKSCL-FQGN-AALFEAVEMQDLDRVQDLLKQYSAEELDLNTPNSEGLL
PLDIAIMTNNAPIARTLLQAGAKESPH------FMSLESRSLHLSTLVREAEQRVSDLTA
QVVNEALNA-D-CSDKEKQLKAWEWRYRLYKRMKAGFEHARVPDAPTNVHLSVASSSSLQ
VIFQEPLSVNSAVVTKYKVEWSCSPMFSPNVGQVVIEKVKNLHFTIRGLVSGTAYYVRVS
AYNMKGWGPPQVSVPAFAIPSNWREYDGRAPRRR-GQAEALDHLLSQVKTVHQHCVCHEP
FKNQPQSRKHSVSKSLKHLFHPGSKFLKGLKRGMYLTSIFYKDDNILVTNEDQIPVVEID
DSYSCLLMQDFLWFTKVSYMWEDTLWLRQCVTVSQSSCSCILQTRFKMLLASSQMQGLLG
VQDLGQVYFEPIKDKQGNILVVTLKEVKLSQTLENVRWIPLSRLQTNRKSVSS-PEEPSA
LDVLLMTLQEKLSYHRRSSQALPPGLYLGYLKLCSAVDQIRVLVPERLPNILCHVRIRAN
FNISREEWEWLQNLAST---------EDPILAE-QHSGSC-QNLLLQDLRGAVKELMNLV
NIPLQE--AKDFRVYSQEVLDFGGQVSFLLLLPPSDDVCTAPGQNNPYTPCSGFLMLPLQ
IFEL--VHFFTYDREFISQYCQVSALLELESLLSQQSLREAFSDSELTTAKQRHQQVQDY
IQQMEEIWREMRWMMDALQHARYKQPACGVPLIWFLD----DPSDTLMKEKPQS-TSSHL
DYLPSPTPSPE--TSRK--------------HN-----SGSADSCREQGPEWLPLSIPHS
AY------SHG---------------------LSDEEGSSEVFLATD-SDYDSSRAQSPK
ELDLVYFSGQ-------------------------ECGRRNIRSLRDVTPDVLQTHEPKR
LPQ-EDHRQS-------------------------------------------------E
LYDSDFVLP---------------SRQIELLRI-------TEKRQAYCV--RTSS-----
--------LDFPK----------------KSFLVSRK--SCPGSVDSSPTDTKIT-THCN
SIGLRTSSSF-SP-DHTQPDDSPESVFRAHSVEWTHT--FQEPLETGHL-NQGKKLGSVT
LRVFPQYETGISKETSVKLHVTSKTSAQEVVKLVVTEM-NDVSRTILGNT----------
---EA----YCYGEDQ--LD--HF--------GLVFVLD---NSNEQWLPDDFLPLSLQA
SWTTGQFCVRIRETSPLLFQFGPATTV-
>Corvus-a XP_017601171.1 PREDICTED: ankyrin repeat and fibronectin type-III domain-containing protein 1 [Corvus brachyrhynchos]
------------------------------------------------------------
-------------------------MASFGKLTEYFSLRKSRPE-----LRSRRWGRRSG
SCCCS-------------------------------------VTECRSLDRKLQRPLLGK
SRTLPSIPQSPV-L---SRLPLLE-PAAYR-DEMPEQKPYKKHSAPEHQKGCTVPSAGEA
WRLEDDCS------------------EPPRAP---------QLGTAVQDAPFSYFRTRSF
YMRKSLSVDNHL-------GSLSYAVHPAESKAERV-RTKLRRQFSLGSADKKDFCQPK-
SESSLARFAHRLSVKQKQEK----RRKAEHGSAELS---------AFRPRSLSIE-WSSS
PKMTQ-QMR---DLQLAQAR-KP---PGPSSPNAAKRLYRNLSGKFRV--NYTSFDEGSL
VGR-G-EKEKLRKSYL-FQSN-AALFEAVELQDLDRVQELLKHYSPEELDLNTPNSEGLL
PLDIAIMTNNAPIARALLQAGAKESPH------FVSLESRSLHLSTLVREAEQRVNELMA
QVVNEAPNA-D-CSEKEKQLKAWEWRFRLYKRMKAGFEHARVPDAPSSVHLSVASSSSLQ
VTFWEPLSVNSAVVTKYKVEWSCSPTFSPLLGEAVIDKLKDLHFTIQGLVSGTACHVRVS
AYNMKGWGPPQASTPPFAIPSNWREYDGRAPRRR-GQAEALDHLLGQVKTVHQHCICHEP
CKNQPQSRKHSVSKSLKHLFHPGSKFLKTLKRGLYLTAIFYKDDNILVTHEDQIPVVEID
DTYSCLLMQDFLWFTKVSCMWDEILWLLQCVTVSQSSCSCILQTRFKMLLAISQMQGLLG
IQDLGQVFFEPIKDKQGNILIVTLKEVKTNQTFESVRWVPICKLQTSRKSVSS-PEEPTA
LDTLLISVQDKLAYHQRSSHALTPGLYLGYLKLCSAVDQIRVLVPERLPNILCHVKIRSN
PNISREEWEWLQKMASV---------EEPVPTE-LEADTS-QSPLFQELQVAIKKLMTLV
NIPLQE--AKDFRLYSQEVLDFGEKVSFLLLLPPSDDVCTAPGQNNPYTPRSGFLTLPLQ
IFEL--VHFFTYDREFITQYCQVSALLELESLLSQQSLREAFSDAELSTAKQRHQQVQDY
IQQMEEIWREMRWIMDALQHARYKQPSCGVSLSGFLS----EAGGP-MKEKTRS-SSSHL
DYLPSPVPSPE--TSRK--------------LN---------------------------
---------------------------------------------------SGKDAAGP-
----------------------------------------------GSRPERRQGGQGSE
PVC---------------------------------------------------------
---------------------------------------------------RTRS-----
--------DEWTQ--------------------------NLP------------------
---------------------------------------EQQPEQPGGLGDQGKKLGSVT
LRVCPQYETGLSKETSVKLHITGQTPAREVVKLVVLEM-NSISRDVLGGS----------
---AA----VCYGEEQ--LE--HF--------GLVFAAD---ES-ERWLPDDFLPLSLHT
SQPEGRFYVRIKETSPLLLQYGPATTV-
>Taeniopygi-a XP_030140283.1 ankyrin repeat and fibronectin type-III domain-containing protein 1-like isoform X1 [Taeniopygia guttata] ancestral
------------------------------------------------------------
-------------------------MASFGKLTEYFSLRKSRPE-----LRSRRWGRRSG
SCCCS---VAEC----------------------------------RSLDRKLQRPLLGK
SRTLPSIPQSPV-L---SRLAPLP-PAAYR-DEMPEQKPYKKPSASEHQKGCTVPSAGEA
WRLEDDCS--------E------PPGA----P---------QLGTAVEDAPFSYFRTRSF
YMRKSLSVDNHL-------GSLGYAVHPAESKAERV-RTKLRRQFSLGSADKKDFYQPK-
SESSLARFAHRLSVKQKQEK----RRKAEYGSAELS---------AFRPRSLSIE-WSSS
PKMTQ-QMR---DLQLAQAR--KP--PGPSSPNAAKRLYRNLSGKFRV--NYTSFDEGSL
VGR-G-EKEKLRKSYL-FQSN-AALFEAVELQDLDRVQEMLKHYSPEELDLNTPNSEGLL
PLDIAIMTNNAPIARALLQAGAKESPH------FVSLESRSLHLSTLVREAEQRVNELMA
QVVNEAPNA-D-CSEKEKQLKAWEWRFRLYKRMKAGFEHARVPDAPSSVHLSVASSSSLQ
VTFWEPLSVNSAVVTKYKVEWSCSPTFSPLLGEAVIDKLKDLHFTIQGLVSGTAYHVRVS
AYNMKGWGPPQASMPPFAIPSNWREYDGRAPRRR-GQAEALDHLLGQVKTVHQHCICHEP
CKNQPQSRKHSVSKSLKHLFHPGSKFLKTLKRGLYLTAIFYKDDNILVTHEDQIPVVEID
DTYSCLLMQDFLWLTKVSCMWDEILWLRQCVTVSQSSCSCILQTRFKMLLAISQMQGLLG
IQDLGQVFFEPIKDKQGNILIVTLKEVKTTQTFESVRWVPICKLQSSRKSVSS-PEEPTA
LDTLLISLQDKLAYHQRSSHALSPGLYLGYLKLCSAVDQIRVLVPEQLPNILCHVKIRSN
PNISREEWEWLQKMAHV---------EEAAPTE-PETDRS-QNPLFQELQVAIKELMTLV
NIPFQE--AKDFRLYSQEVLDFGDQVSFLLLLPPSDDVCTAPGQNNPYTPRSGFLTLPLQ
IFEL--VHFFTYNREFITQYCQVSALLELESLLSQQSLREAFSDAELSTAKQRHQQVQDY
IQQMEEIWREMRWIMDVLQHARYKQPSCGISLSGFLG----EARGT-VKEKTRS-SSSHA
DYLPSPALSPE--TSRK--------------LN-------S-D-----------------
--------SHG---------------------LSDEEGSSEVFLATD-SDYDSSRAQSPK
ELDLLYCTS--GPE---------------------CCSQRVSRTLRDSAPDVLQSHELKT
PAP-VPPP-------P--EEPRPP---------------P-------------------K
LYDSDFVLP---------------SRQIELLRI-------TEKRQAYCV--RTSS-----
--------LDFPK----------------PHCPAPRK--SCPGSVDSSPVESRTT-GHCS
QLRLGTALTP-SP-EGRRGGQGSEPVCRTRSDEWTQDLTEQQPEQPGGLAEQGKKPGSVT
LRVCPQYETGLSKETSVKLHITSQTPAREVVKLVVLEM-NDISRDVLGSL----------
---AA----VCYGEEQ--LE--HF--------GLVFAAN---ES-ERWLPDDFLPLSLHT
SQPEGRFYVRIKETSPLVLQYGPATTV-
>Apteryx-a XP_013795427.1 PREDICTED: uncharacterized protein LOC106482405 [Apteryx mantelli mantelli] ancestral edited by BH to remove duplication/intron
------------------------------------------------------------
------------------------------------------------------------
-----------------------------------------MDLVKGSLDRKLQRPLLGK
SQTLPSIPQSPV-L---SRLPLLD-PKAYR-EDMPEQKLYKKHSLSDCQKGCTVPSTGEA
WRLEDDCM--------E------PPGNPDLQL---------QLRTAVDEAPFSYFRTRSF
YMRKSLSVDNHL-------GSLSYSIHPAETKAERV-KTKLRRQFSLGSADKKDFYQPK-
SESSFSKFAHRLSVKQKQEK----RRKAEYVSAELS---------AFRPRSLSIE-WSSS
PKMTQ-QMR---DLQLAQAR-KP---PGPSSPNAAKRLYRNLSGKFRV--NYTSFDEGSL
AGR-S-EKEKLRKSYL-FQSN-AALFEAVELQDLDRVQELLKQYSPEELDLNTPNSEGLL
PLDIAIMTNNAPIAKALLHAGAKESPH------FVSLESRSLHLSTLVREAEQRVNELTA
QVVNEAPNA-D-CSEKEKQLKAWEWRYRLYKRMKAGFEHARVPDPPTNVHLSVASSSSVQ
VTFWEPLSVNSAVVTKYKVEWSCSPTFSPPLGEAVIDKLKNLHFTIRGLMSGTAYYVQVS
AYNMKGWGPPQTSVPPFAIPSNWREYDGRAPRRR-GQAEALDHLLSQVKTVHQHCVCHEP
CKNQPQSRKHSVSKSLKHLFHPGSKFLKTLKRGLYLTAVFYKDDNILVTHEDQIPVVEID
DTYSCLLMQDFLWFTKVSCMWDEILWLRQCVTVSQSSCSCILQTRFKMLLATSQMQGLLG
IQDLGQVFFEPIKDKQGNILIVTLKEVKTNQTFESVRWVPICKLQTSRKSVSS-PEEPTA
LDTLLITVQDKLAYHRRSSHALSPGLYLGYLKLCSAVDQIRVLVPERLPNILCHVKIRSN
PNISREEWEWLQRMASM---------NEPVPTE-PEAETS-QNHFFQELQVAIKELMTLV
NIPLQE--AKDFRLYSQEVLDFGGQVSFLLLLPPSDDVCTAPGQNNPYTPRSGFLTLPLQ
IFEL--VHFFTYDREFITQYCQVSALLELESLLSQQSLREAFSDAELTTAKQRHQQVQDY
IQQMEEIWREMRWIMDALQHARYKQPSCGVSLTGFLN----ESSST-MKEKIRS-TSSHL
DYLPSPAPSPE--TSRK--------------LS--------SD-----------------
--------LHG---------------------LSDEEGSSEVFLATD-SDYDSSRAQSPK
ELDLVYSSSGPE-----------------------CCSRRIARTLRDSAPDVLQTHELKT
PPL-PPEE------------PRPP---------------P-------------------E
LYDSDFVLP---------------SRQIELLRI-------TEKRQAYCV--RTSS-----
--------LDFPK----------------PLFQVARK--SCPGSVDSSPTESRTA-GHCS
LLRLGTGSTL-SP-EHSQAGESSEPVFRTRSAEWTQGF-QEPPEQQGCLVNRGKKPGSVT
LRVCPQYETGLSKETSVKLHITNQTSAGEIVKLVVLEM-NDVSRNMLGSM----------
---AA----LCYSEEQ--LE--HF--------GLVFASN---DS-EQWLPDDFLPLSLQT
TWPEGQFYVRIKETSPLVFQYGPATTV-
>Nothoprocta-a XP_025900270.1 ankyrin repeat and fibronectin type-III domain-containing protein 1-like [Nothoprocta perdicaria] ancestral
------------------------------------------------------------
------------------------------------------------------------
------------------------------------------------------------
------------------------------------------------------------
------------------------------------------------------------
------------------------------------------------------------
------------------------------------------------------------
--MTQ-QMR---DLQLGQAR-KP---PGPSSPNAAKRLYRNLSGKFRV--NYTSFDEGSL
VGR-S-EKEKLRKSYL-IQSN-AALFEAVELQDLDRVQELLKQYSPEELDLNTPNSEGLL
PLDIAIMTNNAPIAKALLQAGAKESPH------FVSLESRSLHLSTLVREAEQRVNELTA
QVVNEAPNT-D-CSEKEKQLKAWEWRYRLYKRMKAGFEHARVPDAPTNVHLSVASSSSVH
VSFWEPLSVNSAVVTKYKVEWSCSPTFSPPLGEAVIDKLKNLHFTIRGLVSGTAYYVQVS
AYNMKGWGPPQSSVPPFAIPSNWREYDGRAPRRR-GQAEALDQLLSQVKTVHQHCVCHEP
CKNQPQSRKHSVSKSLKHLFHPGSKFLKTLKRGLYLTAVFYKDDNILVTHEDQIPVVEID
DTYSCLLMQDFLWFTKVSCMWEEILWLRQCVTVSQSSCSCILQTRFKMLMATSQMQGLLG
IQDLGQVFFEPIKDKQGNILIVTLKEVKTNQTFESVRWVPICKLQTSRKSVSS-PEEPTA
LDTLLITVQDKLAYHRRSSHALSPGLYLGYLKLCSAVDQIRVLVPERLPNILCHVKIRSN
PNISREEWEWLQKRVSM---------EEPVPTE-PEADTS-QNHLFQELQVAIKELMALV
NIPLQE--AKDFRLYSQEVLDFGGQVSFLLLLPPSDDVCTAPGQNNPYTPRSGFLTLPLQ
IFEL--VHFFTYDREFITQYCQVSALLELESLLSQQSLREAFSDAELTTAKQRHQQIQDY
IQQMEEIWREMRWIMDALQHARYKQPSCGVSLSGFLG----ESGSA-MKEKTRS-TSSHL
DYLPSPAPSPE--TSRK--------------LN-------S-E-----------------
--------LHG---------------------LSDEEGSSEVFLATD-SDYDSSRAQSPK
ELDLVYSSS--GPE---------------------CCSRRIARTLRDSAPDVLQTHELKT
PPL-PP------------EEPRPP---------------P-------------------E
LYDSDFVLP---------------SRQIELLRI-------TEKRQAYCV--RTSS-----
--------LDFPK----------------PLFQVARK--SCPGSVDSSPTESRTA-APCS
PLRLGTGSTL-SP-EHSRAGQSSEPVFRTRSAEWTPSF-QEPPEQQGCLANRGKKPGSVT
VRVCPQYETGLSKETSVKLHITNQTSAREMVKLVVLEM-NDVSRSVLGSV----------
---AA----LCYSEEQ--LE--HF--------GLVFASN---DG-EQWLPDDFLPLSLQT
SWPEGQFYVRIKETSPLVLQYGPATTV-
>Gallus-a XP_025010915.2 ankyrin repeat and fibronectin type-III domain-containing protein 1 isoform X7 [Gallus gallus]
------------------------------------------------------------
---------------------------MVLPMTATFCLHKHRVTRDPHILPRARQARRMG
AVGAG----------------DAVLLLGDPPAVPAAAHAVGELLPHRSLDRKLQRPLLGK
SRTLPSIPQSPV-L---SRIPLLD-SAAFR-EAMPEQKPYQKHSAPDGQKGCTVPSAGDA
WRLEDDGM--------D------PPGDAPLQP---------QLRTAVEDAPFSHFRMRSF
YMRKSLSVDNHL-------GSLGYAVHPAETKAERV-RTRLRRQFSLGSADKKDFYQSK-
SESSLSRFAHRLSVKQKQEK----RRKAEYGSAELS---------AFRPRSLSIE-WSSS
PKMTQ-QMR---DLQLAQAR-KP---PGPSSPNAAKRLYRNLSGKFRV--NYTSFDEGSL
AGR-G-EKEKPRKSYL-FQSN-AALFEAVELQDLDRVQELLKQYSPEELDLNTPNSEGLL
PLDIAIMTNNAPIARALLQAGAKESPH------FVSLESRSLHLSTLVREAEQRVNELTA
QVVNEAPNA-D-CSEKEKQLKAWEWRFRLYKRMKAGFEHARVPDPPANVHLSVASSSSVQ
VTFCEPLSVNSAVVTKYKVEWSCSPSFSPLVGEAVVDKLKSLHYTIRGLTSGTAYYVQVS
AYNMKGWGPPQASVPPFAIPSNWREYDGRAPRRR-GQAEALDHLLGQVKTVHQHCICHEP
CKNQPQSRKHSVSRSLKHLFHPGSKFLKTLKRGLYLTAIFYKDDNILVTHEDQIPVVEID
DTYSCLLMQDFLWFTKVSCMWDEILWLRQCVTVSQSSCSCILQTRFKMLLAISQMQGLLG
IQDLGQVFFEPIKDKQGNILIVTLKEVKTNQTFESVRWVPICKLQTSRKSVSS-PEEPTA
LDTLLISVQDKLAYHQRSSHALPPGLYLGYLKLCSAVDQIRVLVPEQLPNILCHVKIRSN
PNISREEWEWLQKMASM---------EEPVPVE-SKNETS-PNHLFQELQVAIKELMALV
NIPLQE--AKDFRLYSQEVLDFGGQVSFLLLLPPSDDVCTAPGQNNPYTPQSGFLTLPLQ
IFEL--VHFFTYDREFITQYCQVSALLELESLLSQQSLREAFSDSELSTAKQRHQQVQEY
IQQMEEIWREMRWMMDALQHARYKQPSCGLSLNGFLS----TSSGT-AKEKTRS-SSSHL
DFLPSPAPSPD--SSRK--------------LS--------SD-----------------
--------LHG---------------------LSDEEGSSEVFLATD-SDYDSSRAQSPK
ELDLVSVGPE-------------------------CCGRRAARSLRDSAPDVLQSHELQP
TPLAPPEP-------------RPP---------------P-------------------E
LYDSDFVLP---------------SRQIELLRV-------TEKRQAYCV--RTSS-----
--------LDFPK----------------PLCPVARK--SCPGSVDSSPTESRAG-GHGS
QGRPGTVSTH-SP-ERG----------RTRSAEWTPSS-QELPEQPG-----GKKPGSVT
LRVCPQYETGLSKETSVKLHVTSQTSAGEVVKLVVLQM-NDVSHGALGGS----------
---AA----FCYGEEQ--LE--HF--------GLVFASE---EG-ERWLPDEARPLALQA
ARPEGRFYVRIKETSPLVLQFGPATTV-
>Meleagris-a XP_010718174.1 ankyrin repeat and fibronectin type-III domain-containing protein 1-like isoform X1 [Meleagris gallopavo] ancestral
------------------------------------------------------------
-------------------------MASFGKLTEYFSLRKSRTE-----LRTERRGRRSG
SCCCS---VTEC----------------------------------RSLDRKLQRPLLGK
SRTLPSIPQSPV-L---SRIPLLD-SAAFR-EAMPEQKPYQKHSAPDGQKGCTVPSAGDA
WRLEDDGM--------D------PSGDAPLQP---------QLRTAVEDAPFSHFRMRSF
YMRKSLSVDNHL-------GSLGYAVHPAETKAERV-RTRLRRQFSLGSADKKDFYQSK-
SESSLSRFAHRLSVKQKQEK----RRKAEYGSAELS---------AFRPRSLSIE-WSSS
PKMTQ-QMR---DLQLAQAR-KP---PGPSSPNAAKRLYRNLSGKFRV--NYTSFDEGSL
AGR-G-EKEKPRKSYL-FQSN-AALFEAVELQDLDRVQELLKQYSPEELDLNTPNSEGLL
PLDIAIMTNNTPIARALLQAGAKESPH------FVSLESRSLHLSTLVREAEQRVNELTA
QVVNEAPNA-D-CSEKEKQLKSWEWRFRLYKRMKAGFEHARVPDPPANVHLSVASSSSVQ
VTFCEPLSVNSAVVTKYKVEWSCSPSFSPLVGEAVVDKLKSLHYTIRGLTSGTAYYVQVS
AYNMKGWGPPQTSVPPFAIPSNWREYDGRAPRRR-GQAEALDHLLGQVKTVHQHCICHEP
CKNQPQSRKHSVSRSLKHLFHPGSKFLKTLKRGLYLTAIFYKDDNILVTHEDQIPVVEID
DTYSCLLMQDFLWFTKVSCMWDEILWLRQCVTVSQSSCSCILQTRFKMLLAISQMQGLLG
IQDLGQVFFEPIKDKQGNILILTLKEVKTNQTFESVRWVPICKLQTSRKSVSS-PEEPTA
LDTLLISVQDKLAYHQRSSHALPPGLYLGYLKLCSAVDQIRVLVPEQLPNILCHVKIRSN
PNISREEWEWLQKMASM---------EEPVSVE-SENETS-PNHLFQELQVAIRELMALV
NIPLQE--AKDFRLYSQEVLDFGGQVSFLLLLPPSDDVCTAPGQNNPYTPQSGFLTLPLQ
IFEL--VHFFTYDREFITQYCQVSALLELESLLSQQSLREAFSDSELSTAKQRHQQVQEY
IQQMEEIWREMRWMMDALQHARYKQPSCGLSLNGFLS----TSSGA-MKEKTHS-SSSHL
DFLPSPAPSPD--SSRK--------------LS-------S-D-----------------
--------LHG---------------------LSDEEGSSEVFLATD-SDYDSSRAQSPK
ELDLVSL----GPE---------------------CCGRRAARSLRDSAPDVLQSHELQP
APL-APP------------EPRPP---------------P-------------------E
LYDSDFVLP---------------SRQIELLRV-------TEKRQAYCV--RTNS-----
--------LDFPK----------------PLCPVARK--SCPGSVDSSPTESRTG-GHGA
QGRPGTGSTH-SP-EHG----------RTRSAEWTPSF-QEPPEQPA-----GKKPGSVT
LRVCPQYETGLSKETSVKLHVTSQTSASEVVKLVVLQM-NDVSHGALGGL----------
---AA----FCYGEEQ--LE--HF--------GLVFASE---EG-ERWLPDEARPLALQA
ARPEGRFYVRIKETSPLVLQFGPATTV-
>Melopsittacus-a XP_030906121.2 ankyrin repeat and fibronectin type-III domain-containing protein 1-like isoform X1 [Melopsittacus undulatus] ancestral
------------------------------------------------------------
-------------------------MASFGKLTEYFSLRKSRTE-----LRSGRRGRRSG
SCCCS---GLEC----------------------------------RSLDRKLQRPLLGK
SRTLPSIPQSPV-L---SRLPLLD-PAVYR-EEMPEQKPYKKHSTPDPQKGCTVPSAGEA
WRLEDDCM--------D------PHQD----A---------QLSTAVEDAPFSYFRTRSF
YMRKSLSVDNHL-------GSLSYAVHPAETKAERV-KTKLRRQFSLGSADKKDFYQPK-
SESSLSRFAHRLSVKQKQEK----RRKAEYASAELS---------AFRPRSLSIE-WSSS
PKMTQ-QMR---DLQLAQAR-KP---PGPSSPNAAKRLYRNLSGKFRV--NYTSFDEGSL
AGR-G-EKEKLRKSYL-FQSN-AALFEAVELQDQDRVQELLKQYSPEELDLNTPNSEGLL
PLDIAIMTNNVPIARALLQAGAKESPH------FVSLESRSLHLSTLVREAEQRVNELTA
QVVNEAPNT-D-CSNKEKQLKAWEWRYRLYKRMKAGFEHARVPDAPSNVHLSVASSSSVQ
VNFGEPLSFNSAVVTKYKVEWSCFPTFSPLLGEAVIDKLKNLHFTIQGLVSGTAYYVQVS
AYNMKGWGPPQASVPPFAIPSNWREYDGRAPRRR-GQAEALDHLLGQVKTVHQHCLCHEP
CKNQPQSRKHSVSKSLKHLFHPGSKFLKTLKRGLYLTTIFYKDDNILVTHEDQIPVVEID
DTYSCLLMQDFLWFTKVACMWDEILWLRQCVTVSQSSCSCILQTRFKMLLAISQMQGLLG
IQDLGQVFFEPVKDKQGNILIVTLKEVKTNQTFESVRWVPICKLQSSRKSVSS-PEEPTA
LDMLLISIQDKLAYHQRSSHALSPGLYLGYLKLCSAVDQIRVLVPEQLPNILCHVKIRSN
PNISREEWEWLQKMVGV---------EEPVPAE-PEAETS-QNHLFQELQVAIKELMTLV
NIPLQE--AKDFRLYSQEVLDFGGQVSFLLLLPPSDDVCTAPGQNNPYTPRSGFLTLPLQ
IFEL--VHFFTYDQEFITQYCQVSALLELESLLSQQSLREAFSDAELSTAKQRHQQVQDY
IQQMEEIWREMRWIMDALQHARYKQPSCGVSLSGFLS----EAGGA-MKEKAQS-TSSHL
EYLTSPAPSPE--TNRK--------------LN-------S-D-----------------
--------SHG---------------------LSDEEGSSEVFLATD-SDYDSSRAQSPK
ELDLVYSSL--GPE---------------------CCGRRDACTLQDSAPDVLQNHELKT
PLP-LPPP-------L--EEPQPP---------------P-------------------D
LYDSDFVLP---------------SRQIELLRI-------TEKRQAYCV--RTSS-----
--------LDFPK----------------PLCQAARK--SCPGSVDSSPTESRTT-GHCS
QRKLGAALTP-RP-ECGRSTQGSQPIFRTRSAEWTQNF-QEQLEQPGCLGDQGKKLGSVT
LRVCPQYETGLSKETSVKLHITSQTSAGEVVKLVVLEM-NEMSRGVLGDS----------
---AA----FCYGEEQ--LE--HF--------GLVFASD---DS-ERWLPDDFLPLFLQT
TRPEGQFYVRIKETSPLVLQYGPATTV-
>Aythya-a XP_032053673.1 ankyrin repeat and fibronectin type-III domain-containing protein 1-like [Aythya fuligula]
------------------------------------------------------------
------------------------------------------------------------
------------------------------------------------------------
---------------------------------MPEQKSYKKHSASDGQKGCTVPSAGEA
WRLEDDCM--------D------TPGDAQLQP---------RLRTAVEDAPFSHFRTRSF
YMRKSLSVDNHL-------GSLGYAVHPAETKAERV-RTKLRRQFSLGSADKKDFYQPK-
SESSLSRFAHRLSVKQKQEK----RRKAEYASAELS---------AFRPRSLSIE-WSSS
PKMTQ-QMR---DLQLAQAR-KP---PGPSSPNAAKRLYRNLSGKFRV--NYTSFDEGSL
AGR-G-EKEKLRKSYL-FQSN-AALFEAVELQDLDRVQELLKQYSPEELDLNTPNSEGLL
PLDIAIMTNNAPIARALLQAGAKESPH------FVSLESRSLHLSTLLREAEQRVNELTA
QVVNEAPNA-D-CSEKEKQLKAWEWRYRLYKRMKAGFEHARVPDPPSNVHLSVASSSSVQ
VTFWEPLSVNSAVVTKYKVEWSCSPTFSPLLGEAVVDKLKSLHYTIRGLVSGTAYYVQVS
AYNMKGWGPPQASVPPFAIPSNWREYDGRAPRRR-GQAEALDHLLGQVKTVHQHCVCHEP
CKNQPQSRKHSVSKSLKHLFHAGSKFLKTLKRGLYLTAIFYKDDNILVTHEDQIPVVEID
DTYSCLLMQDFLWFTKVSCMWDEILWLRQCVTVSQSSCSCILQTRFKMLLAISQMQGLLG
IQDLGQVFFEPIKDKQGNILIVTLKEVKTNQTFESVRWVPICKLQTSRKSVSS-PEEPTA
LDTLLISVQDKLAYHQRSSHALSPGLYLGYLKLCSAVDQIRVLVPEQLPNILCHVKIRSN
PNISREEWEWLQKMASM---------EEPVSAE-PEAETS-QNHLFQELQAAIKELMTLV
NIPLQE--AKDFRLYSQEVLDFGGQVSFLLLLPPSDDVCTAPGQNNPYTPQSGFLTLPLQ
IFEL--VHFFTYDREFIMQYCQVSALLELESLLSQQSLREAFSDAELSTAKQRHQQVQDY
IQQMEEIWREMRWIMDALQHARYKQPSCGVSLSGFLS----TSSSA-MKEKTQS-SSSHL
DFLPSPAPSPE--TSRK--------------LN--------SD-----------------
--------LHG---------------------LSDEEGSSEVFLATD-SDYDSSRAQSPK
ELDLVSSSSGPE-----------------------CCGRRAPRSLRDSAPDVLQSHELQP
VPL-PPPE------------PRPP---------------P-------------------E
LYDSDFVLP---------------SRQIELLRI-------TEKRQAYCV--RTSS-----
--------LDFPK----------------PLCPVARK--SCPGSVDSSPTESRTPGGHGG
QLRMGTGSAP-SP-ERG----------RTRSAEWTPSC-QEPLEQPGCLADRGKKPGSVT
LRVCPQYETGLSKETSVKLHITSQTSAGEVVKLVVLEM-NDVSRGVLGGS----------
---AA----FCYGEEQ--LE--HF--------GLVFASE---ES-ERWLPDDFLPLALHA
ARPEGRFFVRIKETSPLVLQFGPATTV-
>Cygnus-a XP_035404818.1 ankyrin repeat and fibronectin type-III domain-containing protein 1-like isoform X1 [Cygnus atratus] ancestral
------------------------------------------------------------
------------------------------------------------------------
-------------------------------------MRKYNVVEERSLDRKLQRPLLGK
SRTLPSIPQSPV-L---SRLPLLD-STAYR-EEMPEQKSYKKHSASDGQKGCTVPSAGEA
WRLEDDCM--------D------PPGDAQLQP---------RLRTAVEDAPFSHFRTRSF
YMRKSLSVDNHL-------GSLGYAVHPAETKAERV-RTKLRRQFSLGSADKKDFYQPK-
SESSLSRFAHRLSVKQKQEK----RRKAEYASAELS---------AFRPRSLSIE-WSSS
PKMTQ-QMR---DLQLAQAR-KP---PGPSSPNAAKRLYRNLSGKFRV--NYTSFDEGSL
AGR-G-EKEKLRKSYL-FQSN-AALFEAVELQDLDRVQELLKQYSPEELDLNTPNSEGLL
PLDIAIMTNNAPIARALLQAGAKESPH------FVSLESRSLHLSTLLREAEQRVNELTA
QVVNEAPNA-D-CSEKEKQLKAWEWRYRLYKRMKAGFEHARVPDPPSNVHLSVASSSSVQ
VTFWEPLSVNSAVVTKYKVEWSCSPTFSPLLGEAVVDKLKSLHFTIRGLASGTAYYVQVS
AYNMKGWGPPQASVPPFAIPSNWREYDGRAPRRR-GQAEALDHLLGQVKTVHQHCVCHEP
CKNQPQSRKHSVSKSLKHLFHAGSKFLKTLKRGLYLTAIFYKDDNILVTHEDQIPVVEID
DTYSCLLMQDFLWFTKVSCMWDEILWLRQCVTVSQSSCSCILQTRFKMLLAISQMQGLLG
IQDLGQVFFEPIKDKQGNILIVTLKEVKTNQTFESVRWVPICKLQTSRKSVSS-PEEPTA
LDTLLISVQDKLAYHQRSSHALSPGLYLGYLKLCSAVDQIRVLVPEQLPNILCHVKIRSN
PNISREEWEWLQKMASM---------EEPVSAE-PEAETS-QNHLFQELQAAIKELMTLV
NIPLQE--AKDFRLYSQEVLDFGGQVSFLLLLPPSDDVCTAPGQNNPYTPQSGFLTLPLQ
IFEL--VHFFTYDREFIMQYCQVSALLELESLLSQQSLREAFSDAELSTAKQRHQQVQDY
IQQMEEIWREMRWIMDALQHARYKQPSCGVSLSGFLS----TSSSA-MKEKTQS-SSSHL
DFLPSPAPSPE--TSRK--------------LN-------S-D-----------------
--------LHG---------------------LSDEEGSSEVFLATD-SDYDSSRAQSPK
ELDLVSSSS--GPE---------------------CCSRRATRSLRDSAPDVLQSHELQP
VPL-PPP------------EPRPP---------------P-------------------E
LYDSDFVLP---------------SRQIELLRI-------TEKRQAYCV--RTSS-----
--------LDFPK----------------PLCPVARK--SCPGSVDSSPTESRTPGGHGS
QLRLGTGSAP-SP-ERS----------RTRSAEWTPSF-QEPLEQPGCLADRGKKPGSVT
LRVCPQYETGLSKETSVKLHITSQTSAGEVVKLVVLEM-NDVSRGVLGGS----------
---AA----FCYGEEQ--LE--HF--------GLVFASE---ES-ERWLPDDFLPLSLHA
ARPEGRFYVRIKETSPLVLQFGPATTV-
>Columba-a XP_021147519.1 ankyrin repeat and fibronectin type-III domain-containing protein 1 isoform X1 [Columba livia] ancestral
------------------------------------------------------------
------MSVQWDQRPGTQVGARLDAMASFGKLTEYFSLRKSRTE-----LRSGRRSRRSG
SYCCS---VTEC----------------------------------RSLDRKPQRPLLGK
SRTLPSIPQSPV-L---SRLPLLD-SAAYR-EEMPEQKPYKKHSSSDHQKGCTVPSAGEA
WRLEDDCT--------D------PPRD----P---------QLSTAVEDAPFSYFRTRSF
YMRKSLSVDNHL-------GTLSYAVHPAETKAERV-KTKLRRQFSLGSADKKDFYQPK-
SESSLSRFAHRLSVKQKQEK----RRKAEYASAELS---------AFRPRSLSIE-WSSS
PKMTQ-QMR---DLQLAQAR-KP---PGPSSPNAAKRLYRNLSGKFRV--NYTSFDEGSL
AGR-S-EKEKLRKSYL-FQSN-AALFEAVELQDLDRVQELLKQYSPEELDLNTPNSEGLL
PLDIAIMTNNAPIAKALLQAGAKESPH------FVSLESRSLHLSTLVREAEQRVNELTA
QVVNEAPNT-D-CSEKEKQLRAWEWRYRLYKRMKAGFEHARVPDAPTNVHLSVASSSSVQ
VTFWEPLNVNSAVVTKYKVEWSCSPTFSPLLGEAVIDKLKNLHFTIRGLVSGTAYYVRVS
AYNMKGWGPPQASMPPSAIPSNWREYDGRAPRRR-GQAEALDHLLGQVKTVHQHCVCHEP
CKNQPQSRKHSVSKSLKHLFHPGSKFLKTLKRGLYLTAIFYKDDNILVTHEDQIPVVEID
DTYSCLLMQDFLWFTKVSCMWDEILWLRQCVTVSQSSCSCILQTRFKMLLAISQMQGLLG
IQDLGQVFFEPVKDKQGNILIVTLKEVKTNQTFESVRWVPICKLQTSRKSVSS-PEEPTA
LDTLLISLQDKLAYHQHSSHALSPGLYLGYLKLCSAVDQIRVLVPEQLPNILCHVKIRSN
PNISREEWEWLQKMASM---------EEPVPAE-PEAETS-QNHLFQELQVAIKELMTLV
NIPLQE--AKDFRLYSQEVLDFGGQVSFLLLLPPSDDVCTAPGQNNPYTPRSGFLTLPLQ
IFEL--VHFFTYDREFITQYCQVSALLELESLLSQQSLREAFSDAELSTAKQRHQQVQDY
IQQMEEIWREMRWIMDALQHARYKQPSCGVSLSGFLS----EAGPA-MKEKTQS-TSSHL
DYLPSPAPSPE--TSRK--------------IN-------S-D-----------------
--------PHG---------------------LSDEEGSSEVFLATD-SDYDSSRAQSPK
ELDLLSSSS--GPE---------------------CCSRRVARTLRDSAPDVLQTHELKT
PVP-PPPP-------PP-EEPRPA---------------P-------------------E
LYDSDFVLP---------------SRQIELLRI-------TEKRQAYCV--RTSS-----
--------LDFPK----------------PHCQVARK--SCPGSVDSSPTESRTT-GHCG
QLRLGTGLTP-SP-EHSQVGQGSETVFRTRSDEWTQSF-QEQPEQPGCLADRGKKPGSVT
LQVCPQYETGLSKETSVKLHITSQTSAGEVVKLVVLEM-NNVSRSMLGGS----------
---TA----FCYDEEQ--LE--HF--------GLVFASN---ES-EQWLPDDFLPLSLQA
TQPEGRFYVRIKETSPLVLQYGPATTV-
>Calypte-a XP_030315585.1 ankyrin repeat and fibronectin type-III domain-containing protein 1 isoform X1 [Calypte anna] ancestral
------------------------------------------------------------
------------------------------------------------------------
------------------------------------------------------------
---------------------------------MPEQKSYKKHSASDHQKGCTVPSTGDA
WRLEDDCT--------D------PPRD----P---------QLGTAVEDAPFSYFRTRSF
YMRKSLSVDNHL-------GTLSYAVHPAETKAERV-KTKLRRQFSLGSADKKDFYQPK-
---------------------------------------------------------SSS
PKMTQ-QMR---DLQLAQAR-KP---PGPSSPNAAKRLYRNLSGKFRV--NYTSFDEGSL
AGR-G-EKEKLRKSYL-FQSN-AALFEAVELQDLDKVQDLLKQYSPEELDLNTPNSEGLL
PLDIAIMTNNAPIARALLQAGAKESPH------FVSLESRSLHLSTLVREAEQRVNELTA
QVVNEAPNA-D-CSEKEKQLKAWEWRYRLYKRMKAGFEHARVPDAPINVHLSVASSSSVL
VTFWEPLSVNSAVVTKYKVEWSCSPSFSPPLGEAIIDKLQNLHFTIQGLVSGTAYYVQVS
AYNMKGWGPPQTSTPPFAIPSNWREYDGRAPRRR-GQAEALDHLLGQVKTVHQHCVCHEP
CKNQPQSRKHSVSKSLKHLFHPGSKFLKTLKRGLYLTAIFYKDDNILVTHEDQIPVVEID
DTYSCLLMQDFLWFTKVSCMWDEILWLRQCVTVSQSSCSCILQTRFKMLLAISQMQGLLG
IQDLGQVFFEPVKDKQGNILIVTLKEVKTNQTFESVRWVPICKLQSSRKSVSS-PEEPSA
LDTLLISVQDKLAYHQRSSHALSPGLYLGYLKLCSAVDQIRVLVPEQLPNILCHVKIRSN
PNVSREEWEWLQKMASM---------EEPVPAE-PEPETS-QNHLFQELQVAIKELMTLV
NIPLQE--AKDFRLYSQEVLDFGDQVSFLLLLPPSDDVCTAPGQNNPYTPRSGFLTLPLQ
IFEL--VHFFTYDREFITQYCQVSALLELESLLSQQSLREAFSDAELSSAKQRHQQVQDY
IQQMEEIWREMRWIMDALQHARYKQPSCGVSLSGFLS----EAGGA-MKEKTQS-TSSHL
DYLPSPAPSPE--TSRK--------------LN-------S-D-----------------
--------SHG---------------------LSDEEGSSEVFLATD-SDYDSSRAQSPK
ELDLLYSSSSTGPE---------------------CCSRRASRALRDSAPDVLQTHELKT
PPQ-PPQP-------PP-EEPRPP---------------P-------------------E
LYDSDFVLP---------------SRQIELLRI-------TEKRQAYCV--RTSS-----
--------LDFPK----------------PLCQATRK--SCPGSVDSSPTESRTA-GHCM
QLRLGTGSTP-SP-E-----QGAEPVFRTRSAEWTQSF-QERGEQPGGLAERGKKSGAVT
LRVCPQYETGLSKDTSVKLHITSQTSAGEVVKLVVLEM-NDVSRGVLGGS----------
---GA----FCYSEEQ--LE--HF--------GLVFASD---ES-ERWLPDDFLPLSLQT
TWPEGRFYVRIKETSPLVLQYGPATTV-
>Falco-a XP_027647684.1 ankyrin repeat and fibronectin type-III domain-containing protein 1-like isoform X1 [Falco peregrinus] ancestral
------------------------------------------------------------
------------------------------------------------------------
-----------------------------------------MELAEGSLDRKLQRPLLGK
SRTLPSIPQSPV-L---SRLPLLD-STAYR-EEMPEQKPYKKHSASDHQKGCTVPSTGEA
WRLEDDCT--------D------PPRD----P---------QLSTAVEDAPFSYFRTRSF
YMRKSLSVDNHL-------GSLSYAVHPTETKAERV-KTKLRRQFSLGSADKKDFYQPK-
SESSLSRFAHRLSVKQKQEK----RRKAEYASAELS---------AFRPRSLSIE-WSSS
PKMTQ-QMR---DLQLAQAR-KP---PGPSSPNAAKRLYRNLSGKFRV--NYTSFDEGSL
VGR-G-EKEKLRKSYV-FQSN-AALFEAVELQDLDRVQELLKQYSPEELDLNTPNSEGLL
PLDIAIMTNNAPIARALLQAGAKESPH------FVSLESRSLHLSTLVREAEQRVNELTA
QVVNEAPNA-D-CSEKEKQLKAWEWRYRLYKRMKAGFEHARVPDAPTNVHLSVASSSSVQ
VTFWEPLSVNSAVVTKYKVEWSCSPTFSPPLGEAVIDKLKNLHFTIRGLVSGTAYYVQVS
AYNMKGWGPPQASVPPFAIPSNWREYDGRAPRRR-GQAEALDHLLGQVKTVHQHCVCHEP
CKNQPQSRKHSVSKSLKHLFHPGSKFLKTLKRGLYLTAIFYKDDNILVTHEDQIPLVEID
DTYSCLLMQDFLWFTKVSCMWDEILWLRQCVTVSQSSCSCILQTRFKMLLAISQMQGLLG
IQDLGQVFFEPVKDKQGNILIVTLKEVKTNQTFESVRWVPICKLQTSRKSVSS-PEEPTA
LDTLLISIQDKLAYHQRSSHALSPGLYLGYLKLCSAVDQIRVLVPERVPNILCHVKIRSN
PNISREEWEWLQKMASV---------EEPVPAE-PEAETS-QNHLFQELQVAIKELMTLV
NIPLQE--AKDFRLYSQEVLDFGGQVSFLLLLPPSDDVCTAPGQNNPYTPRSGFLTLPLQ
IFEL--VHFFTYDREFITQYCQVSALLELESLLSQQSLREAFSDAELSTAKQRHQQVQDY
IQQMEEIWREMRWIMDALQHARYKQPSCGVSLSGFLS----EAGGA-TKEKTQS-TSSHL
DYLPSPAPSPE--TSRK--------------LN-------L-D-----------------
--------SHG---------------------LSDEEGSSEVFLATD-SDYDSSRAQSPK
ELDLVYSSS--GPE---------------------CCSRRVARTLRDSAPDVLQTHELKT
PPP-PPPP-------PPLEEPRPP---------------P-------------------E
LYDSDFVLP---------------SRQIELLRI-------TEKRQAYCV--RTSS-----
--------LDFPK----------------PLCQVARK--SCPGSVDSSPTESRTV-GHCS
QLRLGTGSTR-SP-ERGRGGQGSEPVFRTRSAEWTQNF-QEQPEQPGCSANRGKKPGSVA
LQVCPQYETGLSKEASVKLHITSQTSAGEVVKLVVLEM-NDVSRSMLGGS----------
---AT----FCYSEEQ--LD--HF--------GLVFASD---ES-ERWLPNDFLPLSLQT
TQPEGRFYVRIKETSPLVLQYGPATTV-
>Tyto-a XP_032859862.1 ankyrin repeat and fibronectin type-III domain-containing protein 1-like isoform X1 [Tyto alba] ancestral
------------------------------------------------------------
-------------------------MASFGKLTEYFSLRKSRME-----LRSGRRGRRSG
SCCCS---VTEC----------------------------------RSLDRKLQRPLLGK
SRTLPSIPQSPV-L---SRLPLLD-STAYR-EEMPEQKPYKKHSASDHQKGCTVPSAGEA
WRLEDDCT--------D------PPPN----P---------QLGTAVEDAPFSYFRTRSF
YMRKSLSVDNHL-------GSLSYAVHPAETRAERV-KTKLRRQFSLGSADKKDFYQPK-
SESSLSRFAHRLSVKQKQEK----RRKAEYASAELS---------AFRPRSLSIE-WSSS
PKMTQ-QMR---DLQLAQAR-KP---PGPSSPNAAKRLYRNLSGKFRV--NYTSFDEGSL
AGR-G-EKEKLRKSYL-FQSN-AALFEAVELQDLDRVQELLKQYSPEELDLNTPNSEGLL
PLDIAIMTNNAPIARALLQAGAKESPH------FVSLESRSLHLSTLVREAEQRVNELTA
QVVNEAPNT-D-CSEKEKQLKAWEWRYRLYKRMKAGFEHARVPDAPTNVHLSVASSSSVQ
VTFWEPLSINSAVVTKYKVEWSCSPTFSPPLGEAVIDKLKNLNFTIRGLVSGTAYYVQVS
AYNMKGWGPPQASVPPFAIPSNWREYDGRAPRRR-GQAEALDHLLGQVKTVHQHCVCHEP
CKNQPQSRKHSVSKSLKHLFHPGSKFLKTLKRGLYLTAIFYKDENILVTHEDQIPVVEID
DSYSCLLMQDFLWFTKVSCMWDEILWLRQCVTVSQSSCSCILQTRFKMLLAISQMQGLLG
IQDLGQVFFEPVKDKQGNILIVTLKEVKTNQTFESVRWVPVCKLQTSRKSVSS-PEEPTA
LDTLLISIQDKLAYHQRSSHALSPGLYLGYLKLCSAVDQIRVLVPERLPNILCHVKIRSN
PNISREEWEWLQKMASV---------EEPVPAE-PETETA-QNHLFQELQVAIKELMTLI
NIPLQE--AKDFRLYSQEVLDFGGQVSFLLLLPPSDDVCTAPGQNNPYTPRSGFLTLPLQ
IFEL--VHFFTYDREFITQYCQVSALLELESLLSQQSLREAFSDAELSTAKQRHQQVQDY
VQQMEEIWREMRWIMDALQHARYKQPSCGVSLSGFLA----EAGGA-MKEKTRS-TSSHL
DYLPSPAPSPE--ASRK--------------LN--------SD-----------------
--------SHG---------------------LSDEEGSSEVFLATD-SDYDSSRAQSPK
ELDLVYSSSGPE-----------------------CCSRRVTHTLRDGAPDVLQTHELKT
PPP-PPEE------------PRPP---------------P-------------------E
LYDSDFVLP---------------SRQIELLRI-------TEKRQAYCV--RTSS-----
--------LDFPK----------------PLCQVARK--SCPGSVDSSPTE--RTAGHCS
QLRLGTGSTP-SP-ERGRGGQGSEPVFRTHSAEWTQNF-QEQPEQPGCLADRGKKPGSVT
LRVCPQYETGLSKETSVKLHITSQTSAGEVVKLVVLEM-NDVSRGVLGGS----------
---AA----FFYGEEQ--LE--HF--------GLVFASD---ES-ERWLPDDFLPLSLQT
TRPEGRFYVRIKETSPLVLQFGPATTV-
>Athene-a XP_026714897.1 ankyrin repeat and fibronectin type-III domain-containing protein 1-like isoform X3 [Athene cunicularia]
------------------------------------------------------------
------------------------------------------------------------
-----------------------------------------MDLVKGSLDRKLQRPLLGK
SRTLPSIPQSPV-L---SRLPLLD-STAYR-EEMPEQKPYKKHSGSDCQKGCTVPSTGEA
WRLEDDCT--------D------PPRT----P---------QLGTAVEDAPFSYFRTRSF
YMRKSLSVDNHL-------GSLSYAVHPVETKAERV-KTKLRRQFSLGSADKKDFYQPK-
SESSLSRFAHRLSVKQKQEK----RRKAEYASAELS---------AFRPRSLSIE-WSSS
PKMTQ-QMR---DLQLAQAR-KP---PGPSSPNAAKRLYRNLSGKFRV--NYTSFDEGSL
AGR-G-EKEKLRKSYL-FQSN-AALFEAVELQDLDRVQELLKQYSPEELDLNTPNSEGLL
PLDIAIMTNNTPIARALLQAGAKESPH------FVSLESRSLHLSTLVREAEQRVNELTA
QVVNEAPNA-D-CSEKEKQLKAWEWRYRLYKRMKAGFEHARVPDAPTNVHLSVASSSSVQ
VTFWEPLSVNSAVVTKYKVEWSCSPTFSPLLGEAVIDKLKNLHFTIRGLVSGTAYYVQVS
AYNMKGWGPPQASVPPFAIPSNWREYDGRAPRRR-GQAEALDHLLSQVKTIHQHCVCHEP
CKNQPQSRKHSVSKSLKHLFHPGSKFLKTLKRGLYLTAIFYKDDNILVTHEDQIPVVEID
DTYSCLLMQDFLWFTKVSCMWDEILWLRQCVTVSQSSCSCILQTRFKMLLAISQMQGLLG
IQDLGQVFFEPVKDKQGNILIVTLKEVKTNQTFESVRWVPICKLQTSRKSVSS-PEEPTA
LDTLLISVQDKLAYHQRSSHALSPGLYLGYLKLCSAVDQIRVLVPERLPNILCHVKIRSN
PNISREEWEWLQKMVSM---------EEPVPAE-PEAETS-QNHLFQELQVAIKELMTLV
NIPLQE--AKDFRLYSQEVLDFGGQVSFLLLLPPSDDVCTAPGQNNPYTPRSGFLTLPLQ
IFEL--VHFFTYDREFITQYCQVSALLELESLLSQQSLREAFSDAELSTAKQRHQQVQDY
IQQMEEIWREMRWIMDALQHARYKQPSCGVSLSGFLS----EAGGP-MKEKTRS-TSSHL
DYLPSPAPSPE--TSRK--------------LN-------S-D-----------------
--------SHG---------------------LSDEEGSSEVFLATD-SDYDSSRAQSPK
ELDLVYSSS--GPE---------------------CCSRRVAHTLRDSAPDVLQTHELKT
PPP-PPPP-------P--EEPRPP---------------P-------------------E
IYDSDFVLP---------------SRQIELLRI-------TEKRQAYCV--RTSS-----
--------LDFPK----------------PLCQVSRK--SCPGSVDSSPTESRTT-GHCS
QLRLGTGSTP-SP-ERSQGGQGSEPIFRTRSAEWTQNF-QEQLEQPGCLADRGKKPGSVT
LWVCPQYETGLSKETSVKLHITSQTSAGEVVKLVVLEM-NDISRGVLGGS----------
---AA----FCYGEEQ--LE--HF--------GLVFASD---ES-ERWLPDDFMPLSLQT
SQPEGRFYVRIKETSPLVLQFGPATTV-
>Calidris-a XP_014814339.1 PREDICTED: ankyrin repeat and fibronectin type-III domain-containing protein 1-like isoform X1 [Calidris pugnax] ancestral
------------------------------------------------------------
-------------------------MASFGKLTEYFSLRKSRTE-----LRSGRRGRRSG
SCCCS---VTEC----------------------------------RSLDRKPQRPLLGK
SRTLPSIPQSPV-L---SRLPLLD-PTPYR-EEMPEQKPYKKHSASDCQKGCTVPSTGEA
WRLEDDCT--------D------PPRD----P---------HLGTAVEDAPFSYFRTRSF
YMRKSLSVDNHL-------GSLSYAVHPAETKAERV-KTKLRRQFSLGSADKKDFYQPK-
SESSLSRFAHRLSVKQKQEK----RRKAEYASAELS---------AFRPRSLSIE-WSSS
PKMTQ-QMR---DLQLAQAR-KP---PGPSSPNAAKRLYRNLSGKFRV--NYTSFDEGSL
AGR-G-EKEKLRKSYL-FQSN-AALFEAVELQDLDRVQELLKQYSPEELDLNTPNSEGLL
PLDIAIMTNNAPIARALLQAGAKESPH------FVSLESRSLHLSTLVREAEQRVNELTA
QVVNEAPNA-D-CSEKEKQLKAWEWRYRLYKRMKAGFEHARVPDAPTNVHLSVASSSSVQ
VTFWEPLSVNSAVVTKYKVEWSCSPTFSPLLGEAIIDKLKNLHFTIRGLVSGTAYYVQVS
AYNMKGWGPPQASVPPFAIPSNWREYDGRAPRRR-GQAEALDHLLGQVKTVHQHCVCHEP
CKNQPQSRKHSVSKSLKHLFHPGSKFLKTLKRGLYLTAIFYKDDNILVTHEDQIPVVEID
DAYSCLLMQDFLWFTKVSCMWDEILWLRQCVTVSQSSCSCILQTRFKMLLAISQMQGLLG
IHDLGQVFFEPVKDKQGNILIVTLKEVKTNQTFESVRWVPICKLQTSRKSVSS-PEEPTA
LDTLLISVQDKLAYHQRSSHALSPGLYLGYLKLCSAVDQIRVLVPERLPNILCHVKIRSN
PNISREEWEWLQKMASM---------EEPVPAE-PEAETS-QNHLFQELQVAIKELMTLV
NIPLPE--AKDFRLYSQEVLDFGGQVSFLLLLPPSDDVCTAPGQNNPYTPRSGFLTLPLQ
IFEL--VHFFTYDREFITQYCQVSALLELESLLSQQSLREAFSDAELSTAKQRHQQVQDY
IQQMEEIWREMRWIMDALQHARYKQPSCGVSLSGFLS----EAGGV-MKEKTRS-TSSHL
DYLPSPAPSPE--TSRK--------------LN-------S-D-----------------
--------SHG---------------------LSDEEGSSEVFLATD-SDYDSSRAQSPK
ELDLVYSSS--GPE---------------------CCSRRVARTLRDSAPDVLQTHELKT
PPP-PPPP-------P--EEPRPP---------------P-------------------E
LYDSDFVLP---------------SRQIELLRI-------TEKRQAYCV--RTSS-----
--------LDFPK----------------PLCPAARK--SCPGSVDSSPTESRTV-GHCG
QLRLGTGSTP-SP-ERSRGRQGSEPVFRTRSAEWTQGF-QEQAEQAGCSSDRGKKPGSVT
LRVCPQYETGLSKETSVKLHITSQTSAGEVVKLVVLEM-NDVSRGVLGGS----------
---AA----FCYGEEQ--LE--HF--------GLVFASD---ES-EQWLPDDFLPLSLQT
TQPEGRFYVRIKETSPLVLQYGPATTV-
>Aquila-a XP_029858161.1 ankyrin repeat and fibronectin type-III domain-containing protein 1-like isoform X1 [Aquila chrysaetos chrysaetos] ancestral
------------------------------------------------------------
---------------------------MMFPVTPTYCFRKHRAM-----RDPVALPRVKQ
TCQLR---LISVWEAITQLTDLPEVPAEASWPLPVTAWDSEAAQPRRSLDRKLQRPLLGK
SRTLPSIPQSPV-L---SRLPLLD-PTAYR-EEMPEQKPYKKHSASDCQKGCTVPSTGEA
WRLEDDCT--------D------PPRD----P---------QLGTAVEDAPFSYFRTRSF
YMRKSLSVDNHL-------GSLSYAVHPVETKAERV-KTKLRRQFSLGSADKKDFYQPK-
SESSLSRFAHRLSVKQKQEK----RRKAEYASAELS---------AFRPRSLSIE-WSSS
PKMTQ-QMR---DLQLAQAR-KP---QGPSSPNAAKRLYRNLSGKFRV--NYTSFDEGSL
AGR-G-EKEKLRKSYL-FQSN-AALFEAVELQDLDRVQELLKQYSPEELDLNTPNSEGLL
PLDIAIMTNNAPIARALLQAGAKESPH------FVSLESRSLHLSTLVREAEQRVNELTA
QVVNEAPNA-D-CSEKEKQLKAWEWRYRLYKRMKAGFEHARVPDAPTNVHLSVASSSSVQ
VTFWEPLSINSAVVTKYKVEWSCSPTFSPPLGEAVIDKLKNLHFTIRGLVSGTAYYVQVS
AYNMKGWGPPQASVPPFAIPSNWREYDGRAPRRR-GQAEALDHLLGQVKTVHQHCVCHEP
CKNQPQSRKHSVSKSLKHLFHPGSKFLKTLKRGLYLTAIFYKDDNILVTHEDQIPVVEID
DTYSCLLMQDFLWFTKVSCMWDEILWLRQCVTVSQSSCSCILQTRFKMLLAISQMQGLLG
IQDLGQVFFEPIKDKQGNILIVTLKEVKTNQTFESVRWVPICKLQTSRKSVSS-PEEPTA
LDTLLISVQDKLAYHQRSSHALSPGLYLGYLKLCSAVDQIRVLVPERLPNILCHVKIRSN
PNISREEWEWLQKMASV---------EEPVPAE-PEAETS-QNHLFQELQVAIKELMTLV
NIPLQEVRAKDFRLYSQEVLDFGGQVSFLLLLPPSDDVCTAPGQNNPYTPRSGFLTLPLQ
IFEL--VHFFTYDREFITQYCQVSALLELESLLSQQSLREAFSDTELSTAKQRHQQVQDY
IQQMEEIWREMRWIMDALQHARYKQPSCGVSLSGFLS----EAGGA-MKEKTQS-TSSHL
DYLPSPAPSPE--TSRK--------------LN-------S-D-----------------
--------LHG---------------------LSDEEGSSEVFLATD-SDYDSSRAQSPK
ELDLVYSSS--GPE---------------------CCSRRVTRTLRDSAPDVLQTHEQKT
PPL-PPPP-------L--EEPRPP---------------P-------------------E
LYDSDFVLP---------------SRQIELLRI-------TEKRQAYCV--RTSS-----
--------LDFPK----------------PLCQAARK--SCPGSVDSSPTESRTA-GHCG
QLRLGTGSTP-SP-ERGRGGQGSEPVFRTRSAEWTQNF-Q---EQPGCLADRGKKPGSVT
LRVCPQYETGLSKETSVKLHITSQTSAGEVVKLVVLEM-NDVSRGVLGGS----------
---AA----FCYSEEQ--LE--HF--------GLVFASD---ES-ERWLPDDFLPLSLQT
TRPEGRFYVRIKETSPLVLQYGPATTV-
>Aptenodytes-a XP_019327232.1 PREDICTED: ankyrin repeat and fibronectin type-III domain-containing protein 1 [Aptenodytes forsteri] ancestral
------------------------------------------------------------
------------------------------------------------------------
------------------------------------------------------------
------------------------------------------------------------
------------------------------------------------------------
------------------------------------------------------------
------------------------------------------------------------
--MTQ-QMR---DLQLAQAR-KP---PGPSSPNAAKRLYRNLSGKFRV--NYTSFDEGSL
AGR-G-EKEKLRKSYL-FQSN-AALFEAVELQDLDRVQELLKQYSPEELDLNTPNSEGLL
PLDIAIMTNNAPIARALLQAGGKESPH------FVSLESRSLHLSTLVREAEQRVNELTA
QVVNEAPNT-D-CSEKEKQLKAWEWRYRLYKRMKAGFEHARVPDAPTNVHLSVASSSSVQ
VTFWEPLSVNSAVVTKYKVEWSCSPTFSPRLGEAVIDKLKNLHFTIRGLVSGTAYYVQVS
AYNMKGWGPPQASVPPFAIPSNWREYDGRAPRRR-GQAEALDHLLGQVKTVHQHCVCHEP
CKNQPQSRKHSVSKSLKHLFHPGSKFLKTLKRGLYLTAIFYKDDNILVTHEDQIPVVEID
DTYSCLLMQDFLWFTKVSCMWDEILWLRQCVTVSQSSCSCILQTRFKMLLASLQMQGLLG
IQDLGQVFFEPVKDKQGNILIVTLKEVKTNQTFESVRWVPICKLQTSRKSVSS-PEEPTA
LDTLLISIQDKLAYHQRSSHALSPGLYLGYLKLCSAVDQIRVLVPERLPNILCHVKIRSN
PNISREEWEWLQKMASV---------EEPIPAE-PEAETS-QNHLFQELQVAIKELMTLV
NIPLQE--AKDFRLYSQEVLDFGGQVSFLLLLPPSDDVCTAPGQNNPYTPRSGFLTLPLQ
IFEL--VHFFTYDREFITQYCQVSALLELESLLSQQSLREAFSDAELSTAKQRHQQVQDY
IQQMEEIWREMRWIMDALQHARYKQPSCGVSLSGFLS----EAGSA-MKEKTQS-TSSHL
DYLPSPAPSPE--TSRK--------------LN-------S-D-----------------
--------SHG---------------------LSDEEGSSEVFLATD-SDYDSSRAQSPK
ELDLVYSSS--GPE---------------------CCSRRVARTLRDSAPDVLQTHELKT
LPL-PPPP-------P--EEPRPP---------------P-------------------E
LYDSDFVLP---------------SRQIELLRI-------TEKRQAYCV--RTSS-----
--------LDFPK----------------PRCQAARK--SCPGSVDSSPTESRTA-GHCS
QLRLGTGSTP-SP-EHSRGRQGSEPVFRTRSAEWTQSF-QEQPEQPGCLADQGKKPGSIT
LRVCPQYETGLSKETSVKLHITSQTSAGEVVKLVVLEM-NDVSRGMLGGS----------
---AA----FCYGEEQ--LE--HF--------GLVFASD---ES-ERWLPDDFLPLSLQT
TRPEGRFYVRIKETSPLVLQYGPATTV-
>Alligator-a XP_019348609.1 PREDICTED: ankyrin repeat and fibronectin type-III domain-containing protein 1 isoform X1 [Alligator mississippiensis] ancestral
------------------------------------------------------------
-------------MYARTRSDTSGAMSSFGKLTEYFSLRKSRTE----FRSERRSGRRSG
SYCCS-------------------------------------VNECRSLDRKLQRPLLGK
SRTLPSIPQSPV-L---SRVPLLD-SKLYR-EDMPEQKQYKNHSASDCQKGCTVPSTGEA
WRLEDDCM--------D------SVGDPALRP---------QLRTAVDEAPFSYFRTRSF
YMRKSLSVDNHL-------SSLSYSIHPSETKAERV-KTKLRRQFSLGSADKKDFYQQK-
SESSFSKFAHRLSVKQKQEK----RRKAEYVSAELA---------AFRPRSLSIE-WSSS
PKMTQ-QMR---DLQLAQAR-KP---PGPSSPNAAKRLYRNLSGKFRV--NYTSFDEGSL
VGK-S-EKEKLRKSYL-FQGN-AALFEAVELQDLDRVQELLKQYSPEELDLNTPNSEGLL
PLDIAIMTNNAPIARTLLQAGAKESPH------FMSLESRALHLSTLVREAEQRVNELTA
QVVNEAPNT-D-CSEKEKQLKAWEWRYRLYKRMKAGFEHARVPDPPANVHLSVASSTSVQ
VTFWEPLSVNSAVVTKYKVEWSCSPTFSPPVGEAVIDKLRNLHFTIRGLVSGTAYYVQVS
AYNMKGWGPPQASVPPFAIPSNWREYDGRAPRRR-GQAEALDHLLSQVKTVHQHCVCHEP
CKNQPQSRKHSVSKSLKHLFHPGSKFLKTLKRGLYLASIFYKDDNILVTHEDQIPVVEID
DTYSCLLMQDFLWFTKVSCMWDEILWLRQCVTVSQSSCSCILQTRFKMLLAISQMQGLLG
IQDLGQAFFEPVKDKQGNILIVTLKEVKTNQTFESVRWVPVSKLQGSRKSVSS-PEEPTA
LDILLITVQDKLAYHQRSSQALAPGLYLGYLKLCSAVDQIRVLVPDRLPNILCHVKIRSN
SNISREEWEWLQNLASA---------EESIPTE-PESETS-QNLLYQELQVAIKELMNLV
NIPLQE--AKDFRLYSQEVLDFGGQVSFLLLMPPSDDVCTAPGQNNPHTPRSGFLTLPLQ
IFEL--VHFFTYDREFITQYCQMSALLELESLLSQQSLREAFSDSELTTAKQRHQQVQDY
IQQMEEIWREMRWIMDALQHARYKQPSCGVPLTWFLH----ESTSA-MKEKTQS-TSSHL
DYLPSPTPSPE--TSRK--------------LN--------SD-----------------
--------SHG---------------------LSDEEGSSEVFLATD-SDYDSSRAQSPK
ELDLVYSSSGPD-----------------------CCGRKITRTLRDSAPDVLQTHELKT
PPL-PPEE------------PRPP---------------P-------------------E
LYDSDFVLP---------------SRQIELLRI-------TEKRQAYCV--RTSS-----
--------LDFPK----------------PLFQVARK--SCPGSVDSSPTETRTA-AHCG
LLRLGTGSSF-SP-EHGQAIENSEPVFRTRSAEWTRT--FQETLEPGCLTNRGKKPDSIT
LRVCPQYETGLSKETSIKLHITNKTSAGEVVKLVVLEM-NDISRNMLGNA----------
---DA----FCYGEEQ--LD--HF--------GLVFVSD---DA-EQWLPDDFLPISLQN
AWLGGRFYVRIKETSPLLFQYGPATTV-
>Chelonoidis-a XP_032655245.1 ankyrin repeat and fibronectin type-III domain-containing protein 1-like isoform X1 [Chelonoidis abingdonii] ancestral
------------------------------------------------------------
-------------------------MSSFGKLTEYFSLRKSRNE----FRSDRQSGRRSG
SYCRS-------------------------------------VTECRSLDRRLQRPLLGK
SRTLPSIPQSPV-L---SRVALLD-SKLYR-EQMPEQKQYKNRSASDCQKGCTVPSAGEA
WQLENDCV--------E------PPGDTTPRP---------QLCTAMDEAPFSHFRTHSF
YMRKSLSMDNHL-------SSLSYSLHPSETKADRV-KTKLRRQFSLGSADKKDFFQPK-
SESSLSKFAHRLSVKQKQEK----RRKAKYASAELP---------AFRPRSLSIE-WSSL
PKMTQ-QMR---DIQLAQAR-KP---PGPSSPNAAKRLYRNLSGKFRV--NYTSFDEGSL
PGR-S-EKEKLRKAYL-FQSN-AALFEAVELQDLERVQELLKQYSPEELDLNTPNSEGLL
PLDIAIMTNNAPIARMLLQAGAKESPHCKSPLQVMSLESRALHLATLVREAEQRVNEFTA
QVANETPNT-D-CSEKEKQLKSWEWRYRLYKRMKAGFEHACAPDPPANVHLSVASSSSVQ
VTFGEPLSINSAVVTKYKVEWSCSPTFSPPLGEVVIDKLRNLHFTIQGLMSGTAYYVQVS
AYNMKGWGPPQASVPPFAIPSNWREYDGRAPRRR-GQAEALDHLLSQVKTVHQHCVCHES
CKNQPQSRKHSVSKSLKHLFHPGSKFLKTLKRGLYLTSIFYKDDNILVTHEDQIPVVEID
DTYSCLLMQDFLWFTKVACMWDEILWLRQCLTVSQSSCSCILQTRFKMLLAISQMQGLLG
IQDLGQVFFEPIKDKQGNILIVTLKEVKTNQTFESVRWVPLSKLQTSRKSVSS-PEEPTS
LDMLLMTMQDKLAYHQRSSQALAPGLYLAYLKLCSAVDQIRVLVPEQLPNILCHVKIRTN
PNISREEWEWLQNLASL---------EEPSPTE-PESETS-QNPLYQELQGAIKELVNLV
NIPLRE--AKDFRLYSQEVLDFGGQVSFLLLLPPSDDVCTAPGQNSPYTPRSGFLTLPLQ
IFEL--VHFFTYDREFISQYCQVSALLELESLLSQQSLREAFSDAELSTAKQRHQQVQDY
IQQMEEIWREMRWMMDALQHARYKQPSCGVPLTWFLN----ESSGA-MKEKTQS-TSSHL
DYLPSPTPSPE--TSRK--------------LN-------SAD-----------------
--------SHG---------------------ISDEEGSSEVFLATD-SDYDSSRAQSPK
ELDLVYSSGPE------------------------CCGRKIARTLRDSAPDVLQSHELKA
PPL-LPEE------------PRPP---------------P-------------------E
LYDSDFVLP---------------SRQIELLRI-------TEKRQAYCV--RTSS-----
--------LDFPK----------------PFFQVTRK--SCPGSVDSSLTETRMT-GQCS
LLRLDTGSAF-SP-EHSQAVESSEPVFRTRSAEWTRTF-QEPPE-LGHIANRGKKPGSAT
LRVCPQYETGLSNETSVKLHVTTKMSAEEVVKLVVLEM-NEVSRNVLGNV----------
---DA----FCYSEDQ--LD--HF--------GLVFVSD---DT-EQWLPNDFLPLSLHN
AWPEGRFYVRIKETSPLLFQYGPATTV-
>Gopherus-a XP_030401485.1 ankyrin repeat and fibronectin type-III domain-containing protein 1-like isoform X1 [Gopherus evgoodei] ancestral
------------------------------------------------------------
-------------MYACKCSDTAGAMSSFGKLTEYFSLRKSRNE----FRSDRQSGRRSG
SYCCS-------------------------------------VTECRSLDRKLQRPLLGK
SRTLPSIPQSPV-L---SRVPLLD-SKLYR-EEMPEQKQYKNRSASDCQKGCTVPSAGEA
WQLEDDCV--------E------PPGDTTPRP---------QLCTAMDEAPFSHFRTHSF
YMRKSLSMDNHL-------SSLSYSLHPSETKADRV-KTKLRRQFSLGSADKKDFFQPK-
SESSLSKFAHRLSVKQKQEK----RRKAEYASAELP---------AFRPRSLSIE-WSSL
PKMTQ-QMR---DIQLAQAR-KP---PGPSSPNAAKRLYRNLSGKFRV--NYTSFDEGSL
PGR-S-EKEKLRKAYL-FQSN-AALFEAVELQDLERVQELLKQYSPEELDLNTPNSEGLL
PLDIAIMTNNAPIARMLLQAGAKESPHCKSPLQVMSLESRALHLATLVREAEQRVNEFTA
QVANETPNT-D-CSEKEKQLKSWEWRYRLYKRMKAGFEHACAPDPPANVHLSVASSSSVQ
VTFGEPLSINSAVVTKYKVEWSCSPTFSPLLGEVVIDKLRNLHFTIQGLMSGTAYYVQVS
AYNMKGWGPPQASVPPFAIPSNWREYDGRAPRRR-GQAEALDHLLSQVKTVHQHCVCHES
CKNQPQSRKHSVSKSLKHLFHPGSKFLKTLKRGLYLTSIFYKDDNILVTHEDQIPVVEID
DTYSCLLMQDFLWFTKVACMWDEILWLRQCLTVSQSSCSCVLQTRFKMLLAISQMQGLLG
IQDLGQVFFEPIKDKQGNILIVTLKEVKTNQTFESVRWVPLSKLQTSRKSVSS-PEEPTS
LDMLLMTMQDKLAYHQRSSQALAPGLYLAYLKLCSAVDQIRVLVPEQLPNILCHVKIRTN
PNISREEWEWLQNLANL---------EEPSPTE-PESETS-QNLLYQELQGAIKELVNLV
NIPLRE--AKDFRLYSQEVLDFGGQVSFLLLLPPSDDVCTAPGQNSPYTPRSGFLTLPLQ
IFEL--VHFFTYDREFISQYCQVSALLELESLLSQQSLREAFSDAELSTAKQRHQQVQDY
IQQMEEIWREMRWMMDALQHARYKQPSCGVPLTWFLN----ESSGA-MKEKTQS-TSSHL
DYLPSPTPSPE--TSRK--------------LN-------SAD-----------------
--------SHG---------------------ISDEEGSSEVFLATD-SDYDSSRAQSPK
ELDLVYSSGPE------------------------CCGRKIARTLRDSAPDVLQSHELKA
PPL-LPEE------------PRPP---------------P-------------------E
LYDSDFVLP---------------SRQIELLRI-------TEKRQAYCV--RTSS-----
--------LDFPK----------------PLFQVTRK--SCPGSVDSSPTETRTT-GQCS
LLRLDTGSAF-SP-EHSQAVESSEPVFRTRSAEWTRTF-QEPPE-LGHIANRGKKPGSAT
LRVCPQYETGLSNETSVKLHITTKMSAEEVVKLVVLEM-NEVSRNVLGNV----------
---DA----FCYSEDQ--LD--HF--------GLVFVSD---NT-EQWLPDDFLPLSLHN
AWPEGRFYVRIKETSPLLFQYGPATTV-
>Chelonia-a XP_037767421.1 ankyrin repeat and fibronectin type-III domain-containing protein 1 [Chelonia mydas] ancestral
------------------------------------------------------------
------------------------------------------------------------
------------------------------------------------------------
------------------------------------------------------------
------------------------------------------------------------
------------------------------------------------------------
------------------------------------------------------------
--MTQ-QMR---DIQLAQGR-KP---PGPSSPNAAKRLYRNLSGKFRV--NYTSFDEGSL
PGR-S-EKEKLRKAYL-FQSN-AALFEAVELQDLDRVQELLKQYSPEELDLNTPNSEGLL
PLDIAIMTNNAPIARMLLQAGAKESPH------FMSLESRALHLATLVREAEQRVNEFTA
QVVNEAPNT-D-CSEKEKQLKSWEWRYRLYKRMKAGFEHARAPDPPANVHLSVASSSSVQ
VTFGEPLSVNSAVVTKYKVEWSCSPTFSPPLGEVVIDKLRNLHFTIRGLMSGTAYYVQVS
AYNMKGWGPPQASVPTFAIPSNWREYDGRAPRRR-GQAEALDHLLSQVKTVHQHCVCHES
CKNQPQSRKHSVSKSLKHLFHPGSKFLKTLKRGLYLTSIFYKDDNILVTHEDQIPVVEID
DTYSCLLMQDFLWFTKVACMWDEILWLRQCLTVSQSSCSCVLQTRFKMLLAISQMQGLLG
IQDLGQVFFEPIKDKQGNILIVTLKEVKTNQTFESVRWVPLSKLQTSRKSISS-PEEPTS
LDMLLITMQDKLAYHQRSSQALAPGLYLGYLKLCSAVDQIRVLVPEELPNILCHVKIRTN
PNISREEWEWLQNLANL---------EEPSPTE-PEFETS-QNPLYQELQGAIKELVNLV
NIPLQE--AKDFRLYSQEVLDFGGQVSFLLLLPPSDDVCTAPGQNSPYTPRSGFLTLPLQ
IFEL--VHFFTYDREFISQYCQVSALLELESLLSQQSLREAFSDAELSTAKQRHQQVQDY
IQQMEEIWREMRWMMDALQHARYKQPSCGVPLIWFLS----ESSSA-MKEKTQS-TSSHL
DYLPSPTPSPE--TSRK--------------FN-------SAD-----------------
--------SHG---------------------ISDEEGSSEVFLATD-SDYDSSRAQSPK
ELDLVYSSGPE------------------------CCGRKIARTLRDSAPDVLQSHELKA
PPL-LPEE------------PRPP---------------P-------------------E
LYDSDFVLP---------------SRQIELLRI-------TEKRQAYCV--RTSS-----
--------LDFPK----------------PLFQVARK--SCPGSVDSSPTETRTA-GQCS
LLRLETGSAF-SP-EHSQVVESSEPVFRTRSAEWTRTF-QEPPE-PGYIANRGKKPGSAT
LRVCPQYETGLSNETSVKLHVTTKMSAEEVVKLVVLEM-NEVSRNVLGNV----------
---DA----FCYSEDQ--LD--HF--------GLVFVSD---DT-EQWLPDDFFPLSLHN
AWPEGRFYVRIKETSPLLFQYGPATTV-
>Mauremys-a XP_039348534.1 ankyrin repeat and fibronectin type-III domain-containing protein 1-like isoform X1 [Mauremys reevesii] ancestral
------------------------------------------------------------
---------------------MARDISVLKNLVPVSVNPDPEER----GSTDLVEG----
-----------------------------------------------SLDRKLQRPLLGK
SRTLPSIPQSPV-L---SRVPLLD-SKLYR-EEMPEQKQYKNHSASDCQKGCTVPSAGEA
WQLEDDCV--------E------PPGDTAPRP---------QLCTAMDEAPFSHFRTHSF
YMRKSLSMDNHL-------SSLSYSLHPSETKADRV-KTKLRRQFSLGSADKKDFFQPK-
SESSLSKFAHRLSVKQKQEK----RRKAEYASAELP---------AFRPRSLSIE-WSSL
PKMTQ-QMR---DIQLAQAR-KP---PGPSSPNAAKRLYRNLSGKFRV--NYTSFDEGSL
PGR-S-EKEKLRKAYL-FQSN-VALFEAVELQDLERVQELLKQYSPEELDLNTPNSEGLL
PLDIAIMTNNAPIARMLLQAGAKESPH------FMSLESRALHLATLVREAEQRVNEFTA
QVANETPNT-D-CSEKEKQLKSWEWRYRLYKRMKAGFEHACAPDPPANVHLSVASSSSVQ
VTFGEPLSINSAVVTKYKVEWSCSPTFSPPLGEVVIDKLRNLHFTIQGLMSGTAYYVQVS
AYNMKGWGPPQASVPPFAIPSNWREYDGRAPRRR-GQAEALDHLLSQVKTVHQHCVCHES
CKNQPQSRKHSVSKSLKHLFHPSSKFLKTLKRGLYLTSIFYKDDNILVTHEDQIPVVEID
DTYSCLLMQDFLWFTKVACMWDEILWLRQCLTVSQSSCSCVLQTRFKMLLAISQMQGLLG
IQDLGQVFFEPIKDKQGNILIVTLKEVKTNQTFESVRWVPLSKLQTSRKSVSS-PEEPTS
LDMLLMTMQDKLAYHQRSSQALAPGLYLAYLKLCSAVDQIRVLVPEQLPNILCHVKIRTN
PNISREEWEWLQNLANL---------EEPSPTE-PESETS-QNPLYQELQGAIKELVNLV
NIPLQE--AKDFRLYSQEVLDFGGQVSFLLLLPPSDDVCTAPGQNSPYTPRSGFLTLPLQ
IFEL--VHFFTYDREFISQYCQVSALLELESLLSQQSLREAFSDAELSTAKQRHQQVQDY
IQQMEEIWREMRWMMDALQHARYKQPSCGVPLTWFLN----ESSGA-MKEKTQS-TSSHL
DYLPSPTPSPE--TSRK--------------LN-------SAD-----------------
--------SHG---------------------ISDEEGSSEVFLATD-SDYDSSRAQSPK
ELDLVYSSGPE------------------------CCGRKIARTLRDSAPDVLQSHELKA
PPL-LPEE------------PRPP---------------P-------------------E
LYDSDFVLP---------------SRQIELLHI-------TEKRQAYCV--RTSS-----
--------LDFPK----------------PLFQVTRK--SCPGSVDSSPTETRTT-GQCS
LLRLDTGSAF-SP-EHSQAVESSEPVFRTRSAEWTRTF-QEPPE-LGHIANRGKKPGSAT
LRVCPQYETGLSNETSIKLHVTTKMSAEEVVKLVVLEM-NEVSRNVLGNV----------
---DA----FCYSEDQ--LD--HF--------GLVFVSD---DT-EQWLPDDFLPLSLHN
AWPEGRFYVRIKETSPLLFQYGPATT--
>Gecko-a XP_015261142.1 PREDICTED: ankyrin repeat and fibronectin type-III domain-containing protein 1-like [Gekko japonicus] ancestral-edited by BH to remove intron
------------------------------------------------------------
------------------------------------------------------------
------------------------------------------------------------
------------------------------------------------------------
------------------------------------------------------------
------------------------------------------------------------
------------------------------------------------------------
--MTQ-QMR---DLQLTQSR-KQ---PGPSSPNAAKRLYRNLSGKFRV--NYMSFDEGSF
TGR-S-EKEKLRKSYL-FQGN-AALFEAVELQDLDKVQDLLKQYSLEELDLNTPNSEGLL
PLDIAIMTNNAPIAKTLLLAGAKESPH------FVSLESRALHLSTLVQEAEQRVNDLTA
QVVNEVPNA-D-CSEKEKQLKSWEWRYRLYKRMSAGFEHARVPDPPTNVHLSVASSTSVE
VVFQEPLSVNSAVVTKYKVEWSCSPTFSPPLGEMVIDKLKNLHVTIRGLVSGTAYYVQVF
AYNMKGWGPPQTSIPPFAIPSNWREYDGRAPRRR-GQAGALDHLLTQVKTVHQHCVCHES
CKNQPQNRKHSVSKSLKYLFHPGSKFLKTLKRGLYLSSLFYKDDNILVTHEDQVPVVEID
DTYSCLLMQDFLWFTKVSCMWDEILWLRQCVTVSQSSCSCILQTRFKMLLAISQMQGLLG
IQDLGQVFFEPIKDKQGNILVVTLKEVKSNQTFESVRWVPLSKLQTSRKSVSS-PEEPTA
LDTLLMTLQDKLAYHQKSSQALPPGLYLGYLKLCSAVDQIRVLVPERLPNILCHVKIRNN
PNVSREEWEWLQSLASL---------EEPVPPE-QDLETTPQNLLLQELQGAVKELMQLV
NVPLHE--AKDFRLYSQEVLDFGGEVSFLLLLPPSDDVCTAPGQNNPYTPRSGFFTLPLQ
IFELGKQDYGMTRWTGLEPSCSQRCPMQ-PTLIPLESLRTGLRSRRIPGCTG--------
IWQMEEIWREMRWMMDALQHARYKQPSGGISLVCFLE----ESSTA-LKEKTQS-TSSHL
DFFPSPTPSPE--TSRK--------------LN--------SD-----------------
--------SHG---------------------MSDEEGSSEVFLATD-SDYDSSRAQSPR
ELDLVYSSSGPD-----------------------CCSRRNPRPLRDSAPDVLQSHELKT
AAI-LTEE------------PRPP---------------P-------------------E
LYDSDFVLP---------------SRQIELLRI-------TEKRQAYCV--RTSS-----
--------LDFPK----------------PLCHGARK--SCPGSVDSSPTESRTA-GRCS
PVRFGTGLAF-SP-KHSWPSESSEPVFRTRSVEWTHTF-QEVPE-PGHVANRGKLPGSTA
LCVCPQYETGLSKETNIKLRVTSKMTAEEVVKLVVEEI-NEISRNVLGDA----------
---DA----FCYGEEQ--LG--HF--------GLVFVSE---EV-EQWLPNDFLPLSLQK
AWPDGRFYVRIKETSPLLFQYGPATTV-
>Thamnophis-a XP_032086179.1 ankyrin repeat and fibronectin type-III domain-containing protein 1-like [Thamnophis elegans] ancestral
------------------------------------------------------------
-------------MSTRRRLDCAGAMSSFGKLTEYFSLRKSRNE----FRSDRRNSRRSG
SYCCN-------------------------------------LTECRSLDRKSQRPILGK
SRTLPSIPQSPV-I---SRVPLLD-SQLYR-KEMPEQKHIRNHSAPDCQKGCTVPSTGEA
WVLEDDCI--------S------PGRDPAMQP---------RLCTVMDEAPFRAIRTRSF
YMRKSLSVDNHL-------SSLSYPLHPNETKTERV-KTKLRRQFSLGSADKKDLYSSK-
---------------------------------------------------------SSS
PKMTQ-QLR---DLQLAHAR-KQ---PGPSSPNAAKRLYRNLSGKFRV--NYMSFDEGNL
GGK-A-EKEKQRKSYL-FQGN-AALFEAVELQDLDKVQELLKQYSVEELDLNTPNSEGLL
PLDIAIMTNNSPIAKTLLLAGGKESPH------FVSLESRSLHLATLVREAEQRVNDLSA
QVVNEVPNA-E-SSEKEKQLKAWEWRYRLYKRMNAGFEHARVPDPPTNVHLSVASSTSVE
VSFQEPLSVNSAIVTKYKVEWSCSPTFSPPLGEMVIDKLKKLQISIHGLVSGTAYYVQVS
AYNMKGWGAPQTSIPPYAIPSNWREYDGRAPRQR-GQAEALDHLLNQVKMVHQHCVCHEP
CKNQPQSRKHSVSKSLKFLFYPGSKFLKTLKRGLYLASIFYKDDNILVTPEDQVPVVEID
DSYSCLLMQDFLWFTKVSCMWDEILWLRQCVTVSQSSCSCVLQTRFKMLLAISQMQGLLG
IQDLGQVFFEPIKDKQGNILVVTLKEVKTNQTFESVRWIPLSKLQTSRKSISS-PEEPTA
LDVLLMTMQEKLAYHQNSSQALPPGLYLGYLKLCSAVDQIRVLVPEQLPNILCHVKIRSN
SNISREEWEWLQNLASM---------EDAIPSE-QELETS-QQLFLQELQGAIRELMQLV
NIPLHE--AKDFRLYSQEVLDFGRQVSFLLLLPPSDDVCTAPGQNNPYTPRSGFLTLPLQ
IFEL--VHFFIYDHEFISQYCQVSAFLELESLLSQQSLREAFSDSELTTAKQRHQQVQDY
IQQMEEIWREMRWMMDALQHARYKQPSCGVPLGWFVK----ESGTA-QNEKTQS-TSSHL
DFLPSPTPSPE--MNRK--------------LN--------SD-----------------
--------SHG---------------------ISDEEGSSEVFLATD-SDYDSSSAQSPR
ELDLVYSSSGLE-----------------------CYRRRTPRPFRDSAPDVLQNHELKM
PPIMPPKE------------PQPL---------------S-------------------E
QYDSDFVLP---------------SRQIELLRI-------TEKRQAYCV--QTSS-----
--------LDFPK----------------PFCFGARK--SCPGSVDSSPTESRTA-GHCS
SVPSGTRSTF-SS-SHDWHAESSGAVFRTRSVEWTQTF-QETSE-PGHVANWGRLPGSFI
VRVCAQYETGLSKETSVKLPLTNKMSAEEVVKLVVQET-NEISRKVLGNA----------
---SA----VCYSEEQ--FG--HF--------ALVFVTE---DV-EQCLPDNFLPLSLQK
AWPNGRFCVRIKDTSPLLFRYGPATTV-
>Pogona-a XP_020663845.1 ankyrin repeat and fibronectin type-III domain-containing protein 1-like isoform X1 [Pogona vitticeps] ancestral
------------------------------------------------------------
-------------MCTRRKLDCADAMSSFGKLTEYFSLRKSRNE----FRSDRRCNRRSG
SYCCS-------------------------------------ITECRSLDRKPQRPVLGK
SRTLPSIPQSPV-I---SRVPLLD-SKLYR-KEMPEHKQYRNHSAPEYQKGCTVPSTGDA
WQLEDDCT--------D------SMRDPALQP---------RLCTSIDEPPFRSLRTRSF
YMRKSLSVDNHL-------SSLSYSIHPTETKTERV-KNKLRRQFSLGSADKKDLYPSK-
SESSLSKFTHRLSVKQKQEK----RRKTEYGSAELP---------AFRPRSLSIE-WSSL
PNMTQ-QMK---DLQLAQTR-KQ---PGPSSPNAAKRLYRNLSGKFRV--NYMSFDEGSL
AGR-N-EKEKLRKSYL-FQGN-AALFEAVEQQDFDKVQELLKQYSVEELDLNTPNSEGLL
PLDVAIMTNNSPIAKTLLLAGAKESPH------FVSLESRSLHLSTLVREAEQQVNDLTA
QVGNEVSSA-D-CLEKEKQLKAWEWRYRLYKRMNAGFEHARVPDPPMNVHLSVASSTSLE
VSFEEPLSVNSAVVTKYKVEWSCSPTFSPPLGEVVIDKLKNLHITIHGLVSGTPYYVQVS
AYNMKGWGLPQASVPPFAIPSNWREYDGRAPRRR-GQAEALDHLLSQVKMMHQHCVCHEP
CKNQAQSRKHSVSKSLKYLFHPGSKFLKTLKRGLHLATIFYKDDNILVTHEDQIPVVEID
DSYSCLLMQDFLWFTKVSCMWDEILWLRQCVTVSQSSCSCILQTRLKMLLAISQMQGLLG
IQDLGQVFFEPIKDKQGNILLVTLKEVKTNQTFESVRWIPVSKLQTSRKSISS-PEEPTA
LDVLLMALQDKLAYHQRSSQALPPGLYLGYLKLCSAVDQIRVLVPEQLPNILCHVKIRNN
PNISREEWEWLQNLARM---------EEPSPTE-QEMDPT-YNLLLQELQEATKELMQQV
NIPLHE--AKNFRLYSQEVLDFGGQVSFLLLLPPSDDVCTAPGQNDPYSPQSGFLTLPLQ
IFEL--VHFSTYDQEFIRQYCQVSALLELESLLSQQSLREAFSDLELTTAKQRHHQIQDH
MQQMEEIWKEMRWLMDALQHARYKQPSCGISLTFFIE----ESSAA-PKGEALP-ASSHL
DFLPSPTPSPE--ASRK--------------FN--------SD-----------------
--------SHG---------------------ISDEEGSLEVFLATD-SDYDSSRAQSPQ
EPDLISSSSGPK-----------------------CCSRKSSCPLRDSVPNVLQSHELKR
APV-PLEE------------PQPP---------------P-------------------E
LYDSDFVLP---------------SRQIELLRI-------TEKRQAYCV--RTSS-----
--------LDFPK----------------PLCHGARK--SCPGSVDSSPTESRTA-GRCS
PLRFGIGSAF-SP-KHGWLAENSEPVFRTRSMEWTHTF-QEPPE-PPRVANQGKSSGSFT
LHVCPQYETGLSKETNVKLHITNKMSAEDVVKLVVQEM-NEVSRDVLGNT----------
---GA----FCYSEEQ--LD--HF--------GLVFILD---DV-EQWLPNDFLPLTLQK
AWPEGRFCVRIKETSPLLFQYGAATTV-
>Zootoca-a XP_034987497.1 ankyrin repeat and fibronectin type-III domain-containing protein 1-like isoform X1 [Zootoca vivipara] ancestral
------------------------------------------------------------
-------------------------MSSFGKLTEYFSLRKSRNE----FRSDRRSSRRSG
SYCCS-------------------------------------ITECRSLDRKPQRPVLGK
SRTLPSIPQSPII----NRVPLLD-SKLYK-KDMPEQKHYRNHSAPECQKGCTVPSTGEA
WQLEDDCAE--------------SVRDPALQP---------RLCTAMDEAPFRSLRTRSF
YMRKSLSVDNHL-------SALSYSIHPTETKTERV-KTKLRRQFSLGSADKKDLYPSK-
SEGSLSKFTHRLSIKQKQEK----RRKAEYASAELS---------AFRPRSLSIE-WSSS
PKMTQ-QMR---DPQLAQSR-KQ---PGPSSPNAAKRLYRNLSGKFRV--NYMSFDEGSI
AGR-S-EKEKLRKSYP-FQGN-AALFEAVELQDLDKVQELLKQFSPEELDLNTPNSEGLL
PLDIAIMTNNAPIAKTLLLAGAKESPH------FVSLESRSLHLSTLVQEAEQRVNDLTA
QVVNELPSA-D-GSEKEKQLKAWEWRYRLYKRMNAGFEHARVPDPPMNVHLSVASSTSVD
VSFQEPLSVNSAIVTKYKVEWSCSPTFSPPLGEVVINKLKNLHITIHGLLSGTAYYVQVS
AYNMKGWGPPQTSIPPFAIPSNWREYDGRAPRRR-GQAEALDHLLSQVKMVHQQCVCHEP
CKNQPQSRKHSVSKSLKYLFHPGSKFLKTLKRGLYLASIFYKDDNILVTHEDQIPVVEID
DTYSCLLMQDFLWFTKVSCMWDEILWLRQCVTVSQSSCSCILQTRLKMLLAISQMQGLLG
IQDLGHVFFEPIKDKQGNILVVTLKEVKTNQTFESVHWVPLSKLQTSRKSISS-PEEPTA
LDVLLMTMQDKLIYHQRSSQALPPGLYLGYLKLCSAVDQIRVLVPERLPNILCHVKIRSN
PNISREEWEWLQQQASV---------EEPIPTE-QDLETT-QNLFLQELQVAIKELMQMV
NIPLHE--AKDFRLYSQEVLDFGGQVSFLLLVPPSEDVCTAPGQNNPYTPRSGFLTLPLQ
IFEL--VHFFTYDHEFISQYCQVSALLELESLLSQQSLREAFSDSELTTAKQRHQQVQDY
IQQMEEIWREMRWMMDALQHARYKQPSGGIPLTWFLE----ESSID-LKEKTRS-TSSHF
DFFPSPTPSPE--MSRK--------------LN--------SD-----------------
--------SHG---------------------ISDEEGSSEVFLATD-SDYDSSRAQSPR
ELDLLYPSSGPE-----------------------CFSRRNPRPLRDSAPDVLQNHELKT
PSI-PPEE------------PRPP---------------P-------------------E
LYDSDFVLP---------------SRQIELLRI-------TEKRQAYCV--RTSS-----
--------LDFPK----------------PLCHGARK--SCPGSVDSSPTESRTA-GRCS
PVRLGTGSEF-SP-RHGCPAGSSEPVFRTRSVEWTRTF-QEAAD-PGHVANRVKSTGSFA
LRVCPQYETGLSKETSVKLHLTNKMSAEDVVKLVVQEM-NEVSRDVLGNA----------
---DA----FCYSEDQ--LE--HF--------GLVFVSD---EV-EQWLPNDFLPLSLQK
AWPDGRFYVRIKETSPLLFQYGPATTV- 
