# Supplementary material for: Ankfn1-mutant vestibular defects require loss of both ancestral and derived paralogs for penetrance in zebrafish
Source: G3 (Bethesda). 2021 Dec 25;12(3):jkab446. doi: 10.1093/g3journal/jkab446 (PMC9210315; doi:10.1093/g3journal/jkab446)
Supplement: jkab446_Supplemental_Data_File_S4 [file jkab446_supplemental_data_file_s4.txt]

>Ornithorhynchus XP_039767060.1 ankyrin repeat and fibronectin type-III domain-containing protein 1-like [Ornithorhynchus anatinus]
------------------------------------------------------------
------------------------------------------------------------
------------------------------------------------------------
---------------------------MCKSISVDDHL---GSL--GC-PDYMAHAKDQR
-GKTKLCRQFSLGSAERKDFYQSRVADGGLSRFAYRLLVKQKQEKRKRAEGVGPPPSHGP
PSPSSAFRPRSLSIEWSSPPRMTQ-QMR---DLPLAPAR-KP--LGPSSPNAAKRLYRNL
SGKFRV--SYVSLDEGSAAGRSDRDRDRLHKPPT-VAGSGRLLEAVEQQDLEGVRELLAS
HSADDLDLNTPNSEGLQPLDIALMTNNAPIARALLQAGATESPH------FVSLESRALH
LATLVREAGQRVQDLAAQGTGAAAGP-DGAEREKQLSGWTWRQRLYQRMQAGFEHARVPD
APSCVRLSVVSSSTLKVTFQEPLSINSAVVTKYRVQWSLSPSFHPVLGETVVDQLHTLDC
TIEGLSPGTGYYIQVSAYNMKGWGPPRGSVPPSAVPSNWREWDGRPPRQRGHLQDLDQLF
AQVKAGHQHCTCHEPSQPQPQSRKHSVSKSLKHLFHPGTKFLKTLKRGLHLASVFYKDSH
ILVTADDQIPVLEVDDNDSTLPLQDFLWLAKVSCVWGEVPWLRQCLPDSPNSCSCVLQTR
SKMLLAVSQMQGLLGTQDLGRLFIEPIRDRQGNVLVVTLREVEGPLSGDPARWLPLTKLQ
GGRR-SVSTPDEPSALDQLLLTLQEKLAFDRCSGQALAPGLYLGYLKLCSAVDQLRVLVP
EGHPSMLCHVPVRDNPHVSREEWAWLQALAAPDQPGPPDPPEPDSCQ-DLLLQELRRAIR
ELVDIVNVPLQE--AQDFRLYSQEVLDFGGQVSFLLLLPPSEGVCTAPGQIPPHAPSSGF
LTLPLQMFEL--VHFLAYDWPFLGPYCRVSALLELEVLLSQQKLREAFSEAELASAKLRH
RRLQDHVQRLEEIWREKRWLVDALQHARYKQPPSGIPLPALLPPPPMPTGPAARGEHPTT
RASSPPDFLPSPTPSPRTPRRTLHERDPEVPSWGSLTNPVNQNWNWDWNPGILPPSPLRS
PSGDSLKGRGGGGGGGRGAVEVVTGEGEEEEEEEEEEEEEEGSAEVFPAAH-----REEA
PSGGEPDVV------SPE---------------------GAGRCGPGEPQGAAPDVLPDH
ES-------------------PCPGPAP-ELSDPDFVLPSRQIELLRITEKRRAYTVRTS
SLDLPA------------------------AWT-PGG-----------------------
----------------------------------PEPPEPAGR--KAGRRPGASTTLTVC
PQYESGLPRGASVQLQVSRRTTAAEMVRLAVLETNAAAQRLAEGGPG---------ATPH
----------------YGEELLGHFALVLEAGGE-EHWLPGDAQPLARPEDASRAHFFVR
IRETSPLLFQFGPATTV
>Danio-a XP_021326079.1 ankyrin repeat and fibronectin type-III domain-containing protein 1-like isoform X1 [Danio rerio]
-------------------MASFGKLTDYFNRRRSRDE-----LMARRDARRSGSYCCTV
AEA----------------------------------RSLERRLQRPLLAKSRTLPSIPQ
SPAAVRVQQTESDCERQQRPR-----VP-SSPGGLEACTIPPAGEMWRLEDESE------
ADMAPGAVDLRPRSQSPFSHFRRRAAYLRKSISADDHL---VDS--EFQSIQTEDRSSAD
-PKAKLKRKFSLGSIDRKGTRQRR-TESGIVKLTQRLSLKDKHCS--KED-------RSL
QSRPPAYRRRSLSVDWAES-KMTQ-QIP---DPHPLIAR-KYSTSCSSPPSAARRLYRNL
SGKFRT--ANLVLDDTTLPGQ-S-DKEQSHKTTM-FQGNEALFEAVEHQELDVVESLLNT
FSLEELDLNTPNSEGLLPLDIAIMTNNVPMAKLLLRAGAKESPH------FLSLEGRAAH
LASLVQEAEHRIAELVAQVTGEEPGEREESNRERQLKSWEWKLRLYKRMQTGYTHASPPE
PPSDVHLCVSSGTSLRVYFQEPLCHNSAVITKYRVSWSSVSSFSPLLGETVIEDVTQLQY
DITGLAAGTGCYVQVSAYNMKGWSSPQISEPACATPSSWREVDGLPPRQQGLKEALEQLL
GQIKGAHRHCACHEQIKAPSNTRKHSVSKSLRHLFQPTSKFVKNLKRGLYLACIFYQDEN
VLVTPEDQLPVVEVDDSFSCH-AQDLLWFTKVCHLWEELSWMQQCISPAHACSSCTLQTR
LKLLQAAAQLQALLGTVDLGQVYFEPIKDKHGNAVLVLLKDMSACAPLEGLRWIPVSKFQ
LQRRSSSSSSEEPSALETLLSTLHEKLSYHRRSRKCLPPGLYLGYLKLYTSVDQIRVLVS
HKHPNVLCHVKIRDNGHVSREEWQWLQSLTSLEDSAKVC-EDAQSAP-HRLLLDLRTAAK
ELLAYVNIPNQQ--AQDFRVYVKEVVELGEGVSFLLLLPPCEEVCSPPGQNHLCSPRSSF
FTLPLQIFEL--VHFESYSPSFISLYCQVSALLALESLMSQQSLREAFSESELFSAKQKH
QQVEEYLQHMEELWRDARWMV-ILQSARYKHQSSGVSLAWIID----FTKET-IPEKPAS
-TSSQVDFLPSPSPSPENTRK--------------HT---------D-------------
------------SH----------------------LSDEDNTSDVFLTTDSSEYSSSVT
PSTRELDLLPPSPSSFRS---------------------PPSSSSQSSPRSSQPDVLQ--
---------------------PVSRREHISVLDSDFILPSRQIELLRVTEKRTALCVRTS
SLEYPP------------TTPTHTASSNQMRWTRPSSFDLCFS--------APEPRPSPV
RTLSEDSG---------------------VQRL-SDPAAGSP------HRQC-HSTLRVY
PQYRTGLPKDTSVKLRVTPETCAAELVRLVVQEMNAVCRHLQKAT----------HQCSC
AADQC----VPSDVCVYSGEQLQHFGLVLLVEGR-EKWLQDDFCPLTLQNPWTRGKLCVR
FKEYSPLALQYSRATTV
>Sinocyclocheilus-a XP_016314188.1 PREDICTED: ankyrin repeat and fibronectin type-III domain-containing protein 1-like [Sinocyclocheilus anshuiensis]
--------------------MFAGCYADVFSTDTLM------------------------
-------------------------------------ESLERRLQRPLLAKSRTLPSIPQ
SPAAVRVQQSENICERQRRPR-----VP-SSPGGLEACTLPPAGEMWRLEDENE------
ADVTPGAVDPRPRSQSPFSHFRRRAAYLRKSNSADDHL---GEA--EFEPAQPEGRSFAD
-PKVKLKRKFSLGSIDRKGTRQRR-TESGIVKFTQRLSLKDKHCK---ED-------RSQ
LSRPPAYRRRSLSLDCAES-EMTQ-QIP---DPHPLIPRKHSSTSCSSPPSAARRLYRNL
SGKFRT--ANLALDDAALPSQ-S-DKDHSHKTTM-FQGNEALFEAVEHQELDVVESLLNT
FSLEELDLNTPNSEGLLPLDIAIMTNNVPMAKLLLRAGAKESPH------FLSLEGRAAH
LASLVHEAEHRIAELVAQVTGEEPGEREESNRERQLKTWEWKLRLYKRMQTGYTHASPPE
PPSVVDLSVSSSTSLRVYFQEPLCHNSAVITKYRVSWSSVPSFTPLLGETVIEDMTQLQY
DIAGLPVGTCCYVQVSAYNMKGWSSPQISEPACATVSSWREVDGLPPRQQGLKEALEQLL
GEIKGAHRHCACHEQCKAPSNTRKHSVSKSLRHLFQPTSKFVKNLKRGLYLACIFYKDEN
VLVTPEDQLPVVEVDDSYSCH-AQDLLWFTKVSHLWEELTWMQQCISPAHASSSCTLQTR
LKLLQAAAQLQALLGTVDLGQVYFEPIRDKHGNAVLVLMKDMSACTPLEGVRWIPVSKFQ
LQHRSSSSSSDEPSTLESLLTTLHEKLAYHRRSRKCLSPGLYLGYLKLYTSVDQIRMLVS
HKHPNVLCHVKIRDNGHVSREEWQWLQSLSSLEDSAMVC-DDVQSAP-HRLLLDLRTAAK
DLLSYINIPNHQ--AQDFRVYVKEVVELGGGVSFLLLLPPCEEVCSPPGQNHLCSPRSGF
FTLPLQIFEL--VHFEAYCPSFIGLYCRVSALLALESLMSQQTLREAFSESELFAAKQKH
QQVEEYLQHLEELWRDARWMV-VLQSARYKHQSSGVSLGWIID----FSKES-IPEKPAS
-TSSQVDYLPSPTPSPESTRK--------------HN---------D-------------
------------CHG---------------------LSDEDSSSEMFLTTD-SEYSSSVA
QSTRELDLLPPSPTSFRSVAST-----------------QPSSSSQSSPRSSQPDVLQTG
G--------------------GVSRREHMSAFDSDFILPSRQIELLRVTEKRTALCIRTS
SLEYPP---------PVSMPTTPTSSSNQKRWTRPSSFDLC--------FSAPEPRPAPV
RTLSEDSG---------------------VQRLSAGSP----------HRPC-HSTLRVY
PQYRTGLPKDTSVKLRVTPETSAKEMVRLVVQEINAVCRHLQKAA----------QQCTC
APGQCGYPSCASEVCVYSSEQLEHFGLVLLVEGR-EKWLQDDFCPLTLQNPWTRGKLCVC
FKEYSPLALQHSRATTV
>Acipenser-a XP_033908905.1 ankyrin repeat and fibronectin type-III domain-containing protein 1-like isoform X1 [Acipenser ruthenus] ancestral
-------------------MSSFGKLTDYFSRRKSREE----LCVGKSGSRRSGSYCCTV
SEA----------------------------------RSLERKLQRPLLAKSRTLPSIPQ
SPTFSRV--HHSNLLSSSQELAPSLRVPLSSSNHRKGCTLPSAGEVWRLEDDDD-DDEEH
SVVQRGRAEPRPRSQSPFSHFRSRT-YMRKSISVDDNL---GMV--EF-GTPNPGNKAER
-AKGKLKRKFSLGSADRKEPQQRR-SETGISKLTQRLSLKDKHSKIVNAGG-----ERTG
EERP-AFRKRSQSVDWTTSPKMTQ-QMR---DPPLTPSK-KV--SAPSSPCAARRLYRNL
SGKFRV--GLPPIDDSLLPGR-G-DKERLRKSCM-FQSNEALFEAVEHQELDLVQLLLSQ
YSLEELDLNTPNSEGLLPLDIAIMTNNVPMARILLQAGAKESPH------FVSLESRSLH
LATLVREAEQRVSDLTAQVVNEAPGERDGSEREKQLKGWEWRHRLFKRMKAGFEHARPPE
APSNVRLSVCSSSTLRVTFHEPLSVNSAVVTKYRVEWSCSSSFFPVLGEAAIEDLKALQY
TITALCPGTQYYVQVSAYNMKGWGPAQSSVPVCAAPSSWREFDGRAPRQRGQKEALDQLL
GQIKDAHQHCICHESCKVQPHVRKHSVSKSLRHLFQPTSKFVKTLKRGLYLTSIFYRDDN
ILVTQEDQIPIMEIDDSYSTSLVQDFLWFSKVSCLWEDISWLLQCLSPSQSSCSCILQTR
LKMLQAVSQLQGMLGTQDLGRVYFEPIKDRHGNALLVTIHDLGSSQSLENMRWTLLSKLQ
MQRK-SISSPEEPTALDMLLITLHEKLAYHRRSKQALSPGLYLGYLKLCSSVDQIRVLVP
QKLPNMLCHVKVRHNHNVSREEWEWLQNLSSLDDSVLAE-QNAESPQ-NLILQDLRAAAR
ELMGQINIPVNQ--AQHFRIYSQEVLEFGEKVSFLLLLPPSDDVCTAPGQNNPYSPRSGF
LTLPLQIFEL--VHFYTYSQAFIGQYCRVSALLELESLMSQQTLREAFSESELLAAKQKH
QQVQEHMQQMEEVWREMRWIMDALQYARYKQPSGGISLAWIID----SSQEV-VREKPRS
NTSSQLDYLPSPTPSPETGRK--------------HN-------S-D-------------
------------LHG---------------------ISDEEGSSEVFLATD-SDYDSSRA
QSPRDLDLISSSP--SSSSIEP-----------------GCPRIGSRGLRDGAPDVLQAH
ELQPADP--------------VERRRPP-ELFDSDFILPSRQIELLRITEKRQAFCVRTS
SLEFPA-----------------ICPSPRRRCPRPSSIDRCPP------------SKDPQ
PHLPPLHT----------RAR----SEEGTNSF-PETSANEVLPAIEGRRPG-HMILRVY
PQYRTGLSKETSVKLCVTQKTPAREIVRLVVKEMNDVSRRLLGSL-----------EEVV
----------------YREEQLQHFGLVLVVEEK-ERWLQDDFQPLALQNPWTRGRLCVR
MKEYSPLSLQLSQATTV
>Esox-a XP_012989301.2 ankyrin repeat and fibronectin type-III domain-containing protein 1 isoform X1 [Esox lucius] ancestral
-------------------MASFGKLTDYFNRRKSREE-----LRGGRSSRRSGSYCCTV
AEA----------------------------------RSLERKLQRPLLAKSRTLPSIPQ
SPTVARV--HHKDLIGESPPHRKSSAST-SPSPSLQPCTLPPAGELWRLEDDGD----GE
EETGRLCAAARPRSQSPFSHFRTRSAYMRKSASVDDQL---DMV--DCRSSAPPGGKGSR
GGKGKLKRKFSLGSADRKEHQQKK-VESSISKFTHRLSLKERQQKPEKAT---------T
LDRPTSYRRRSLSLDWAESAKMTQREMR---EPHPPPARNKS--TSLASPSAARRLYRNL
SGKFRVG-NLPGLEDSVVSGR-G-DKERLRKSTM-FQSNEALFEAVEHQEMDLVQLLLSQ
YSLEELDLNTPNSEGLLPLDIAVMTNNVPMARLLLRAGAKESPH------FVSLEGRAVH
LATLVREAEQRVRDLQAQVRSEGPGEREASDHERQLKAWEWRHRLFRRMQTGFEHANPPD
APSSVRLSVSSSSSLRVDFQEPLSVNSAVVTKYKVSWSSSPSQTPLLGEMLVEDTSQLQC
TITDLSPGKHYYVQVSAYNMKGWGPPKASTPTCASPSSWREIDGRAPRQRGHKEALDQLL
GQIKEAHRHCVCHEQCKAPPHVRKHSVSKSLRHLFQPTSKFVKNLKRGLYLTAIFYRDDN
ILVTPEDQIPIVEIDDSYSSSLMQDFLWFMKVSYLWEEIPWLQQCLSPSQSSCSCALQTR
LKMLQAISQLQGMLGTQDLGQVYFEPIKDKHGNALLVLLRDMNTCPSLDGVKWTQLCKLQ
LQRK-SISSPEEPTALDVLLITLHEKLAYHRRSRNLLSPGLYLGYLKLCSSVDQIRALVP
QKLPNVLCHTKIRDNFNVSREEWQWLQALSSLEESMEMD-QDVQSAP-HRLLQDLRSAAK
DLMAHMNIPVSQ--AQDFRIYAQEVLEFGDKVSFLLLLPPSDDVCTAPGQNNPYSPRSGF
LTLPLQVFEL--VHFDAYCPSFIGQYCRVSALLELELLMSQQTLREAFSETELHAAKQKH
QQVQDHIHQMEEVWREARWIMDALQYARYKQPTGGISLAWIID----FSRDV-VPDKPRS
-TSSQPDYLPSPMPSPEPSHK--------------HS---------D-------------
------------FHC---------------------LSDEEGSSEVFLTTD-SDYDSSRA
QSPRELDLLPPSPLFSANSSVGE----------------GGGGGSGLGLRDSTPDVLQAS
EPQAGPAGERRLSAGGSGGERRRSKGGPMELFDSDFILPSRQIELLRITEKRQAFCVRTS
SLEFPA------SSGGHPAQSPPPSSSPHQRWHRPSSVDRCCP-----AERCPQRPQPPA
RTRSEDSG---------------------TQRL-SGSPS-PGVQ----RKGW-HATLRVY
PQYRTGLPKETSVKLRVTPGTSAQEMVQLVVQEMNAVSRRLLGSSSSSSNDGGGAEGERC
---------------VYSTEQLEHFGLVLVVDGR-EKWLQDDFCPLELQNPWLRGKLCVR
IKEYSPLALQCSRATTV
>Scleropages-a XP_029102352.1 ankyrin repeat and fibronectin type-III domain-containing protein 1-like [Scleropages formosus] ancestral
-------------------MEVLI------------------------------------
-------------------------------------GSLERKLQRPLLAKSRTLPSIPQ
SPTVSRV--HRSDLVSGSPSRRKPL----FSTNHPKACTLPPAGEAWRLEDDND-EEGGE
AEAGRLRAEARPRSQSPFSQLRSRAAYLRKSASVDDHL---GSS--EF-GTAPAENKSHR
AGKGKLKRKFSLGSADRKETQQKK-TESGISKFTQRLSLKDRHLK---PE-------KTA
VDRPFSYRRRSLSLDWVHSPKMTQ-QMR---EPLPASTR-KS--ASVSSPSAARRLYRNL
SGKFRV--GNPGVEDGVVNNR-G-DKERLCKSAM-FQSNEALFEAVEHQELDLVQLLLSQ
YSLEELDLNTPNSEGLLPLDIAIMTNNVPMAKLLLQAGAKESPH------FVSLEGRAMH
LATLVREAEQRVAELTAQVASEGPGERETSDRERQLKAWEWRHRLFKRMKTGFEHARPPD
APCNVRLSVCSSTSLVVQFQEPLSVNSAVVTKYKVNWSSVPSMNPLLGEIVVEDTKALQC
IITGLQSGSPYYAQVSAYNMKGWGPAQTSVPACAVPSSWREIDGRAPRQRGQKEALDELL
GQIKEAHRHCVCHEQCKAPPNARKHSVSKSLRHLFQPTSKFVKNLKRGLYLTAVFYREDN
ILVTAEDQIPIVEIDDSYSSSLLQDFFWFTKVSYLWEDIPWLQQCLNPSQSSFSCALQTR
LKMLQAVSQLQGMLGTQHLGQVYFEPIKDKHGNALLVTLRDLSSGPSLDGSRWTQLCRLQ
LQRK-SISSPEEPTALDMLLITLHEKLAYHRRSRKLLPPGLYLGYLKLCSTVDQIRVLVP
QKLPNVLCHVKVRDNSNVSREEWQWLQALSCLEESLEMD-QDVQSAS-HRFLQDLRAACK
ELMVHIDIPASQ--AQEFRIYTQEVLEFGENVSFLLLLPPSDDVCTAPGQNNPFSPRSGF
LTLPLQIFEL--VHFDTYCQSFIGQYCRVSALLELESLMAQQTLREAFSESELLAAKQKH
QQVQEHIQQMEELWREARWIMEALQYARYKQPSGGISLSWIVD----FSKDV-GPEKPRS
-TSSQLDFLPSPIPSPETGRK--------------HN---------D-------------
------------FHG---------------------LSDEEGSSEVFLTTD-SDYDSSRA
QSPRELDLLPSSP--CSSATEPQGCRRE-----------VFGGVGGGTLRGSTPDVLQAS
EPQSAEPA-------------EQRQRMA-ELFDSDFILPSRQIELLRITEKRQAFCVRTS
SLEFPA----------GPPPSASPITSPHRRWHRPSSVDRCCL-----VDRCPH--PPPA
RTLSEDSG---------------------SRRFSALSPAAP-------RKIQ-HVTLRVY
PQYRTGLPKETSVKLRVTQRTSAREVVRLVVQEMNGVSRKLLGTP-----------EPFV
----------------YPEEQLEHFGLVLVVEDR-EKWLQDDFRPLELQNPWLRGKLCVR
VKEYSPLALQFSRATTV
>Anguilla-a XP_035261552.1 ankyrin repeat and fibronectin type-III domain-containing protein 1 isoform X1 [Anguilla anguilla] ancestral
-------------------MSSFGKLTDYFHRRKSREE----LRVGRRESRRSGSYCCTV
AEA----------------------------------RSLERKLQRPLLAKSRTLPSIPQ
SPTVARV--LHSDLVDGSPPRRIQ-----PSTSHPKACTLPPADEAWRLEDDEE--EEGE
EESSHLRAEVRPRSQSPFSHFRSRAAYLRKSVSVDDHL---GMV--EY-SAPPPEGKGRR
GGKGKLKRKFSLGSADRKEAQQKK-PESGISKFTQRLSLKDRQAK---PE-------KNA
LDRPPSYRRRSLSLDWAESSKMTQ-QMR---EHPPAPSR-KS--ASLSSPSAARRLYRNL
SGKFRV--GNPGLEDSVVSGR-G-DKERLRKSAM-FQSNEALFEAVEHQELDLVQLLLSQ
YSLEELDLNTPNSEGLLPLDIAIMTNNVPMAKLLLQAGAKESPH------FVSLEGRAVH
LATLVREAEQRAADLAAQVASEGPGDREASDRERQLKAWEWRHRLFKRMQTGFEHARPPD
APSNVRLSVGSNSSLRVTFQEPLSVNSAVVTRYKVSWSCVPSMCPLLGEIVVEDTRTLQC
TISGLASGTHYYVQVCAYNMKGWGPPQSSVPACAAPSSWREIDGREPRQKGQKEALDQLL
EQIKDTHRHCVCHEQCKAPAHARKHSVSKSLRHLFQPTSKFVKSLKRGLYLTSIFYRDDN
VLVTPEDQIPIVEIEDSYSSSLMQDFLWFTKVSYLWEEISWLQQCLSPSQSSCSCALQTR
LKTLQAVSLLQGMLGTQDLGRVYFEPIKDKHGNVLLVTLRDMSSSPSLDGVRWTPLCKLQ
LQRK-SISSPEEPTALDMLLITLHEKLAYHRRSRKQLSPGLYLGYLKLCSSVDQIRVLVP
QKLPNVLCHVKVRDNSNVSREEWQWLQALSCLEESLEMD-QDVQSAP-HRLLQDLRSACK
ELIAHINIPVSQ--AQDFRIYSQEVLEFGEKVSFLLLLPPSDDVCTAPGQNNPYSPRSGF
LTLPLQVFEL--VHFDAYCQSFIGQYCRVSALLELESLMSQQNLREAFSESELLGAKQKH
QQVQEHIQQMEEVWREARWIMDALQYARYKQPSGGISVGWIID----FSRDV-VPEKPPS
-TSSQLDYLPSPMPSPETSRK--------------HN-------S-D-------------
------------FHG---------------------LSDEEGSSEVFLTTD-SDYDSSRA
QSPRELDLLPSSP--CSSTAEPGGFLRESVGG-------VGGGVGMGTLRDSTPDVLQAS
ELSPGEP--------------GERRRAT-ELFDSDFILPSRQIELLRITEKRQAFCVRTS
SLEFPS-----------AQPSASPASSPHRRWHRPSSVDRCCP-----AERCHQ--PPPA
RTLSEDSG---------------------SQRF-SEPQHSAH------RRGW-HVTLRVY
PQYRTGLPKETSVKLRVTQRTSAREMVRLVVQEMNEVSQRLLGSP-----------EQFV
----------------YREDQLEHFGLVLVLEDK-EKWLQDDFRPLELQNPWLRGRLCVR
VKEYSPLALQFSRATTV
>Megalops-a KAG7491997.1 hypothetical protein MATL_G00010510 [Megalops atlanticus]
------------------------------------------------------------
------------------------------------------------------------
------------------------------------------------------------
--------------------------------------------------MQPNQTR---
----------SLGSADRKEAQQKK-PESGISKFTQRLSLKDRQAK---PE-------KTA
VDRPPSYRRRSLSLDWAESPKMTQ-QMR---EHPPAPAR-KS--ASLSSPSAARRLYRNL
SGKFRV--GNPGLEDSVVSGR-G-DKERLRKSTM-FQSNEALFEAVEHQEMDLVQLLLSQ
YSLEELDLNTPNSEGLLPLDIAIMTNNVPMAKLLLQAGAKESPH------FVSLEGRAVH
LATLVREAEQRVTELMAQVASEGPGEHEASDRERQLKAWEWRLRLFKRMKTGFEHARPPD
APSNVRLSVSSNSSLRVTFQEPLSVNSAVVTKYKVGWSCSPSLCPLLGELVVEDTRTLQC
TITGLTSGTPYYVQVSAYNMKGWGPPQTSIPACAVPSSWREIDGRAPRQRGQKEALDQLL
GQIKDAHRQCVCHEQCKAPPHVRKHSVSKSLRHLFQPTSKFVKSLKRGLYLTSIFYRDDN
VLVTPEDQIPIVEIEDSYSSSLMQDFLWFTKVSYLWEEIPWLQQCLSPSQSSCSCTLQTR
LKMLQAISLLQGMLGTQDLGRVYFEPIKDKHGNVLLVTLRDMSSSPSLDGVRWTQLCKLQ
LQRK-SISSPEEPTALDMLLITLHEKLAYHRRSRKLLSPGLYLGYLKLCSSVDQIRVLVP
QKLPNVLCHVKIRDNSNVSREEWQWLQALSCLEESLEMD-QDVQSAP-HCFLQDLRSACK
ELIAHINIPVSQ--AQDFRIYSQEVLEFGEKVSFLLLLPPSDDVCTAPGQNNPYSPRSGF
LTLPLQVFEL--VHFDAYCQSFIGQYCRVSALLELESLLSQQTLREAFSESELLAAKQKH
QQVQEHMQQMEEVWREARWIMDALQYARYKQPSGGVSLGWVID----FSRDV-VPEKPRS
-TSSQLDYLPFPVPSPETSRK--------------HN-------S-D-------------
------------FHG---------------------LSDEEGSSEVFLTTD-SDYDSSRA
QSPRELDLLPPSP--CSSAAEPGGFLRE-----------SVGGGGGGALRDSTPDVLQAS
EPLPPELG-------------ERRRTAA-ELFDSDFILPSRQIELLRITEKRQAFCVRTS
SLEFPS-----------PQPCASPCASPHRRWHRPSSVDRCCPA-----DRCPH--PPPA
RTLSEDSG---------------------SQRYTDTSPGAP-------RKGW-HVTLRVY
PQYRTGLPKETSVKLRVTQRTSAREMVRLVVQEMNEVSRRLLRSP-----------EQFV
----------------YSQEQLEHFGLVLVLDDK-EKWLQDDFRPLELQNPWLRGRLCVR
VKEYSPLGLQFSRATTV
>Takifugu-a XP_029703127.1 ankyrin repeat and fibronectin type-III domain-containing protein 1-like isoform X3 [Takifugu rubripes]
------------------------------------------------------------
------------------------------------------------------------
----------------------------------------------MEGDDDLE------
---RSGCAETHPRSQSPFSHFRARASYLRKSISADDHLDM-GSD--YNCGAGLEGKASRG
-AKDKLKRKFSLGSADRKENQHKK-PESGISRFTHRLSLKERGAK---AE-------KPS
SDRPLSYRRRSLSVDCADTAKMTQ-PMRRDQAHQPAPAR-KS--ASLSSPSAARRLYRNL
SGKFRVGTNPPGLEDSVVSGRGG-DKERLRKTTI-FQSNETLFEAVEHQELDLVQLLLSQ
YSLEELDLNTPNSEGLLPLDIAIMTNNVPMAKLLLRAGAKESPH------FVSLEGRAVH
LATLVQEAEQRVVELQAQVRSEGPGEWEGSDPDRQLKAWEWRLRLFRRMQTGFEHANPPE
APSAVSLSISSSTSLRVDFQEPLSVNSAVVTKYKVGWSTAPSFSPLLGEMVVEDTTLLQC
NITGLTAGTDYYVHVSAYNMKGWGPPLVATPACAAPSSWRDVEGRTPRQKGQKEVLDQLL
GQIKEAHRHCVCHEQCKAPSQGRKHSVSKSLRHLFQPTSKFVKNLKRGLYLTTIFYRDDN
VLVTSEEQIPVVEVEDCYSSSLMQDFLWFNKVSYLWEEILWLQQCLSLSQSSSSCTLQTR
LKMLQAVSQLQGMLGTQDLGQFYFEPIKDKHGSALLVLLKDMNTCPNLDGARWMQLGKLQ
LQRK-SISSPEEPTALDMLLITLHEKLAYHKRSRKTLSPGLYLGYLKLCTSVEQIRALVP
QKLPNVLCHTKIRDNSHVSREEWQCLQTLGCLQEPAETG-QDTQPTT-HRLQDELRTAIK
DLMAHINMPGSQ--AHEFRIYSQEVLEFGEKVSFLLLLPPSEEVCTAPGQKNPYSPRSGF
LTLPLQIFEL--VHFNAYCPSFISQYCKVSALLELESLISQQALREAFSEAELLAAKKNH
QQVQEHMQQMEDVWREARWIMDALQFARYKQPTGGISISKIID----FSKEV-MPEKPPS
-TSSQTEFMPSPMPSPDPGHK--------------HS---------D-------------
------------FTG---------------------LSDEEGSSEVFLTTD-SDYDSSRA
QSPRELDLLPHSPLSSSASLEPRGFLCSDGSSTGGRMRISGGGRRGGSLRDSTPDVLQAS
ELQHGREGELCGGGGGVQCGVERRRGGT-EQFDSDFILPSRQIELLHITEKRQAFCVRTS
SLEFPSITPSCNQLYCSYSP--SPSTSPQRRLHRPSSVDRCCS-----AERCIP-PLPPT
RTLSQDSG---------------------TQRL-SSPSPAPI------SRAC-QATLRVY
PQYCTGLPKETSVKLCVTPVTSAREMVQLVVQEINALSRRLLSSSGG----SAEQEQCAC
----------------YSVEQLKHFGLVLVLDNR-EKWLQDDFCPLELQNPWLRGKLCVR
IKEYSPLALKHSRATTV
>Syngnathus-a XP_037134366.1 uncharacterized protein LOC119138444 isoform X1 [Syngnathus acus] ancestral
-------------------MATFGKLTEYFNRRKSREE-----LRVGRSSRRSGSYCCTV
AEA----------------------------------RSLERKLQRPILAKSRTLPSIPQ
SPHVSRV--HHSDLIGGSPPRRK---NP-PTTSSPKACTLPPEGELWRLEDDMEAEDEPE
RG------EARPRSRSPFSHFRARAAYLRKSISADNHLDM-NCD--DSSGAPVEDKPARG
-GKAKLKRKFSLGSVDRKENHHKK-SESGISKFTHRLSLKERPAK---AE-------KSA
SERAHSYRRRSLSVDWADSSEMTQ-PMRGDQAHQPTPAR-KS--ASLSSPSAARRLYRNL
SGKFRVSTNPSALEDSAPSGRGG-DKERLRKTAI-FQSNEALFEAVEHQELDLVQLLLSQ
YSLEELDLNTPNSEGLLPLDIAIMTNNVPMAKLLLRAGAKESPH------FVSSEGRAVH
LATLVQEAEQRVSELQTQVGSVGPGEREGSERERQLKAWEWRLRLFRRMQTGFEHAKPPD
APSAARLSVSSNTSLTLDFQEPQCVNSAVVTKYKVSWSSTPSFGSVLGEAVVEDTNVLQY
NITGLTSGTPYYAQVSAYNMKGWGPALASTPACATPSSWRDVDGRAPRQRGQKEVLDQLL
AQIKDAHQSCVCHEQCKAPAQGRKHSVSKSLRHLFQPNSKFVKSLKRGLYLTSIFYRDDS
ILVTPEDQIPIVEVEDSYSSSLMQDFLWFTKVSYLWEEIPWLQQSLSPTQSSCSCTLQTR
LKMLQAVSHLQGMLGTQDLGQVYFEPIKDKHGNALLVLLKDMNASPNLDGVRWMQLCKLQ
LQRK-SISSPEEPTALDMLLITLHEKLAYHRRSRKLLSPGLYLGYLKLCTSVEQIRVLVP
QKLPNVLCHTKIRDNNNVSREEWQWLRALGFLEEPMETE-AGVQSGP-RPLLDDLRSAIK
DLVAHINVPGNQ--AQDFRIYTQEVLEFGDKVSFLLLLPPCDEVCTAPGQNNPYSPRSGF
LMLPLQIFEL--VHFNVYYPGFIGQYCRVSAMLELESLMSQQALREAFSEEELTAAKKKH
QQLQEHVQQMEEVWRDARWIMEALQYARYKQPAGGISISGLID----FSKEV-MPDKPTS
-ISSQPDFMPSPSPSPEPCRK--------------HS---------D-------------
------------FAG---------------------LSDEEGSSEVFLTTD-SDYDSSRA
QSPRELDLLPPSPLSTSAPLEPRGFLRSDGSGSGVSR--GGQGGGNGALRDSTPDVLQAS
EQQRGRELGRCGGGVCCGG--ERRRGPP-ELFDSDFILPSRQIELLHITEKRQAFCVRTS
SLEFPSATSANHHSYSRHAS--SPATSPQQRWHRPSSVDRCCS-----AERGSQQR-PPA
RTLSEDSG---------------------TQQL-STPRPAAH------RKGS-HATLRVY
PQYRTGLPKETSVKLCVTPCTSAGEMVQLVVQEMNLVSRQMLAGGGG------HPEEDAY
----------------HGPEQLKHFGLVLVVDER-EKWLQDDFCPLELQNPWLRGKLCVR
IKAYSPLALKHGRATTV
>Oryzias-a XP_023804876.1 ankyrin repeat and fibronectin type-III domain-containing protein 1 isoform X1 [Oryzias latipes]
-------------------MASFGKLTDYFNRRKSREE-----LRVGRSSRRSGSYCCTV
AEA----------------------------------RSLERKLQRPILAKSRTLPSIPQ
SPTVSRV--HHSDLIDGSPPRRKNP--S-STSSHSKACTLPPAGELWRLEDDIE----GD
DETEQGCTEVRPRSQSPFSHFRARAAYLRKSMSADDHLD--LGS--DYSGTAADGKPAVG
-SKGKLKRKFSLGSADRKENQHKK-SESGISKFTHRLSLKERSAK---TE-------KTS
SSRPSSYRRRSLSVDWADTAKMTQ-PMRVDQANQPASAR-KS--ASLSSPSAARRLYRNL
SGKFRVGTNPPVLEDSVVSGRGG-DKERLRKTTI-FQSNEALFEAVEHQELDLVQLLLSQ
YSLEELDLNTPNSEGLLPLDIAIMTNNAPMAKLLLRAGAKESPH------FVSLEGRAVH
LATLVQEAEQRVSEHEAQVRNEGLGERDGSDRERQLKAWEWRLRLFRRMQTGFEHASPPD
VPSEVHLSVSSSNSLQVDFQEPFCVNSAVVTKYKVSWSSAPSFSPILGEMIVDDTSLLQC
HITGLTSGIYYYVQVSAYNMKGWGSPKVSTPVCAAPSSWRDIDGRAPRQRGQKEALDHLL
GQIKDAHRNCVCHEPCKAPTQGRKHSVSKSLRHLFQPTSKFVKSLKRGLYVASIFYKDDS
ILVTSEDQIPIVEIEDSYSSSLMQDFLWFTKVSYLWDEISWLQQCLGPSQSSCSCTLQTR
IKMLQAISQLQGMLGIQNLGHFYYEPIKDKHGNALLVLLKDMKAGPNLDGVRWMPLSKLQ
LQRK-SISSPEEPTALDMLLITLHEKMAYHRRSRKLLSPGLYLGYLKLCTSVEQIRALVP
QKLPNILCHTKIRDNSNVSREEWQWLQALSSLDESLEMD-HDVQSAP-HRLLHDLRSAIK
TFMAHINVPGNQ--AQDFRIYSQEVLEFGEKVSFLLLLPPSDEVCTAPGQNNPYSPRSGF
LTLPLQIFEL--IHFNAYCPSFIGQYCRVSALLELESLMSQQALREAFSEDELLAAKKKH
QQVQEHMQQMEDVWRDARWIMDALQYARYKQPTGGIFISWIID----FSKEV-MPDKPPS
-TSSQPDFMPSPMPSPEHCHK--------------LS---------D-------------
------------FPG---------------------LSDEEGSSEVFLTTD-SDYDSSRA
QSPRELDLLSPSPLSSSGALETRGLLRSDGSGSG-----GVSGHGGGSLRDSTPDVLQAS
ESQLGREGERCG--GGIRCGGERRRGVP-ELFDSDFILPSRQIELLHITEKRQAFCVRTS
SLEFPSSTSSHHQPHSNHTTCSPPSTSPQQRWHRPSSVDRCCS-----NKRCQP--LPPA
RTLSQDSG---------------------TQRL-SSPSSAVL------KKGC-HATLRVY
PQYRTGLPKETSVKICITPSTTAREMVQLVVQEMNTVCRRMLGSSKG----SIEHEQCVY
----------------YSPEQMKHFGLVLVVDNR-EKWLQDDFCPLELQNPWQRGKLCVR
IKEYSPLALKHSRATTV
>Monopterus-a XP_020461769.1 ankyrin repeat and fibronectin type-III domain-containing protein 1-like isoform X1 [Monopterus albus]
------------------------------------------------------------
------------------------------------------------------------
------------------------------------------------------------
------------------------------------------------------------
---------MSIG------------SESGISKFTHRLSLKERPAK---AE-------KAS
S----SYRRRSLSVDWVDSAKMTQ-PMRGDKTHQPPQAR-KS--ASLSSPSAARRLYRNL
SGKFRVSTNPPALEDSVVSGRGG-DKERLRKTTI-FQSNEALFEAVEHQELDLVQLLLSQ
YSLEELDLNTPNSEGLLPLDIAIMTNNVPMAKILLQAGAKESPH------FVSLEGRAVH
LATLVQEAEQRVSELQAQVQSEGPREREGSDQERQLKAWEWRLRLFRRMQAGFEHANPPD
MPSGVHLSVSSSTSLRVDFQEPLCVSSAVVTKYKVSWSSAPSFSPLLGEIVVEDTTLQQC
NITGLTSGTYYYVQVSAYNMKGWGPPVVSTPACATPSSWRDVDGRTPRLSGQKEVLDQLL
GQIKEAHHHCACHEQCKAPAQGRKHSVSKSLRHLFQPTSKFVKSLKRGLYLTSIFYRDDN
VLVTPEDQIPIVEVEDSYSSSLMQDFLWFTKVSYLWEEIPWLQQCLSLSHSSCSCTLQTR
LKMLQAVSQLQGMLGTQDLGQVYFEPIKDKHGNVLLVLLKDMNACSNLDGVRWTQLCKLQ
LQRK-SISSPEEPTALDMLLITLHEKLAYHRRSRKLLSPGLYLGYLKLCTSVEQIRVLVP
QKLPNALCHTKIRDNSNVSREEWQWLQALSSLEESLEMD-HDVQSAP-HCLLQDLRSAIK
ELMAHINVPGNQ--AQDFRIYSQEVLEFGEKVSFLLLLPPSDEVCTAPGQNNPYSPRSGF
LTLPLQIFEL--VHFNAYCPSFIGQYCRVSALLELESLMAQQALREAFSEAELLAAKKKH
QQVQEHIQQMEEVWRDARWITDALQYARYKQPTGGISISWIID----FSKEV-MPDKPPS
-TSSQ----PSPMPSPEPCRK--------------HS---------D-------------
------------FPG---------------------LSDEEGSSEVFLTTD-SDYDSSRA
QSPRELDLLPSSPFSSSAPLEPRGFLRSDGSSSGGGMCLGGGGRGGGVLRDSTPDVLQAS
DPQHGRESERRGAGGGVRCGGERRRGAP-ELFDSDFILPSRQIELLHITEKRQAFCVRTS
SLEFPSTTSAHHRPNSYHTTCPSPTTSPQQRWHRPSSVDRCCS-----AERCLS-QLPPV
RTLSEDSG---------------------TQRL-SSPSLAAL------RKGC-HATLRVY
PQYCTGLPKETSVKLCVTPGTSAQEMVQLVVQEMNAVSWRVLGGSRG----GSEREQCVY
----------------YSPDQLQHFGLVLVLDNK-EKWLQDDFCPLELQNPWLRGKLCVR
IREYSPLALKHSRATTV
>Haplochromis-a XP_005935616.1 ankyrin repeat and fibronectin type-III domain-containing protein 1 isoform X1 [Haplochromis burtoni]
-------------------MASFGKLTDYFNRRKSREE-----LRVGRSSRRSGSYCCTV
AEA----------------------------------RSLERKLQRPILAKSRTLPSIPQ
SPTVSRV--HHSDLIGGSPPRMKNP--P-VATSHSKACTLPPAGELWRLEDDIE-----G
DNETSGCTEARPRSQSPFSHFRARAAYLRKSMSADEHLDMGSDF--G--AVTAVEGKQNR
-GKGKLKRKFSLGSADRKENQNKK-SESGISKFTHRLSLKERPAK---AE-------KTS
SERPPSYRRRSLSVDWADSAKMTQ-PMRGDQAHQPVSAR-KS--ASLSSPSAARRLYRNL
SGKFRVGTNPPALEDSVVSGRGG-DKERLRKTTI-FQSNEALFEAVEHQELDLVQLLLSQ
YSLEELDLNTPNSEGLLPLDIAIMTNNVPMAKLLLRAGAKESPH------FVSLEGRAVH
LATLVQEAEQRVLELQPQVRNEGPGEREGSDRERQLKAWEWRLRLFRRMQTGFEHASPPD
APSVVSLSVSSSTSLKVDFQEPLCVNSAVVTKYKVSWSGNPSFSPLLGEMIVDDATQLEC
NITGLTSGTYYYVQVSAYNMKGWGPWKISTPACAAPSSWRDIDGRAPRQRGQKESLDQLL
GQIKEAHRHCVCHEQCKAPPQSRKHSVSKSLRHLFQPTNKFVKSLKRGLYLASIFYRDDN
VLVTPEEQIPIVEIEDSYSSSLMQDFLWFTKVSYLWEEISWLQQCLGPSQTSCSCTLQTR
LKMLQAVSHLQGALGTQDLGQVYFEPIKDKHGNALLVLLKDMNASPNLDGVRWTQLCKLQ
LQRK-SISSPEEPTALDMLLITLHEKLAYHRRSRKLLSPGLYLGYLKLCTSVEQIRALVP
QKLPNVLCHTKIRDNSNVSREEWQWLQALSSLEESLEMD-HDVQSAP-HRLLQDLRNAIK
DLIAHINIPGNQ--AQDFRIYSQEVLEFGEKVCFLLLLPPSDEVCTAPGQNNPYSPRSGF
LTLPLQIFEL--VHFNAYCPSFIGQYCRVSALLELESLMSQQALREAFSEAELLVAKKKH
QQVQEHMQQMEEVWRDVRWIMDALQYARYKQPTGGISVSWIID----FSKEV-MPDKPPS
-TSSQPDFMPSPMPSPERCRK--------------HS---------D-------------
------------FAG---------------------LSDEEGSSEVFLTTD-SDYDSSRA
QSPRELDLLPPSPLSSSAPLEPRGFLRIDGGGSGGGMHLSGGGRGGGALRDSTPDVLQAS
EPQHGREGERCGGGGGFRCGGERRRGAP-ELFDSDFILPSRQIELLHITEKRQAFCVRTS
SLEFPS---AHQQPYSYHTTCPSPSTSPQRRWHRPSSVDRCCS-----AERCLS-RLPPA
RTLSEDSG---------------------TQRL-ASPSPAAL------RKGC-HATLRVY
PQYRTGLPKETSVKLCVTPGTSAREMVQLVVQEMNVVSRRMMGSSEN----GDEQEQCVY
----------------YSPEQLKHFGLVLVVDDR-EKWLQDDFCPLELQNPWLRGKLCVR
IKEYSPLALKHSRATTV
>Pungitius-a XP_037319022.1 ankyrin repeat and fibronectin type-III domain-containing protein 1 isoform X1 [Pungitius pungitius]
-------------------MASFGKLTDYFNRRKSQEE-----MREGRSAQRSGSYCCTV
AEA----------------------------------RSLERKLQRPMLAKSRTLPSIPQ
SPTVSRV--HHSHLLGGSPPRRKNP--P-PAASHPKACTLPPAGELWRLEDDMEGGDEPG
HGDGGGGPEARPRSQSPFSHFRARAAYLRKSVSADDHLDLGSDF--GS-AAGAESKPPRS
-RKGKLKRNFSLGSADRKENQHKK-SESGISKFTHRLSLKERVAK---AE-------KTS
TDRPPSYRRRSLSVDWADSAKMTQ-PTRGDQAHQPAPTR-KS--ASLSSPSAARRLYRNL
SGKFRVGTNPPAPEDSAVSGRGG-DKERLRKTTV-FQSNEALFEAVEHQELDLVQLLLSQ
YSLEELDHNTPNSEGLLPLDIAIMTNNVPMAKLLLRAGAKESPH------FVSLEGRAVH
LATLVQEAERRVSELRAQLGGE-----EGPDRERQLKAWEWRLRLFRRMQTGFQHAAPPD
APAAVRLSVSSSTALRVDFQEPPCVNSAVVTKYKVSWSTAPSLSPLLGEMVVEDTALLQG
NIAGLTSGTYYYVQVSAYNMKGWGPPRASIPGCAAPSSWRDIDGRAPRQRGQKEALDQLL
GQIKEAHRHCVCHEQCKAPAQGRKHSVSKSLRHLFQPTSKFVKSLKRGLYLTSILYRDDN
VLVTPEDQIPIVEVEDSYSSSLMQDFLWFTKVSYLWEEVPWLQQCLSPSQSSCSCTLQTR
LKMLQAVSQLQGMLGTQDLGQVYFEPIKDKHGNALLVLLKDMNACPNLDGVRWTQLCKLQ
LQRK-SISSPEEPTALDMLLITLHEKLAYHRRSRKVLSPGLYLGYLKLCTSVEQIRALVP
QKLPNVLCHTKIRDNGNVSREEWQWLQALSSLEEALEMD-QEEQSAP-HRLLQDLRGAIK
DLMAHINVLGNQ--MQDFRLYSQEVVEFGEKVSFLLLLPPSDEVCTAPGQNNPYSPRSGF
LTLPLQIFEL--VHFNTYSPSFIGQYCRVSALLELESLMSQQALREAFSEDELFAAKKKH
QQVQEHIQQMEEVWRDARWIMDALQYARYKQPTGGLSVSWIID----FSKEV-MSDKPPS
-TSSQPDFMPS----PEPCRK--------------HSGPFPHISA-D-------------
------------FAG---------------------LSDEEGS-DVFLTTD-SDYDSSRA
QSPRELDLLPPSPLSSSAPLEPRGFLRSDGSGSGGGTCPGGGGRAAGSLRGSTPDVLQAS
EPPPGREGERCGV--------ERRRGGP-ELFDSDFILPSRQIELLHITEKRQAFCVRTS
SLEFPS-AALAHQPYSNHTSCASPSASPQRRWRRPASAERC---------------LPPA
RTLSQDSG---------------------TQRL---SSQSPAAL----RKGC-HSTLRVH
PQYRTGLPKETSVKLCVTPGTSAREMVQLVVQEMNVVSRRMLGSGGG----GGEQERCVC
----------------YGPEQLKHFALVLVVDNR-EKWLQDDFCPLELQNPWLRGKLCVR
IKEYSPLALKHSRATTV
>Sebastes-a XP_037610730.1 ankyrin repeat and fibronectin type-III domain-containing protein 1 isoform X1 [Sebastes umbrosus]
-------------------MASFGKLTDYFNRRKSQEE-----LRVGRSSQRSGSYCCTV
AEA----------------------------------RSLERKLQRPILAKSRTLPSIPQ
SPTVSRV--HHSDLIGGSPPRRKNPPA--AAASHPKACTLPPAGELWRLEDDMEGEDEPE
HGV---CTEARPRSQSPFSHFRARAAYLRKSVSADDNLDMGSDMTSDYSSATVVESKPIR
SGKGKLKRKFSLGSADRKENQHKK-SEKGISKFTHRLSLKERVPK---AE-------KTS
TDRPPSYRRRSLSVDWADSAKMTQ-PMRGDQAHQPAPTR-KT--ASLSSPSAARRLYRNL
SGKFRVGTNPPALEDNVVSGRGG-DKERLRKTTI-FQSNEALFEAVEHQELDLVQLLLSQ
YSLEELDHNTPNSEGLLPLDIAIMTNNVPMAKLLLRAGAKESPH------FVSLEGRAVH
LATLVQEAEQRVSELQAQVGSEGPGEREGSDRERQLKAWEWRLRLFRRMQTGFEHANPPD
APSVVRLSVSSSTSLRVDFQEPLCVNSAVVTKYKVSWSNSPSLSPLLGEAVVEDTTLLQC
NIAGLTSGTYYYVQVSAYNMKGWSPPLVTIPACASPSSWRDIDGRAPRQRGQKEALDQLL
GQIKEAHRHCVCHEQCKAPTQGRKHSVSKSLRHLFQTTTKFVKSLKRGLYLTCILYRDDN
VLVTPEDQIPIVEVEDSYSSSLMQDFLWFTKVSYLWEEIPWLQQCLSPSQSSCSCTLQTR
LKMLQAVSHLQGMLGTQDVGQVYFEPIKDKHGNALLVLLKDMNACPNLDGVRWTQLCKLQ
LQRK-SISSPEEPTALDMLLITLHEKLAYHRRSRKLLSPGLYLGYLKLCTSVEQIRALVP
QKLPNVLCHTKIRDNSNVSREEWQWLQALSSLDESLEMD-LEEQSAP-HRLLQDLRSAIK
DLMAHINVPGNQ--VQDFRIYSQEVVEFGEKVSFLLLLPPSDEVCTAPGQNNPYSPRSGF
LTLPLQIFEL--VHFNAYSPSFIGQYCRVSALLELESLMSQQALREAFSEAELLAAKKKH
QQVQDHMQQMEEVWRDARWIMDALQYARYKQPSGGISISWIID----FSREV-LSDKPPS
-TSSQPDFMPSPMPSPEPCRK--------------HS---------D-------------
------------FAG---------------------LSDEEGSSEVFLTTD-SDYDSSRA
QSPRELDLLPPSPLSSSAPLEPRGFLRSDGSGSGGGLCLGGGVRGGGALRDSTPDVLQAS
EPQHGREGERCG--GGVRCGGERRRGGP-ELFDSDFILPSRQIELLHITEKRQAFCVRTS
SLEFPS-STAAHQPYSYHTTCPSPSTSPQRRWHRPSSVERCCS-----AERCLP-QLPPA
RTLSEDSG---------------------TQRL---SSTSPAAL----RKSC-HATLRVH
PQYRTGLPKETSVKLCVTPGTSAREMIQLVVQEMNVVSRRLLGSGGGGV--GGEQEQCAY
----------------YSSEQLKHFGLVLVVDNR-EKWLQDDFCPLELQNPWLRGKLCVR
IKEYSPLALKHSRATTV
>Rhincodon-a XP_020385650.1 ankyrin repeat and fibronectin type-III domain-containing protein 1-like isoform X1 [Rhincodon typus] ancestral
------------------------------------------------------------
------------------------------------------------------------
------------------------------------------------------------
------------------------------------------------------------
------------------------------------------------------------
---------------------MTQ-QMR---DLQLIHGK-KL--VSPSSPNAAKRLYRNL
SGKFKV--NYTSFDETNLIGR-N-EKNKQRKSCVNFHSNEAVFEAVEQQDLDAVQMLLNL
YSTEELDLNTPNSEGLMPLDIAIMTNNVPMAKMLLQAGAKESPH------FVSLESRALH
LTTLVRESEQRVSELTTQVLNETPNA-NYTDKEKQLKAWEWHYRLFKRMKAGFEHARAPE
APTHVQLSVASSTSLQVTFHEPLSVNSAVVTKYKVEWSTSHNFSSITGEALLDDMKTLLY
TMTGLVTGISYYVRVSAYNMKGWGPPQISTPACATPSNWRECNGKEVKHSGQTEALDLLL
NQIKNNHQHCLCHENSKIHLQGRKHSMSKSLKHLFQPTSKFVKTLKRGLYLTVIFYKDND
IIVTHEEQIPVVEMDDSYSSSLMQDFLWFTKVSCMWEDSRWLGQRMCPSLSSCSSVLQAR
HKMLVAVAQLQGLLGTQNLGHVYFEPIKDKHGNVLIVTLKELSSYQSLENVRWIPLSKLQ
TQRK-SLSSSEDPTALDMLLLTLHEKLAYHRRSNQALSPGLYLGYLKLCSSVDQIHVLVP
QKLPNVLCHIKIRNNHNVSRDEWEWLQNLSDLDEATLTD-PSDGCSQ-ILFQRELRVAIL
ELMNQIGIPLEQ--AKNFRLYSQEVLDFADNLSFLLLLPPSDDVCAAPGQNKP-NPCSGF
LTLPLQIFEL--VHFFTYDKVFISQYCQVSALLELDLLLSQQALREAFSDSEVVAAKQRH
QQVQDFIQQMEEIWRDVRWIMDVLQYARYKQPPGGIPLTLLMD----FTTDI-KKDNLQS
-VSSNLDYLPSPTPSPETNHK--------------HP-------T-D-------------
------------SHG---------------------ISDEEGSSEVFLATD-SDYDSSRA
QSPREVDLICLS---ALD----------------------CSKRSSHNLRDGAPDVLQAH
ELKSQQVSCSR----------EDTRHTP--LYDSDFVLPSRQLELLHITEKRQAYCVRTS
SFDIPT----------------QTFHVQRKCWSRPESMDEYPTEQK--SNGSSVNGHRPS
VSFNPNTPLHSDNISQLTTHSKSQDFADWINPH-QESLLKEEQI-YEGNKLK-SVSLRVY
PQYHTGLSKEISVKLHVTGSTSAREIIKLVIKETNEAAMKMNGDK-----------DAQF
----------------YRDDQLDHFGLVLSMDNT-EKWLQDDFLPLSLQNPWTKGRLYVR
IKEYSPLLLQHGKATTV
>Carcharodon-a XP_041062845.1 ankyrin repeat and fibronectin type-III domain-containing protein 1-like [Carcharodon carcharias] ancestral
------------------------------------------------------------
------------------------------------------------------------
------------------------------------------------------------
-------------------------------------------------MPPP-------
-------------------------SEPGINRI---------------------------
--------------------------------------------PQQTAPN---------
-----------------------------------FHSNEAVFEAVEQQDLDAVQMLLNL
YSTEELDLNTPNSEGLMPLDIAIMTNNVPMAKMLLQAGAKESPH------FVSLESRALH
LTTLVRESEQRVSELTTQVLNETPNT-NCTDKEKQLKAWEWHYRLFKRMKAGFEHARAPE
APTHVQLSVASSTSLQVTFHEPLSVNSAVVTKYKVEWSTSHNFSSITGEASLDDMKTLLY
TMIGLVTGLPYYIRVSAYNMKGWGPPQVSTPACATPSYWREYDGKEVKRGGQTEALDQLL
NQIKNNHQHCLCHENSKIHLQGRKHSVSKSLKHLFQPTSKFVKSLKRGLYLTAIFYKDDD
IIVTHEEQIPVVEMDDSYSSSLMQDFLWFTKVSCMWEDSRWLSQCMCPSLSSCSSVLQAR
HKMLVAVVQFQALLGTQDLGHVYFEPIKDKHGNVLIVTLRELSSYQSLENVRWTPLSKFQ
TQRK-SLSSPEDPTALDMLLSTLHEKLAYHRRSNQALSPGLYLGYLKLCSSVDQIRVLVP
QKLPNILCHIKIRSNHNVSRVEWEWLQNLSNLGESTLTD-PCEGCSQ-KFFQQELRVAIS
ELMNQIGIPLQQ--AKEFRLYSQEVLEFADNLSFLLLLPPSDDVCTAPGQNKP-NPCSGF
LALPLQIFEL--VHFFTYDKAFISQYCQVSALLELDLLLSQQALREAFSDSEVVAAKQRH
QQVQDFTQQMEEIWRERRWIMDVLQYARYKQPPGGIPLTWLMD----FTTDI-KKDNLQS
-ISSNLDYLPSPTPSPETSRK--------------HP----TGKS-D-------------
------------SHG---------------------ISDEEGSSEVFLATD-SDYDSSRA
QSPKEVDLICSS---ATD----------------------CSRRPSHSLCDSAPDVLQAH
ELKSQLVTSSR----------EDARHTA--LYDSDFVLPSRQLELLHITEKRQAYCVRTS
SLDIPT----------------QSFHIQRKCWSRPESMDECPTEQK--SSGSSANRHRPC
VPVNTDTPLHSEDTSRLTSHSESQDSTEWINPH-QESLEKEEQP-YEGKKLN-SVSLRVY
PQYHTGLSKEICVKLHVTGNTSAQEIVKLVIRETNETAMKMSGDK-----------DAQF
----------------YRDDQLHHFGLVLSMDNT-EKWLQDDFLPLSLQNPWTKGKLCVR
IKEYSPLLVQYGKATTV
>Scyliorhinus-a XP_038675947.1 ankyrin repeat and fibronectin type-III domain-containing protein 1-like isoform X1 [Scyliorhinus canicula] ancestral
----------------MGGLNTRGHMHGKITKGSS-------LHIVLKYWTSPSSLIMDL
LK-----------------------------------GSLDRKLQRPLLAKSRTLPSIPQ
SPTVTRA---HKEFLPDNDDGRSESKLL-LTTETQKGCRVPSFEDAWRREDDGD---EVP
EETNAQWNSGDEVNESPFTYFRSRSCYMRKSLSVDEHL---GWL--EY-SQDPSENKMEK
-VKVNLRRKFSLGSADKKESLQKR-LESSKLKLTQRFCHKERFNQHECAV------NEQP
LPRP---RPRSLSLDWSSSPKMTQ-QMR---DLQLTHGK-KL--VTPSSPNAAKRLYRNL
SGKFKV--NYTSFDETNLMGR-N-EKNKQRKSCVNFHSNEAVFEAVEQQDLDAVQMLLNL
YSTEELDLNTPNSEGLMPLDIAIMTNNVPMAKMLLQAGAKESPH------FVSLESRALH
LSTLVRESEQRVSELTTQVLNETPNT-NCTDKEKQLKTWEWHYRLFKRMKAGFEHARAPE
APTHVQLSVASSTSLQVTFHEPLSVNSAVVTKYKVEWSTSHNFSSITGEASLEDMKTLLY
TMTGLVTGLPYYIRVSAYNMKGWGPPQVSTPTCATPSNWREYDGKELKRGGQAEALDQLL
NQIKNNHQHCLCHENSKIHLQGRKHSMSKSLKHLFQPTSKFVKSLKRGLYLTAIFYKDDD
IIVTHEEQIPVVEMDDSYSSSLMQDFLWFSKVSCMWEDSRWLGQYMCPSLASCSSVLQAR
HKMLLAVAQLQGLLGTQDLGHVYFEPIKDKHGNVLIVTLRELNSYQSLENVRWIPLSKFQ
TQRK-SLSSPEDPTALDMLLSTLHEKLAYHRRSNQALSPGLYLGYLKLCSSVDQIRVLVP
QKLPNILCHIKIRSNHNVSRDEWEWLLNLSDLDEATLTD-RCEGCSQ-KFFQQELRIAIS
ELMNQIGIPLQQ--AKEFRLYSQEVLEFANNLSFLLLLPPSDDVCTAPGQNKL-NPCSEF
LTLPLQIFEL--VHFFTYDKAFINQYCQVSALLELDLLLSQQALREAFSDSEVVAAKQRH
QQVQDFIQQMEEIWREMRWIMDVLQYARYKQPPGGIPLTWLMD----FTTDI-KKDNLQS
-ISSNLDFLPSPTPSPETSRK--------------HP-------P-D-------------
------------SHG---------------------ISDEEGSSEVFLATD-SDYDSSRA
QSPKEVDLICSS---APD----------------------CNRRPSHNLRDNAPDVLQAH
ELKSQLVTSSH----------EDTRHTA--LYDSDFVLPSRQLELLHITEKRQAYCVRTS
SLDIPT----------------QSFHIQRKCWSRPESMDEYPPEQK--SSGSSVNRHRPC
LPFNMDTPLHSEDTSRQLSHSESQDSTEWIKLH-QESLEKEDQP-YEGKKLN-PMSLRVY
PQYHTGLSKEISVKLHVTGSTSAQEIVKLVIRETNETAMKMSGDK-----------DAQF
----------------YRDDQLHHFGLVLSMDNT-EKWLQDDFLPLSLQNPWTKGILCVR
IKEYSPLLVQYGKATAV
>Latimeria-a XP_014346428.1 PREDICTED: ankyrin repeat and fibronectin type-III domain-containing protein 1-like [Latimeria chalumnae]
------------------------------------------------------------
------------------------------------------------------------
------------------------------------------------------------
--------------------------MIR-------------------------------
-------------------------SESGISKFTQRLSLKDKHIKSKNAV----------
NEQP-AFRQRSLSFDWSSSPKMTQ-QMR---DLQLAHGK-KL--TSPSSPSAAKRLYRNL
SGKFRV--NYTSFDEGSLTAR-S-EKEKLRKSCLNFHSNDALFEAVEHQDLDLVQMLLNQ
YSPEELDLNTPNSEGLMPLDIAIMTNNVPMARMLLQAGAKESPH------FVSLESRALH
LSTLVREAEQRVNELTAQVVNEAPNV-DCSEKEKQLKAWEWRYRLFKRMKAGFEHARAPE
PPTHVQLSVTSSTSLHVSFQEPLSVNSAVVTKYKVEWSSSPDFTPVLGEITIDKLKSLQC
TIAGLLNGTPYYIQVLAYNMKGWSPPQPSIPACAIPSNWREYEDKAIRRRRQTEALELLL
RQIKNTHLHCVCHETCKYQPQNRKHSVSKSLKHLFQPTSKFVKVLKRGLYLASVFYKDDT
VLVTHEEQVPVVEIDDSYSSSVMQDLLWFTKVSCMWEDSRWLRQCVTASQSSCSCVLQAR
HKILLAISQMQGLLGIIDLGQVYFEPIKDKHGNVLMMTLKEADASQTLENARWTPLSKLQ
THRK-SISSPEEPTALDVLLITLHEKMAYHKRSSQALPSGLYLGFLKLCSSVDQIRVLVP
QKLPNILCHSKIRNNHNVSRDEWEWIQNLSCLEDSIMTE-EDPGSSQ-NLLLQELKRAIK
ELMKLINIPFHQ--AKDFRLYNQEVLEFGDQVSFILLLPPSDDVCTAPGQNNPYNPRTGF
LTLPLQIFEL--VHFFTYDREFISQYCQVSALLELEALLSQQTLREAFSDSEIVAAKQRH
QQVQDNIQQMEEIWREVRWIMDALQYARYKQPPGGIPLSWLID----FSRDG-FNEKVTS
-SLSNLEFLPSPTPSPESRRK--------------HN-------S-D-------------
------------SHG---------------------ISDEEGSSEVFFATD-SDYDSSRA
QSPKELDLICPS---GLE----------------------CSRRASHSLRDSAPDVLQAY
DFRSPP---------------HEDSRQP-ELYDSDFVLPSRQIELLRITEKRQAYCVRTS
SLDFPK----------------QPFQIPRKCWSRPGSTDSYLPETML-HGQDSLSRLRPC
SSFSPDHALPHSSSRLEGKAE----SEDWTCSF-KEPLEQESHQ-NGGKKFS-SVILRVY
PQYQTGLSKETSVKLCVTSKTTAREMVKLVVREISELNRNIVEGS-----------EVFP
----------------YGEDQLDHFGLVFVVDGN-EKWLPDDFQPLSLQNPWTKGRLCVR
IKEFSPLLLQYGLATTV
>Xenopus-a XP_017953075.1 ankyrin repeat and fibronectin type-III domain-containing protein 1 isoform X1 [Xenopus tropicalis] ancestral
-------------------MSSFGKLTEYFSLRKSRED----IRPGRSTGRRSGSYCCTI
TQS----------------------------------RSLDRKLQRPVLGKSLTLPSIPQ
SPVLTRVPQHQDSVPRLPAA---------GSSDSMVICKLPPAVDSWRSGDSLM--NAGP
LAPRLMSSPEEPRLQQPF--------HMRKSFSVDNHL---SSC--HY-PLHPPDPQGLR
-VKNKLRRQFSLGSADRKEFQTPR-SIGSFSKFTNRLSLKEKSERRNDAE-------LAP
QEQP-LFRQRSLSIEWSSSPKMTQ-QMR---DLQLSQTK-KP--SGPSSPNAAKRLYRNL
SGKFRV--NYMSFDEGSLTAR-N-EKERLRKPCL-FQGNAALFEAVEMQDLDRVQELLKQ
FSVEELDLNTPNSEGLLPLDIAIMTNNAPIAKTLLQAGAKESPH------FMSLESRSLH
LSTLVREAEQRVNDLTAQVVNEAPNA-DCSEKEKQLKSWEWRYRLYKRMKAGFEHARVPD
PPTNVRLAVTSSTTLQVTFQEPLSVNSAVVTKYKVEWSLSSSFSPNVGEVVIEKLRNLHF
NIRGLTSGTQYYVQVSAYNMKGWGPPQPSLPAFAIPSNWREYDGRAPRRRGQTEALDLLL
SQVKTYHQHCVCHEPFKNQPQSRKHSVSKSLKHLFHPSSKFLKGLKRGLYLASIFYKDDN
ILVTHEDQIPVVEIDDSYSCLLMQDFLWFTKVSCMWDDILWLRQCVTVSQSSCSCVLQTR
FKMLLAVSQMQGLLGFQDLGQVFFEPIKDKQGNILIVTLKEVKLSQTLENVRWMPVFKLQ
THRK-SVSSPDEPSALDVLLMTLHEKMEYHRRSSQALAPGLYLGYLKLSSAVDQIRVLVP
ERLPNILCHVKIRSNSNVSREEWEWLQTLASGEDSIANE-QDTESCQ-NLLLEELRTAVK
ELMNQVNIPHHE--AKDFRLYSQEVLEFGGQVSFLLLLPPSDDVCTAPGQNNPYTPYSGF
LTLPLQIFEL--VHFFTYDRDFISQYCQASALLELESLLSQQSLREAFSDSELTTAKQRH
QQIQDYIQQMEEIWREMRWMMDALQHARYKQPSCTVPLTCFLD----GAGDGFLKEKPPS
-TSSHLDYFPSPTPSPENSRK--------------LN-------S-DLLPAPYSDNLLLD
VKFANQSSPLLDSHG---------------------VSDEEGSSEVFLATD-SDYDSSRA
QSPKELDLVYSS---GQE----------------------CGRRNLRSFRDGTPDVLQTH
DSKVLP---------------QEDERPQ-QLYDSDFVLPSRQIELLRITEKRQAYCVRTS
SLDFPK----------------HPYKASRKSC--PGSVDSSPTETKA-AGYHSVRGLRTS
TSFSPDHELRCDSSQRIYRTH----SVEWTHDF-QEPLE-PKLITGQGKKNN-SVTIRIF
PQYETGLSKEMSVKLHITSKTPAQEVVKLVVLQMNEISRSMQGNT-----------EAYC
----------------YAEDQLDHFALVFTSENNKEQWLADDFLPFSLHNSWNKGHFSVR
IRDTSPLLFQYGPAT--
>Nanorana-a XP_018428997.1 PREDICTED: ankyrin repeat and fibronectin type-III domain-containing protein 1-like [Nanorana parkeri]
------------------------------------------------------------
------------------------------------------------------------
------------------------------------------------------------
------------------------------------------------------------
------------------------------------------------------------
---------------------MTQ-QMK---DLQLGPAK-KP--SGPSSPNAAKRLYRNL
SGKFRV--NYTSFDESSLAAR-N-EKERLRKSCL-FQGNSALFEAVEMQDLDRVQELLKQ
YSVEELDLNTPNSEGLLPLDIAIMTNNAPIAKTLLQAGAKESPH------FMSLESRSLH
LSTLVREAEQRVNDLTAQVVNEAPNA-DCSEKEKQLKSWEWRYRLYKRMKAGFEHARVPD
PPTNVRLAVTSSTTLQVTFQEPLSVNSAVVTKYKVEWSLSSSFSPNVGEVAIEKLRNLQF
NIRGLVSGTRYYVQVSAYNMKGWGPSQPSLPAFAIPSNWREYDGRAPRRRGQAEALDLLL
SQVKTGHQQCVCHEPFKNQPQSRKHSVSKSLKHLFHPSSKFLKSLKRGLCLASIFYKDDN
VLVTHEDQIPVVEIDDSYSCLLMQDFLWFTKVSCMWDDILWLRQCVTVSQSSCSCILQTR
FKMLLAVSQMQGLLGFQDLGQVFFEPIKDKQGNILIVTLKEVKLSQTLENVRWMPVFKLQ
THRK-SVSSPDEPSALDALLMTLHEKLAYHRRSSQALPPGLYLGYLKLCSAVDQIRVLVP
ERLPNILCNVKIRANSNVSREEWEWLQTLVSVDEPIASE-HDSESCQ-NLLLQELRKAVK
DLMGQLNIPLEE--AKDFRLYSQEVLEFGGQVSFLLLMPPSDDVCTAPGQNNPYTPYSGF
LTLPLQIFEL--VHFFTYDREFISQYCQLSAMLELESLLSQQSLREAFSDVELTTAKQRH
QQVQDFIQQMEEIWREMRWMMDALQHARYKQPSCAVPLTWFLS----VTGDILLKEKPQS
-NSSHLDYFPSPTPSPETNRK--------------LN-------N-DLLTGPYSDNELLD
VKFANQSSPFLDLHG---------------------ISDEEGSSEVFLATD-SDYDSSRA
QSPKELDLVYPS---GQE----------------------CSRRTIRSFRDGTPDVLQTH
EPKVMT---------------QEDDRPQ-QLYDSDFVLPSRQIELLRITEKRQAYCVRTS
SLDFPK----------------QPYKASRKSC--PGSVDSSPTESKP-TGYRSIRGLRTS
TSFSPDHDQPCESSRRIHRTH----SVEWTHDF-QEPLE-PRTVAGQGKKNN-SVTLRIY
PQYDTGLPKEMSVKLHITSKTQAQEVVKLVVLQMNEISRSMLGGT-----------EGYC
----------------YAEDQLDHFALVFTSEKNKEQWLADDYLPFSLQNVRNEGHFSVR
IRETSPLHFQYGPATTV
>Rana-a XP_040212544.1 ankyrin repeat and fibronectin type-III domain-containing protein 1-like isoform X1 [Rana temporaria]
-------------------MSSFGKLTEYFSLRKSRED----IRPGRSTGRRSGSYCCTV
TQS----------------------------------RSLDRKLQRPVLGKSLTLPSIPQ
SPVLTRVPQLQEGLPRLPSTCS-------TSTDTLTSCKLPPAVDSWRSGERQLSTSTFP
TRIFSSPEETRPGHQQAF--------HIRKSISVDNHL---SSC--HY-PLQPPDPQGQR
-VKSKLRRQFSLGSADRKEFQTPR-SLGGLSKFTHRLSLKEKSEKRNDAE-------LAP
LEQP-VFRQRSLSIEWSSSPKMTQ-QVK---DLQLAQTK-KP--SGPSSPNAAKRLYRNL
SGKFRV--NYTSFDEGSLAAR-N-EKERLRKSCL-FQGNSALFEAVEMQDLDRVQELLKQ
YSVEELDLNTPNSEGLLPLDIAIMTNNAPIAKTLLQAGAKESPH------FMSLESRSFH
LSTLVREAEQRVNDLTAQVVNEAPNA-DCSEKEKQLKSWEWRYRLYKRMKAGFEHARVPD
PPTNVRLAVTSSTTLQVTFQEPLSVNSAVVTKYKVEWSLSSSFCPNVGEVVIEKLRNLQF
NIRGLVSGTRYYVQVSAYNMKGWGLPQSSLPAFAIPSNWREYDGRAPRRRGQAEALDLLL
SQVKTGHQHCVCHEPFKNQPQSRKHSVSKSLKHLFHPSSKFLKSLKRGLYLASIFYKDDN
VLVTHEDQIPVVEIDDSYSCLLMQDFLWFTKVSCMWDDILWLRQCVTVSQSSCSCILQTR
FKMLLAVSQMQGLLGFQDLGQVYFEPIKDRQGNIVIVTLKEVKLSQTLENVRWMSVFKLQ
THRK-SVSSPEEPSALDVLLMTLHEKLAYHRRSSQALPAGLYLGYLKLCSAVDQIRVLVP
ERLPNILCNVKIRANSNVSREEWEWLQTLAIVDEPITSE-QDSESCH-NLLLQELRKAVK
DIMGQINIPLEE--AKDFRLYSQEVLEYGGQVSFLLLLPPSDDVCTAPGQNSPYTPYSGF
LTLPLQIFEL--VHFFTYDRDFISQYCQLSAMLELESLLSQQSLREAFSDSELTTAKQRH
QQVQDFIQQMEEIWREMRWMMDALQHARYKQPSCAVPLTWFLS----VTGDIILKEKPQS
-NSSHLDYFPSPTPSPESNRK--------------HN-------T-DLLAAQYSDNELLD
VKFANQSSPLLDSHG---------------------ISDEEGSSEVFLATD-SDYDSSRA
QSPKELDLVYPS---GQE----------------------CSRRNIRSFRDGTPDVLQTH
EPKVMT---------------QEDDRPQ-QLYDSDFVLPSRQIELLRITEKRQAYCVRTS
SLDFPK----------------QPYKATRKSC--PGSVDSSPTESKP-TGYRSIRGLRTS
TSFSPDHDQPCESSRRIHRTQ----SVEWIHDF-QEPLE-PRTVAGQGKKNN-SITLRIY
PQYDTGLSKEMSVKLHITSKTQAQEVVKLVVLQMNEISRSMLGST-----------EGYC
----------------YAEDQLDHFALVFISENNKEQWLADEFLPFSLQNVWNKGHFSVR
IRETSPLHFQYGPATTV
>Geotrypetes-a XP_033819376.1 ankyrin repeat and fibronectin type-III domain-containing protein 1-like isoform X1 [Geotrypetes seraphini]
---------MSSETTSGNIETWPSRTVDYNVLMQENLMMVSVEPMALDPDPEESGNMNFI
K------------------------------------ESLDRKLQRPALGKSRTLPSIPQ
SPILTRVPHLETKMHQEDVPGQQ-RRHL-ISSNSLIGCTVPSAGSAWQLEDDNM---EPP
TETAFSPPACTAVDEAPFGYFRTRSFYMRKSASVDNHL---SSF--NY-STHPSDTKTEK
-VKTKLRRQFSLGSADKKDLQQTK-SQSGLSKFTQRLSVKEKQEKKSKAE-------NVS
PEQP-AFRQRSMSIEWSSSPKMTQ-QMK---DLQLAQAK-KP--PGPSSPNAAKRLYRNL
SGKFRV--NYTSFDEGNLAPR-S-EKEKLRKSCL-FQGNAALFEAVEMQDLDRVQDLLKQ
YSVEELDLNTPNSEGLLPLDIAIMTNNAPIARTLLQAGAKESPH------FMSLESRSLH
LSTLVREAEQRVNDLTAQVVNEALNA-DCSEKEKQLKAWEWRYRLYKRMKAGFEHARVPD
APTNVYLSVASSSSVQVMFQEPLSVNSAVVTKYKVEWSCSPMFSPNVGQVVIEKLRNLQF
TIRGLVSGTAYYVRVSAYNMKGWGPPQVSVPTFAIPSNWREYDGRAPRRRGQAEALDHLL
NQVKTVHQHCVCHELFKNQPQSRKHSVSKSLKHLFHPSSKFLKGLKRGMYLTSIFYKDDN
ILVTNEDQIPVVEIDDSYSCLLMQDFLWFTKVSCMWEDTLWLRQCVTVSQSSCSCILQTR
LKMLLASSQMQGLLGVQDLGQVYFEPIKDKQGNILVVTLKEAKLSQTLENVRWVPLSRLQ
THRK-SVSSPEEPNALDVLLMTLQEKLSYHRRSNQALPPGLYLGYLKLCSAVDQIRVLVP
EKLPNILCHVRIRGNSNISREEWEWLQNLANTEDPILAE-QHSRSCQ-NLLLQELRGAVK
ELMNLINIPLQE--AKDFRVYSQEVLDFGGQVSFLLLLPPSDDVCTAPGQNNPYTPCSGF
LMLPLQIFEL--VHFFTYDREFISQYCQVSALLELESLLSQQSLREAFSDSELTAAKQRH
QQIQDHIQQMEEIWREMRWMMDALQYARYKQPSCGVPLIWFLD----DSSEPLVNEKPQS
-TSSHMDYLPSPTPSPEASRK--------------HN-------S-D-------------
------------SHG---------------------LSDEEGSSEVFLATD-SDYDSSRA
QSPKELDLVYFS---GQE----------------------CGRRSIRSLRDVTPDVLQSH
EPKRLP---------------PEDQRQS-ELYDSDFVLPSRQIELLRITEKRQAYCVRTS
SLDFPK----------------KSFLVSRKSC--PGSVDSSPTDTKM-TTHRRSVGLRTS
SSFSTDHIQPDDSPESVFRAH----SVEWIQAF-QEPVE-TGHL-NQGKKRG-AVTLRVF
PQYETGISKETSVKLHVTSKTSAHEVVKLVVTEMNNISRTMLGNA-----------EAYC
----------------YGEDQLDHFGLVFVLDNNKEQWLAGDFLPFSLQASWTKGRFCVR
IRETSPLLFQYGPATTV
>Rhinatrema-a XP_029432382.1 ankyrin repeat and fibronectin type-III domain-containing protein 1-like isoform X1 [Rhinatrema bivittatum] ancestral
----MSYEAASGNVETWSSWAVACDVAMHESLVMVSVE-----SVDLDPEERGNMNIIK-
-------------------------------------ESLDRKLQRPALGKSRTLPSIPQ
SPILSRVPHLEAKLQREDVPGQQ-WQHP-ASSKPLKGCTVPSAGEAWRLEDDSM---EPP
MEAAFSPQLRTAVDEAPFGYFRTRSFYMRKSASVDNHL---SSL--NY-SMHPSDTKAEK
-VKTKLRRQFSLGSADKKDLQQTK-SQSGLSKFTHRLSVKEKQEKKSKAE-------HVS
LEQP-PFRQRSVSIEWSSSPKMTQ-QMR---DLQLAQTK-KP--TGPSSPNAAKRLYRNL
SGKFRV--NYTSFDEGSLAAR-S-EKEKLRKSCL-FQGNAALFEAVEMQDLDRVQDLLKQ
YSAEELDLNTPNSEGLLPLDIAIMTNNAPIARTLLQAGAKESPH------FMSLESRSLH
LSTLVREAEQRVSDLTAQVVNEALNA-DCSDKEKQLKAWEWRYRLYKRMKAGFEHARVPD
APTNVHLSVASSSSLQVIFQEPLSVNSAVVTKYKVEWSCSPMFSPNVGQVVIEKVKNLHF
TIRGLVSGTAYYVRVSAYNMKGWGPPQVSVPAFAIPSNWREYDGRAPRRRGQAEALDHLL
SQVKTVHQHCVCHEPFKNQPQSRKHSVSKSLKHLFHPGSKFLKGLKRGMYLTSIFYKDDN
ILVTNEDQIPVVEIDDSYSCLLMQDFLWFTKVSYMWEDTLWLRQCVTVSQSSCSCILQTR
FKMLLASSQMQGLLGVQDLGQVYFEPIKDKQGNILVVTLKEVKLSQTLENVRWIPLSRLQ
TNRK-SVSSPEEPSALDVLLMTLQEKLSYHRRSSQALPPGLYLGYLKLCSAVDQIRVLVP
ERLPNILCHVRIRANFNISREEWEWLQNLASTEDPILAE-QHSGSCQ-NLLLQDLRGAVK
ELMNLVNIPLQE--AKDFRVYSQEVLDFGGQVSFLLLLPPSDDVCTAPGQNNPYTPCSGF
LMLPLQIFEL--VHFFTYDREFISQYCQVSALLELESLLSQQSLREAFSDSELTTAKQRH
QQVQDYIQQMEEIWREMRWMMDALQHARYKQPACGVPLIWFLD----DPSDTLMKEKPQS
-TSSHLDYLPSPTPSPETSRK--------------HN-----SGSADSCREQGPEWLPLS
IPHSAY------SHG---------------------LSDEEGSSEVFLATD-SDYDSSRA
QSPKELDLVYFS---GQE----------------------CGRRNIRSLRDVTPDVLQTH
EPKRLP---------------QEDHRQS-ELYDSDFVLPSRQIELLRITEKRQAYCVRTS
SLDFPK----------------KSFLVSRKSC--PGSVDSSPTDTKI-TTHCNSIGLRTS
SSFSPDHTQPDDSPESVFRAH----SVEWTHTF-QEPLE-TGHL-NQGKKLG-SVTLRVF
PQYETGISKETSVKLHVTSKTSAQEVVKLVVTEMNDVSRTILGNT-----------EAYC
----------------YGEDQLDHFGLVFVLDNSNEQWLPDDFLPLSLQASWTTGQFCVR
IRETSPLLFQFGPATTV
>Corvus-a XP_017601171.1 PREDICTED: ankyrin repeat and fibronectin type-III domain-containing protein 1 [Corvus brachyrhynchos]
-------------------MASFGKLTEYFSLRKSRPE-----LRSRRWGRRSGSCCCSV
TEC----------------------------------RSLDRKLQRPLLGKSRTLPSIPQ
SPVLSRLPLLEPAAYRDEMPEQKPYKKH-SAPEHQKGCTVPSAGEAWRLEDDCS---EPP
RA----PQLGTAVQDAPFSYFRTRSFYMRKSLSVDNHL---GSL--SY-AVHPAESKAER
-VRTKLRRQFSLGSADKKDFCQPK-SESSLARFAHRLSVKQKQEKRRKAE-------HGS
AELS-AFRPRSLSIEWSSSPKMTQ-QMR---DLQLAQAR-KP--PGPSSPNAAKRLYRNL
SGKFRV--NYTSFDEGSLVGR-G-EKEKLRKSYL-FQSNAALFEAVELQDLDRVQELLKH
YSPEELDLNTPNSEGLLPLDIAIMTNNAPIARALLQAGAKESPH------FVSLESRSLH
LSTLVREAEQRVNELMAQVVNEAPNA-DCSEKEKQLKAWEWRFRLYKRMKAGFEHARVPD
APSSVHLSVASSSSLQVTFWEPLSVNSAVVTKYKVEWSCSPTFSPLLGEAVIDKLKDLHF
TIQGLVSGTACHVRVSAYNMKGWGPPQASTPPFAIPSNWREYDGRAPRRRGQAEALDHLL
GQVKTVHQHCICHEPCKNQPQSRKHSVSKSLKHLFHPGSKFLKTLKRGLYLTAIFYKDDN
ILVTHEDQIPVVEIDDTYSCLLMQDFLWFTKVSCMWDEILWLLQCVTVSQSSCSCILQTR
FKMLLAISQMQGLLGIQDLGQVFFEPIKDKQGNILIVTLKEVKTNQTFESVRWVPICKLQ
TSRK-SVSSPEEPTALDTLLISVQDKLAYHQRSSHALTPGLYLGYLKLCSAVDQIRVLVP
ERLPNILCHVKIRSNPNISREEWEWLQKMASVEEPVPTE-LEADTSQ-SPLFQELQVAIK
KLMTLVNIPLQE--AKDFRLYSQEVLDFGEKVSFLLLLPPSDDVCTAPGQNNPYTPRSGF
LTLPLQIFEL--VHFFTYDREFITQYCQVSALLELESLLSQQSLREAFSDAELSTAKQRH
QQVQDYIQQMEEIWREMRWIMDALQHARYKQPSCGVSLSGFLS----EAGGP-MKEKTRS
-SSSHLDYLPSPVPSPETSRK--------------LN-------S-G-------------
------------------------------------------------------------
-------------------------------------------------KDAA-------
------------------------------------------------------------
-------------------------------G--PGS-----------------------
---RPERRQGGQGSEPVCRTR----SDEWTQNLPEQQPEQPGGLGDQGKKLG-SVTLRVC
PQYETGLSKETSVKLHITGQTPAREVVKLVVLEMNSISRDVLGGS-----------AAVC
----------------YGEEQLEHFGLVFAADES-ERWLPDDFLPLSLHTSQPEGRFYVR
IKETSPLLLQYGPATTV
>Taeniopygi-a XP_030140283.1 ankyrin repeat and fibronectin type-III domain-containing protein 1-like isoform X1 [Taeniopygia guttata] ancestral
-------------------MASFGKLTEYFSLRKSRPE-----LRSRRWGRRSGSCCCSV
AEC----------------------------------RSLDRKLQRPLLGKSRTLPSIPQ
SPVLSRLAPLPPAAYRDEMPEQKPYKKP-SASEHQKGCTVPSAGEAWRLEDDCS---EPP
GA----PQLGTAVEDAPFSYFRTRSFYMRKSLSVDNHL---GSL--GY-AVHPAESKAER
-VRTKLRRQFSLGSADKKDFYQPK-SESSLARFAHRLSVKQKQEKRRKAE-------YGS
AELS-AFRPRSLSIEWSSSPKMTQ-QMR---DLQLAQAR-KP--PGPSSPNAAKRLYRNL
SGKFRV--NYTSFDEGSLVGR-G-EKEKLRKSYL-FQSNAALFEAVELQDLDRVQEMLKH
YSPEELDLNTPNSEGLLPLDIAIMTNNAPIARALLQAGAKESPH------FVSLESRSLH
LSTLVREAEQRVNELMAQVVNEAPNA-DCSEKEKQLKAWEWRFRLYKRMKAGFEHARVPD
APSSVHLSVASSSSLQVTFWEPLSVNSAVVTKYKVEWSCSPTFSPLLGEAVIDKLKDLHF
TIQGLVSGTAYHVRVSAYNMKGWGPPQASMPPFAIPSNWREYDGRAPRRRGQAEALDHLL
GQVKTVHQHCICHEPCKNQPQSRKHSVSKSLKHLFHPGSKFLKTLKRGLYLTAIFYKDDN
ILVTHEDQIPVVEIDDTYSCLLMQDFLWLTKVSCMWDEILWLRQCVTVSQSSCSCILQTR
FKMLLAISQMQGLLGIQDLGQVFFEPIKDKQGNILIVTLKEVKTTQTFESVRWVPICKLQ
SSRK-SVSSPEEPTALDTLLISLQDKLAYHQRSSHALSPGLYLGYLKLCSAVDQIRVLVP
EQLPNILCHVKIRSNPNISREEWEWLQKMAHVEEAAPTE-PETDRSQ-NPLFQELQVAIK
ELMTLVNIPFQE--AKDFRLYSQEVLDFGDQVSFLLLLPPSDDVCTAPGQNNPYTPRSGF
LTLPLQIFEL--VHFFTYNREFITQYCQVSALLELESLLSQQSLREAFSDAELSTAKQRH
QQVQDYIQQMEEIWREMRWIMDVLQHARYKQPSCGISLSGFLG----EARGT-VKEKTRS
-SSSHADYLPSPALSPETSRK--------------LN-------S-D-------------
------------SHG---------------------LSDEEGSSEVFLATD-SDYDSSRA
QSPKELDLLYCTS--GPE---------------------CCSQRVSRTLRDSAPDVLQSH
ELKTPAPVPPPP---------EEPRPPP-KLYDSDFVLPSRQIELLRITEKRQAYCVRTS
SLDFPK----------------PHCPAPRKSC--PGSVDSSPVESRT-TGHCSQLRLGTA
LTPSPEGRRGGQGSEPVCRTR----SDEWTQDLTEQQPEQPGGLAEQGKKPG-SVTLRVC
PQYETGLSKETSVKLHITSQTPAREVVKLVVLEMNDISRDVLGSL-----------AAVC
----------------YGEEQLEHFGLVFAANES-ERWLPDDFLPLSLHTSQPEGRFYVR
IKETSPLVLQYGPATTV
>Apteryx-a XP_013795427.1 PREDICTED: uncharacterized protein LOC106482405 [Apteryx mantelli mantelli] ancestral edited by BH to remove duplication/intron
-----------------------------MDLVK--------------------------
-------------------------------------GSLDRKLQRPLLGKSQTLPSIPQ
SPVLSRLPLLDPKAYREDMPEQKLYKKH-SLSDCQKGCTVPSTGEAWRLEDDCM---EPP
GNPDLQLQLRTAVDEAPFSYFRTRSFYMRKSLSVDNHL---GSL--SY-SIHPAETKAER
-VKTKLRRQFSLGSADKKDFYQPK-SESSFSKFAHRLSVKQKQEKRRKAE-------YVS
AELS-AFRPRSLSIEWSSSPKMTQ-QMR---DLQLAQAR-KP--PGPSSPNAAKRLYRNL
SGKFRV--NYTSFDEGSLAGR-S-EKEKLRKSYL-FQSNAALFEAVELQDLDRVQELLKQ
YSPEELDLNTPNSEGLLPLDIAIMTNNAPIAKALLHAGAKESPH------FVSLESRSLH
LSTLVREAEQRVNELTAQVVNEAPNA-DCSEKEKQLKAWEWRYRLYKRMKAGFEHARVPD
PPTNVHLSVASSSSVQVTFWEPLSVNSAVVTKYKVEWSCSPTFSPPLGEAVIDKLKNLHF
TIRGLMSGTAYYVQVSAYNMKGWGPPQTSVPPFAIPSNWREYDGRAPRRRGQAEALDHLL
SQVKTVHQHCVCHEPCKNQPQSRKHSVSKSLKHLFHPGSKFLKTLKRGLYLTAVFYKDDN
ILVTHEDQIPVVEIDDTYSCLLMQDFLWFTKVSCMWDEILWLRQCVTVSQSSCSCILQTR
FKMLLATSQMQGLLGIQDLGQVFFEPIKDKQGNILIVTLKEVKTNQTFESVRWVPICKLQ
TSRK-SVSSPEEPTALDTLLITVQDKLAYHRRSSHALSPGLYLGYLKLCSAVDQIRVLVP
ERLPNILCHVKIRSNPNISREEWEWLQRMASMNEPVPTE-PEAETSQ-NHFFQELQVAIK
ELMTLVNIPLQE--AKDFRLYSQEVLDFGGQVSFLLLLPPSDDVCTAPGQNNPYTPRSGF
LTLPLQIFEL--VHFFTYDREFITQYCQVSALLELESLLSQQSLREAFSDAELTTAKQRH
QQVQDYIQQMEEIWREMRWIMDALQHARYKQPSCGVSLTGFLN----ESSST-MKEKIRS
-TSSHLDYLPSPAPSPETSRK--------------LS-------S-D-------------
------------LHG---------------------LSDEEGSSEVFLATD-SDYDSSRA
QSPKELDLVYSSS--GPE---------------------CCSRRIARTLRDSAPDVLQTH
ELKTPPLPP------------EEPRPPP-ELYDSDFVLPSRQIELLRITEKRQAYCVRTS
SLDFPK----------------PLFQVARKSC--PGSVDSSPTESRT-AGHCSLLRLGTG
STLSPEHSQAGESSEPVFRTR----SAEWTQGF-QEPPEQQGCLVNRGKKPG-SVTLRVC
PQYETGLSKETSVKLHITNQTSAGEIVKLVVLEMNDVSRNMLGSM-----------AALC
----------------YSEEQLEHFGLVFASNDS-EQWLPDDFLPLSLQTTWPEGQFYVR
IKETSPLVFQYGPATTV
>Nothoprocta-a XP_025900270.1 ankyrin repeat and fibronectin type-III domain-containing protein 1-like [Nothoprocta perdicaria] ancestral
------------------------------------------------------------
------------------------------------------------------------
------------------------------------------------------------
------------------------------------------------------------
------------------------------------------------------------
---------------------MTQ-QMR---DLQLGQAR-KP--PGPSSPNAAKRLYRNL
SGKFRV--NYTSFDEGSLVGR-S-EKEKLRKSYL-IQSNAALFEAVELQDLDRVQELLKQ
YSPEELDLNTPNSEGLLPLDIAIMTNNAPIAKALLQAGAKESPH------FVSLESRSLH
LSTLVREAEQRVNELTAQVVNEAPNT-DCSEKEKQLKAWEWRYRLYKRMKAGFEHARVPD
APTNVHLSVASSSSVHVSFWEPLSVNSAVVTKYKVEWSCSPTFSPPLGEAVIDKLKNLHF
TIRGLVSGTAYYVQVSAYNMKGWGPPQSSVPPFAIPSNWREYDGRAPRRRGQAEALDQLL
SQVKTVHQHCVCHEPCKNQPQSRKHSVSKSLKHLFHPGSKFLKTLKRGLYLTAVFYKDDN
ILVTHEDQIPVVEIDDTYSCLLMQDFLWFTKVSCMWEEILWLRQCVTVSQSSCSCILQTR
FKMLMATSQMQGLLGIQDLGQVFFEPIKDKQGNILIVTLKEVKTNQTFESVRWVPICKLQ
TSRK-SVSSPEEPTALDTLLITVQDKLAYHRRSSHALSPGLYLGYLKLCSAVDQIRVLVP
ERLPNILCHVKIRSNPNISREEWEWLQKRVSMEEPVPTE-PEADTSQ-NHLFQELQVAIK
ELMALVNIPLQE--AKDFRLYSQEVLDFGGQVSFLLLLPPSDDVCTAPGQNNPYTPRSGF
LTLPLQIFEL--VHFFTYDREFITQYCQVSALLELESLLSQQSLREAFSDAELTTAKQRH
QQIQDYIQQMEEIWREMRWIMDALQHARYKQPSCGVSLSGFLG----ESGSA-MKEKTRS
-TSSHLDYLPSPAPSPETSRK--------------LN-------S-E-------------
------------LHG---------------------LSDEEGSSEVFLATD-SDYDSSRA
QSPKELDLVYSSS--GPE---------------------CCSRRIARTLRDSAPDVLQTH
ELKTPPLPP------------EEPRPPP-ELYDSDFVLPSRQIELLRITEKRQAYCVRTS
SLDFPK----------------PLFQVARKSC--PGSVDSSPTESRT-AAPCSPLRLGTG
STLSPEHSRAGQSSEPVFRTR----SAEWTPSF-QEPPEQQGCLANRGKKPG-SVTVRVC
PQYETGLSKETSVKLHITNQTSAREMVKLVVLEMNDVSRSVLGSV-----------AALC
----------------YSEEQLEHFGLVFASNDG-EQWLPDDFLPLSLQTSWPEGQFYVR
IKETSPLVLQYGPATTV
>Gallus-a XP_025010915.2 ankyrin repeat and fibronectin type-III domain-containing protein 1 isoform X7 [Gallus gallus]
---------------------MVLPMTATFCLHKHRVTRDPHILPRARQARRMGAVGAGD
AVLLLGDPPAVPAAAHAVGELLPH-------------RSLDRKLQRPLLGKSRTLPSIPQ
SPVLSRIPLLDSAAFREAMPEQKPYQKH-SAPDGQKGCTVPSAGDAWRLEDDGM---DPP
GDAPLQPQLRTAVEDAPFSHFRMRSFYMRKSLSVDNHL---GSL--GY-AVHPAETKAER
-VRTRLRRQFSLGSADKKDFYQSK-SESSLSRFAHRLSVKQKQEKRRKAE-------YGS
AELS-AFRPRSLSIEWSSSPKMTQ-QMR---DLQLAQAR-KP--PGPSSPNAAKRLYRNL
SGKFRV--NYTSFDEGSLAGR-G-EKEKPRKSYL-FQSNAALFEAVELQDLDRVQELLKQ
YSPEELDLNTPNSEGLLPLDIAIMTNNAPIARALLQAGAKESPH------FVSLESRSLH
LSTLVREAEQRVNELTAQVVNEAPNA-DCSEKEKQLKAWEWRFRLYKRMKAGFEHARVPD
PPANVHLSVASSSSVQVTFCEPLSVNSAVVTKYKVEWSCSPSFSPLVGEAVVDKLKSLHY
TIRGLTSGTAYYVQVSAYNMKGWGPPQASVPPFAIPSNWREYDGRAPRRRGQAEALDHLL
GQVKTVHQHCICHEPCKNQPQSRKHSVSRSLKHLFHPGSKFLKTLKRGLYLTAIFYKDDN
ILVTHEDQIPVVEIDDTYSCLLMQDFLWFTKVSCMWDEILWLRQCVTVSQSSCSCILQTR
FKMLLAISQMQGLLGIQDLGQVFFEPIKDKQGNILIVTLKEVKTNQTFESVRWVPICKLQ
TSRK-SVSSPEEPTALDTLLISVQDKLAYHQRSSHALPPGLYLGYLKLCSAVDQIRVLVP
EQLPNILCHVKIRSNPNISREEWEWLQKMASMEEPVPVE-SKNETSP-NHLFQELQVAIK
ELMALVNIPLQE--AKDFRLYSQEVLDFGGQVSFLLLLPPSDDVCTAPGQNNPYTPQSGF
LTLPLQIFEL--VHFFTYDREFITQYCQVSALLELESLLSQQSLREAFSDSELSTAKQRH
QQVQEYIQQMEEIWREMRWMMDALQHARYKQPSCGLSLNGFLS----TSSGT-AKEKTRS
-SSSHLDFLPSPAPSPDSSRK--------------LS-------S-D-------------
------------LHG---------------------LSDEEGSSEVFLATD-SDYDSSRA
QSPKELDLVSV----GPE---------------------CCGRRAARSLRDSAPDVLQSH
ELQPTPLAP------------PEPRPPP-ELYDSDFVLPSRQIELLRVTEKRQAYCVRTS
SLDFPK----------------PLCPVARKSC--PGSVDSSPTESRA-GGHGSQGRPGTV
STHSPERG----------RTR----SAEWTPSS-QELPEQPG-----GKKPG-SVTLRVC
PQYETGLSKETSVKLHVTSQTSAGEVVKLVVLQMNDVSHGALGGS-----------AAFC
----------------YGEEQLEHFGLVFASEEG-ERWLPDEARPLALQAARPEGRFYVR
IKETSPLVLQFGPATTV
>Meleagris-a XP_010718174.1 ankyrin repeat and fibronectin type-III domain-containing protein 1-like isoform X1 [Meleagris gallopavo] ancestral
-------------------MASFGKLTEYFSLRKSRTE-----LRTERRGRRSGSCCCSV
TEC----------------------------------RSLDRKLQRPLLGKSRTLPSIPQ
SPVLSRIPLLDSAAFREAMPEQKPYQKH-SAPDGQKGCTVPSAGDAWRLEDDGM---DPS
GDAPLQPQLRTAVEDAPFSHFRMRSFYMRKSLSVDNHL---GSL--GY-AVHPAETKAER
-VRTRLRRQFSLGSADKKDFYQSK-SESSLSRFAHRLSVKQKQEKRRKAE-------YGS
AELS-AFRPRSLSIEWSSSPKMTQ-QMR---DLQLAQAR-KP--PGPSSPNAAKRLYRNL
SGKFRV--NYTSFDEGSLAGR-G-EKEKPRKSYL-FQSNAALFEAVELQDLDRVQELLKQ
YSPEELDLNTPNSEGLLPLDIAIMTNNTPIARALLQAGAKESPH------FVSLESRSLH
LSTLVREAEQRVNELTAQVVNEAPNA-DCSEKEKQLKSWEWRFRLYKRMKAGFEHARVPD
PPANVHLSVASSSSVQVTFCEPLSVNSAVVTKYKVEWSCSPSFSPLVGEAVVDKLKSLHY
TIRGLTSGTAYYVQVSAYNMKGWGPPQTSVPPFAIPSNWREYDGRAPRRRGQAEALDHLL
GQVKTVHQHCICHEPCKNQPQSRKHSVSRSLKHLFHPGSKFLKTLKRGLYLTAIFYKDDN
ILVTHEDQIPVVEIDDTYSCLLMQDFLWFTKVSCMWDEILWLRQCVTVSQSSCSCILQTR
FKMLLAISQMQGLLGIQDLGQVFFEPIKDKQGNILILTLKEVKTNQTFESVRWVPICKLQ
TSRK-SVSSPEEPTALDTLLISVQDKLAYHQRSSHALPPGLYLGYLKLCSAVDQIRVLVP
EQLPNILCHVKIRSNPNISREEWEWLQKMASMEEPVSVE-SENETSP-NHLFQELQVAIR
ELMALVNIPLQE--AKDFRLYSQEVLDFGGQVSFLLLLPPSDDVCTAPGQNNPYTPQSGF
LTLPLQIFEL--VHFFTYDREFITQYCQVSALLELESLLSQQSLREAFSDSELSTAKQRH
QQVQEYIQQMEEIWREMRWMMDALQHARYKQPSCGLSLNGFLS----TSSGA-MKEKTHS
-SSSHLDFLPSPAPSPDSSRK--------------LS-------S-D-------------
------------LHG---------------------LSDEEGSSEVFLATD-SDYDSSRA
QSPKELDLVSL----GPE---------------------CCGRRAARSLRDSAPDVLQSH
ELQPAPLAP------------PEPRPPP-ELYDSDFVLPSRQIELLRVTEKRQAYCVRTN
SLDFPK----------------PLCPVARKSC--PGSVDSSPTESRT-GGHGAQGRPGTG
STHSPEHG----------RTR----SAEWTPSF-QEPPEQPA-----GKKPG-SVTLRVC
PQYETGLSKETSVKLHVTSQTSASEVVKLVVLQMNDVSHGALGGL-----------AAFC
----------------YGEEQLEHFGLVFASEEG-ERWLPDEARPLALQAARPEGRFYVR
IKETSPLVLQFGPATTV
>Melopsittacus-a XP_030906121.2 ankyrin repeat and fibronectin type-III domain-containing protein 1-like isoform X1 [Melopsittacus undulatus] ancestral
-------------------MASFGKLTEYFSLRKSRTE-----LRSGRRGRRSGSCCCSG
LEC----------------------------------RSLDRKLQRPLLGKSRTLPSIPQ
SPVLSRLPLLDPAVYREEMPEQKPYKKH-STPDPQKGCTVPSAGEAWRLEDDCM---DPH
QD----AQLSTAVEDAPFSYFRTRSFYMRKSLSVDNHL---GSL--SY-AVHPAETKAER
-VKTKLRRQFSLGSADKKDFYQPK-SESSLSRFAHRLSVKQKQEKRRKAE-------YAS
AELS-AFRPRSLSIEWSSSPKMTQ-QMR---DLQLAQAR-KP--PGPSSPNAAKRLYRNL
SGKFRV--NYTSFDEGSLAGR-G-EKEKLRKSYL-FQSNAALFEAVELQDQDRVQELLKQ
YSPEELDLNTPNSEGLLPLDIAIMTNNVPIARALLQAGAKESPH------FVSLESRSLH
LSTLVREAEQRVNELTAQVVNEAPNT-DCSNKEKQLKAWEWRYRLYKRMKAGFEHARVPD
APSNVHLSVASSSSVQVNFGEPLSFNSAVVTKYKVEWSCFPTFSPLLGEAVIDKLKNLHF
TIQGLVSGTAYYVQVSAYNMKGWGPPQASVPPFAIPSNWREYDGRAPRRRGQAEALDHLL
GQVKTVHQHCLCHEPCKNQPQSRKHSVSKSLKHLFHPGSKFLKTLKRGLYLTTIFYKDDN
ILVTHEDQIPVVEIDDTYSCLLMQDFLWFTKVACMWDEILWLRQCVTVSQSSCSCILQTR
FKMLLAISQMQGLLGIQDLGQVFFEPVKDKQGNILIVTLKEVKTNQTFESVRWVPICKLQ
SSRK-SVSSPEEPTALDMLLISIQDKLAYHQRSSHALSPGLYLGYLKLCSAVDQIRVLVP
EQLPNILCHVKIRSNPNISREEWEWLQKMVGVEEPVPAE-PEAETSQ-NHLFQELQVAIK
ELMTLVNIPLQE--AKDFRLYSQEVLDFGGQVSFLLLLPPSDDVCTAPGQNNPYTPRSGF
LTLPLQIFEL--VHFFTYDQEFITQYCQVSALLELESLLSQQSLREAFSDAELSTAKQRH
QQVQDYIQQMEEIWREMRWIMDALQHARYKQPSCGVSLSGFLS----EAGGA-MKEKAQS
-TSSHLEYLTSPAPSPETNRK--------------LN-------S-D-------------
------------SHG---------------------LSDEEGSSEVFLATD-SDYDSSRA
QSPKELDLVYSSL--GPE---------------------CCGRRDACTLQDSAPDVLQNH
ELKTPLPLPPPL---------EEPQPPP-DLYDSDFVLPSRQIELLRITEKRQAYCVRTS
SLDFPK----------------PLCQAARKSC--PGSVDSSPTESRT-TGHCSQRKLGAA
LTPRPECGRSTQGSQPIFRTR----SAEWTQNF-QEQLEQPGCLGDQGKKLG-SVTLRVC
PQYETGLSKETSVKLHITSQTSAGEVVKLVVLEMNEMSRGVLGDS-----------AAFC
----------------YGEEQLEHFGLVFASDDS-ERWLPDDFLPLFLQTTRPEGQFYVR
IKETSPLVLQYGPATTV
>Aythya-a XP_032053673.1 ankyrin repeat and fibronectin type-III domain-containing protein 1-like [Aythya fuligula]
------------------------------------------------------------
------------------------------------------------------------
------------------MPEQKSYKKH-SASDGQKGCTVPSAGEAWRLEDDCM---DTP
GDAQLQPRLRTAVEDAPFSHFRTRSFYMRKSLSVDNHL---GSL--GY-AVHPAETKAER
-VRTKLRRQFSLGSADKKDFYQPK-SESSLSRFAHRLSVKQKQEKRRKAE-------YAS
AELS-AFRPRSLSIEWSSSPKMTQ-QMR---DLQLAQAR-KP--PGPSSPNAAKRLYRNL
SGKFRV--NYTSFDEGSLAGR-G-EKEKLRKSYL-FQSNAALFEAVELQDLDRVQELLKQ
YSPEELDLNTPNSEGLLPLDIAIMTNNAPIARALLQAGAKESPH------FVSLESRSLH
LSTLLREAEQRVNELTAQVVNEAPNA-DCSEKEKQLKAWEWRYRLYKRMKAGFEHARVPD
PPSNVHLSVASSSSVQVTFWEPLSVNSAVVTKYKVEWSCSPTFSPLLGEAVVDKLKSLHY
TIRGLVSGTAYYVQVSAYNMKGWGPPQASVPPFAIPSNWREYDGRAPRRRGQAEALDHLL
GQVKTVHQHCVCHEPCKNQPQSRKHSVSKSLKHLFHAGSKFLKTLKRGLYLTAIFYKDDN
ILVTHEDQIPVVEIDDTYSCLLMQDFLWFTKVSCMWDEILWLRQCVTVSQSSCSCILQTR
FKMLLAISQMQGLLGIQDLGQVFFEPIKDKQGNILIVTLKEVKTNQTFESVRWVPICKLQ
TSRK-SVSSPEEPTALDTLLISVQDKLAYHQRSSHALSPGLYLGYLKLCSAVDQIRVLVP
EQLPNILCHVKIRSNPNISREEWEWLQKMASMEEPVSAE-PEAETSQ-NHLFQELQAAIK
ELMTLVNIPLQE--AKDFRLYSQEVLDFGGQVSFLLLLPPSDDVCTAPGQNNPYTPQSGF
LTLPLQIFEL--VHFFTYDREFIMQYCQVSALLELESLLSQQSLREAFSDAELSTAKQRH
QQVQDYIQQMEEIWREMRWIMDALQHARYKQPSCGVSLSGFLS----TSSSA-MKEKTQS
-SSSHLDFLPSPAPSPETSRK--------------LN-------S-D-------------
------------LHG---------------------LSDEEGSSEVFLATD-SDYDSSRA
QSPKELDLVSSSS--GPE---------------------CCGRRAPRSLRDSAPDVLQSH
ELQPVPLPP------------PEPRPPP-ELYDSDFVLPSRQIELLRITEKRQAYCVRTS
SLDFPK----------------PLCPVARKSC--PGSVDSSPTESRTPGGHGGQLRMGTG
SAPSPERG----------RTR----SAEWTPSC-QEPLEQPGCLADRGKKPG-SVTLRVC
PQYETGLSKETSVKLHITSQTSAGEVVKLVVLEMNDVSRGVLGGS-----------AAFC
----------------YGEEQLEHFGLVFASEES-ERWLPDDFLPLALHAARPEGRFFVR
IKETSPLVLQFGPATTV
>Cygnus-a XP_035404818.1 ankyrin repeat and fibronectin type-III domain-containing protein 1-like isoform X1 [Cygnus atratus] ancestral
-------------------MRKYNVVEE--------------------------------
-------------------------------------RSLDRKLQRPLLGKSRTLPSIPQ
SPVLSRLPLLDSTAYREEMPEQKSYKKH-SASDGQKGCTVPSAGEAWRLEDDCM---DPP
GDAQLQPRLRTAVEDAPFSHFRTRSFYMRKSLSVDNHL---GSL--GY-AVHPAETKAER
-VRTKLRRQFSLGSADKKDFYQPK-SESSLSRFAHRLSVKQKQEKRRKAE-------YAS
AELS-AFRPRSLSIEWSSSPKMTQ-QMR---DLQLAQAR-KP--PGPSSPNAAKRLYRNL
SGKFRV--NYTSFDEGSLAGR-G-EKEKLRKSYL-FQSNAALFEAVELQDLDRVQELLKQ
YSPEELDLNTPNSEGLLPLDIAIMTNNAPIARALLQAGAKESPH------FVSLESRSLH
LSTLLREAEQRVNELTAQVVNEAPNA-DCSEKEKQLKAWEWRYRLYKRMKAGFEHARVPD
PPSNVHLSVASSSSVQVTFWEPLSVNSAVVTKYKVEWSCSPTFSPLLGEAVVDKLKSLHF
TIRGLASGTAYYVQVSAYNMKGWGPPQASVPPFAIPSNWREYDGRAPRRRGQAEALDHLL
GQVKTVHQHCVCHEPCKNQPQSRKHSVSKSLKHLFHAGSKFLKTLKRGLYLTAIFYKDDN
ILVTHEDQIPVVEIDDTYSCLLMQDFLWFTKVSCMWDEILWLRQCVTVSQSSCSCILQTR
FKMLLAISQMQGLLGIQDLGQVFFEPIKDKQGNILIVTLKEVKTNQTFESVRWVPICKLQ
TSRK-SVSSPEEPTALDTLLISVQDKLAYHQRSSHALSPGLYLGYLKLCSAVDQIRVLVP
EQLPNILCHVKIRSNPNISREEWEWLQKMASMEEPVSAE-PEAETSQ-NHLFQELQAAIK
ELMTLVNIPLQE--AKDFRLYSQEVLDFGGQVSFLLLLPPSDDVCTAPGQNNPYTPQSGF
LTLPLQIFEL--VHFFTYDREFIMQYCQVSALLELESLLSQQSLREAFSDAELSTAKQRH
QQVQDYIQQMEEIWREMRWIMDALQHARYKQPSCGVSLSGFLS----TSSSA-MKEKTQS
-SSSHLDFLPSPAPSPETSRK--------------LN-------S-D-------------
------------LHG---------------------LSDEEGSSEVFLATD-SDYDSSRA
QSPKELDLVSSSS--GPE---------------------CCSRRATRSLRDSAPDVLQSH
ELQPVPLPP------------PEPRPPP-ELYDSDFVLPSRQIELLRITEKRQAYCVRTS
SLDFPK----------------PLCPVARKSC--PGSVDSSPTESRTPGGHGSQLRLGTG
SAPSPERS----------RTR----SAEWTPSF-QEPLEQPGCLADRGKKPG-SVTLRVC
PQYETGLSKETSVKLHITSQTSAGEVVKLVVLEMNDVSRGVLGGS-----------AAFC
----------------YGEEQLEHFGLVFASEES-ERWLPDDFLPLSLHAARPEGRFYVR
IKETSPLVLQFGPATTV
>Columba-a XP_021147519.1 ankyrin repeat and fibronectin type-III domain-containing protein 1 isoform X1 [Columba livia] ancestral
MSVQWDQRPGTQVGARLDAMASFGKLTEYFSLRKSRTE-----LRSGRRSRRSGSYCCSV
TEC----------------------------------RSLDRKPQRPLLGKSRTLPSIPQ
SPVLSRLPLLDSAAYREEMPEQKPYKKH-SSSDHQKGCTVPSAGEAWRLEDDCT---DPP
RD----PQLSTAVEDAPFSYFRTRSFYMRKSLSVDNHL---GTL--SY-AVHPAETKAER
-VKTKLRRQFSLGSADKKDFYQPK-SESSLSRFAHRLSVKQKQEKRRKAE-------YAS
AELS-AFRPRSLSIEWSSSPKMTQ-QMR---DLQLAQAR-KP--PGPSSPNAAKRLYRNL
SGKFRV--NYTSFDEGSLAGR-S-EKEKLRKSYL-FQSNAALFEAVELQDLDRVQELLKQ
YSPEELDLNTPNSEGLLPLDIAIMTNNAPIAKALLQAGAKESPH------FVSLESRSLH
LSTLVREAEQRVNELTAQVVNEAPNT-DCSEKEKQLRAWEWRYRLYKRMKAGFEHARVPD
APTNVHLSVASSSSVQVTFWEPLNVNSAVVTKYKVEWSCSPTFSPLLGEAVIDKLKNLHF
TIRGLVSGTAYYVRVSAYNMKGWGPPQASMPPSAIPSNWREYDGRAPRRRGQAEALDHLL
GQVKTVHQHCVCHEPCKNQPQSRKHSVSKSLKHLFHPGSKFLKTLKRGLYLTAIFYKDDN
ILVTHEDQIPVVEIDDTYSCLLMQDFLWFTKVSCMWDEILWLRQCVTVSQSSCSCILQTR
FKMLLAISQMQGLLGIQDLGQVFFEPVKDKQGNILIVTLKEVKTNQTFESVRWVPICKLQ
TSRK-SVSSPEEPTALDTLLISLQDKLAYHQHSSHALSPGLYLGYLKLCSAVDQIRVLVP
EQLPNILCHVKIRSNPNISREEWEWLQKMASMEEPVPAE-PEAETSQ-NHLFQELQVAIK
ELMTLVNIPLQE--AKDFRLYSQEVLDFGGQVSFLLLLPPSDDVCTAPGQNNPYTPRSGF
LTLPLQIFEL--VHFFTYDREFITQYCQVSALLELESLLSQQSLREAFSDAELSTAKQRH
QQVQDYIQQMEEIWREMRWIMDALQHARYKQPSCGVSLSGFLS----EAGPA-MKEKTQS
-TSSHLDYLPSPAPSPETSRK--------------IN-------S-D-------------
------------PHG---------------------LSDEEGSSEVFLATD-SDYDSSRA
QSPKELDLLSSSS--GPE---------------------CCSRRVARTLRDSAPDVLQTH
ELKTPVPPPPPPP--------EEPRPAP-ELYDSDFVLPSRQIELLRITEKRQAYCVRTS
SLDFPK----------------PHCQVARKSC--PGSVDSSPTESRT-TGHCGQLRLGTG
LTPSPEHSQVGQGSETVFRTR----SDEWTQSF-QEQPEQPGCLADRGKKPG-SVTLQVC
PQYETGLSKETSVKLHITSQTSAGEVVKLVVLEMNNVSRSMLGGS-----------TAFC
----------------YDEEQLEHFGLVFASNES-EQWLPDDFLPLSLQATQPEGRFYVR
IKETSPLVLQYGPATTV
>Calypte-a XP_030315585.1 ankyrin repeat and fibronectin type-III domain-containing protein 1 isoform X1 [Calypte anna] ancestral
------------------------------------------------------------
------------------------------------------------------------
------------------MPEQKSYKKH-SASDHQKGCTVPSTGDAWRLEDDCT---DPP
RD----PQLGTAVEDAPFSYFRTRSFYMRKSLSVDNHL---GTL--SY-AVHPAETKAER
-VKTKLRRQFSLGSADKKDFYQPK------------------------------------
----------------SSSPKMTQ-QMR---DLQLAQAR-KP--PGPSSPNAAKRLYRNL
SGKFRV--NYTSFDEGSLAGR-G-EKEKLRKSYL-FQSNAALFEAVELQDLDKVQDLLKQ
YSPEELDLNTPNSEGLLPLDIAIMTNNAPIARALLQAGAKESPH------FVSLESRSLH
LSTLVREAEQRVNELTAQVVNEAPNA-DCSEKEKQLKAWEWRYRLYKRMKAGFEHARVPD
APINVHLSVASSSSVLVTFWEPLSVNSAVVTKYKVEWSCSPSFSPPLGEAIIDKLQNLHF
TIQGLVSGTAYYVQVSAYNMKGWGPPQTSTPPFAIPSNWREYDGRAPRRRGQAEALDHLL
GQVKTVHQHCVCHEPCKNQPQSRKHSVSKSLKHLFHPGSKFLKTLKRGLYLTAIFYKDDN
ILVTHEDQIPVVEIDDTYSCLLMQDFLWFTKVSCMWDEILWLRQCVTVSQSSCSCILQTR
FKMLLAISQMQGLLGIQDLGQVFFEPVKDKQGNILIVTLKEVKTNQTFESVRWVPICKLQ
SSRK-SVSSPEEPSALDTLLISVQDKLAYHQRSSHALSPGLYLGYLKLCSAVDQIRVLVP
EQLPNILCHVKIRSNPNVSREEWEWLQKMASMEEPVPAE-PEPETSQ-NHLFQELQVAIK
ELMTLVNIPLQE--AKDFRLYSQEVLDFGDQVSFLLLLPPSDDVCTAPGQNNPYTPRSGF
LTLPLQIFEL--VHFFTYDREFITQYCQVSALLELESLLSQQSLREAFSDAELSSAKQRH
QQVQDYIQQMEEIWREMRWIMDALQHARYKQPSCGVSLSGFLS----EAGGA-MKEKTQS
-TSSHLDYLPSPAPSPETSRK--------------LN-------S-D-------------
------------SHG---------------------LSDEEGSSEVFLATD-SDYDSSRA
QSPKELDLLYSSSSTGPE---------------------CCSRRASRALRDSAPDVLQTH
ELKTPPQPPQPPP--------EEPRPPP-ELYDSDFVLPSRQIELLRITEKRQAYCVRTS
SLDFPK----------------PLCQATRKSC--PGSVDSSPTESRT-AGHCMQLRLGTG
STPSPEQG-----AEPVFRTR----SAEWTQSF-QERGEQPGGLAERGKKSG-AVTLRVC
PQYETGLSKDTSVKLHITSQTSAGEVVKLVVLEMNDVSRGVLGGS-----------GAFC
----------------YSEEQLEHFGLVFASDES-ERWLPDDFLPLSLQTTWPEGRFYVR
IKETSPLVLQYGPATTV
>Falco-a XP_027647684.1 ankyrin repeat and fibronectin type-III domain-containing protein 1-like isoform X1 [Falco peregrinus] ancestral
-----------------------MELAE--------------------------------
-------------------------------------GSLDRKLQRPLLGKSRTLPSIPQ
SPVLSRLPLLDSTAYREEMPEQKPYKKH-SASDHQKGCTVPSTGEAWRLEDDCT---DPP
RD----PQLSTAVEDAPFSYFRTRSFYMRKSLSVDNHL---GSL--SY-AVHPTETKAER
-VKTKLRRQFSLGSADKKDFYQPK-SESSLSRFAHRLSVKQKQEKRRKAE-------YAS
AELS-AFRPRSLSIEWSSSPKMTQ-QMR---DLQLAQAR-KP--PGPSSPNAAKRLYRNL
SGKFRV--NYTSFDEGSLVGR-G-EKEKLRKSYV-FQSNAALFEAVELQDLDRVQELLKQ
YSPEELDLNTPNSEGLLPLDIAIMTNNAPIARALLQAGAKESPH------FVSLESRSLH
LSTLVREAEQRVNELTAQVVNEAPNA-DCSEKEKQLKAWEWRYRLYKRMKAGFEHARVPD
APTNVHLSVASSSSVQVTFWEPLSVNSAVVTKYKVEWSCSPTFSPPLGEAVIDKLKNLHF
TIRGLVSGTAYYVQVSAYNMKGWGPPQASVPPFAIPSNWREYDGRAPRRRGQAEALDHLL
GQVKTVHQHCVCHEPCKNQPQSRKHSVSKSLKHLFHPGSKFLKTLKRGLYLTAIFYKDDN
ILVTHEDQIPLVEIDDTYSCLLMQDFLWFTKVSCMWDEILWLRQCVTVSQSSCSCILQTR
FKMLLAISQMQGLLGIQDLGQVFFEPVKDKQGNILIVTLKEVKTNQTFESVRWVPICKLQ
TSRK-SVSSPEEPTALDTLLISIQDKLAYHQRSSHALSPGLYLGYLKLCSAVDQIRVLVP
ERVPNILCHVKIRSNPNISREEWEWLQKMASVEEPVPAE-PEAETSQ-NHLFQELQVAIK
ELMTLVNIPLQE--AKDFRLYSQEVLDFGGQVSFLLLLPPSDDVCTAPGQNNPYTPRSGF
LTLPLQIFEL--VHFFTYDREFITQYCQVSALLELESLLSQQSLREAFSDAELSTAKQRH
QQVQDYIQQMEEIWREMRWIMDALQHARYKQPSCGVSLSGFLS----EAGGA-TKEKTQS
-TSSHLDYLPSPAPSPETSRK--------------LN-------L-D-------------
------------SHG---------------------LSDEEGSSEVFLATD-SDYDSSRA
QSPKELDLVYSSS--GPE---------------------CCSRRVARTLRDSAPDVLQTH
ELKTPPPPPPPPPL-------EEPRPPP-ELYDSDFVLPSRQIELLRITEKRQAYCVRTS
SLDFPK----------------PLCQVARKSC--PGSVDSSPTESRT-VGHCSQLRLGTG
STRSPERGRGGQGSEPVFRTR----SAEWTQNF-QEQPEQPGCSANRGKKPG-SVALQVC
PQYETGLSKEASVKLHITSQTSAGEVVKLVVLEMNDVSRSMLGGS-----------ATFC
----------------YSEEQLDHFGLVFASDES-ERWLPNDFLPLSLQTTQPEGRFYVR
IKETSPLVLQYGPATTV
>Tyto-a XP_032859862.1 ankyrin repeat and fibronectin type-III domain-containing protein 1-like isoform X1 [Tyto alba] ancestral
-------------------MASFGKLTEYFSLRKSRME-----LRSGRRGRRSGSCCCSV
TEC----------------------------------RSLDRKLQRPLLGKSRTLPSIPQ
SPVLSRLPLLDSTAYREEMPEQKPYKKH-SASDHQKGCTVPSAGEAWRLEDDCT---DPP
PN----PQLGTAVEDAPFSYFRTRSFYMRKSLSVDNHL---GSL--SY-AVHPAETRAER
-VKTKLRRQFSLGSADKKDFYQPK-SESSLSRFAHRLSVKQKQEKRRKAE-------YAS
AELS-AFRPRSLSIEWSSSPKMTQ-QMR---DLQLAQAR-KP--PGPSSPNAAKRLYRNL
SGKFRV--NYTSFDEGSLAGR-G-EKEKLRKSYL-FQSNAALFEAVELQDLDRVQELLKQ
YSPEELDLNTPNSEGLLPLDIAIMTNNAPIARALLQAGAKESPH------FVSLESRSLH
LSTLVREAEQRVNELTAQVVNEAPNT-DCSEKEKQLKAWEWRYRLYKRMKAGFEHARVPD
APTNVHLSVASSSSVQVTFWEPLSINSAVVTKYKVEWSCSPTFSPPLGEAVIDKLKNLNF
TIRGLVSGTAYYVQVSAYNMKGWGPPQASVPPFAIPSNWREYDGRAPRRRGQAEALDHLL
GQVKTVHQHCVCHEPCKNQPQSRKHSVSKSLKHLFHPGSKFLKTLKRGLYLTAIFYKDEN
ILVTHEDQIPVVEIDDSYSCLLMQDFLWFTKVSCMWDEILWLRQCVTVSQSSCSCILQTR
FKMLLAISQMQGLLGIQDLGQVFFEPVKDKQGNILIVTLKEVKTNQTFESVRWVPVCKLQ
TSRK-SVSSPEEPTALDTLLISIQDKLAYHQRSSHALSPGLYLGYLKLCSAVDQIRVLVP
ERLPNILCHVKIRSNPNISREEWEWLQKMASVEEPVPAE-PETETAQ-NHLFQELQVAIK
ELMTLINIPLQE--AKDFRLYSQEVLDFGGQVSFLLLLPPSDDVCTAPGQNNPYTPRSGF
LTLPLQIFEL--VHFFTYDREFITQYCQVSALLELESLLSQQSLREAFSDAELSTAKQRH
QQVQDYVQQMEEIWREMRWIMDALQHARYKQPSCGVSLSGFLA----EAGGA-MKEKTRS
-TSSHLDYLPSPAPSPEASRK--------------LN-------S-D-------------
------------SHG---------------------LSDEEGSSEVFLATD-SDYDSSRA
QSPKELDLVYSSS--GPE---------------------CCSRRVTHTLRDGAPDVLQTH
ELKTPPPPP------------EEPRPPP-ELYDSDFVLPSRQIELLRITEKRQAYCVRTS
SLDFPK----------------PLCQVARKSC--PGSVDSSPTERT--AGHCSQLRLGTG
STPSPERGRGGQGSEPVFRTH----SAEWTQNF-QEQPEQPGCLADRGKKPG-SVTLRVC
PQYETGLSKETSVKLHITSQTSAGEVVKLVVLEMNDVSRGVLGGS-----------AAFF
----------------YGEEQLEHFGLVFASDES-ERWLPDDFLPLSLQTTRPEGRFYVR
IKETSPLVLQFGPATTV
>Athene-a XP_026714897.1 ankyrin repeat and fibronectin type-III domain-containing protein 1-like isoform X3 [Athene cunicularia]
-----------------------------MDLVK--------------------------
-------------------------------------GSLDRKLQRPLLGKSRTLPSIPQ
SPVLSRLPLLDSTAYREEMPEQKPYKKH-SGSDCQKGCTVPSTGEAWRLEDDCT---DPP
RT----PQLGTAVEDAPFSYFRTRSFYMRKSLSVDNHL---GSL--SY-AVHPVETKAER
-VKTKLRRQFSLGSADKKDFYQPK-SESSLSRFAHRLSVKQKQEKRRKAE-------YAS
AELS-AFRPRSLSIEWSSSPKMTQ-QMR---DLQLAQAR-KP--PGPSSPNAAKRLYRNL
SGKFRV--NYTSFDEGSLAGR-G-EKEKLRKSYL-FQSNAALFEAVELQDLDRVQELLKQ
YSPEELDLNTPNSEGLLPLDIAIMTNNTPIARALLQAGAKESPH------FVSLESRSLH
LSTLVREAEQRVNELTAQVVNEAPNA-DCSEKEKQLKAWEWRYRLYKRMKAGFEHARVPD
APTNVHLSVASSSSVQVTFWEPLSVNSAVVTKYKVEWSCSPTFSPLLGEAVIDKLKNLHF
TIRGLVSGTAYYVQVSAYNMKGWGPPQASVPPFAIPSNWREYDGRAPRRRGQAEALDHLL
SQVKTIHQHCVCHEPCKNQPQSRKHSVSKSLKHLFHPGSKFLKTLKRGLYLTAIFYKDDN
ILVTHEDQIPVVEIDDTYSCLLMQDFLWFTKVSCMWDEILWLRQCVTVSQSSCSCILQTR
FKMLLAISQMQGLLGIQDLGQVFFEPVKDKQGNILIVTLKEVKTNQTFESVRWVPICKLQ
TSRK-SVSSPEEPTALDTLLISVQDKLAYHQRSSHALSPGLYLGYLKLCSAVDQIRVLVP
ERLPNILCHVKIRSNPNISREEWEWLQKMVSMEEPVPAE-PEAETSQ-NHLFQELQVAIK
ELMTLVNIPLQE--AKDFRLYSQEVLDFGGQVSFLLLLPPSDDVCTAPGQNNPYTPRSGF
LTLPLQIFEL--VHFFTYDREFITQYCQVSALLELESLLSQQSLREAFSDAELSTAKQRH
QQVQDYIQQMEEIWREMRWIMDALQHARYKQPSCGVSLSGFLS----EAGGP-MKEKTRS
-TSSHLDYLPSPAPSPETSRK--------------LN-------S-D-------------
------------SHG---------------------LSDEEGSSEVFLATD-SDYDSSRA
QSPKELDLVYSSS--GPE---------------------CCSRRVAHTLRDSAPDVLQTH
ELKTPPPPPPPP---------EEPRPPP-EIYDSDFVLPSRQIELLRITEKRQAYCVRTS
SLDFPK----------------PLCQVSRKSC--PGSVDSSPTESRT-TGHCSQLRLGTG
STPSPERSQGGQGSEPIFRTR----SAEWTQNF-QEQLEQPGCLADRGKKPG-SVTLWVC
PQYETGLSKETSVKLHITSQTSAGEVVKLVVLEMNDISRGVLGGS-----------AAFC
----------------YGEEQLEHFGLVFASDES-ERWLPDDFMPLSLQTSQPEGRFYVR
IKETSPLVLQFGPATTV
>Calidris-a XP_014814339.1 PREDICTED: ankyrin repeat and fibronectin type-III domain-containing protein 1-like isoform X1 [Calidris pugnax] ancestral
-------------------MASFGKLTEYFSLRKSRTE-----LRSGRRGRRSGSCCCSV
TEC----------------------------------RSLDRKPQRPLLGKSRTLPSIPQ
SPVLSRLPLLDPTPYREEMPEQKPYKKH-SASDCQKGCTVPSTGEAWRLEDDCT---DPP
RD----PHLGTAVEDAPFSYFRTRSFYMRKSLSVDNHL---GSL--SY-AVHPAETKAER
-VKTKLRRQFSLGSADKKDFYQPK-SESSLSRFAHRLSVKQKQEKRRKAE-------YAS
AELS-AFRPRSLSIEWSSSPKMTQ-QMR---DLQLAQAR-KP--PGPSSPNAAKRLYRNL
SGKFRV--NYTSFDEGSLAGR-G-EKEKLRKSYL-FQSNAALFEAVELQDLDRVQELLKQ
YSPEELDLNTPNSEGLLPLDIAIMTNNAPIARALLQAGAKESPH------FVSLESRSLH
LSTLVREAEQRVNELTAQVVNEAPNA-DCSEKEKQLKAWEWRYRLYKRMKAGFEHARVPD
APTNVHLSVASSSSVQVTFWEPLSVNSAVVTKYKVEWSCSPTFSPLLGEAIIDKLKNLHF
TIRGLVSGTAYYVQVSAYNMKGWGPPQASVPPFAIPSNWREYDGRAPRRRGQAEALDHLL
GQVKTVHQHCVCHEPCKNQPQSRKHSVSKSLKHLFHPGSKFLKTLKRGLYLTAIFYKDDN
ILVTHEDQIPVVEIDDAYSCLLMQDFLWFTKVSCMWDEILWLRQCVTVSQSSCSCILQTR
FKMLLAISQMQGLLGIHDLGQVFFEPVKDKQGNILIVTLKEVKTNQTFESVRWVPICKLQ
TSRK-SVSSPEEPTALDTLLISVQDKLAYHQRSSHALSPGLYLGYLKLCSAVDQIRVLVP
ERLPNILCHVKIRSNPNISREEWEWLQKMASMEEPVPAE-PEAETSQ-NHLFQELQVAIK
ELMTLVNIPLPE--AKDFRLYSQEVLDFGGQVSFLLLLPPSDDVCTAPGQNNPYTPRSGF
LTLPLQIFEL--VHFFTYDREFITQYCQVSALLELESLLSQQSLREAFSDAELSTAKQRH
QQVQDYIQQMEEIWREMRWIMDALQHARYKQPSCGVSLSGFLS----EAGGV-MKEKTRS
-TSSHLDYLPSPAPSPETSRK--------------LN-------S-D-------------
------------SHG---------------------LSDEEGSSEVFLATD-SDYDSSRA
QSPKELDLVYSSS--GPE---------------------CCSRRVARTLRDSAPDVLQTH
ELKTPPPPPPPP---------EEPRPPP-ELYDSDFVLPSRQIELLRITEKRQAYCVRTS
SLDFPK----------------PLCPAARKSC--PGSVDSSPTESRT-VGHCGQLRLGTG
STPSPERSRGRQGSEPVFRTR----SAEWTQGF-QEQAEQAGCSSDRGKKPG-SVTLRVC
PQYETGLSKETSVKLHITSQTSAGEVVKLVVLEMNDVSRGVLGGS-----------AAFC
----------------YGEEQLEHFGLVFASDES-EQWLPDDFLPLSLQTTQPEGRFYVR
IKETSPLVLQYGPATTV
>Aquila-a XP_029858161.1 ankyrin repeat and fibronectin type-III domain-containing protein 1-like isoform X1 [Aquila chrysaetos chrysaetos] ancestral
---------------------MMFPVTPTYCFRKHRAM-----RDPVALPRVKQTCQLRL
ISVWEAITQLTDLPEVPAEASWPLPVTAWDSEAAQPRRSLDRKLQRPLLGKSRTLPSIPQ
SPVLSRLPLLDPTAYREEMPEQKPYKKH-SASDCQKGCTVPSTGEAWRLEDDCT---DPP
RD----PQLGTAVEDAPFSYFRTRSFYMRKSLSVDNHL---GSL--SY-AVHPVETKAER
-VKTKLRRQFSLGSADKKDFYQPK-SESSLSRFAHRLSVKQKQEKRRKAE-------YAS
AELS-AFRPRSLSIEWSSSPKMTQ-QMR---DLQLAQAR-KP--QGPSSPNAAKRLYRNL
SGKFRV--NYTSFDEGSLAGR-G-EKEKLRKSYL-FQSNAALFEAVELQDLDRVQELLKQ
YSPEELDLNTPNSEGLLPLDIAIMTNNAPIARALLQAGAKESPH------FVSLESRSLH
LSTLVREAEQRVNELTAQVVNEAPNA-DCSEKEKQLKAWEWRYRLYKRMKAGFEHARVPD
APTNVHLSVASSSSVQVTFWEPLSINSAVVTKYKVEWSCSPTFSPPLGEAVIDKLKNLHF
TIRGLVSGTAYYVQVSAYNMKGWGPPQASVPPFAIPSNWREYDGRAPRRRGQAEALDHLL
GQVKTVHQHCVCHEPCKNQPQSRKHSVSKSLKHLFHPGSKFLKTLKRGLYLTAIFYKDDN
ILVTHEDQIPVVEIDDTYSCLLMQDFLWFTKVSCMWDEILWLRQCVTVSQSSCSCILQTR
FKMLLAISQMQGLLGIQDLGQVFFEPIKDKQGNILIVTLKEVKTNQTFESVRWVPICKLQ
TSRK-SVSSPEEPTALDTLLISVQDKLAYHQRSSHALSPGLYLGYLKLCSAVDQIRVLVP
ERLPNILCHVKIRSNPNISREEWEWLQKMASVEEPVPAE-PEAETSQ-NHLFQELQVAIK
ELMTLVNIPLQEVRAKDFRLYSQEVLDFGGQVSFLLLLPPSDDVCTAPGQNNPYTPRSGF
LTLPLQIFEL--VHFFTYDREFITQYCQVSALLELESLLSQQSLREAFSDTELSTAKQRH
QQVQDYIQQMEEIWREMRWIMDALQHARYKQPSCGVSLSGFLS----EAGGA-MKEKTQS
-TSSHLDYLPSPAPSPETSRK--------------LN-------S-D-------------
------------LHG---------------------LSDEEGSSEVFLATD-SDYDSSRA
QSPKELDLVYSSS--GPE---------------------CCSRRVTRTLRDSAPDVLQTH
EQKTPPLPPPPL---------EEPRPPP-ELYDSDFVLPSRQIELLRITEKRQAYCVRTS
SLDFPK----------------PLCQAARKSC--PGSVDSSPTESRT-AGHCGQLRLGTG
STPSPERGRGGQGSEPVFRTR----SAEWTQNF-Q---EQPGCLADRGKKPG-SVTLRVC
PQYETGLSKETSVKLHITSQTSAGEVVKLVVLEMNDVSRGVLGGS-----------AAFC
----------------YSEEQLEHFGLVFASDES-ERWLPDDFLPLSLQTTRPEGRFYVR
IKETSPLVLQYGPATTV
>Aptenodytes-a XP_019327232.1 PREDICTED: ankyrin repeat and fibronectin type-III domain-containing protein 1 [Aptenodytes forsteri] ancestral
------------------------------------------------------------
------------------------------------------------------------
------------------------------------------------------------
------------------------------------------------------------
------------------------------------------------------------
---------------------MTQ-QMR---DLQLAQAR-KP--PGPSSPNAAKRLYRNL
SGKFRV--NYTSFDEGSLAGR-G-EKEKLRKSYL-FQSNAALFEAVELQDLDRVQELLKQ
YSPEELDLNTPNSEGLLPLDIAIMTNNAPIARALLQAGGKESPH------FVSLESRSLH
LSTLVREAEQRVNELTAQVVNEAPNT-DCSEKEKQLKAWEWRYRLYKRMKAGFEHARVPD
APTNVHLSVASSSSVQVTFWEPLSVNSAVVTKYKVEWSCSPTFSPRLGEAVIDKLKNLHF
TIRGLVSGTAYYVQVSAYNMKGWGPPQASVPPFAIPSNWREYDGRAPRRRGQAEALDHLL
GQVKTVHQHCVCHEPCKNQPQSRKHSVSKSLKHLFHPGSKFLKTLKRGLYLTAIFYKDDN
ILVTHEDQIPVVEIDDTYSCLLMQDFLWFTKVSCMWDEILWLRQCVTVSQSSCSCILQTR
FKMLLASLQMQGLLGIQDLGQVFFEPVKDKQGNILIVTLKEVKTNQTFESVRWVPICKLQ
TSRK-SVSSPEEPTALDTLLISIQDKLAYHQRSSHALSPGLYLGYLKLCSAVDQIRVLVP
ERLPNILCHVKIRSNPNISREEWEWLQKMASVEEPIPAE-PEAETSQ-NHLFQELQVAIK
ELMTLVNIPLQE--AKDFRLYSQEVLDFGGQVSFLLLLPPSDDVCTAPGQNNPYTPRSGF
LTLPLQIFEL--VHFFTYDREFITQYCQVSALLELESLLSQQSLREAFSDAELSTAKQRH
QQVQDYIQQMEEIWREMRWIMDALQHARYKQPSCGVSLSGFLS----EAGSA-MKEKTQS
-TSSHLDYLPSPAPSPETSRK--------------LN-------S-D-------------
------------SHG---------------------LSDEEGSSEVFLATD-SDYDSSRA
QSPKELDLVYSSS--GPE---------------------CCSRRVARTLRDSAPDVLQTH
ELKTLPLPPPPP---------EEPRPPP-ELYDSDFVLPSRQIELLRITEKRQAYCVRTS
SLDFPK----------------PRCQAARKSC--PGSVDSSPTESRT-AGHCSQLRLGTG
STPSPEHSRGRQGSEPVFRTR----SAEWTQSF-QEQPEQPGCLADQGKKPG-SITLRVC
PQYETGLSKETSVKLHITSQTSAGEVVKLVVLEMNDVSRGMLGGS-----------AAFC
----------------YGEEQLEHFGLVFASDES-ERWLPDDFLPLSLQTTRPEGRFYVR
IKETSPLVLQYGPATTV
>Alligator-a XP_019348609.1 PREDICTED: ankyrin repeat and fibronectin type-III domain-containing protein 1 isoform X1 [Alligator mississippiensis] ancestral
-------MYARTRSDTSGAMSSFGKLTEYFSLRKSRTE----FRSERRSGRRSGSYCCSV
NEC----------------------------------RSLDRKLQRPLLGKSRTLPSIPQ
SPVLSRVPLLDSKLYREDMPEQKQYKNH-SASDCQKGCTVPSTGEAWRLEDDCM---DSV
GDPALRPQLRTAVDEAPFSYFRTRSFYMRKSLSVDNHL---SSL--SY-SIHPSETKAER
-VKTKLRRQFSLGSADKKDFYQQK-SESSFSKFAHRLSVKQKQEKRRKAE-------YVS
AELA-AFRPRSLSIEWSSSPKMTQ-QMR---DLQLAQAR-KP--PGPSSPNAAKRLYRNL
SGKFRV--NYTSFDEGSLVGK-S-EKEKLRKSYL-FQGNAALFEAVELQDLDRVQELLKQ
YSPEELDLNTPNSEGLLPLDIAIMTNNAPIARTLLQAGAKESPH------FMSLESRALH
LSTLVREAEQRVNELTAQVVNEAPNT-DCSEKEKQLKAWEWRYRLYKRMKAGFEHARVPD
PPANVHLSVASSTSVQVTFWEPLSVNSAVVTKYKVEWSCSPTFSPPVGEAVIDKLRNLHF
TIRGLVSGTAYYVQVSAYNMKGWGPPQASVPPFAIPSNWREYDGRAPRRRGQAEALDHLL
SQVKTVHQHCVCHEPCKNQPQSRKHSVSKSLKHLFHPGSKFLKTLKRGLYLASIFYKDDN
ILVTHEDQIPVVEIDDTYSCLLMQDFLWFTKVSCMWDEILWLRQCVTVSQSSCSCILQTR
FKMLLAISQMQGLLGIQDLGQAFFEPVKDKQGNILIVTLKEVKTNQTFESVRWVPVSKLQ
GSRK-SVSSPEEPTALDILLITVQDKLAYHQRSSQALAPGLYLGYLKLCSAVDQIRVLVP
DRLPNILCHVKIRSNSNISREEWEWLQNLASAEESIPTE-PESETSQ-NLLYQELQVAIK
ELMNLVNIPLQE--AKDFRLYSQEVLDFGGQVSFLLLMPPSDDVCTAPGQNNPHTPRSGF
LTLPLQIFEL--VHFFTYDREFITQYCQMSALLELESLLSQQSLREAFSDSELTTAKQRH
QQVQDYIQQMEEIWREMRWIMDALQHARYKQPSCGVPLTWFLH----ESTSA-MKEKTQS
-TSSHLDYLPSPTPSPETSRK--------------LN-------S-D-------------
------------SHG---------------------LSDEEGSSEVFLATD-SDYDSSRA
QSPKELDLVYSSS--GPD---------------------CCGRKITRTLRDSAPDVLQTH
ELKTPPLPP------------EEPRPPP-ELYDSDFVLPSRQIELLRITEKRQAYCVRTS
SLDFPK----------------PLFQVARKSC--PGSVDSSPTETRT-AAHCGLLRLGTG
SSFSPEHGQAIENSEPVFRTR----SAEWTRTF-QETLE-PGCLTNRGKKPD-SITLRVC
PQYETGLSKETSIKLHITNKTSAGEVVKLVVLEMNDISRNMLGNA-----------DAFC
----------------YGEEQLDHFGLVFVSDDA-EQWLPDDFLPISLQNAWLGGRFYVR
IKETSPLLFQYGPATTV
>Chelonoidis-a XP_032655245.1 ankyrin repeat and fibronectin type-III domain-containing protein 1-like isoform X1 [Chelonoidis abingdonii] ancestral
-------------------MSSFGKLTEYFSLRKSRNE----FRSDRQSGRRSGSYCRSV
TEC----------------------------------RSLDRRLQRPLLGKSRTLPSIPQ
SPVLSRVALLDSKLYREQMPEQKQYKNR-SASDCQKGCTVPSAGEAWQLENDCV---EPP
GDTTPRPQLCTAMDEAPFSHFRTHSFYMRKSLSMDNHL---SSL--SY-SLHPSETKADR
-VKTKLRRQFSLGSADKKDFFQPK-SESSLSKFAHRLSVKQKQEKRRKAK-------YAS
AELP-AFRPRSLSIEWSSLPKMTQ-QMR---DIQLAQAR-KP--PGPSSPNAAKRLYRNL
SGKFRV--NYTSFDEGSLPGR-S-EKEKLRKAYL-FQSNAALFEAVELQDLERVQELLKQ
YSPEELDLNTPNSEGLLPLDIAIMTNNAPIARMLLQAGAKESPHCKSPLQVMSLESRALH
LATLVREAEQRVNEFTAQVANETPNT-DCSEKEKQLKSWEWRYRLYKRMKAGFEHACAPD
PPANVHLSVASSSSVQVTFGEPLSINSAVVTKYKVEWSCSPTFSPPLGEVVIDKLRNLHF
TIQGLMSGTAYYVQVSAYNMKGWGPPQASVPPFAIPSNWREYDGRAPRRRGQAEALDHLL
SQVKTVHQHCVCHESCKNQPQSRKHSVSKSLKHLFHPGSKFLKTLKRGLYLTSIFYKDDN
ILVTHEDQIPVVEIDDTYSCLLMQDFLWFTKVACMWDEILWLRQCLTVSQSSCSCILQTR
FKMLLAISQMQGLLGIQDLGQVFFEPIKDKQGNILIVTLKEVKTNQTFESVRWVPLSKLQ
TSRK-SVSSPEEPTSLDMLLMTMQDKLAYHQRSSQALAPGLYLAYLKLCSAVDQIRVLVP
EQLPNILCHVKIRTNPNISREEWEWLQNLASLEEPSPTE-PESETSQ-NPLYQELQGAIK
ELVNLVNIPLRE--AKDFRLYSQEVLDFGGQVSFLLLLPPSDDVCTAPGQNSPYTPRSGF
LTLPLQIFEL--VHFFTYDREFISQYCQVSALLELESLLSQQSLREAFSDAELSTAKQRH
QQVQDYIQQMEEIWREMRWMMDALQHARYKQPSCGVPLTWFLN----ESSGA-MKEKTQS
-TSSHLDYLPSPTPSPETSRK--------------LN-------SAD-------------
------------SHG---------------------ISDEEGSSEVFLATD-SDYDSSRA
QSPKELDLVYSS---GPE---------------------CCGRKIARTLRDSAPDVLQSH
ELKAPPLLP------------EEPRPPP-ELYDSDFVLPSRQIELLRITEKRQAYCVRTS
SLDFPK----------------PFFQVTRKSC--PGSVDSSLTETRM-TGQCSLLRLDTG
SAFSPEHSQAVESSEPVFRTR----SAEWTRTF-QEPPE-LGHIANRGKKPG-SATLRVC
PQYETGLSNETSVKLHVTTKMSAEEVVKLVVLEMNEVSRNVLGNV-----------DAFC
----------------YSEDQLDHFGLVFVSDDT-EQWLPNDFLPLSLHNAWPEGRFYVR
IKETSPLLFQYGPATTV
>Gopherus-a XP_030401485.1 ankyrin repeat and fibronectin type-III domain-containing protein 1-like isoform X1 [Gopherus evgoodei] ancestral
-------MYACKCSDTAGAMSSFGKLTEYFSLRKSRNE----FRSDRQSGRRSGSYCCSV
TEC----------------------------------RSLDRKLQRPLLGKSRTLPSIPQ
SPVLSRVPLLDSKLYREEMPEQKQYKNR-SASDCQKGCTVPSAGEAWQLEDDCV---EPP
GDTTPRPQLCTAMDEAPFSHFRTHSFYMRKSLSMDNHL---SSL--SY-SLHPSETKADR
-VKTKLRRQFSLGSADKKDFFQPK-SESSLSKFAHRLSVKQKQEKRRKAE-------YAS
AELP-AFRPRSLSIEWSSLPKMTQ-QMR---DIQLAQAR-KP--PGPSSPNAAKRLYRNL
SGKFRV--NYTSFDEGSLPGR-S-EKEKLRKAYL-FQSNAALFEAVELQDLERVQELLKQ
YSPEELDLNTPNSEGLLPLDIAIMTNNAPIARMLLQAGAKESPHCKSPLQVMSLESRALH
LATLVREAEQRVNEFTAQVANETPNT-DCSEKEKQLKSWEWRYRLYKRMKAGFEHACAPD
PPANVHLSVASSSSVQVTFGEPLSINSAVVTKYKVEWSCSPTFSPLLGEVVIDKLRNLHF
TIQGLMSGTAYYVQVSAYNMKGWGPPQASVPPFAIPSNWREYDGRAPRRRGQAEALDHLL
SQVKTVHQHCVCHESCKNQPQSRKHSVSKSLKHLFHPGSKFLKTLKRGLYLTSIFYKDDN
ILVTHEDQIPVVEIDDTYSCLLMQDFLWFTKVACMWDEILWLRQCLTVSQSSCSCVLQTR
FKMLLAISQMQGLLGIQDLGQVFFEPIKDKQGNILIVTLKEVKTNQTFESVRWVPLSKLQ
TSRK-SVSSPEEPTSLDMLLMTMQDKLAYHQRSSQALAPGLYLAYLKLCSAVDQIRVLVP
EQLPNILCHVKIRTNPNISREEWEWLQNLANLEEPSPTE-PESETSQ-NLLYQELQGAIK
ELVNLVNIPLRE--AKDFRLYSQEVLDFGGQVSFLLLLPPSDDVCTAPGQNSPYTPRSGF
LTLPLQIFEL--VHFFTYDREFISQYCQVSALLELESLLSQQSLREAFSDAELSTAKQRH
QQVQDYIQQMEEIWREMRWMMDALQHARYKQPSCGVPLTWFLN----ESSGA-MKEKTQS
-TSSHLDYLPSPTPSPETSRK--------------LN-------SAD-------------
------------SHG---------------------ISDEEGSSEVFLATD-SDYDSSRA
QSPKELDLVYSS---GPE---------------------CCGRKIARTLRDSAPDVLQSH
ELKAPPLLP------------EEPRPPP-ELYDSDFVLPSRQIELLRITEKRQAYCVRTS
SLDFPK----------------PLFQVTRKSC--PGSVDSSPTETRT-TGQCSLLRLDTG
SAFSPEHSQAVESSEPVFRTR----SAEWTRTF-QEPPE-LGHIANRGKKPG-SATLRVC
PQYETGLSNETSVKLHITTKMSAEEVVKLVVLEMNEVSRNVLGNV-----------DAFC
----------------YSEDQLDHFGLVFVSDNT-EQWLPDDFLPLSLHNAWPEGRFYVR
IKETSPLLFQYGPATTV
>Chelonia-a XP_037767421.1 ankyrin repeat and fibronectin type-III domain-containing protein 1 [Chelonia mydas] ancestral
------------------------------------------------------------
------------------------------------------------------------
------------------------------------------------------------
------------------------------------------------------------
------------------------------------------------------------
---------------------MTQ-QMR---DIQLAQGR-KP--PGPSSPNAAKRLYRNL
SGKFRV--NYTSFDEGSLPGR-S-EKEKLRKAYL-FQSNAALFEAVELQDLDRVQELLKQ
YSPEELDLNTPNSEGLLPLDIAIMTNNAPIARMLLQAGAKESPH------FMSLESRALH
LATLVREAEQRVNEFTAQVVNEAPNT-DCSEKEKQLKSWEWRYRLYKRMKAGFEHARAPD
PPANVHLSVASSSSVQVTFGEPLSVNSAVVTKYKVEWSCSPTFSPPLGEVVIDKLRNLHF
TIRGLMSGTAYYVQVSAYNMKGWGPPQASVPTFAIPSNWREYDGRAPRRRGQAEALDHLL
SQVKTVHQHCVCHESCKNQPQSRKHSVSKSLKHLFHPGSKFLKTLKRGLYLTSIFYKDDN
ILVTHEDQIPVVEIDDTYSCLLMQDFLWFTKVACMWDEILWLRQCLTVSQSSCSCVLQTR
FKMLLAISQMQGLLGIQDLGQVFFEPIKDKQGNILIVTLKEVKTNQTFESVRWVPLSKLQ
TSRK-SISSPEEPTSLDMLLITMQDKLAYHQRSSQALAPGLYLGYLKLCSAVDQIRVLVP
EELPNILCHVKIRTNPNISREEWEWLQNLANLEEPSPTE-PEFETSQ-NPLYQELQGAIK
ELVNLVNIPLQE--AKDFRLYSQEVLDFGGQVSFLLLLPPSDDVCTAPGQNSPYTPRSGF
LTLPLQIFEL--VHFFTYDREFISQYCQVSALLELESLLSQQSLREAFSDAELSTAKQRH
QQVQDYIQQMEEIWREMRWMMDALQHARYKQPSCGVPLIWFLS----ESSSA-MKEKTQS
-TSSHLDYLPSPTPSPETSRK--------------FN-------SAD-------------
------------SHG---------------------ISDEEGSSEVFLATD-SDYDSSRA
QSPKELDLVYSS---GPE---------------------CCGRKIARTLRDSAPDVLQSH
ELKAPPLLP------------EEPRPPP-ELYDSDFVLPSRQIELLRITEKRQAYCVRTS
SLDFPK----------------PLFQVARKSC--PGSVDSSPTETRT-AGQCSLLRLETG
SAFSPEHSQVVESSEPVFRTR----SAEWTRTF-QEPPE-PGYIANRGKKPG-SATLRVC
PQYETGLSNETSVKLHVTTKMSAEEVVKLVVLEMNEVSRNVLGNV-----------DAFC
----------------YSEDQLDHFGLVFVSDDT-EQWLPDDFFPLSLHNAWPEGRFYVR
IKETSPLLFQYGPATTV
>Mauremys-a XP_039348534.1 ankyrin repeat and fibronectin type-III domain-containing protein 1-like isoform X1 [Mauremys reevesii] ancestral
-----------------------------MARDISVLKNLVPVSVNPDPEERGSTDLVE-
-------------------------------------GSLDRKLQRPLLGKSRTLPSIPQ
SPVLSRVPLLDSKLYREEMPEQKQYKNH-SASDCQKGCTVPSAGEAWQLEDDCV---EPP
GDTAPRPQLCTAMDEAPFSHFRTHSFYMRKSLSMDNHL---SSL--SY-SLHPSETKADR
-VKTKLRRQFSLGSADKKDFFQPK-SESSLSKFAHRLSVKQKQEKRRKAE-------YAS
AELP-AFRPRSLSIEWSSLPKMTQ-QMR---DIQLAQAR-KP--PGPSSPNAAKRLYRNL
SGKFRV--NYTSFDEGSLPGR-S-EKEKLRKAYL-FQSNVALFEAVELQDLERVQELLKQ
YSPEELDLNTPNSEGLLPLDIAIMTNNAPIARMLLQAGAKESPH------FMSLESRALH
LATLVREAEQRVNEFTAQVANETPNT-DCSEKEKQLKSWEWRYRLYKRMKAGFEHACAPD
PPANVHLSVASSSSVQVTFGEPLSINSAVVTKYKVEWSCSPTFSPPLGEVVIDKLRNLHF
TIQGLMSGTAYYVQVSAYNMKGWGPPQASVPPFAIPSNWREYDGRAPRRRGQAEALDHLL
SQVKTVHQHCVCHESCKNQPQSRKHSVSKSLKHLFHPSSKFLKTLKRGLYLTSIFYKDDN
ILVTHEDQIPVVEIDDTYSCLLMQDFLWFTKVACMWDEILWLRQCLTVSQSSCSCVLQTR
FKMLLAISQMQGLLGIQDLGQVFFEPIKDKQGNILIVTLKEVKTNQTFESVRWVPLSKLQ
TSRK-SVSSPEEPTSLDMLLMTMQDKLAYHQRSSQALAPGLYLAYLKLCSAVDQIRVLVP
EQLPNILCHVKIRTNPNISREEWEWLQNLANLEEPSPTE-PESETSQ-NPLYQELQGAIK
ELVNLVNIPLQE--AKDFRLYSQEVLDFGGQVSFLLLLPPSDDVCTAPGQNSPYTPRSGF
LTLPLQIFEL--VHFFTYDREFISQYCQVSALLELESLLSQQSLREAFSDAELSTAKQRH
QQVQDYIQQMEEIWREMRWMMDALQHARYKQPSCGVPLTWFLN----ESSGA-MKEKTQS
-TSSHLDYLPSPTPSPETSRK--------------LN-------SAD-------------
------------SHG---------------------ISDEEGSSEVFLATD-SDYDSSRA
QSPKELDLVYSS---GPE---------------------CCGRKIARTLRDSAPDVLQSH
ELKAPPLLP------------EEPRPPP-ELYDSDFVLPSRQIELLHITEKRQAYCVRTS
SLDFPK----------------PLFQVTRKSC--PGSVDSSPTETRT-TGQCSLLRLDTG
SAFSPEHSQAVESSEPVFRTR----SAEWTRTF-QEPPE-LGHIANRGKKPG-SATLRVC
PQYETGLSNETSIKLHVTTKMSAEEVVKLVVLEMNEVSRNVLGNV-----------DAFC
----------------YSEDQLDHFGLVFVSDDT-EQWLPDDFLPLSLHNAWPEGRFYVR
IKETSPLLFQYGPATT-
>Gecko-a XP_015261142.1 PREDICTED: ankyrin repeat and fibronectin type-III domain-containing protein 1-like [Gekko japonicus] ancestral-edited by BH to remove intron
------------------------------------------------------------
------------------------------------------------------------
------------------------------------------------------------
------------------------------------------------------------
------------------------------------------------------------
---------------------MTQ-QMR---DLQLTQSR-KQ--PGPSSPNAAKRLYRNL
SGKFRV--NYMSFDEGSFTGR-S-EKEKLRKSYL-FQGNAALFEAVELQDLDKVQDLLKQ
YSLEELDLNTPNSEGLLPLDIAIMTNNAPIAKTLLLAGAKESPH------FVSLESRALH
LSTLVQEAEQRVNDLTAQVVNEVPNA-DCSEKEKQLKSWEWRYRLYKRMSAGFEHARVPD
PPTNVHLSVASSTSVEVVFQEPLSVNSAVVTKYKVEWSCSPTFSPPLGEMVIDKLKNLHV
TIRGLVSGTAYYVQVFAYNMKGWGPPQTSIPPFAIPSNWREYDGRAPRRRGQAGALDHLL
TQVKTVHQHCVCHESCKNQPQNRKHSVSKSLKYLFHPGSKFLKTLKRGLYLSSLFYKDDN
ILVTHEDQVPVVEIDDTYSCLLMQDFLWFTKVSCMWDEILWLRQCVTVSQSSCSCILQTR
FKMLLAISQMQGLLGIQDLGQVFFEPIKDKQGNILVVTLKEVKSNQTFESVRWVPLSKLQ
TSRK-SVSSPEEPTALDTLLMTLQDKLAYHQKSSQALPPGLYLGYLKLCSAVDQIRVLVP
ERLPNILCHVKIRNNPNVSREEWEWLQSLASLEEPVPPE-QDLETTPQNLLLQELQGAVK
ELMQLVNVPLHE--AKDFRLYSQEVLDFGGEVSFLLLLPPSDDVCTAPGQNNPYTPRSGF
FTLPLQIFELGKQDYGMTRWTGLEPSCSQRCPMQ-PTLIPLESLRTGLRSRRIPGCTG--
------IWQMEEIWREMRWMMDALQHARYKQPSGGISLVCFLE----ESSTA-LKEKTQS
-TSSHLDFFPSPTPSPETSRK--------------LN-------S-D-------------
------------SHG---------------------MSDEEGSSEVFLATD-SDYDSSRA
QSPRELDLVYSSS--GPD---------------------CCSRRNPRPLRDSAPDVLQSH
ELKTAAILT------------EEPRPPP-ELYDSDFVLPSRQIELLRITEKRQAYCVRTS
SLDFPK----------------PLCHGARKSC--PGSVDSSPTESRT-AGRCSPVRFGTG
LAFSPKHSWPSESSEPVFRTR----SVEWTHTF-QEVPE-PGHVANRGKLPG-STALCVC
PQYETGLSKETNIKLRVTSKMTAEEVVKLVVEEINEISRNVLGDA-----------DAFC
----------------YGEEQLGHFGLVFVSEEV-EQWLPNDFLPLSLQKAWPDGRFYVR
IKETSPLLFQYGPATTV
>Thamnophis-a XP_032086179.1 ankyrin repeat and fibronectin type-III domain-containing protein 1-like [Thamnophis elegans] ancestral
-------MSTRRRLDCAGAMSSFGKLTEYFSLRKSRNE----FRSDRRNSRRSGSYCCNL
TEC----------------------------------RSLDRKSQRPILGKSRTLPSIPQ
SPVISRVPLLDSQLYRKEMPEQKHIRNH-SAPDCQKGCTVPSTGEAWVLEDDCI---SPG
RDPAMQPRLCTVMDEAPFRAIRTRSFYMRKSLSVDNHL---SSL--SY-PLHPNETKTER
-VKTKLRRQFSLGSADKKDLYSSK------------------------------------
----------------SSSPKMTQ-QLR---DLQLAHAR-KQ--PGPSSPNAAKRLYRNL
SGKFRV--NYMSFDEGNLGGK-A-EKEKQRKSYL-FQGNAALFEAVELQDLDKVQELLKQ
YSVEELDLNTPNSEGLLPLDIAIMTNNSPIAKTLLLAGGKESPH------FVSLESRSLH
LATLVREAEQRVNDLSAQVVNEVPNA-ESSEKEKQLKAWEWRYRLYKRMNAGFEHARVPD
PPTNVHLSVASSTSVEVSFQEPLSVNSAIVTKYKVEWSCSPTFSPPLGEMVIDKLKKLQI
SIHGLVSGTAYYVQVSAYNMKGWGAPQTSIPPYAIPSNWREYDGRAPRQRGQAEALDHLL
NQVKMVHQHCVCHEPCKNQPQSRKHSVSKSLKFLFYPGSKFLKTLKRGLYLASIFYKDDN
ILVTPEDQVPVVEIDDSYSCLLMQDFLWFTKVSCMWDEILWLRQCVTVSQSSCSCVLQTR
FKMLLAISQMQGLLGIQDLGQVFFEPIKDKQGNILVVTLKEVKTNQTFESVRWIPLSKLQ
TSRK-SISSPEEPTALDVLLMTMQEKLAYHQNSSQALPPGLYLGYLKLCSAVDQIRVLVP
EQLPNILCHVKIRSNSNISREEWEWLQNLASMEDAIPSE-QELETSQ-QLFLQELQGAIR
ELMQLVNIPLHE--AKDFRLYSQEVLDFGRQVSFLLLLPPSDDVCTAPGQNNPYTPRSGF
LTLPLQIFEL--VHFFIYDHEFISQYCQVSAFLELESLLSQQSLREAFSDSELTTAKQRH
QQVQDYIQQMEEIWREMRWMMDALQHARYKQPSCGVPLGWFVK----ESGTA-QNEKTQS
-TSSHLDFLPSPTPSPEMNRK--------------LN-------S-D-------------
------------SHG---------------------ISDEEGSSEVFLATD-SDYDSSSA
QSPRELDLVYSSS--GLE---------------------CYRRRTPRPFRDSAPDVLQNH
ELKMPPIMPP-----------KEPQPLS-EQYDSDFVLPSRQIELLRITEKRQAYCVQTS
SLDFPK----------------PFCFGARKSC--PGSVDSSPTESRT-AGHCSSVPSGTR
STFSSSHDWHAESSGAVFRTR----SVEWTQTF-QETSE-PGHVANWGRLPG-SFIVRVC
AQYETGLSKETSVKLPLTNKMSAEEVVKLVVQETNEISRKVLGNA-----------SAVC
----------------YSEEQFGHFALVFVTEDV-EQCLPDNFLPLSLQKAWPNGRFCVR
IKDTSPLLFRYGPATTV
>Pogona-a XP_020663845.1 ankyrin repeat and fibronectin type-III domain-containing protein 1-like isoform X1 [Pogona vitticeps] ancestral
-------MCTRRKLDCADAMSSFGKLTEYFSLRKSRNE----FRSDRRCNRRSGSYCCSI
TEC----------------------------------RSLDRKPQRPVLGKSRTLPSIPQ
SPVISRVPLLDSKLYRKEMPEHKQYRNH-SAPEYQKGCTVPSTGDAWQLEDDCT---DSM
RDPALQPRLCTSIDEPPFRSLRTRSFYMRKSLSVDNHL---SSL--SY-SIHPTETKTER
-VKNKLRRQFSLGSADKKDLYPSK-SESSLSKFTHRLSVKQKQEKRRKTE-------YGS
AELP-AFRPRSLSIEWSSLPNMTQ-QMK---DLQLAQTR-KQ--PGPSSPNAAKRLYRNL
SGKFRV--NYMSFDEGSLAGR-N-EKEKLRKSYL-FQGNAALFEAVEQQDFDKVQELLKQ
YSVEELDLNTPNSEGLLPLDVAIMTNNSPIAKTLLLAGAKESPH------FVSLESRSLH
LSTLVREAEQQVNDLTAQVGNEVSSA-DCLEKEKQLKAWEWRYRLYKRMNAGFEHARVPD
PPMNVHLSVASSTSLEVSFEEPLSVNSAVVTKYKVEWSCSPTFSPPLGEVVIDKLKNLHI
TIHGLVSGTPYYVQVSAYNMKGWGLPQASVPPFAIPSNWREYDGRAPRRRGQAEALDHLL
SQVKMMHQHCVCHEPCKNQAQSRKHSVSKSLKYLFHPGSKFLKTLKRGLHLATIFYKDDN
ILVTHEDQIPVVEIDDSYSCLLMQDFLWFTKVSCMWDEILWLRQCVTVSQSSCSCILQTR
LKMLLAISQMQGLLGIQDLGQVFFEPIKDKQGNILLVTLKEVKTNQTFESVRWIPVSKLQ
TSRK-SISSPEEPTALDVLLMALQDKLAYHQRSSQALPPGLYLGYLKLCSAVDQIRVLVP
EQLPNILCHVKIRNNPNISREEWEWLQNLARMEEPSPTE-QEMDPTY-NLLLQELQEATK
ELMQQVNIPLHE--AKNFRLYSQEVLDFGGQVSFLLLLPPSDDVCTAPGQNDPYSPQSGF
LTLPLQIFEL--VHFSTYDQEFIRQYCQVSALLELESLLSQQSLREAFSDLELTTAKQRH
HQIQDHMQQMEEIWKEMRWLMDALQHARYKQPSCGISLTFFIE----ESSAA-PKGEALP
-ASSHLDFLPSPTPSPEASRK--------------FN-------S-D-------------
------------SHG---------------------ISDEEGSLEVFLATD-SDYDSSRA
QSPQEPDLISSSS--GPK---------------------CCSRKSSCPLRDSVPNVLQSH
ELKRAPVPL------------EEPQPPP-ELYDSDFVLPSRQIELLRITEKRQAYCVRTS
SLDFPK----------------PLCHGARKSC--PGSVDSSPTESRT-AGRCSPLRFGIG
SAFSPKHGWLAENSEPVFRTR----SMEWTHTF-QEPPE-PPRVANQGKSSG-SFTLHVC
PQYETGLSKETNVKLHITNKMSAEDVVKLVVQEMNEVSRDVLGNT-----------GAFC
----------------YSEEQLDHFGLVFILDDV-EQWLPNDFLPLTLQKAWPEGRFCVR
IKETSPLLFQYGAATTV
>Zootoca-a XP_034987497.1 ankyrin repeat and fibronectin type-III domain-containing protein 1-like isoform X1 [Zootoca vivipara] ancestral
-------------------MSSFGKLTEYFSLRKSRNE----FRSDRRSSRRSGSYCCSI
TEC----------------------------------RSLDRKPQRPVLGKSRTLPSIPQ
SPIINRVPLLDSKLYKKDMPEQKHYRNH-SAPECQKGCTVPSTGEAWQLEDDCA---ESV
RDPALQPRLCTAMDEAPFRSLRTRSFYMRKSLSVDNHL---SAL--SY-SIHPTETKTER
-VKTKLRRQFSLGSADKKDLYPSK-SEGSLSKFTHRLSIKQKQEKRRKAE-------YAS
AELS-AFRPRSLSIEWSSSPKMTQ-QMR---DPQLAQSR-KQ--PGPSSPNAAKRLYRNL
SGKFRV--NYMSFDEGSIAGR-S-EKEKLRKSYP-FQGNAALFEAVELQDLDKVQELLKQ
FSPEELDLNTPNSEGLLPLDIAIMTNNAPIAKTLLLAGAKESPH------FVSLESRSLH
LSTLVQEAEQRVNDLTAQVVNELPSA-DGSEKEKQLKAWEWRYRLYKRMNAGFEHARVPD
PPMNVHLSVASSTSVDVSFQEPLSVNSAIVTKYKVEWSCSPTFSPPLGEVVINKLKNLHI
TIHGLLSGTAYYVQVSAYNMKGWGPPQTSIPPFAIPSNWREYDGRAPRRRGQAEALDHLL
SQVKMVHQQCVCHEPCKNQPQSRKHSVSKSLKYLFHPGSKFLKTLKRGLYLASIFYKDDN
ILVTHEDQIPVVEIDDTYSCLLMQDFLWFTKVSCMWDEILWLRQCVTVSQSSCSCILQTR
LKMLLAISQMQGLLGIQDLGHVFFEPIKDKQGNILVVTLKEVKTNQTFESVHWVPLSKLQ
TSRK-SISSPEEPTALDVLLMTMQDKLIYHQRSSQALPPGLYLGYLKLCSAVDQIRVLVP
ERLPNILCHVKIRSNPNISREEWEWLQQQASVEEPIPTE-QDLETTQ-NLFLQELQVAIK
ELMQMVNIPLHE--AKDFRLYSQEVLDFGGQVSFLLLVPPSEDVCTAPGQNNPYTPRSGF
LTLPLQIFEL--VHFFTYDHEFISQYCQVSALLELESLLSQQSLREAFSDSELTTAKQRH
QQVQDYIQQMEEIWREMRWMMDALQHARYKQPSGGIPLTWFLE----ESSID-LKEKTRS
-TSSHFDFFPSPTPSPEMSRK--------------LN-------S-D-------------
------------SHG---------------------ISDEEGSSEVFLATD-SDYDSSRA
QSPRELDLLYPSS--GPE---------------------CFSRRNPRPLRDSAPDVLQNH
ELKTPSIPP------------EEPRPPP-ELYDSDFVLPSRQIELLRITEKRQAYCVRTS
SLDFPK----------------PLCHGARKSC--PGSVDSSPTESRT-AGRCSPVRLGTG
SEFSPRHGCPAGSSEPVFRTR----SVEWTRTF-QEAAD-PGHVANRVKSTG-SFALRVC
PQYETGLSKETSVKLHLTNKMSAEDVVKLVVQEMNEVSRDVLGNA-----------DAFC
----------------YSEDQLEHFGLVFVSDEV-EQWLPNDFLPLSLQKAWPDGRFYVR
IKETSPLLFQYGPATTV
