# Supplementary material for: Ankfn1-mutant vestibular defects require loss of both ancestral and derived paralogs for penetrance in zebrafish
Source: G3 (Bethesda). 2021 Dec 25;12(3):jkab446. doi: 10.1093/g3journal/jkab446 (PMC9210315; doi:10.1093/g3journal/jkab446)
Supplement: jkab446_Supplemental_Data_File_S5 [file jkab446_supplemental_data_file_s5.txt]

>Rhincodon-d XP_020372038.1 ankyrin repeat and fibronectin type-III domain-containing protein 1-like [Rhincodon typus] derived
------------------------------------------------------------
------------------------------------------------------------
------------------------------------------------------------
------------------------------------------------------------
------------------------------------------------------------
------------------------------------------------------------
--------------------------------------------------------MTHP
IR--EPLQRRKS-LGPMSPNAAKRLYRNLSFRLKGGSSS-DEACLIKKIEKERSKKSS-S
LNIQYDSIFDAVEHEDLDAVQRILDQPGTQD-DLNEVTSNGLVPLDIAVLTNNISMASLL
MNAGARDNHQF-NEGNWDMHLTTLVSKATQKIAELL-ELRTETSEAD-FYSKTRELRTWR
FRQKLYKQMKAAFENAHVPDSPEKVYLSVIGSTSLRVTFQEPARSSTLIITRYKVEWSYT
ETFESTVGAATVEDLKTLQYAIEGLNTGTLYHVRVSAYNVKGWGPAKVSTPPCANPSSWK
ECADVKL-RQKDQSQAVQKLLEQIKAPHHRSFFLETCTVHTPSKKLSVSRSLKYLFQNTS
KFVKTLQRGVYLAAIFFYKENILVTNEDQIPIVEIDSSCSGSDMQEFLWFSKLSCMWKDI
QWLQQGMNSALSSSSSVLQTRQKMLLAVSQLQSALGTQDLGQVHFEPIKDKLGNVLILTI
KELRPSQVLENVRWIALSKLHNYRKSVSAFESFTALDMLFMTLKDKLDYHLRVNQALPPG
LYLGYLKLCSSVDQIKVLVPYRVPNVLCHTKIRDNKNVSREEWEWLRNVS-----SL---
----TDS---------IATEGN-TGSSLCSFLDGLRTAVKSLLQQLDMALGQAADFRLYT
QEVLEFGREVSFLLLLPPSDDVCSAPGQDG---HPSGFLTLPLQIFELVHFSTYEQELFS
KYCQTSILLELDSLLSQQALREAIDDTELIEAKEKHGQVTDLIQQLDDIWREVRWITDVL
QYARYRQPPTGTPLCWILEIS-----SI--MEVNEKPESVTDHVNSTASSPV--DDRKRE
RPDCKEITDED---DVFWPMERDCDLKLSLSSDQLVWM------------------DPQR
SEYHHSR----------TS---------IVMDTD--------------------------
------------------------------------------------------------
------SKNPLQH-VDL----------H----RGQHRYKGADREFHSTGSLEFTERTLKE
ASVYKFWSQPGSMDEGTEEF------------------------DREGPYSFTSEIVQHI
SLPGCSLV-------EWI------------------------------------------
---------------------KTSQET---------
>Scyliorhinus-d XP_038639608.1 ankyrin repeat and fibronectin type-III domain-containing protein 1-like isoform X1 [Scyliorhinus canicula]
------------------------------------------------------------
------------------------------------------------------------
------------------------------------------------------------
------------------------------------------------------------
------------------------------------------------------------
------------------------------------------------------------
----------------------------------------------------MLSKMTQP
IR--EPLQRRKS-LGPMSPNAAKRLYRNLSFRLKGGSSS-DESCLIKKIEKERSKKSS-A
LNIHYDSIFDAVEHEDLDAVQRILGQAGTQD-DLNEVTSNGLVPLDIAVLTNNISMASLL
MNAGARDNHQF-NEGNWDMHLTTLVSKAGQKVTELT-ELRAEASEAD-FHTKNRELRTWK
FRQKLYKQMKAVFENAGVPDPPEKVYLSVTGSTFLRVTFQEPTRNSSLIITRYKAEWSHS
ETFESRVGVAIVEDLKKLQYAIEGLNTGSLYYVRVSAYNAKGWGPPKVSTPPCATPSSWK
ECSQVKL-RQKDQSQAVQQLLDQVKAPRHRSFFLETCTVHTPSKKLSVSRSLKYLFQTTN
KFVKTLQRGVYLAAIFFYKENILVTSEDQIPIVEIDSSCSGSDMQEFLWFSKLSCMWKDT
QWLQQGMNSALSSSSSVLQTRQKMLLAVSQLQGALGTQDLGQVHFEPIKDKLGNVLILTI
KELRPSQVLENVRWIALSKLHNYRKSVSAFESFTALDQLFMTLKDKMDYHLRVNQALPPG
LYLGYLKLFSSVDQIKVLVPYRVPNILCHTKIRDNKNVSREEWEWLRNVS-----SP---
----TDS---------TATEGN-GGCSVYSFLEGLRTAVKTLLQQLDVPLGQAMDFRLYT
QEVLEFGEAVSFLLLLPPSDDVCSAPGQDG---HPSGFLTLPLQIFELVHFCTYEQELFA
KYCQTSILLELDSLLSQQALREAIDNTELIEAKGKHSQVADLIQQLDDIWREVRWITDVL
QYARYRQPPTGTPLCWILEMSSI-------VGVNEKPEPVTDHLNSTACSPG--YGRKKE
PSVCKETTDED---DVFWPMERDCDSELSLSSDQLDSV------------------GPQS
DEHHHSE----------TS---------FAMETD--------------------------
------------------------------------------------------------
------NPNPRWH-FDLHRVQ------H----KHKGADKGFHR----TGSLEFTERTLKE
GNPCKFWSQPGSMDEGTAES------------------------DQEGSYSFSSEIVQHI
SLPGCSLV-------EWI------------------------------------------
---------------------KTSQET---------
>Carcharodon-d XP_041033461.1 ankyrin repeat and fibronectin type-III domain-containing protein 1-like isoform X1 [Carcharodon carcharias] derived
------------------------------------------------------------
------------------------------------------------------------
------------------------------------------------------------
------------------------------------------------------------
------------------------------------------------------------
------------------------------------------------------------
----------------------------------------------------MLSKMTQP
IR--EPLQRRKS-LGPMSPNAAKRLYRNLSFRLKGGSSS-DENCLIKKIEKERSKKSS-S
LNIQYDSIFDAVEHEDLEAVQRILDQPGTQD-DLNEVTSTGLVPLDIAVLTNNISMASLL
MNAGARDNHHF-NEGNWDMHLATLVSKAGQKVTELL-EHRTEASEADLFQSKNRELRTWK
FRQKLYKQMKAAFENACVPDSPEKVYLSVTGSTSLRVTFQEPARNSTLIITRYKVEWSYS
ETFESRVGSAIVEDLKMLQYAMEGLDTGALYYVRVSAYNVKGWGPSKVSTPPCATPSSWK
ECSEVKL-RKKDQSQAVQQLLDQVKAPRHRSFFLETCTVHTPSKKLSVSRSLKYLFQNTS
KFVKTLQRGVYLAAIFFYKENILVTNEDQIPTVEIDSSCSGSDMQELLWFSKLSCMWKDI
QWLQQGLNSALSSSSSVLQTRQKMLLAVSQLQGALGTQDLGQVHFEPIKDKLGNVLILTI
KELRPSQVLENVRWIALSKLHSYRKSVSAFESFTALDLLVMTLKDKLDYHLRINQTLPPG
LYLGYLKLCSSVDQIKVLVPYRVPNILCHTKIRDNKNVSREEWEWLRNVS-----SL---
----TDS---------IATEEN-AGRSVCSFLDGLRTAVKSLLQQLDMPLGQAVDLRLYT
QEVLEFGETVSFLLLLPPSDDVCSAPGQDG---HPSGFLTLPLQIFELVHFSTYEQELFT
KYCQTSILLELDSLLSQQALREAIDNTELIEAKEKHGQVTDLIQQLDDIWREVRWITDVL
QYARYRQPPTGTPLCWILEMS-----TI--VGVNEKPEPVTDHLNSTVCSPG--YDRKKQ
PSE---ITDED---DVFWPLERDCDSELTLTSNQLDLV------------------GPQG
SEHHDSG----------TS---------TVMDTD--------------------------
------------------------------------------------------------
------SQNPRQH-FAFHREQ------H----SHKGAYKEFHR----TGSLEFTERTQKE
GSPYKFWSQPGSMEEGTEES------------------------DRDGSYSFSSEIVQHI
SLPECSLV-------EWI------------------------------------------
---------------------KTSQGT---------
>Ornithorhynchus-d XP_028935439.1 ankyrin repeat and fibronectin type-III domain-containing protein 1 [Ornithorhynchus anatinus]
------------------------------------------------------------
------------------------------------------------------------
------------------------------------------------------------
------------------------------------------------------------
------------------------------------------------------------
------------------------------------------------------------
--------------------------------------------------------MSHQ
TQGLLPSQARRN-HTPSSPNAAKRLYRNLSEKLKGSHASFDETYFRARTERLSLRKTSVN
LQGN-EAMFEAVERQDLDAVQGLLDHYTVEELDLNTPNSEGLTPLDIAVMTNNVPIAKTL
LRSQARESPHFVSLESRSLLLNTLVQETQQRVAELASQVEHKGSGPD-GAGKEKQLKAWE
WRYRLYKRMKAGYEHARAPEAPTCVCLTVTGSTSLTVTFQEPLSVNAAVVTKYRVEWSCS
RDFSPVAGEIIVDQVQALRCSITGLTTGQIYFIRVSAHNMKGWGPAQTATPASAAPSNWK
DCDGGES-RPRGRIEALEALLQEVQAVHRPPSCRENSKLPTPGRKQSVSRSLKHLFHSSN
KFVKTLKRGLYIAVIFYYKDNMLVTNEDQIPIVEIDDSHTSNITQDFLWFTKLSCMWEDI
RWLRQSMPNSM-SSSTALQARQKMLAATAQLQNLLGTHNLGKVYYEPIKDRHGNMLIVTI
REMESLYSFFNGKWMPIAKLQSQRKSLSTPEEPTALDILFITIQDILAYQKRSQQRLAAG
LYLGYLKLSSSVDQIKVLVTQKLPNILCHVKIRENSNVSKEEWDWLQKHC-----GS---
----EAA---------ESLAQA-AESPSPSFFKELGVAVRALLRQTSLPLQQAKHFRLYT
QEVLELGHNVSFLLLLPPSDEVCTAPGQTNPYPPHSGFLHLPLQMFELVHFCTYKEKFIS
LYCRLSAVVDLDALSTQQSLREAISDGELSAAKQRHQQVLDYTQQIDETWREMRWIMEAL
QYARFKQPAAGLPISRLIDLSEE---PN--HNKGNSSSSQIDRLPSPPPSPSPETRRRKA
VSDSQPCSDEEGCSEVFLPTDSDYDSSDALSPRELDLVYRSSHDIAQQALHGLSGSAPDV
LQVPDAK----------AP---------PAPRAA--------------------------
------------------EPR------------------------TDSPNDLGS-AGLGA
QAPDGVAAGSRPPPPSLLGPR-KLAR-H----QRCGYFSRHHRWLQGRN--ETQSLSLSE
GVYTQRLSRAAPPGEQTRAQ-------GDEERTLYLPHTTCLPEDAQ--YQAGRPTVRQI
YREPSPTALVCSGGEPWGPDPPAG---------------------------GRGHLPSPP
-GSETSPESRVAARRAARGTVQGAAQGAEVFNSVL-
>Danio-d XP_021336045.1 ankyrin repeat and fibronectin type-III domain-containing protein 1 isoform X1 [Danio rerio] derived
MLSQKFSPRRSGRHVTGSFESSFRFLREEDADVLRIRRGSMSPEPENKEKWLKMSYEAEK
TCLLAPQESQTPCVCHTANEK--YEIPGMGDDSVLEMLSYSKFSDLETWLCMPSTLLPRS
RDS----------------------------------VCSLPPPSHENGTADTDRESRPP
ENTSINLSQCQERKTHLLPPSSLMPVSASPTSSTPL-----RTTSTPLPKPNRDSGQGGV
SVRKRRRLAASPGGLHWDASGSVLRD---------------HDRGETPSLSEVKRFPRSV
DSESLVPELWRDRAPLRKTISIDDRLLQQTPREHHRLLSRLERGKKKLRNINSLGATGRY
E---THKKSESRISRLAQRLNQRQSDAALIKDFRPLFLLSGSAGSSQSLDRNFSISMSQQ
MQNLQLTQSKKG-AGPASPSAAKRLYRNLSEKFKGSHSSFEDAYFFGRSDR--IRKVS-N
IQSS-EALFEAVEQQDLDAVQILLFQYTADELDLNTPNSEGLTPLDISIMTNNVPIAKLL
LKAGGKESPHFVSLESRDAHLSALVQEAQRRASELSNQVMRESLSLE-TSDKEKQLKAWE
WRCKLYKRMRTGFEHARQPEAPLMVRLSVTGSTTLTVSFQEPASMNSAVVTKYKVEWSCL
KDFSLLAGELILENLQSLKCTITGLTMGRQYYVQVSAYNMKGWGPAQLSQPPSAVPSNWK
DCDGRES-RRRGHIEAMERLLQQVRATHQHYCCGDTSKLQNPSRKQSVSRSLKHLFHSST
KFVKSLKRGVYIASVFYHKDSLLVTNEDQIPIVEVDDSYSSSLMQDFLWFTKLSCMWEDV
RWLRQSLAVST-SSSSTLQSRQKMLAAAGQLQNLLGTHNLGRVHYEPIKDRHGNVLLVTV
REMDSLYSFFNGKWMQVSKLQSQRKSLSTPEEPYALDILLITIQDILAYQRRSQHRLSSG
LYLGYLKLSSSVDQIKVLVPQRMPNMLCHTKIRDNWNVSRDEWEWLQSLS-----GP---
----VEV---------ERADQA-TGC---LLFSELQTAIKSLLHQINLPLHQAKHFRLYT
HEVLELGHNVSFLLLLPASDDVCSAPGQTNPYTPHSGFLNLPLQMFELVHFCSYKEKFIS
LYCRLSSVLDLDALITQQAFREAITDSEVSTAKQRHQHILDYIQQLDEMWREVRWITNAL
QYARYKQPLGWVPITWLVDVSVE---PP--VQKNDSTSSNTDYVPTPSPSPE--MRRRKP
TIESQPGSDEEGCSEVFLPTDSDYDSSDALSPRDLDLVYSSAQDLSHQAVHVLSGSAPDV
LQMHDLK----------YS---------VCSKSI--------------------------
---------------LETESC------------------------TKDLEDLSL-SSYSV
KTTDK-PSRSKFL-ADAPTKRKLLSKSH----PQRSYFGGPHRWLRVQS--ESHTPSLSE
GIYTRQ--SDIDLPLETPLS---------IPHS---PTTSYSLDEYRQPYRESKPNVRRI
FVESCSKTSPCRDAPHWEEEEEKGSRGATASGA------------------RPGYSSTSE
-AQDVDSDE------------QTNEQVSEILSSTL-
>Sinocyclocheilus-d XP_016360235.1 PREDICTED: ankyrin repeat and fibronectin type-III domain-containing protein 1-like [Sinocyclocheilus anshuiensis] derived
-----------------------------------------------------MSYETEK
TCLLAPQESQTPCGCHK------YEIPGMGEDSVLEMLSYSKFSDLETWLCMPSTMLPRS
RDS----------------------------------VCSLPPPSHENGTGDTGKESRPL
ENESIHLSQCQERKTHLLPPSPLLPVSASPQSSSPL-----RTTSTPLPKPTRDSCQGGV
SVRKRRRLAASPGGLHWDVSGSVLRD---------------HDRGETSSLSEVKRFPRSV
DSESRVPEPWRERVPLRKTISVDDRLLQQTPREYHRLLSRIERGKKKLRNINSLGATGRY
E---THKKSESRISRLAQRLNQRQSDAALIKDFRPLFLLSGSPGSSQSLDRNFPISMTQQ
MQNLQLTQSKKG-AGPASPSAAKRLYRNLSEKLKGSHSSFEDAYFFGRSDR--IRKVS-N
IQSS-EALFEAVEQQDLDAVQILLFQYTAEELDLNTPNSEGLTPLDISIMTNNVPIAKLL
LKAGGKESPHFVSLESRDAHLSMLVQEAQRRASELSTQVMRESLSLE-TSDKEKQLKAWE
WRCKLYKRMRTGFEHARPPEAPLMVRLSVTGSTSLTVSFQEPASMNSAVVTKYKVEWSCL
NDFSLLAGEMILENLQSLKCTISGLTTGRQYNVQVSAYNMKGWGPAQLSQPPSAVPSNWK
DCDGRES--RRGHIEVMERLLEQVRATHQHFCCGDTSKLQNPSRKQSMSRSLKHLFHSST
KFVKSLKRGVYIASVFYHKDSLLVTNEDQIPIVEVDDSYSSSLMQDFLWFTKLSCMWEDV
RWLRQSLAVST-SSSSTLQSRQKMLAAAGQLQNLLGSHNLGRVHYEPIKDRHGNVLLVTV
REMDSLYSFFNGKWMQVSKLQSQRKSLSTPEEPYALDILLITIQDILAYQRRSQHRLSSG
LYLGYLKLSSSVDQIKVLVPQRMPNMLCHTKIRDNCNVSRDEWEWLQSLS-----GP---
----VEV---------ETADQA-TDC---LLFSELQTAIKGLLHQINLPLHQAKHFRLYT
HEVLELGHNVSFLLLLPASDDVCSAPGQTNPYTPHSGFLNLPLQMFELVHFCSYKEKFIS
LYCRLSSVLDLDALITQQAFREAITDSEVSTAKQRHQHILDYIQQLDEMWRDVRWITNAL
QHARYKQPLGWVPITWLVDVSVE---PP--VQKNDSMSSNTDYVPTPSPSPE--MRRRKP
TIESQPGSDEEGCSEVFLPTDSDYDSSDALSPRDLDLVYSSAQDLSHQAVHVLSGSAPDV
LQIHDLK----------YS---------ACSKSI--------------------------
---------------LDTESC------------------------TKDMEDLSL-STYSV
KTTDK-PSRCKFL-ADPPTKRKLLSKSH----PQRSYFGGPHRWLRVQS--ESHTPSLSE
GIYTRQ--SDIDLPLETPLS------------LSHSPTTSYSLDEYRPPYRESKPNVRRI
FVESCSKTSPCRDAPHWEEEDTRSRGATARDA-------------------GSGYGTTAE
-AQDVDSDE------------QTNEQVSEILSSTL-
>Scleropages-d XP_018616900.1 ankyrin repeat and fibronectin type-III domain-containing protein 1 isoform X1 [Scleropages formosus] derived
-----------------------------------------------------MSLEADK
NSFVVSKERSTSCGFQGAEEK--EEIPGMGEDSVLEMLSYSKFTDLETWLCMPSTLLPRS
LES----------------------------------LCATSQSLTPSETADAEKKPRPP
EG-----------DTPFLSPPTMAPQSSRSPSPIPM-----GSPVPSSLDSSGSSVQGGV
SVRKRRRLAASPGGLRWNSS---------------GLLQRDYDTAETLPAPGAKRSPGSD
TSLHTGLLGDLQRATLTKSVSVDDRLFQKQHKESHKLLTRLERGKNKLRNIHSLGSTGRY
E---THKKSESKISRLTQRLSPRQND-VLIKDFKPFF-LTGCPGTSQSLDRNLSASMTQQ
LQNLHLSHNKKS-SGPTSPSAAKRLYRNLSEKLKGSHSSFDEAYFFGRSDR--FRKPS-A
MQSS-DALFEAVEQQDLDAVQILLYQYSSDELDLNTPNSEGLTPLDISIMTNNVPIARLL
LKAGARESPHFVSLESRAVHLSTLVQEAQRRVNELSAQTLSEG--LD-NSDKEKQLKAWE
WRYKLYKRMKTGFEHARVPEAPANVRLSVTSSTSLTITYQEPLSVNSAVVTKYRVEWSCL
KDFSLLAGEMILDNLQSQRCTISGLTTGRTYYVQVSAYNMKGWGPSQPSLPPSAAPSNWR
ECEGREP-KHRGHIEAMERLLQQVRATHQHYSCGDTSKLQNSSRKQSVSRSLKHLFHSSN
KFVKTLKRGLYVAAVFYHKDSLLVTNEDQVPIVEIDDSCTSSIMQDFLWFAKLSCMWEDV
RWLRQSMSASVSSSSSTLQARQKMLAAAGQLQNLLGTHNLGRVYYEPIKDRHGNVLLVTI
REMESLYSFFNGKWMQVSKLQSQRKSLSTPEEPTALDILLITIQDILAYQRRSQHRLAPG
LYLGYLKLSSSVDQIKVLVPQKAPNMLCHFKIRDNWNVSRDEWEWLQRLS-----GP---
----VYV---------EGENET-ATCHNPLFFYELQMGLKGLLKQINLPLHQAKHFRLYT
QEVLELGHNVSFLLLLPASDDVCTAPGQTNPYTLHSGFLNLPLQMFELVHFCTYKDKFIS
LYCRLSSVLDLDALITQQALREAISDTEISTAKQRQQHILDFIQQMDEMWRDVRWLTDAL
QYARYKQPLGGLPITWLVDPNVE---TT--MQKNDSTSSHMDYLPTPSPSPE--MRRRK-
--DSQAGSDEEGCSEVFLPTDSDYDSSDALSPRDLDLVYSSSQDISQQAVCALSGSAPDV
LQVHDIR----------YS---------VCRRDG--------------------------
---------------PEAESC------------------------AGSMEGLML-TAIPP
RSADR-VLSGKLP-ANLPSKRKLLPRSQ----AQQGILGRPQRWLRVQS--ESQATSLSE
GVYTQQ--RDTDLPLVSVAG---------------ELQCTGSPEVARVLRRDTKQNVRRI
TVEPCKEASPSQDTCSWTLDVGEYS--------------------------DTTTVYESS
TAQDTDSDD------------QTNAQVSEILSSTL-
>Anguilla-d XP_035263128.1 ankyrin repeat and fibronectin type-III domain-containing protein 1 isoform X2 [Anguilla anguilla] derived
------------------------------------------------------------
------------------------------------------------------------
------------------------------------------------------------
------------------------------------------------------------
------------------------------------------------------------
------------------------------------------------------------
--------------------------------------------------------MTQQ
MQNLHLSH-KKS-GGPASPSAAKRLYRNLSEKLKGSHSSFDEAYFFGRSDR--LRKTS-N
MQSS-EALFEAVEQQDLDAVQILLYQYTADELDLNTPNSEGLTPLDIAIMTNNVPVAKLL
LKAGARESPHFVSLESRAGHLSTLVQEAGRRVSELSAQVQSEGLSLD-SSDKDKQLKAWE
WRYKLYKRMRTGFEHARTPEAPASVRLSVTSSTSLTVTFQEPHSVNSAVVTKYKVEWSCL
KDFSLLAGDMILDNLQSLRCTITGLSTGRVYYVQVSAYNMKGWGPAQPSFPPSAAPSNWK
ECEGREP-RHRGHIEAMERLLQQVRATHQHYSCGDPSKLQNPSRKQSVSRSLKHLFHSSN
KFVKTLKRGLYVAAVFYHKDSLLVTNEDQIPIVEIDDSYSSSIMQDFLWFAKLSCMWEDV
RWLRQSMSASM-SSSSTLQARQKMLAAAGQLQNLLGTHNLGRVYYEPIKDRHGNVILVTI
REMESLYSFFNGKWMQVSKLQSQRKSLSTPEEPTALDILLITIQDILAFHRRSQHRLSPG
LYLGYLKLSSSVDQIKVLVPQRVPNMLCHFKIRDNWNVSRDEWDWLQRLS-----GP---
----VCV---------ESADQT-ADCRTPLFFYELQMAVKGFLKQINLPLHQAKHFRLYT
QEVLELGHNVSFLLLLPASDDVCTAPGQTNPYTLHSGFLNLPLQMFELVHFCTYKEKFIS
LYCRLSSVLELDALITQLALREAILDAEIATAKQRHQHILDYIQQMDEMRREMRWITDAL
QYARYKQPLGGVPITWLVDSKTE---ST--VQKNDSTSSNMDYLPTPSPSPE--MRRRKA
MSDSQPGSDEEGCSEVFLPTDSDYDSSDALSPRDLDLVYSSSQDISQQAACALSGSAPDV
LHMHDVK----------YS---------VCPKDG--------------------------
---------------PEAESC------------------------ARNMESLSLAPGFAG
KAPEK-APSGKLL-ANPPTKRKLLSRSQ----PQHGCFSGPHRWLRVQS--ESQASSLSE
GVYTPQ--RDSDLPLEAVTR-ATIGLLAELPKSTFVTHATCSLDDGRGAHREARPNVRRI
FVEPCKKTSPTKDASGWGPGPGAGKGGVGAE--------------------SAAQYDGSL
-AQDVDSDD------------QTNAQVSEILSST--
>Megalops-d KAG7491711.1 hypothetical protein MATL_G00007390 [Megalops atlanticus]
-----------------------------------------------------MSLEADK
NCLLVSQEPRAP--FQTAEER--EEIPGMGEDSVLEMLSYSKFTDLETWLCMPSTLLPRS
LES----------------------------------PRGASPPLTHRETADVANESRPL
ENDGLLLASPLERDAVFLAPSQMLPVSTEPPSPEPLPPVSIAPSVSSSVSPLRESTPTGV
SVRKRRRLAASPGGLHWNSAENIQSSSTNNNQSMHGALQREYDRAELSPVSEAKRSSSSD
TSNHASIWADQCKLALRKSVSVDDRLFQQPHKEQHRLLSRLERGKNKLRNIHSLGSTGRY
E---TRKKSESKITRLAQRLNQRQSD-ALIKDFKPLF-FTVSPGNSQSLDRNFSVSMTQQ
MQNLQLSHNKKS-SGPASPSAAKRLYRNLSEKLKGSHSSFDEAYFFGRSDR--FRKAS-N
MQSS-EALFEAVEQQDLDAVQILLYQYTADELDLNTPNSEGLTPLDIAIMTNNVPVAKLL
LKAGARESPHFVSLESRAGHLSTLVQEAGRRVSELSAQVQSEGLSLD-TSEKEKQLKAWE
WRYKLYKRMKTGFEHARTPDAPASVRLNVTSSTSLTVTFQEPHSVNSAVVTKYKVEWSCL
KDFSLLAGELILDNLQSLRCTITGLSTGRVYYVQVSAYNMKGWGPAQPSFPPSAAPSNWK
ESEGREP-RHRGHIEAMERLLQQVRATHQHYSCGDTTKLQNPSRKQSVSRSLKHLFHSSN
KFVKTLKRGLYVAAVFYHKDSLLVTNEDQIPIVEIDDSYSSSIMQDFLWFAKLSCMWEDV
RWLRQSMSASM-SSSSTLQARQKMLAAAGQLQNLLGTHNLGRVYYEPIKDRHGNVLLVTI
REMESLYSFFNGKWMQVSKLQSQRKSLSTPEEPTALDILLITIQDILAYQRRSQHRLSPG
LYLGYLKLSSSVDQIKVLVPQRVPNMLCHFKVRDNWNVSRDEWDWLQRLS-----GP---
----VRV---------ESVDQT-ADCHTPLFFYELQMAVKGLLKQINLPLHQAKHFRLYT
QEVLELGHNVSFLLLLPASDDVCTAPGQTNPYTLHSGFLNLPLQMFELVHFCTYKEKFIS
LYCRLSSVLELDALITQLALREAILDSEIATAKQRHQHILDYIQQMDEMRREMRWITDAL
QYARYKQPLGGVPITWLVDPKVE---TA--VQKNDSTSSNMDYLPTPSPSPE--MRRRKA
VSDSQPGSDEEGCSEVFLPTDSDYDSSDALSPRDLDLVYSSSQDISQQAVCALSGSAPDV
LQVHEVK----------YS---------VCPKDS--------------------------
---------------LEAEAC------------------------AKNMEGLTL-SGSAA
KAAEK-APSGKLL-ANLPTKRKLLSKSQ----AQHGCFSGPHRWLRVQS--ESQASSLSE
GVYTQQ--RDTNLPLESAAR-GAISVFAELPQSTYVSHATCHLEDRRPPHKEAKQNVRRI
FVEPCKKTSPGQEVSSWARGAVECG--------------------------SGTDYDSST
-VQDVDSDD------------QTNAQVSEILSSTL-
>Acipenser-d XP_034784488.1 ankyrin repeat and fibronectin type-III domain-containing protein 1-like isoform X1 [Acipenser ruthenus] derived
------------------------------------------------------------
---MSLDREQGAFSGQEQTAPCAGNQAAAGDDSVLEMLSCAKFSDLEAWLCMPSTLLPRA
LES---------------------------------------------------------
-----------------AGEVMQTQGAAQCHDQRIRPVERKALVLGKSQTLPLLPSPDVS
TGRKRRRLPSSPGGLLCNRAGA-----------------RRWECDRAETLPSAAEKLNAS
NDPAVLLWEIADKAALRKSLSADERLLQQQRKEQHKLLSRLEKGRSKLRNIHSLGSTDGH
EPQTKTENRIARFAQRLNQKQRGQSQCNALNVDFRHFMLPGSPGISQSLDRNFHVKMTQQ
MQNLHLSHAKKS-SGPSSPSAAKRLYRNLSEKLKGSHSSFDEPYFFGRLDR--LRKVSVN
VQCS-EALFEAVEQQDLDAVQLLLYQYSAEELDLNTPNSEGLTPLDIAIMTNNVPMARVL
LKAGAKESPHFVSQESRVLHLSTLVQEAQRRVSELSAQATSEGLSLD-STEREKQLKAWE
WRYRLYKRMKTGFEHARAPETPSSVRLTVTSSTSLTVTFQEPLSVNSAVVTRYRVEWSCS
KDFSTLAGEIIMDNLQSLRCTIAGLTTGQAYYVQVSAYNMKGWGSAQGATPDVAVPSNWK
EYGGREPRRHTGQIDALERLLQQVRGAHQRYSCRESSKSQNPSRKQSVSRSLKHLFHSSN
KFVKTLKRGLYVATVFYHKDNILVTNEDQIPIVEIDDSFTSSIMQDFLWFTKLSCMWEDV
RWLRQSMSVSM-SSSSALQALQKMLAAAGQLQNLLGTHNLGRVYYEPIKDRHGNVLLVTI
REVESLYSFFNGKWMQISKLQSQRKSLSTPDEPTALDVLLITIQDVLSYQRRSQHRLSPG
LYLGYLKLCSSVDQIKVLVPQKLPNVLCHSKIRDNCNVSRDEWEWLQKLS-----GP---
----AYV---------ESTDQM-PACHTQLFFYELQMAVKALLKQINLPLHQARHLRLYT
QEVLELGHNVSFLLLLPASDDVCTAPGQSNPYTPLSGFLNLPLQMFELVHFCTYKEKFIS
LYCRLSAVLDLDSLITQQSLREAISDTEVVSAKQRHQQVLDNMQQMDEMWREMRWIMDVL
QYARYKQPVGGLPVPWLVDSTVE---HV--PEKNDSTSSHMDYLPTPSPSPE--MHRRKA
VSDYQPCSDEEGCSEVFLPTDSDYDSSDALSPRELDLVYSSSQDISQQVLSGLSGSAPDV
LQVHDLK----------SP---------LSPREQ--------------------------
------CNRGP--FDADTDSC------------------------TKTM------GGLTL
RGTDK-AASGNQPGNNPPSKRKLLSK-H----HHHSYFSCHHRWLRVHS--ESQAASLSE
GLYTQQ-RECPSLPLESACG-GDMKTVAELPRSSFLPHASSLPEEGK----ESKPNVRRI
FVEPCKMPSSNEGLKAWTLN----VGESPPAVG------------------DASAIAGGT
-RQDIDSDD------------QTNSQVSEIFSSTL-
>Latimeria-d XP_014346212.1 PREDICTED: ankyrin repeat and fibronectin type-III domain-containing protein 1 [Latimeria chalumnae]
------------------------------------------------------------
------------------------------------------------------------
------------------------------------------------------------
------------------------------------------------------------
------------------------------------------------------------
--------------------------------------------MIQMPHCYDCVYCLSC
CWCMQFQGSKNKITRFAQRLNQKQIGQSKSDGLNKDLESTYSPSTSLSLDRNLHLKMTQQ
MQNLHLSHGKKS-SGPSSPNAAKRLYRNLSEKLKGSHSSFEEVYFVGKSDR--LRKPSAN
FQCS-EALFEVVEQQDLDGVQILLYQYTAEELDLNTPNSEGLTPLDIAIMTNNVPIARML
LRAGAKESPHFFSLESRAMHLSTLVHEAQQRVSELSAHVVSEELNMD-TTEKEKQLRAWE
WRYRLYRRMKTGFEHARAPEAPTNVRLTVTSSTSLTVTFQEPLSVNSAIVTKYKVEWSCS
KDFSSLAGEITMDNLQSLRCTITGLITGKAYYVHVSAYNMKGWSPPQTTTPTCAVASNWK
EYDGREP-RHRGQIEALERLLQQVQAAHQHYSCRENSKTQSTSRKQSVSRSLKHLFHSSS
KFVKILKRGLYVAVVFYHKDSILVTNEDHLPIVEIDDSSTSSMMQDFIWFTKLSCMWEDV
RWLRQNMSVSM-SSSTSLQARQKMLAAVAQLQNLLGTHNLGKVYYEPIKDRHGNVLIVTI
REVESLYSYLNGKWMQISKLQSTRKSLSTPEEPTALDILLITIQEKLSYQKRSQQRLLPG
LYLGYLKLYSSVDRIKVLVSQRLPNVLCHVKIRDNSNVSRDEWEWIQKLS-----GL---
----EPV---------ESVDHA-LDCHTQLFFDGLQMAVRALLKQINLPPHQAKHFRLYT
QEVLELGHNVSFLLLLPASDDVCSAPGQNNPYTPHSGFLNLSLRMFELAHFCTYKEKFIS
LYCRLSAVLELDSLITQQSLREAISDSEVAAAKQTHQQVLDYIQQMDETWREMRWIMDAL
QYARYKQPSGGLPITWFIDFSEK---HT--QEKTNSTSSHLDYLPSPSPSPE--PRRRKA
MSDSQPCSDEEGCSEVFLPTDSDYDSSDALSPRELDLVYSSSHDISQQAVSGLSGSAPDV
LQIHDVK----------PC---------LNVKDD--------------------------
-------SKVYSNFDIDTENC------------------------TKNLGNLSV-SGITP
KSVDK-TVNSKH--LNFMGKK-KVSK-H----QHYNYFSRHHRWLRVHS--ESQSVSLSE
GIYTQHLHQGTDLPQESISD-AQIQIPSEFPQKIILPHASSLPEDGKDKYKGSQQNVRRI
FVEPCKKTPSSEDRKAWTLSIGESQLIG-----------------------SEMDSPSLV
-GQEIDSDD------------QTNSQASEVFSSTL-
>Xenopus-d XP_031750669.1 ankyrin repeat and fibronectin type-III domain-containing protein 1 [Xenopus tropicalis] derived
------------------------------------------------------------
------------------------------------------------------------
------------------------------------------------------------
------------------------------------------------------------
------------------------------------------------------------
------------------------------------------------------------
--------------------------------------------------------MTQQ
MQNLQLTQSKKI-SAPSSPNAAKRLYRNLSEKLKGSHSSFDEAYFRARADR--FRKTSVN
FQCN-EAVFEAVEQQDLDAVQILLYQYTAEELDLNTPNSEGLTPLDIAVMTNNVPIARTL
LKAGARESPHFISMESRSMHLSALVEEAQQRMSELSAKIQNEGLGGD-STEKEKQLKSWE
WRYRLYKRMKTGYEHARAPEAPTNVCLMITSSTSLTVTFQEPLSVNSAVVTKYKVEWSCC
SDFSSITGEIIVDNLHSLKCTIAGLKMGHMYYVQVSACNMKGWGPAEISNPPYAAPSNWK
DYDGRDF-RHKGQSEALERLLQQVRAVHQHYSCRESAKLQNSSRKQSVSRSLKHLFHSSN
KFVKTLKRGLYLAVVFYYKDNMLVTNEDHIPIVEIDDSCTSSIMQDFLWFTKLSCMWDDI
RWLRQSMSISM-SSSTALQARQKMLAAAAQLQNLLGTHNLGRVYYEPIKDRHGNVLIVSI
REVETLYSFFNGKWMQISKLQSQRKSLSTPEEPTALDILLITIQEILAYQKRSQQRLHPG
LYLGYLKLCSSVDQIKVLVSQRLPNMLCHVKIRDNSNVSRDEWEWIQNLS-----MS---
----ESV---------DSVDLS-LDEHTQLFLYDLKLAVKALLKQINLPLHQAKHFRLYT
HEVLELGHNVSFLLLLPASDDVCSAPGQSNPYTPHSGFLNLPLQIFELVHFCSYKETFIN
LYCRLSAIVELDSLISQQALREAISDDEVVAAKQRHQQVLDYMQQTDEIWREMRWIMDAL
QYARNKQPAAGLPITRFIDLSEE---QN--QKKNNSTSSHLDCLPSPSPSPE--MHRRRP
LSDSQTCSDEEGCSEVFLPTDSDYDSSDALSPRELDLVYSSSQDISQQAVSCLSGSAPDV
LQVHDMK----------PC---------LTLKEE--------------------------
---------CG-ALDT--EYC------------------------TKHMDNLSV-MGYPS
KSIDK-ATNSKQH-LSLLRKK-KSGK-H----QHCNYFSRHHRWLRVHS--ESQALSLTE
GVYTQHMSRTVDFNEETTTG-EEISIPVDSPRSTYLPHASSLPEDSKSKYNESKTNVRRI
YVEPYKQMMSEEDQKTWTLNVDGCRSPA-----------------------KEAIIQ-VA
-GQEIDADE------------NTNLQLSEVFSSTL-
>Nanorana-d XP_018409570.1 PREDICTED: ankyrin repeat and fibronectin type-III domain-containing protein 1 [Nanorana parkeri]
------------------------------------------------------------
------------------------------------------------------------
------------------------------------------------------------
------------------------------------------------------------
------------------------------------------------------------
------------------------------------------------------------
--------------------------------------------------------MTQQ
MQNLQLTQSKKI-TAPSSPNAAKRLYRNLSEKLKGSHSSFDEAYFKARADR--FRKPSVN
FQCN-EAIFEAVEQQDLEAVQILLYQYTADELDLNTPNSEGLTPLDIAIMTNNVPIARIL
LKAGGKESPHFVSLESRSMHLSTLVEEAQQRMNELSAKIQIEGLGID-SSEKEKQLKSWE
WRYRLYKRMKTGYEHARVPEAPTNVCLMITSSSSLTVTFQEPLSVNSAVVTKYKVEWSTS
SDFTPLAGEIIVDHLQSLKCTITSLTMGKEYYVRVSACNMKGWGPAELSSPACASPSNWK
DYDGREF-RHKGQIEALERLLQQVRAVHQHYSCRESAKLQNPSRKQSVSRSLKHLFHSSN
KFVKTLKRGLYIAVIFHYKDNMLVTNEDHIPIVEIDDSCTSSIMQDFVWFTKLSYMWDDI
RWVRQSMSISM-SSSTALQARQKMLAAAAQLQNLLGTHNLGRVYYEPIKDKHGNVLIVTI
REVETLYSFFNGKWMQISKLQSQRKSLSTPEEPSALDILLITIQEMLNYQKRGQQRLSPG
LYLGYLKLCSSVDKIKVLVSQRVPNMLCHVKIRDNSNISKDEWEWIQNLS-----MA---
----ENL---------DSMELS-LDAHTHMLLCDLQTAVKALLKQINLPLHQAKHFRLYT
QEVLELGHNVSFLLLLPASDDVCSAPGQSNPYTPHSGFLHLPLQMFELVHFCCYREKFIS
LYCRLSAIVELDSLISQQALREAISDDEVAAAKQRHQQVLDYIQT---------------
-----------------------------------------------SPFPK--------
--------------GVIVP---------VLEAEKFQEFYSNFFTVSKAKRRGRT------
--IHDLK----------V------------------------------------------
------------------------------------------------------------
----------------------------------------LNRFLQVQK-----------
--FCMDSTKSIITSLQQAES--------------------LVLVDIKDAY---------L
HIPHFSCSLT---------------------------------------------CCGHM
------------------------------------
>Rana-d XP_040186632.1 ankyrin repeat and fibronectin type-III domain-containing protein 1 [Rana temporaria]
------------------------------------------------------------
------------------------------------------------------------
------------------------------------------------------------
------------------------------------------------------------
------------------------------------------------------------
------------------------------------------------------------
--------------------------------------------------------MTQQ
MQNLQLTQSKKI-TAPSSPNAAKRLYRNLSEKLKGSHSSFDEAYFKARADR--FRKPSVN
FQCN-EAIFEAVEQQDLEAVQILLYQYTAEELDLNTPNSEGLTPLDIAIMTNNVPIARTL
LKTGAKESPHFVSLESRSMHLSTLVEEAQQRMSELTAKIQNESLGID-SSEKEKQLKSWE
WRYRLYKRMKTGYEHARVPEAPTNVCLLITSSSSLTVTFQEPLSVNSAVVTKYKVEWSIS
SDFSPLNGEIIVDHLQSLKCTITGLTMGKEYYVRVSACNMKGWGPVELSSPACASPSNWK
DYDGQEL-RHKGQIEALERLLQQVRAVHQHYSCRESAKLQNSSRKQSVSRSLKHLFHSSN
KFVKTLKRGLYIAVIFHYKDNMLVTNEDHIPIVEIDDSCTSSIMQDFVWFTKLSHMWDDI
RWLRQSMSISM-SSSTALQARQKMLAAAAQLQNLLGTHNLGRVYYEPIKDRHGNVLFVTI
REVETLYSFFNGKWMQISKLQSQRKSLSTPEEPTALDILLITIQDILNYQKRSQQRLSPG
LYLGYLKLCSSVDQIKALVSQRVPNMLCHVKIRDNSNISKDEWEWIQNLS-----MV---
----ENL---------DSMELS-LDAHTHLFLYDLQIAVKALLKQINLPLHQAKHFRIYT
QEVLELGHNVSFLLLLPASDDVCSAPGQSNPYTPHTGFLHLPLQMFELVHFCCYKEKFIS
LYCRLSAIVDLDSLISQQALREAISDDEVAAAKQRHQQVLDYIQQTDEIWREVRWIMDAL
QYARYKQPVAGLSITKFLDLTEE---QI--QKKNNSTSSHLDCLPSPSPSPE--MHRRKA
VSDSQPCSDEEGCSEVFLPTDSDYDSSDALSPRELDLVYSSSHDFSQQAMFGLSGSAPDV
LQVNDMK----------PC---------LSLKEE--------------------------
---------CS-ALEPSAEYC------------------------ARYMDNLSV-VDFST
KSTDK-ASNSKHH-LSLLGKK-RSAK-H----QHCNYFSRHHRWLRVHS--ESQ--SLSE
GVYTQHMSQAVDLTEEPTSG-QQTMIPVDSPRSTYLPHASSLPEDSK-----SKPIVRRI
YVEPYKQILHEDETKTWTLNIDGSRSPA-----------------------KEPTLQIIA
-APDTDPDE------------KENLQLPEVFSSTL-
>Thamnophis-d XP_032066170.1 ankyrin repeat and fibronectin type-III domain-containing protein 1 [Thamnophis elegans] derived
------------------------------------------------------------
------------------------------------------------------------
------------------------------------------------------------
------------------------------------------------------------
------------------------------------------------------------
------------------------------------------------------------
--------------------------------------------------------MTQQ
MQSLQLSQTKKN-NPPSSPNAAKRLYRNLSEKLKGSHSSFDEVYFRARTDRLSLRKSSVN
FQCC-EAMFEAVEQQDLDAVQVLLYQYTPEELDLNTPNSEGLTALDIAILTNNVPIAKIL
MKVGAKESPHFVSVEGRSVHLSNLVQEAQQRVNDLSAQVMSEGLGAD-SCEKEKQLKAWE
WRYRLYKRMKSSFEHSRAPEAPTNICLMVTSSTSLTVTFQEPHSINSAVVTKYKVEWSCS
EDFSPLVGEIIMENLQSLRCTITGLTMGQRYYVQVYAHNMKGWGQPQISSPCCASPSNWK
DCDGREP-KHRGQIEALECLLQQVRASRSSYICRDNVKLQNAGRKQSVSRSLKHLFHSSN
KFVKTLKRGLYLAVIFYYKDNMLVTNEDHIPIVEIDDSHASSIMQDFLWFTKLSCMWDEI
RWLRQNMSVSM-SSSTALQARQKMLSAAAQLQNLLGTHNLGQVYYEPIKDRHGNVIIVTI
REVESLYSFFNGKWMQISKLQSQRKSLSTPEEPTALDILLITIQDILSYHRRSQQRLAPG
LYLGYLKLCSSVDQIKVLVLQKLPNILCHVKIRDNCNVSREEWEWIQRLS-----GS---
----ESM---------ENMDHS-AECPTRLF-FELQMAMRALLKQINLPLQQAKLFRLYT
QEVLELGHNVSFLLLLPASDDVCTAPGQNNPYTLHTGFLNLPLQMFELVHFCSYKEKFIS
LYCRLSAVIELDFLSTQQSLREAISDSEVAAAKLRHQQVLDYIQQIDEIWREMRWINEAL
QYARYRPTTSGLPLVKILDLSEE---PL--QKKISSTSSHLDCLPSPPPSPEMGMPRRKA
--DSQPYSDEEGCSEVFLPTDSDYDSSDALSPRELDLVYSSSQDISHQAVSCLSGSAPDV
LQVHDIK----------PC---------LTPKQN--------------------------
------PRGSS-VLEAEVDQS------------------------TENMQSLSI-GRLSP
KNPEK-NSGSKQS-LSFLGKK-KHGK-H----QHYNYFSRHHRWLRVHS--ETQSISLSE
GLYTPHLTQAMDYSQEPTPG-EQISISIDCPRSTFLPHASSLPEEGKDKYQELRPNIRRI
YVEPYKTILSSEGSKQSG---------------------------------DHPDLHSPL
-GQGRIAED------------QSCSNIPEVFSSDL-
>Pogona-d XP_020641852.1 ankyrin repeat and fibronectin type-III domain-containing protein 1 [Pogona vitticeps] derived
------------------------------------------------------------
------------------------------------------------------------
------------------------------------------------------------
------------------------------------------------------------
------------------------------------------------------------
------------------------------------------------------------
--------------------------------------------------------MTQQ
MQSLQLSQTKKN-NPPSSPNAAKRLYRNLSEKLKGSHSSFDEVYFRTRSDRLSLRKSSVN
LQCC-EAMLEAVEQQDLEAVQILLYQYTPEELDLNTPNSEGLTALDIAVLTNNVPIAKLL
LKVGARESPHFVDMESRSIHLNHLVQEAQQRVNDLSAQVMNDGLSTD-SCEKEKQLKAWE
WRYRLYKRMKSGFELSRAPEAPTNVCLMVTSSTSLTVTFQEPHSMNSAVVTKYKVEWSCS
EDFSPLVGEIIMDNLQSLRCTITGLTMGRSYYVRVYAFNMKGWGQPQTSTPSCAAPSNWK
DYDGREP-RHRGQIEALDRLLQQVRASHQSHSCRDSAKLQNAGRKQSVSRSLKHLFHSSN
KFVKTLKRGLYLAVIFYYKDNMLVTNEDQIPIVEIDDSHASNIMQDFLWFTKLSCMWDDI
RWLRQNMSISV-SSSTTLQARQKMLSATAQLQNLLGTHNLGRVYYEPIKDRHGNIIIVTI
REVETLYSFFNGKWMQISKLQSQRKSLSTPEEPTALDILLITIQDILSYHRRSQQRLAPG
LYLGYLKLCSSVDQIKVLVLQKLPNILCHVKIRDNSNVSREEWEWIQNLS-----GA---
----DSM---------ENMDHA-AECPTRLF-FELQMATKALLKQINLPLRQAKLFRLYT
QEVLELGHNVSFLLLLPASDDVCTAPGQNNPYTPHSGFLNLPLQMFELVHFCSYKEKFIS
LYCRLSAVIELDFLSTQQSLREAISDSEVAAAKQRHQQVLDYIQQIDEIWREMRWINEAL
QYARYKQPSGGLPITKIVDLSEE---PV--QKKISSTSSHLDCLLSPPPSPETETHRRKA
ANDSQPYSDEEGCSEVFLPTDSDYDSSDALSPRELDLVYSSSQDISHQAVSCLSGSAPDV
LQIHDLK----------PC---------LTPKQN--------------------------
------VRRGS-TLETEVDQS------------------------TENMQTLSL-GGLSP
KTTEK-YPSLRQP-LSFLGKK-KHGK-H----QHYSYFSRHHRWLRVHS--ETQSVSLSE
GLYTPHLTRAMEFSHEPASG-EQISISVDCPRGTFLPHASSLPEEGKGKYEELRPSIHRI
YVEPFKATLSGEEDKPWSLSTRPGG--------------------------GHEDLHSPT
-EQGKLSED------------RSNSSITEVFSSNL-
>Gecko-d XP_015262335.1 PREDICTED: ankyrin repeat and fibronectin type-III domain-containing protein 1 [Gekko japonicus] derived
------------------------------------------------------------
------------------------------------------------------------
------------------------------------------------------------
------------------------------------------------------------
------------------------------------------------------------
------------------------------------------------------------
--------------------------------------------------------MTQQ
MQSLQLSQAKKN-NPPSSPNAAKRLYRNLSEKLKGSHSSFDEAYFRARSDRLSLRKASVN
FQCS-EAMFEAVEQQDVDAVQILLYQFTPEELDLNTPNSEGLTALDVAILTNNVPIAKIL
LKAGAKESPHFVNMESRSIHLSNLVQEAQQRVSDLSAQVMSEGLGTD-SAEKEKQRKAWE
WRYRLYKRMKAGYEHSRAPEAPTNVCLMVTSSTSLTVTFQEPHSINSAVVTKYKVEWSSL
EDFSPLAGEIIMDNLQSLRCTITGLMMGRNNYVRVSAYNMKGWGPPQTSTPSCASPSNWK
DYDGREP-RHRGQIEALERLLQQVRASHQS--CRESSKLQNAGRKQSVSRSLKHLFHSSN
KFVKTLKRGLYLAVIFYYKDNMLVTNEDQIPIVEIDDSHTSSIMQDFLWFTKLSCMWDDI
RWLRQNMSVSM-SSSTALQARQKMLAATAQLQNLLGTHNLGRVYYEPIKDRHGNIIIVTI
REVETLYSFFNGKWMQISKLQSQRKSLSTPEEPTALDILLITIQDTLSYHRRSQQRLAPG
LYLGFLKLCSSVDQIKVLVLQKLPNILCHVKIRDNSNVSKEEWEWIQTLS-----GS---
----ESM---------ENMDHS-AECPTRLF-FELQMAVKALLRQINLPLRQAKLFRLYT
QEVLELGHNVSFLLLLPASDDVCTAPGQNNPYTLHSGFLNLPLQMFELVHFCSYKEKFIG
LYCRLSAVIELDFLSTQQSLREAISDSEVAAAKQRHQQVLDYIQQIDEIWREMRWINEAL
QYARYKQPAAGLPIMKIVDLSEE---QL--QKKISSTSSHLDCLPSPPPSPETETHRRKG
VSDSQPYSDEEGCSEVFLPTDSDYDSSDALSPRELDLVYSSSQDISQQAVSCLSGSAPDV
LQVLDIK----------PC---------LTPKQN--------------------------
------PRGGGATLETEVEQS------------------------SESMQSLSI-GGLSP
KSTEK-TPGSRQT-LNFLGKK-KHGK-H----QHYSYFSRHHRWLRVHS--ESQSISLSE
GVYTPHLTRAMEFSQESASG-EQISISIDCPRSTFLPHASSLPEEGKGKYQELRPNVRRI
FVEPYKTSLPSEDGKSWALRNQA-V--------------------------ENEDLHSPT
-GQEMVPED------------PSNSSFTEVFSSNL-
>Zootoca-d XP_034959727.1 ankyrin repeat and fibronectin type-III domain-containing protein 1 [Zootoca vivipara] derived
------------------------------------------------------------
------------------------------------------------------------
------------------------------------------------------------
------------------------------------------------------------
------------------------------------------------------------
------------------------------------------------------------
--------------------------------------------------------MTQQ
MQSLQLSQSKKN-NPPSSPNAAKRLYRNLSEKLKGSHSSFDEAYFRARSDRLSLRKSSMN
FQCC-EAMLEAVEQQDLDAVQILLYQYTPEELDLNTPNSEGLTALDIAILTNNVPIAKIL
LKAGAKESPHFVSMESRSIHLSNLVQEAQQRVSDLSAEVMNEGLSTD-SSEKEKQLKSWE
WRYRLYKRMKSGYEHSRAPEAPTNVCLMVTSSTSLTVTFQEPHSMNSAVVTRYKAEWSYS
EDFSPLAGEIITDHLQSLRCTITGLTMGRIYYVRVHAYNMKGWGQPQTSTPPCASPSNWK
DYDGREP-RHRGQIEALERLLQQVRASRPSYSCRDSSKLQNAGRKQSVSRSLKHLFHSSN
KFVKTLKRGLYLAVIFYYKDNMLVTNEDQIPIVEIDDSHASSIMQDFLWFTKLSCMWDDI
RWLRQNMSVSV-SSSTALQARQKMLSATAQLQNLLGTHNLGRVYYEPIKDRHGNIIIVTI
REVETLYSFFNGKWMQISKLQSQRKSLSTPEEPVALDILLITIQDILSYHRRSQQRLAPG
LYLGYLKLCSSVDQIKVLVLQRLPNILCHVKIRDNSNVSREEWEWIQSLS-----GS---
----ESM---------ENMDHS-AECPTQLL-VELQMAVKALLKQISLPLRQAKLFRLYT
QEVLELGHNVSFLLLLPASDDVCTAPGQNNPYTPHSGFLNLPLQMFELVHFCSYKEKFIS
LYCRLSAVIELDFLSTQQSLREAISDSEVAAAKQRHQQVLDYTQQIDEIWREMRWINEAL
QYARYRQPPAGLLVAKIVDLSEE---PI--QKKISSTSSHLDCLPSPPPSPEMETHRRKV
LSDSQPYSDEEGCSEVFLPTDSDYDSSDALSPRELDLVYSSSQDISHQAVSCLSGSAPDV
LQIHDIK----------PC---------LTPKQN--------------------------
------LRGGG-TLEGDVDQT------------------------KEHLQSLSLGGGLSP
KCTEK-SATLRQP-LSFLGKK-KHGK-H----QHSSYFSRHHRWLRVHS--ESQSISLSE
GLYTQHLTRAMEFSQEPTSGSEQISISIDCPRSTFLPHTTSLPEEGKGKYQELRPSIRRI
YVEQYGTS---EDGKSWALGSRP-V--------------------------EQEDLHIST
-GQRMVPED------------QSSSNTAEVYSSDL-
>Geotrypetes-d XP_033817847.1 ankyrin repeat and fibronectin type-III domain-containing protein 1 [Geotrypetes seraphini]
------------------------------------------------------------
------------------------------------------------------------
------------------------------------------------------------
------------------------------------------------------------
------------------------------------------------------------
------------------------------------------------------------
--------------------------------------------------------MTQQ
MQSLQLSQTKKT-SAPSSPNAAKRLYRNLSEKLKGSHSSFDEAYFRARPDR--CRKTSLN
FQCN-EALFEAVEQQDFDAVQVLLYQYTADELDLNTPNSEGLTPLDIAIMTNNAPIARIL
LRTGAKESPHFITMESRSVHLNRLVLEAEQRVSGLSALMQSEGLCMD-STEREKQLKAWE
WRYRLYKRMKVGYEHARAPEVPTNVCLMATSSTSLMVTFQEPLSVNSAVVTKYKVEWSCC
SDFPPLAGEIILDNLQSLRCIITGLITGQSYFVRVSACNMKGWGPPEAASPASATPSNWK
DFDGREP-RHKGQIEALERLLQQVREAHQRYSHRENSKLQTASRKHSVSRSLKHLFQSSN
KFVKTLKRGLYIAVIFYYKDSMLVTNEDQIPIVEIDDSHTSSIMQDFLWFTKLSCMWDDI
RWLRQSMSIST-SSSTALQARQKMLAATAQLQNLLGTHNLGKVYYEPIKDRHGNILIVTI
REVETLYSFFNGKWMQISKLQSQRKSLSTPEEPTALDILLITIQEILSYQKRSHQRLVPG
LYLGYLKLCSSVDQIKVLVSQRLPNVLCHVKIRDNANVSKDEWEWIQSLT-----AS---
----ESV---------ENLDLA-LDGYNQPLLYEIQVAVKALMKQIHLPLHQAKHFRLYT
HEVLELGHNVSFLLLLPASDDVCTAPGQNNPYTPHSGFLNLPLQMFELGILTCFS-----
------------------------------------------------------------
------------------------------------------------------------
------------------------------------------------------------
------------------------------------------------------------
------------------------------------------------------------
------------------------------------------------------------
------------------------------------------------------------
------------------------------------------------------------
------------------------------------
>Rhinatrema-d XP_029456551.1 ankyrin repeat and fibronectin type-III domain-containing protein 1 [Rhinatrema bivittatum] derived
------------------------------------------------------------
------------------------------------------------------------
------------------------------------------------------------
------------------------------------------------------------
------------------------------------------------------------
------------------------------------------------------------
--------------------------------------------------------MTQQ
MQNLQLSQTKKT-SAPSSPNAAKRLYRNLSEKLKGTHSSFDEAYFRARSDR--CRKTSVN
FQCS-EALFEAVEQQDLDAVQILLYQYTADELDLNTPNSEGLTPLDIAIMTNNAPIARIL
LRTGAKESPHFVTMESRSVHLSRLVLEAEQRVSELSALVQSEGLGAD-SAEREKQLKAWE
WRYRLYKRMKAGYEHARAPEVPTNVCLIVASSKSLTVTFQEPLSVNSAVVTKYKVEWSCS
SDFSPVAGEIILDNLQSLKCAITGLVTGQSYFVRVAACNMKGWSPPEAASPASAAPSNWK
DFDGREP-RHKGQIEALEHLLQQVREAHQHYSYRENSKLQNPSRKHSVSRSLKHLFQSSN
KFVKTLKRGLYIAVIFYYKDSMLVTNEDQIPIVEIDDSHTSSIMQDFLWFTKLSCMWDDI
RWLRQSMSISM-SSSTALQARQKMLAAAAQLQNLLGTHNLGRVYYEPIKDRHGNVVIVTI
REVETLYSFFNGKWMQISKLQSQRKSLSTPEEPTALDILLITIQEILSYQKRSHQRLLPG
LYLGYLKLCSSVDQIKVLVPQRLPNVLCHVKIRDNGNVSRDEWEWIQTLA-----GS---
----ESV---------ESLDHALDNCNQSLL-YEIQVAVKALVKQVNLPLLQAKHFRLYT
HEVLELGHNVSFLLLLPASDDVCTAPGQSNPYTPHSGFLNLPLQMFELGTLTCFT-----
------------------------------------------------------------
------------------------------------------------------------
------------------------------------------------------------
------------------------------------------------------------
------------------------------------------------------------
------------------------------------------------------------
------------------------------------------------------------
------------------------------------------------------------
------------------------------------
>Calypte-d XP_030317781.1 ankyrin repeat and fibronectin type-III domain-containing protein 1 [Calypte anna] derived
------------------------------------------------------------
------------------------------------------------------------
------------------------------------------------------------
------------------------------------------------------------
------------------------------------------------------------
------------------------------------------------------------
--------------------------------------------------------MTQQ
MHNLSLLQTKKN-SVPSSPNAAKRLYRNLSEKLKGTHTSFDEAYFRARSDRLSLRKTSMN
FQCN-EAMFEAVEQQDLDAVQILLYQYTLEELDLNTPNSEGLTPLDIAILTNNVPIARTL
LHVGAKESPHFVTMESRSVHLSTLVQEAQQRVTELSAQVVNEGLGTD-STEKEKQLKAWE
WRYRLYKRMKAGYQHARAPEAPTNVCLMVTSSTSLTVTFQEPLSVNSAVVTKYKVEWSSS
EDFSPLVGEIIMDNLQSLRCTISGLRTGQRFYVRVSAYNMRGWGPPRKSTPASACPSNWK
DYSGREP-RHRGHTEALERLLHQVRAAHQHYNCRESSKLQNAGRKQSVSRSLKHLFHSSN
KFVKTLKRGLYLSVIFFYKDNLLVTNEDQIPIVEIDDSHTSSVMQDFLWFTKLSCMWDDI
RWLRQNMSISV-SSSTALQARQKMLSAAAQLQNLLGTHNLGRVFYEPIKDRHGNLLIVTI
REVESLYSFFNGKWMQVSKLQSQRKSLSTPEEPTALDILLITIQDVLSYHKRSQQRLPPG
LYLGYLKLCSSVDQIKVLVLQKLPNVLCHVKIRDNSNVSKDEWEWIQTLS-----GS---
----ESV---------ESMDHT-SDCPTQLFLYELQMAVKALIKQINLPLHQAKHFRLYT
QEVLELGHNVSFLLLLPASDDVCTAPGQNNPYTPHSGFLNLPLQMFELVHFCCYKEKFIS
LYCRLSAVIELDSLKTQQSLREAISDSEVAAAKQRHQQVVDYIQQIDEIWREMRWITEAL
QYARYKQPAPGLPIEKLVDLS-E---HS--QKKFSSTSSHLDCLPSPPPSPEARTQRRKA
VSDSQPCSDEEGCSEVFLPTDSDYDSSDALSPRELDLIYSSSQDISQQVSSGLGGSAPDV
LQVHDMK----------PC---------LTLQEG--------------------------
------PTECS-AFDTNAEYC------------------------TEYMNDLTL-SELTS
KSIDK-SSSSKQP-LSFLGKK-KLGK-H----QHYNYFSRHHRWLRVHS--ETQAGSLSE
GVYTQHLTRSSDLSPESTSS-EQLELPINGSRSTFLPHASSLPEDGKGKYEESRQNEHRI
RVEPYKTTLLSEEVKSWATSTQS-E--------------------------ECKDVPGAM
-QQVMSPDD------------QLGSAASEVFSSTL-
>Apteryx-d XP_013808531.1 PREDICTED: ankyrin repeat and fibronectin type-III domain-containing protein 1 [Apteryx mantelli mantelli] derived
------------------------------------------------------------
------------------------------------------------------------
------------------------------------------------------------
------------------------------------------------------------
------------------------------------------------------------
------------------------------------------------------------
--------------------------------------------------------MTQQ
MHNLSLLQTKKN-SGPSSPNAAKRLYRNLSEKLKGSHTSFDEAYFRARSDRLSLRKTSMN
FQCN-EAMFEAVEQQDLDAVQILLYQYTPEELDLNTPNSEGLTPLDIAILTNNVPIARTL
LQVGAKESPHFVNMESRSAHLSTLVQEAQQRVTELSAQVMNEGLGMD-NTEKEKQLKAWE
WRYRLYKRMKAGYEHARAPEAPTNVCLMVTSSTSLTVTFQEPLSVNSAVVTKYKVEWSCS
EDFCPLVGEIIIDNLQSLRCTIAGLRTGQRYYVHVSAYNMRGWGPPRKSTPAYASPSNWK
DCSGREP-RHRGHTEALERLLQQVRAAHQHYNCRESSKLQNAGRKQSVSRSLKHLFHSSN
KFVKTLKRGLYLSVIFFYKDNLLVTNEDQIPIVEIDDSHSSSVTQDFLWFTKLSCMWDDI
RWLRQNMSISM-SSSTALQARQKMLSAAAQLQNLLGTHNLGRVYYEPIKDRHGNILIVTI
REVESLYSYFNGKWMQISKLQSQRKSLSTPEEPTALDILLITIQDILSYHKRSQQRLPPG
LYLGYLKLCSSVDQIKVLVLQKLPNVLCHVKIRDNSNVSKDEWEWIQTLS-----GS---
----ESV---------ESMDHT-SDCPTQLFLYELQMAVKALLKQINLPPHQAKHFRLYT
QEVLELGHNVSFLLLLPASDDVCTAPGQNNPYTPHSGFLNLPLQMFELVHFCCYKEKFIS
LYCRLSAVIELDSLKTQQSLREAISDSEVAAAKQRHQQVIDYIQQIDEIWREMRWITEAL
QYARYKQPAPGLPIKKLVNLSEE---RT--QKKISSTSSHLDCLPSPPPSPETRSQRKKA
VSDSQPCSDEEGCSEVFLPTDSDYDSSDALSPKELDLIYSSSNDISQQAVSGLGGSAPDV
LQVHDMK----------PC---------LTLKEG--------------------------
------LKECS-AFDTNAEYC------------------------TEYMSNLTM-SGFTS
KGINK-SSSSRQP-LSFLGKK-KLGK-H----QHYNYFSRHHRWLRVHS--ETQSGSLSE
GVYTQHLMRSTDLSQEPTST-EQIKIPANGSRSTFLPHASSLPEDGKGKYEESRQHVHRI
HVEPYKTTLLGEEGKSLAMSAQS-V--------------------------EHKGVHNAM
-QQKMGPDD------------QSGSSVSEVFSSTL-
>Nothoprocta-d XP_025902707.1 ankyrin repeat and fibronectin type-III domain-containing protein 1 [Nothoprocta perdicaria] derived
------------------------------------------------------------
------------------------------------------------------------
------------------------------------------------------------
------------------------------------------------------------
------------------------------------------------------------
------------------------------------------------------------
--------------------------------------------------------MTQQ
MHNLSLLHTKKS-SGPSSPNAAKRLYRNLSEKLKGSHTSFDEAYFRARSDRLSLRKTSMN
FQCN-EAMFEAVEQQDLDAVQILLYQYTAEELDLNTPNSEGLTPLDIAILTNNVPIARTL
LQVGAKESPHFVNMESRSAHLSTLVQEAQQRVTELSAQVMNEGLGMD-STEKEKQLKAWE
WRYRLYKRMRAGYEHARAPEAPTNVCLMVTSSTSLTVTFQEPLSVNSAVVTKYKVEWSCS
EDFCPLVGEIIIDNLQSLRCTITGLRTGQRYYVHVSAYNMRGWGPPRKSTPVYASPSNWK
DCSGREP-RHRGHTEALERLLQQVRAAHQHYNCRESSKLQNAGRKQSVSRSLKHLFHSSN
KFVKTLKRGLYLSVIFFYKDNLLVTNEDQIPIVEIDDSHSSSIMQDFLWFTKLSCMWDDI
RWLRQNMSISV-SSSTTLQARQKMLSAAAQLQNLLGTHNLGRVYYEPIKDRHGNILIITI
REVESLYSYFNGKWMQICKLQSQRKSLSTPEEPTALDILLITIQDILSYHKRSQQRLPPG
LYLGYLKLCSSVDQIKVLVLQKLPNVLCHVKIRDNCNVSKDEWEWIQTLS-----GS---
----ESV---------ESMDHT-SDCPTQLFLYELQMAVKALLKQINLPPHQAKHFRLYT
QEVLELGHNVSFLLLLPASDDVCTAPGQNNPYTPHSGFLNLPLQMFELVHFCCYKEKFIS
LYCRLSAVIELDSLKTQQSLREAISDSEVAAAKQRHQQVTDYIQQIDEIWRETRWITEAL
QYARYKQPAPGLPIKKLVDLAEE---RT--QKKISSTSSHLDCLPSPPASPETRSQRRKA
VSDSQPCSDEEGCSEVFLPTDSDYDSSDALSPKELDLIYSSSNDISQQAGSGLGGSAPDV
LQVHDMK----------PC---------LTLKEG--------------------------
------LKECS-AFDTNAEYC------------------------TEYMSNLTM-SGLTS
KSIDK-SSSSRQP-LSFLGKK-RLGK-H----QHYNYFSRQHRWLRVHS--ETQSGSLSE
GVYTQHLLRSTDLSQEPTST-EQIKLPANGSRSTFLPHTSSLPEDGKGKYEESRQHLHRI
HVEPYETTLLHEEGKSLAVSPQS-V--------------------------EHKGVHDAM
-QQQTGPDD------------QSGSSVSEVFSSTL-
>Gallus-d XP_040542259.1 ankyrin repeat and fibronectin type-III domain-containing protein 1 isoform X1 [Gallus gallus]
------------------------------------------------------------
------------------------------------------------------------
------------------------------------------------------------
------------------------------------------------------------
------------------------------------------------------------
------------------------------------------------------------
--------------------------------------------------------MTQQ
MHNLSLLQSKKN-SMPSSPNAAKRLYRNLSEKLKGSHTSFDEAYFRARSDRLSLRKTSMN
FQCN-EAMFEAVEQQDLDAVQILLYQYTPEELDLNTPNSEGLTPLDIAILTNNIPIARTL
LHVGAKESPHFVNMESRSVHLCTLVQEAQQRVTELSAQVMNEGLGTD-NTEKEKQLKAWE
WRYRLYKRMKAGYEHARAPEAPTNVCLMVTSSTSLTVTFQEPLSVNSAVVTKYKVEWSCS
EDFAPLVGEIIMDNLQSLRCTITGLRTGQRYYIHVSAYNMRGWGPPRRSTPAYASPSNWK
DCSGREP-RHRGHTEALERLLQQVRAAHQHYNCRESSKLQNTGRKQSVSRSLKHLFHSSN
KFVKTLKRGLYLSVIFFYKDNLLVTNEDQIPIVEMDDSHSSSIMQDFLWFTKLSCMWDDI
RWLRQNTSVSI-SSSTTLQARQKMLSAAAQLQNLLGTHNLGRVFYEPIKDRHGNILIVTI
REVESLYSFFNGKWMQVSKLQSQRKSLSTPEEPTALDILLITIQDILSYHKRSQQRLPPG
LYLGYLKLCSSVDQIKVLVLQKLPNVLCHVKIRDNSNVSRDEWEWIQTLS-----GS---
----ESV---------ESMDHT-SDCPTQLFLYELQMAVKALLKQINLPLHQAKHFRLYT
QEVLELGHNVSFLLLLPASDDVCTAPGQNNPYTPHSGFLNLPLQMFELVHFCCYKEKFIS
LYCRLSAVIELDSLKTQQSLREAISDSEVAAAKQRHQQVTDYIQQVDEIWREMRWITEAL
QYARYKQPAAGLPIKKLVNLSEE---HS--QKKISSTSSHLDCLPSPPSSPEARSQRRKA
VSDSQPCSDEEGCSEVFLPTDSDYDSSDALSPRELDLIYSSPHDISQQAGSGLGGSAPDV
LQVHDVK----------PC---------LTLKEG--------------------------
------LTESS-AFDTNAEYC------------------------TEYMSNLTM-SGITA
KSIDK-SSSSRQP-LSFLGKK-RLGK-H----QHYNYFSRHHRWLRVHS--ETQSASLSE
GVYTQHLMRSSDLSQEPTSS-EQLQIPADESRSTFLPHTSSLPEDGKGKYEESRQNVHRI
HMEPYKTTFLSEEGKSWAMSMQS-V--------------------------GHEDVHNAM
-QQKMGPDD------------PLGSAVSEVFSSTL-
>Meleagris-d XP_019477310.1 ankyrin repeat and fibronectin type-III domain-containing protein 1 isoform X1 [Meleagris gallopavo] derived
------------------------------------------------------------
------------------------------------------------------------
------------------------------------------------------------
------------------------------------------------------------
------------------------------------------------------------
------------------------------------------------------------
--------------------------------------------------------MTQQ
MHNLSLLQSKKN-SMPSSPNAAKRLYRNLSEKLKGSHTSFDEAYFRARSDRLSLRKTSVN
FQCN-EAMFEAVEQQDLDAVQILLYQYTPEELDLNTPNSEGLTPLDIAILTNNIPIARTL
LHVGAKESPHFVNMESRSVHLCTLVQEAQQRVTELSAQVMNEGLGTD-NTEKEKQLKAWE
WRYRLYKRMKAGYEHARAPEAPTNVCLMVTSSTSLTVTFQEPLSVNSAVVTKYKVEWSCS
EDFSPLVGEIIVDNLQSLRCTITGLRTGQKYYIHVSAYNMRGWGPPRRSTPAYASPSNWK
DCSGREP-GHRGHSEALERLLQQVRAAHQHYNCRESSKLQNTGRKQSVSRSLKHLFHSSN
KFVKTLKRGLYLSVIFFYKDNLLVTNEDQIPIVEIDDSHSSSIMQDFLWFTKLSCMWDDI
RWLRQNMSVSI-SSSTTLQARQKMLSAAAQLQNLLGTHNLGRVFYEPIKDRHGNVLIVTI
REVESLYSFFNGKWMQVSKLQSQRKSLSTPEEPTALDILLITIQDILSYHKRSQQRLPPG
LYLGYLKLCSSVDQIKVLVLQKLPNVLCHVKIRDNSNVSRDEWEWIQTLS-----GS---
----ESV---------ESMDHT-SDCPTQLFLYELQMAVKALLKQINLPLHQAKHFRLYT
QEVLELGHNVSFLLLLPASDDVCTAPGQNNPYTPHSGFLNLPLQMFELVHFCCYKEKFIS
LYCRLSAVIELDSLKTQQSLREAISDSEVAAAKQRHQQVVDYIQQVDEIWREMRWITEAL
QYARYKQPAAGLPIKKLVNLSEE---HS--QKKVSSTSSHLDCLPSPPSSPEARSQRRKA
VSDSQPCSDEEGCSEVFLPTDSDYDSSDALSPRELDLIYSSPHDISQQAGSGLGGSAPDV
LQVHDVK----------PC---------LTLKEG--------------------------
------LTECS-AFDSNAEYC------------------------TEYMSNLTM-SGITS
KSIDK-SSSSRQP-LSFLGKK-RLGK-H----QHYNYFSRHHRWLRVHS--ETQSASLSE
GVYTQHLTRSSDLSQEPTSS-EQLQIPIDESRSTFLPHASSLPEDGKGKYEESRQNVHRI
HMAPYKTTFLSEEGKSWAMSMQS-V--------------------------ENEDVHNAM
-QQKMGSDD------------PVGSAVSEVFSSTL-
>Columba-d XP_021144115.1 ankyrin repeat and fibronectin type-III domain-containing protein 1 isoform X1 [Columba livia] derived
------------------------------------------------------------
------------------------------------------------------------
------------------------------------------------------------
------------------------------------------------------------
------------------------------------------------------------
------------------------------------------------------------
--------------------------------------------------------MTQQ
MQNLSLLQTKKN-SMPPSPNAAKRLYRNLSEKLKGSHTSFDEAYFRARSDRLSLRKTSMN
FQCN-EAMFEAVEQQDLDAVQILLYQYTLEELDLNTPNSEGLTPLDIAILTNNVPIARTL
LHVGAKESPHFVKMESRSAHLSTLVQEAQQRVTELSAQVMNEGLGTD-TTEKEKQLKAWE
WRSRLYKRMKAGYEHARAPEAPTNVCLMVTSSTSLTVTFQEPLSVNSAVVTKYKVEWSSS
EDFSPLLGEIIMDNFQSLRCTITGLRTGQRYYVHVSAYNMRGWGPPCKSTPAYASPSNWK
DCSGREA-RHRGHTEALERLLQQVRAAHQHYNCRESSKLQNAGRKQSVSRSLKHLFHSSN
KFVKILKRGLYLSVIFFYKDNLLVTNEDQIPIVEIDDSHSSSVTQDFLWFTKLSCMWDDI
RWLRQNMSVSA-SSSTALQARQKMLSAAAQLQNLLGTHNLGRVFYEPIKDRHGNMLIVTI
REVESLYSFFNGKWMQVSKLQSQRKSLSTPEEPTALDILLITIQDILSYHKRSQQRLPPG
LYLGYLKLCSSVDQIKVLVLQKLPNVLCHVKIRDNSNVSKDEWEWIQTLS-----GS---
----ESV---------ESMDHT-SDCPTQLFLYELQMAVKALLKQINLPLQQAKHFRLYT
QEVLELGHNVSFLLLLPASDDVCTAPGQNNPYTPHSGFLNLPLQMFELVHFCCYKEKFIS
LYCRLSAVIELDSLKTQQSLREAISDSEVAAAKQRHQQVIDYIQQIDEIWREMRWITEAL
QYARYKQPAAGLPIKKLVDLSEE---HS--QKKISSTSSNLDCLPSPPPSPEARIQRTKA
VSDSQPCSDEEGCSEVFLPTDSDYDSSDALSPRELDLIYSSSHDISQQAGSGLGGSAPDV
LQVHDMK----------PC---------LTLKEG--------------------------
------LTECS-AFDANADCC------------------------TEHMSSLTI-SRLTS
KSIDK-SPSSKQP-LSFLGKK-KLGK-H----QHYNYFSRHHRWLRVHS--ETQSGSLSE
GVYTQHLMTSSDLTQEPTSS-EQLNTPFNGSRGTFLPHASSLPEDGKGKYEESRQNVHRI
HVEPYKTTFLGEEGKSWAMSTQS-V--------------------------EHRDVHNAM
-QQIRGSDD------------QSCSAVSEVFSSTL-
>Aythya-d XP_032055706.1 ankyrin repeat and fibronectin type-III domain-containing protein 1 [Aythya fuligula]
------------------------------------------------------------
------------------------------------------------------------
------------------------------------------------------------
------------------------------------------------------------
------------------------------------------------------------
------------------------------------------------------------
--------------------------------------------------------MTQQ
MHNLSLLQTKKN-SMPSSPNAAKRLYRNLSEKLKGSHTSFDEAYFRARSDRLSLRKTSMN
FQCN-EAMFEAVEQQDLDAVQILLYQYTLEELDLNTPNSEGLTPLDIAILTNNVPIARTL
LHIGAKESPHFVDMESRSMHLSTLVQEAQQRVTELSAQVMNEGLGTD-NTEKEKQLKAWE
WRYRLYKRMKAGYEHARAPEAPTNVCLMVTSSTSLTVTFQEPLSVNSAVVTKYKVEWSCS
EDFSPLVGEIIMDNLQSLRCSITGLKTGQRYYVHVSAYNMKGWGPPRKSTPAYASPSNWK
DCSGREP-RHRGHTEALERLLQQVRAAHQHYNCRENSKLQNAGRKQSVSRSLKHLFHSSN
KFVKTLKRGLYLSVIFFYKDNLLVTNEDQIPIVEIDDSHSSSIMQDFLWFTKLSCMWDDI
RWLRQNMSISV-SSSTTLQARQKMLSAAAQLQNLLGTHNLGRVFYEPIKDRHGNILIVTI
REVESLYSFFNGKWMQVSKLQSQRKSLSTPEEPTALDILLITIQDILSYHKRSQQRLPSG
LYLGYLKLCSSVDQIKVLVLQKLPNVLCHVKIRDNGNVSKDEWEWIQTLS-----GS---
----ESV---------ESMDHT-SDCPTQLFLYELQMAVKALLKQINLPLHQAKHFRLYT
QEVLELGHNVSFLLLLPASDDVCTAPGQNNPYTPHSGFLNLPLQMFELVHFCCYKEKFIS
LYCRLSAVIELDSLKTQQSLREAISDSEVAAAKQRHQQVIDYIQQIDDIWREMRWITEAL
QYARYKQPAAGLPIKKLVNLS-E---HS--QKKISSTSSHLDCLPSPPPSPEARSQRRKA
VSDSQPCSDEEGCSEVFLPTDSDYDSSDALSPRELDLIYSSSHDISQQAGSGLGGSAPDV
LQVHDMK----------PC---------LTLKEG--------------------------
------LTECS-AFDTNAEHC------------------------TEYMSNLTM-SGNTS
KSIDK-SSSSKQP-LSFLGKK-KLGK-H----QHYNYFSRHHRWLRVHS--ETQSASLSE
GVYTQHLMRSSDLSQEPTSS-EQLQIPIDGSRSAFLPHASSLPEDGKGKYEESRQNVHRI
YVEPYKTTLLSEEDNSWGVSMQS-V--------------------------EHKDVHNAM
-QQKMDPDD------------QLGSAVSEVFSSTL-
>Cygnus-d XP_035414714.1 ankyrin repeat and fibronectin type-III domain-containing protein 1 [Cygnus atratus]
------------------------------------------------------------
------------------------------------------------------------
------------------------------------------------------------
------------------------------------------------------------
------------------------------------------------------------
------------------------------------------------------------
--------------------------------------------------------MTQQ
MHNLSLLQTKKN-SMPSSPNAAKRLYRNLSEKLKGSHTSFDEAYFRARSDRLSLRKTSMN
FQCN-EAMFEAVEQQDLDAVQILLYQYTLEELDLNTPNSEGLTPLDIAILTNNVPIARTL
LHVGAKESPHFVDMESRSMHLSTLVQEAQQRVTELSAQVMNEGLGTE-NTEKQKQLRAWE
WRYRLYRRMKAGYEHARAPEAPTNVCLMVTSSTSLTVTFQEPLSVNSAVVTKYKVEWSCS
EDFSPLVGEIVMDNLQPLRCSITGLRTGQRYYVHVSAYNMKGWGPPRKSTPAYASPSNWK
DCSGREP-RHRGHTEALERLLQQVRAAHQHYNCRESSKLQNAGRKQSVSRSLKHLFHSSN
KFVKTLKRGLYLSVIFFYKDNLLVTNEDQIPIVEIDDSHSSSIMQDFLWFTKLSCMWDDI
RWLRQSMSISV-SSSTTLQARQKMLSAAAQLQNLLGTHNLGRVFYEPIKDRHGNILIVTI
REVESLYSFFNGKWMQVSKLQSQRKSLSTPEEPTALDILLITIQDILSYHKRSQQRLPPG
LYLGYLKLCSSVDQIKVLVLQKLPNVLCHVKIRDNSNVSKDEWEWIQTLS-----GS---
----ESM---------ESMDHT-SDCPTQLFLYELQMAVKALLKQINLPLHQAKHFRLYT
QEVLELGHNVSFLLLLPASDDVCTAPGQNNPYTPHSGFLNLPLQMFELVHFCCYKEKFIS
LYCRLSAVIELDSLKTQQSLREAISDSEVAAAKQRHQQVIDYIQQIDDIWREMRWITEAL
QYARYKQPAAGLPIKKLVNLSE----HS--QKKISSTSSHLDCLPSPPPSPEARSQRRKA
VSDSQPCSDEEGCSEVFLPTDSDYDSSDALSPRELDLIYSSSHDISQQAGSGLGGSAPDV
LQVHDMK----------PC---------LTLKEG--------------------------
------LTECS-AFDTNAEHC------------------------TEYMSNLTM-SGNTS
KSIDK-SSSSKQP-LSFLGKK-KLGK-H----QHYNYFSRHHRWLRVHS--ETQSASLSE
GVYTQHLMRSSDLSQEPTSS-EQLQIPIDGSQSTFLPHASSLPEDGKGKYEESRQNAHRI
YVEPYKTTLLSEEDNSWGASMQP-V--------------------------EHKDVHNAM
-QQKMDPDD------------QLGSAVSEVFSSTL-
>Melopsittacus-d XP_012983769.2 ankyrin repeat and fibronectin type-III domain-containing protein 1 [Melopsittacus undulatus] derived
------------------------------------------------------------
------------------------------------------------------------
------------------------------------------------------------
------------------------------------------------------------
------------------------------------------------------------
------------------------------------------------------------
--------------------------------------------------------MTQQ
MHNLSLLQTKKN-SMPSSPNAAKRLYRNLSEKLKGSHTSFDEAYFRARSDRLSLRKTSMN
FQCN-EAMFEAVEQQDLDAVQILLYQYTLEELDLNTPNSEGLTPLDIAILTNNVPIARTL
LHVGAKESPHFVNMESRSVHLSTLVQEAQQRITELSAQVVNEDLGTD-NTEKEKQLKAWE
WRYRLYKRMKAGYEHARAPEAPTNVCLMVTSSTSLTVTFQEPLSVNSAVVTKYKVEWSSS
EDFSPLAGEIIMDNLQSLRCTITGLRTGQRYYVRVSAYNMRGWGPPRKSTPEYASPSNWK
DCSGREP-RHRGHTEALERLLQQVRAAHQHHNCRESSKLQNAGRKQSVSRSLKHLFHSSN
KFVKTLKRGLYLSVIFFYKDNLLVTNEDQIPIVEIDDSHSSSVMQDFLWFTKLSCMWDDI
RWLRQNMSISV-SSSTALQARQKMLSAAAQLQNLLGTHNLGRVFYEPIKDRHGNMLIVTI
REVESLYSFFNGKWMQVSKLQSQRKSLSTPEEPTALDILLITIQDILTYHKRSQQRLPPG
LYLGYLKLCSSVDQIKVLVLQKLPNVLCHVKIRDNSNVSRDEWEWIQTLS-----GS---
----ESV---------ESMDHT-SDCPTQLFLYELQMAVKALLKQINLPLHQAKHFRLYT
QEVLELGHNVSFLLLLPASDDVCTAPGQNNPYTPHSGFLNLPLQMFELVHFCCYKEKFIS
LYCRLSAVIELDSLKTQQSLREAISDSEVAAAKQRHQQVTDYIQQIDEIWKEMRWITEAL
QYARYKQPAAGLPIKKFVDLSEE---HS--QKKISSSSSHLDCLPSPPPSPEARLQRRKA
VSDSQPCSDEEGCSEVFLPTDSDYDSSDALSPRELDLIYSSSQDISQQASSGLGGSAPDV
LQVHDMK----------PC---------LTLKEG--------------------------
------LTECS-AFDTNAECC------------------------TEDTSNLTV-SGLTL
KSIDK-SSSSKQA-LSFLGKK-KLGK-H----QHYNYFSRQHRWLRVYS--ETQSGSLSE
GVYTQHLMRPSDLSQEPIST-EQLNIPIDGSRSTFLPHASSLPEDGKGKYEESRQTVHQI
HVEPYK-TFLDEDHKSWAVSTQS-V--------------------------EHRDVHSAM
-QQKMSPDD------------QSGSAVSEVFSSTL-
>Calidris-d XP_014804844.1 PREDICTED: ankyrin repeat and fibronectin type-III domain-containing protein 1 [Calidris pugnax] derived
------------------------------------------------------------
------------------------------------------------------------
------------------------------------------------------------
------------------------------------------------------------
------------------------------------------------------------
------------------------------------------------------------
--------------------------------------------------------MTQQ
MHNLSLLQTKKN-SMPSSPNAAKRLYRNLSEKLKGSHTSFDEAYFRARSDRLSLRKTSMN
FQCN-EAMFEAVEQQDLDAVQILLYQYTLEELDLNTPNSEGLTPLDIAILTNNVPIARTL
LHVGAKESPHFVNKESRSVHLSTLVQEAQQRVTELSAQVLNEGHGTD-SSEKEKQLKAWE
WRHRLYKRMKAGYEHARAPEAPTNVCLMVTSSTSLTVTFQEPLSVNSAVVTKYKVEWSSS
EDFSPLAGEIIMDNLQSLRCTITGLRTGQRYYVHVSAYNMRGWGPPRKSTPAYASPSNWK
DCSGREP-RHRGHTEALERLLQQVRAAHQHYNCRESSKLQNAGRKQSVSRSLKHLFHSSN
KFVKTLKRGLYLSVIFFYKDNLLVTNEDQIPIVEIDDSHSSSVMQDFLWFAKLSCMWDDI
RWLRQNMSISV-SSSTALQARQKMLSAAAQLQNLLGTHNLGRVFYEPIKDRHGNMLIVTI
REVESLYSFFNGKWMQVSKLQSQRKSLSTPEEPTALDILLITIQDILSYHKRSQQRLPPG
LYLGYLKLCSSVDQIKVLVLQKLPNVLCHVKIRDNSNVSKDEWEWIQTLS-----GS---
----ESV---------ESMDHT-SDCPTQLFLYELQMAVKALLKQINLPLHQAKHFRLYT
QEVLELGHNVSFLLLLPASDDVCTAPGQNNPYTPHSGFLNLPLQMFELVHFCCYKEKFIS
LYCRLSAVIELDSLKTQQSLREAISDSEVAAAKQRHQQVIDYIQQIDEIWREMRWITEAL
QYARYKQPAAGLPIMKVVDLSEE---HP--QKKISSTSSHLDCLPSPPPSPEARLQRRKA
VSDSQPCSDEEGCSEVFLPTDSDYDSSDALSPRELDLIYSSSHDISQQAGSGLGGSAPDV
LQVHDMK----------PC---------LTLKEG--------------------------
----DALKECG-AFDTDAEYC------------------------TEYMNNLTM-SGLTS
KSIDK-SSSSKQP-LSFLGKK-KLGK-H----QHYNYFSRHHRWLRVHS--ETQSGSLSE
GVYTQHLMTSSDLSQEPTSS-EQLNIPIDGSRSTFLPHTSSLPEDGKGTSEESKQNVHRI
HVEPYKTTFLGEEGKSRAMSTEP-V--------------------------EHKDVHNAM
-QQIMGPDD------------QSGSAVSEVFSSTL-
>Athene-d XP_026716887.1 ankyrin repeat and fibronectin type-III domain-containing protein 1 [Athene cunicularia]
------------------------------------------------------------
------------------------------------------------------------
------------------------------------------------------------
------------------------------------------------------------
------------------------------------------------------------
------------------------------------------------------------
--------------------------------------------------------MTQQ
MHNLSLLQTKKN-SVPSSPNAAKRLYRNLSEKLKGSHTSFDEAYFRARSDRLSLRKTSMN
FQCN-EAMFEAVEQQDLDAVQILLYQYTLEELDLNTPNSEGLTPLDIAILTNNIPIARTL
LHVGAKESPHFVNMESRSVHLSTLVQEAQQRVTELSAQVTNESLDTD-NTEKEKQLKAWE
WRYRLYKRMKSGYEHARAPEAPTNVCLMVTSSTSLTVTFQEPLSVNSAVVTKYKVEWSSS
EDFSPLVGEIIMDNLQSLRCTITGLRTGQRYYVHVSAYNMRGWGPPRKSTPEYASPSNWK
DCSGREP-RHRGHTEALEHLLQQVRAAHQHYNCRESSKLQNAGRKQSVSRSLKHLFHSSN
KFVKTLKRGLYLSVIFFHKDNLLVTNEDQIPIVEIDDSHSSSVMQDFLWFTKLSCMWDDI
RWLRQNMSISV-SSSTALQSRQKMLSAAAQLQNLLGTHNLGRVFYEPIKDRHGNMLIVTI
REVESLYSFFNGKWMQVSKLQSQRKSLSTPEEPTALDILLITIQDILSYHKRSQQRLPPG
LYLGYLKLCSSVDQIKVLVLQKLPNVLCHVKIRDNSNVSKDEWEWIQTLS-----GS---
----ESV---------ESMDHT-SDCPTQLFLYELQMAVKALLKQINLPLHQAKHFRLYT
QEVLELGHNVSFLLLLPASDDVCTAPGQNNPYTPHSGFLNLPLQMFELVHFCCYKEKFIS
LYCRLSAVIELDSLKTQQSLREAISDSEVAAAKQRHQQVIDYIQQIDEIWREVRWITEAL
QYARYKQPAAGLPIKKLVDLSEE---HS--QKKISSTSSHLDCLPSPPPSPEARIQRRKA
VSDSQPCSDEEGCSEVFLPTDSDYDSSDALSPRELDLIYSSSHDIAQQAGSGLGGSAPDV
LQVHDMK----------PC---------LTLKEG--------------------------
------PTERS-AFDTNAECC------------------------TESMSNLTM-SGLTS
KSIDK-SSNSKQP-LSFLGKK-KLGK-H----QHYNYFSRHHRWLRVHS--ETQSGSLSE
GVYTQHLMRSPDLSQEPTSS-EQLKISIDGSRSTFLPHASSLPEDGKGKYEESRPNVHRI
HVEPYKTTLLDEEGKSWATSAQS-V--------------------------EHRDVHSAM
-QQITGPDE------------QSGSAVSEVFSSTL-
>Falco-d XP_013159651.1 ankyrin repeat and fibronectin type-III domain-containing protein 1 [Falco peregrinus] derived
------------------------------------------------------------
------------------------------------------------------------
------------------------------------------------------------
------------------------------------------------------------
------------------------------------------------------------
------------------------------------------------------------
--------------------------------------------------------MTQQ
MHNLSLLQTKKN-SVPSSPNAAKRLYRNLSEKLKGSHTSFDEAYFRARSDRLSLRKTSMN
FQCN-EAIFEAVEQQDLDAVQILLYQYTLEELDLNTPNSEGLTPLDIAILTNNVPIARTL
LHVGAKESPHFFNMECRSVHLSTLVQEAQQRVTELSAQVMNEGLGTD-NTDKEKQLKAWE
WRYRLYKRMKAGYEHARAPEAPTNVCLMVTSSTSLTVTFQEPLSVNSAVVTKYKVEWSSS
EDFSPLVGEIIMDNLQSLRCTIMGLRTGQRYYVRVSAYNMRGWGPPRKSTPENASPSNWK
DCSGREP-RHRGHTEALERLLQQVRAAHQHYNCRESSKLQNAGRKQSVSRSLKHLFHSSN
KFVKTLKRGLYLSVIFFYKDNLLVTNEDQIPIVEIDDSHSSSVMQDFLWFTKLSCMWDDI
RWLRQNMSISV-SSSTALQARQKMLSATAQLQNLLGTHNLGRVFYEPIKDRHGNMLIVTI
REVESLYSFFNGKWMQVSKLQSQRKSLSTPEEPTALDILLITIQDILSYHKRSQQRLPPG
LYLGYLKLCSSVDQIKVLVLQKLPNVLCHVKIRDNSNVSKDEWEWIQTLS-----GS---
----ESV---------ESMDHT-SDCPTQLFLYELQMAVKALLKQINLPLHQAKHFRLYT
QEVLELGHNVSFLLLLPASDDVCTAPGQNNPYTPHSGFLNLPLQMFELVHFCCYKEKFIS
LYCRLSAVIELDSLKTQQSLREAISDSEVAAAKQRHQQVIDYIQQIDEIWREMRWITEAL
QYARYKQPAAGLPIKKLVDLSEE---HS--QKKISSTSSHLDCLPSPPPSPEARTQRRKA
VNDSQPCSDEEGCSEVFLPTDSDYDSSDALSPRELDLIYSSSHDISQQAGSGLGGSAPDV
LQVHDMK----------PC---------LTLKEG--------------------------
------LTEGS-AFDTNAECC------------------------TESIGNLTM-SGLTS
KSIDK-SSGSKQP-LSFLGKK-KLGK-H----QHYNYFSRHHRWLRVHS--ETQSGSLSE
GVYTQHLMRSPDLSQEPTSS-EQLKIPIYGSRSTFLPHASSLPEDGKGKYEESRQNVHRI
HVEPCKTPLLGEENKSWAMSAQS-V--------------------------EHRDVHNAM
-QQIMGPDD------------QSGSAVSEVFSSTL-
>Tyto-d XP_032858484.2 ankyrin repeat and fibronectin type-III domain-containing protein 1 [Tyto alba] derived
------------------------------------------------------------
------------------------------------------------------------
------------------------------------------------------------
------------------------------------------------------------
------------------------------------------------------------
------------------------------------------------------------
--------------------------------------------------------MTQQ
MHNLSLLQTKKN-SVPSSPNAAKRLYRNLSEKLKGSHTSFDEAYFRARSDRLSLRKTSMN
FQCN-EAMFEAVEQQDLDAVQILLYQYTLEELDLNTPNSEGLTPLDIAILTNNVPIARTL
LHVGAKESPHFVNMESRSVHLSTLVQEAQQRVTELSAQVMNEGLGTD-NTEKEKQLKAWE
WRYRLYKRMKAGYEHARAPEAPTNVCLMVTSSTSLTVTFQEPLSVNSAVVTKYKVEWSSS
EDFSPLVGEIIMDNLQSLRCTITGLRTGQRYYVHVSAYNMRGWGPPRKPTPEYASPSNWK
DCSGREP-RHRGHTEALERLLQQVRAAHQHYNCRESSKLQNAGRKQSVSRSLKHLFHSSN
KFVKTLKRGLYLSVIFFYKDNLLVTNEDQIPIVEIDDSHCSSVMQDFLWFTKLSCMWDDI
RWLRQNMSISV-SSSTALQARQKMLSAAAQLQNLLGTHNLGRVFYEPIKDRHGNMLIVTI
REVESLYSFFNGKWMQVSKLQSQRKSLSTPEEPTALDILLITIQDILSYHKRSQQRLPPG
LYLGYLKLCSSVDQIKVLVLQKLPNVLCHVKIRDNSNVSKDEWEWIQTLS-----GS---
----ESV---------ESMDHT-SDCPTQLFLYELQMAVKALLKQINLPLHQAKHFRLYT
QEVLELGHNVSFLLLLPASDDVCTAPGQNNPYTPHSGFLNLPLQMFELVHFCCYKEKFIS
LYCRLSAVIELDSLKTQQSLREAISDSEVAAAKQRHQQVMDYIQQTDEIWRDMRWITEAL
QYARYKQPAAGLPIKKIVDLSEE---HS--QKKISSTSSHLDCLPSPPPSPEARIQRRKA
VSDSQPCSDEEGCSEVFLPTDSDYDSSDALSPRELDLIYSSSHDISQQAGSGLGGSAPDV
LQVHDMK----------PC---------LTLKEG--------------------------
------LTECS-AFDTNAERC------------------------TESMSNLTM-SGFAS
RSTEK-SSSSKQP-LSFLGKK-KLGK-H----QHYNYFSRQHRWLRVHS--ETQSGSLSE
GVYTQHLMRSSDLSQEPTSS-EQLKIPIDGSRSTFLSHASSLPEDGKGKYEESMQNAHRI
HVEPYKTTFLDEEGKSWAMSTQS-V--------------------------EHGDVHSAM
-QQIMGPDD------------QSGSAVAEVFSSTL-
>Aptenodytes-d XP_019329774.1 PREDICTED: ankyrin repeat and fibronectin type-III domain-containing protein 1 [Aptenodytes forsteri] derived
------------------------------------------------------------
------------------------------------------------------------
------------------------------------------------------------
------------------------------------------------------------
------------------------------------------------------------
------------------------------------------------------------
--------------------------------------------------------MTQQ
MHNLSLLQTKKN-SVPSSPNAAKRLYRNLSEKFKGSHTSFDEAYFRARSDRLSLRKTSTN
FQCN-EAMFEAVEQQDLDAVQILLYQYTLEELDLNTPNSEGLTPLDIAILTNNVPIARTL
LHVGAKESPHFVNMESRSVHLSTLVQEAQQRVTELSAQVMNEGLGTD-NTEKEKQLKAWE
WRYRLYKRMKAGYEHARAPEAPTNVCLMVESSTSLTVTFQEPLSVNSAVVTKYKVEWSSS
EDFSPLVGEIIMDNLQSLRCTITGLRTGQRYYVHVSAYNMRGWGPPRKSIPEYASPSNWK
DCSGREP-RHRGHTEALERLLQQVRAAHQHYNCRESSKLQNAGRKQSVSRSLKHLFHSSN
KFVKTLKRGLYSYLIFFYKDNLIVTNEDQIPIVEIDDSHSSSVMQDFLWFTKLSCMWDDI
RWLRQNMSISV-SSSTALQARQKMLSAAAQLQNLLGTHNLGRVFYEPIKDRHGNMLIVTI
REVESLYSFFNGKWMQVSKLQSQRKSLSTPEEPTALDILLITIQDILSYHKRSQQRLPPG
LYLGYLKLCSSVDQIKVLVLQKLPNVLCHVKIRDNSNVSKDEWEWIQTLS-----GS---
----ESV---------ESMDHT-SDCPTQLFLYELQMAVKALLKQINLPLHQAKHFRLYT
QEVLELGHNVSFLLLLPASDDVCTAPGQNNPYTPHSGFLNLPLQMFELVHFCCYKEKFIS
LYCRLSAVIELDSLKTQQSLREAISDSEVAAAKQRHQQVIDYIQQIDEIWKEMRWITEAL
QYARYKQPAAGLPIKKLVDLSEE---HS--QKKISSTSSHLDCLPSPPPSPEARIQRRKA
VSDSQPCSDEECCSEVFLPTDSDYDSSDALSPRELDLIYSSSHDISQQAGSGLGGSAPDV
LQVHDMK----------PC---------LTLKEG--------------------------
------LTECS-AFDTNAECC------------------------TEYMSNLTM-SGPTS
KSIDK-SSSSKQP-LSFLGKK-KLGK-H----QHYNYFSRHHRWLRVHS--ETQSGSLSE
GVYTQHLMRSSDLSQEPTSG-EQLKIAIDGSRSTFLPHASSLPEDGKGKYEESRQNVHRI
HVEPYKTTFLGEEGKSWAMSAQS-V--------------------------EHRDVHNAM
-QQRMGPDD------------QSGSAVSEVFSSTL-
>Aquila-d XP_029872112.1 ankyrin repeat and fibronectin type-III domain-containing protein 1 [Aquila chrysaetos chrysaetos] derived
------------------------------------------------------------
------------------------------------------------------------
------------------------------------------------------------
------------------------------------------------------------
------------------------------------------------------------
------------------------------------------------------------
--------------------------------------------------------MTQQ
MHNLSLLQTKKN-SVPSSPNAAKRLYRNLSEKLKGSHTSFDEAYFRARSDRLSLRKTSMN
FQCN-EAMFEAVEQQDLDAVQILLYQYTLEELDLNTPNSEGLTPLDIAILTNNVPIARTL
LHVGAKESPHFVNMESRSVHLSTLVQEAQQRVTELSAQVMNEGLGTD-NTEKEKQLKAWE
WRYRLYKRMKAGYEHARAPEAPTNVCLMVTSSTSLTVTFQEPLSVNSAVVTKYKVEWSSS
EDFSPLVGEIIMDNLQSLRCTITGLRTGQRYYVHVSAYNMRGWGPPRKSTPEYASPSNWK
DCSGREP-RHRGHTEALERLLQQVRAAHQHYNCRESSKLQNAGRKQSVSRSLKHLFHSSN
KFVKTLKRGLYLSVIFFYKDNLLVTNEDQIPIVEIDDSHSSSVMQDFLWFTKLSCMWDDI
RWLRQNMSISV-SSSTALQARQKMLSAAAQLQNLLGTHNLGRVFYEPIKDRHGNMLIVTI
REVESLYSFFNGKWMQVSKLQSQRKSLSTPEEPTALDILLITIQDILSYHKRSQQRLPPG
LYLGYLKLCSSVDQIKVLVLQKLPNVLCHVKIRDNSNVSKDEWEWIQTLS-----GS---
----ESV---------ESMDHT-SDCPTQLFLYELQMAVKALLKQINLPLHQAKHFRLYT
QEVLELGHNVSFLLLLPASDDVCTAPGQNNPYTPHSGFLNLPLQMFELVHFCCYKEKFIS
LYCRLSAVIELDSLKTQQSLREAISDSEVAAAKQRHQQVIDYIQQIDEIWREMRWITEAL
QYARYKQPAAGLPIKKLVDLSEE---HS--QKKISSTSSHLDCLPSPPPSPEARMQRRKA
VSDSQPCSDEEGCSEVFLPTDSDYDSSDALSPRELDLIYSSSHDISQQAGSGLGGSAPDV
LQVHDMK----------PC---------LTLKEG--------------------------
------LTECS-AFDTDAECC------------------------TDYMSNLTM-SGLTS
KSIDK-SSSSKQP-LSFLGKK-KLGK-H----QHYNYFSRHHRWLRVHS--ETQSGSLSE
GVYTQHLMRSSDLSQEPTSS-EQLKIPIDGSRSTFLPHASSLPEDGKGKYEESRQNVHRI
HVEPYKTTFLDEEGKSWAMSTQS-V--------------------------EHRDVHNAM
-QQIMGPDD------------QSGSAVSEVFSSTL-
>Corvus-d XP_017594671.1 PREDICTED: ankyrin repeat and fibronectin type-III domain-containing protein 1 [Corvus brachyrhynchos]
------------------------------------------------------------
------------------------------------------------------------
------------------------------------------------------------
------------------------------------------------------------
------------------------------------------------------------
------------------------------------------------------------
--------------------------------------------------------MTQQ
MHNLSLLQNKKH-SMPSSPSAAKRLYRNLSEKLKGSHTSFDEAYFRARSDRLSLRKASMN
FQCN-EAMFEAVEQQDLAAVQILLYQYTLEALDLNTPNSEGLTPLDIAILTNNIPIARTL
LHVGAKESPHFVNVESRSVHLSKLVQEAQQRVTELSAQVVSEGLGTE-SAEKEKQLKGWE
WRARLYQRMKAG-----APEAPTNVCLMVTSSASLTVTFQEPLSVNSAVVTKYKVEWSSA
EDFSPLAGEIIMDNLHSLRCSITGLRTGQRYYVRVSAYNMRGWGPPRNSTPEYASPSNWK
DCSGREP-RHRGHTEALERLLQQVRAAHQHYNCRESSKLQNAGRKQSVSRSLKHLFHSSN
KFVKTLKRGLYLSVILFYKDNLLVTNEDQIPIVEIDDSHSSSVMQDFLWFTKLSCMWDDI
RWLRQNMAVSV-SSSTALQARQKMLSAAAQLQNLLGTHNLGRVFYEPIKDRHGNMVIVTV
REVESLYSFFNGKWMQVSKLQSQRKSLSTPEEPTALDILLITIQDILSYHKRSQQRLPPG
LYLGYLKLCSSVDQIKVLVLQKLPNVLCHVKIRDNSNVSEDEWEWIQTLS-----GS---
----ESV---------ESMDQT-SDCPTQLFLYELQTAVKALLKQINLPLHQAKHFRLYT
QEVLELGHNVSFLLLLPASDDVCTAPGQNNPYTPHSGFLNLPLQMFELVHFCCYKEKFIS
LYCRLSAVIELDSLKTQQSLREAISDSEVAAAKQRHQQVINYIQQIDEIWRDMRWITEAL
QYARYKQPAAGLPIKKLVDLSEE---HC--QKKMSSTSSHLDCLPSPPPSPEPRIQRRKA
VNDSQPCSDEEGCSEVFLPTDSDYDSSDALSPRELDLIYSSSQDISQQAGSGLSGSAPNV
LQVHDMK----------PC---------LALREG--------------------------
------LTECG-TLDTSAERC------------------------TEQMSSLTM-SGLTP
KSTDK-SSSSKQP-LGFLGKK-KLGK-H----QHYNYFSRQHRWLRVHS--ETQSGSLSE
GVYTQHLMRSPDLSQEPTSG-EQVKIPIEGSRSTFVPHASSLPEEGKGKYEEPRQDAHRT
HVEPYETTFVDEEGKSWAMSMES-V--------------------------ENTDVHSAM
-QQITSPDE------------QLGSAVPEVFSSTL-
>Taeniopygi-d XP_030143086.1 ankyrin repeat and fibronectin type-III domain-containing protein 1 isoform X1 [Taeniopygia guttata] derived
------------------------------------------------------------
------------------------------------------------------------
------------------------------------------------------------
------------------------------------------------------------
------------------------------------------------------------
-----------------------------------------------MEDVESLGDLGGV
FNLKDKYLPKPASTAGKPWLR-----------------------------------MTQQ
MHNLSLLQSKKH-SMPSSPSAAKRLYRNLSEKLKGGHTSFDEAYFRSRCDRLSLRKASTN
FQCN-EAMFEAVEQQDLDAVQILLYQYTLEELDLNTPNSEGLTPLDIAILTNNVPIARTL
LHVGAKESPHFVTVESRSVHLSMLVQEAQQRVVELSAQAASEGLGTE-STEREKQLKSWE
WRARLYQRMKAGYEHARAPEAPTNVCLMVTSSTSLTVTFQEPLSVNSAVVTKYKVEWSSS
EDFSPLAGEIIMDNLHSLRCSITGLRTGQRYYVRVSAYNMRGWGPPCQSTPEYASPSNWK
DCSGREP-RHRGHTEALERLLQQVRAAHQHHSCRESSKLQNAGRKQSVSRSLKHLFHSSN
KFVKTLKRGLYLSVILFYKDNLLVTNEDQIPIVEIDDSHSSSVMQDFLWFTKLSCMWDDI
RWLRQNMAVSV-SSSTALQARQKMLSAAAQLQNLLGTHNLGRVFYEPIKDRHGNMLIVTV
REVESLYSFFNGKWMQVSKLQSQRKSLSTPEEPTALDILLITIQDILSYHKRSQQRLPPG
LYLGYLKLCSSVDQIKVLVLQKLPNVLCHVKIRDNSNVSKDEWEWIQTLS-----GS---
----EYV---------ESMDHT-SDCPTQLFLYELQTAVKALLKQINLPLHQAKHFRLYT
QEVLELGHNVSFLLLLPASDDVCTAPGQNNPYTPHSGFLNLPLQMFELAHFCCYKEKFIS
LYCRLSAVIELDSLKTQQSLREAISDSEVAAAKQRHQQVIDYIQQIDEIWRDMRWITEAL
QYARYKQPAAGLPIRKLVDLSEE---RP--QKKMSSTSSHLDCLPSPPPSPEPRIQRRKA
VSDSQPCSDEEGCSEVFLPTDSDYDSSDALSPRESDLIYSSSQDISQQAGSGLGGSAPNV
LQAHDMK----------PC---------LALREG--------------------------
------LTECG-ALDTGAECC------------------------TEQMSSLTM-SGLTP
KTTDK-SSSSKQP-LGFLGKK-KLGK-H----QHYNYFSRQHRWLRVHS--ETQAGSLSE
GVYTQHLMRSPDLSQDPTSS-EQVTTAIDGSRSTFVPHASSLPEDGKGKYEEPRQDVHRI
HVQPYGTTFLDEEGESWAVSTES-V--------------------------EHTDVHSAM
-QQITGPEE------------QSGSAVPEVFSSTL-
>Alligator-d XP_019349911.1 PREDICTED: ankyrin repeat and fibronectin type-III domain-containing protein 1 [Alligator mississippiensis] derived
------------------------------------------------------------
------------------------------------------------------------
------------------------------------------------------------
------------------------------------------------------------
------------------------------------------------------------
-----------------------------------------MMSEAHLGVCLRQKSEAES
VHSASLIKKRFIGSAWRLSQTRKRSQCDLLNEDSGQLLTTCSHFASYSLIWTCHVNMTQQ
MQNLNLSQMKKSGSGPSSPNAAKRLYRNLSEKLKGSHASFDEAYFRARSDRLSLRKTSVN
FQCN-EAMFEAVEQQDLDAVQILLYQYTPEELDLNTPNSEGLTPLDIAILTNNVPIAKIL
LRIGAKESPHFVTMESRLMHLSTLVQEAQQRVNELSTQVMSEGLGMD-SAEKEKQLKAWE
WRYRLYKRMKAGYEHARAPEAPTNVCLMVTSSTSLTVTFQEPLSVNSAVVTKYKVEWSCS
EDFSPLAGEIIMDNLQSLRCIITGLRTGQRYYVQVSAYNMKGWGLSQATTPASASPSNWK
DYDGRDP-RHRGHTEALEHLLQQVRASHQHYSCREGSKLQNAGRKQSVSRSLKHLFHSSN
KFVKTLKRGLYLAVIFYYKDNLLVTNEDQIPIVEIDDSHTSSIMHDFLWFTKLSCMWDDI
RWLRQNMSISV-SSSTALQARQKMLSAAAQLQNLLGTHNLGRVYYEPIKDRHGNILIVTI
REVETLYSFFNGKWMQISKLQSQRKSLSTPEEPTALDILLITIQDILSYHKRSQQRLSPG
LYLGYLKLCSSVDQIKVLVLQKLPNILCHVKIRDNSNVSKDEWEWIQTFS-----GS---
----ESV---------ESMDHA-SDCPTQLFFYELQMAVKALLKQINLPLHQAKHFRLYT
QEVLELGHNVSFLLLLPASDDVCTAPGQNNPYTPHSGFLNLPLQMFELVHFCCYKEKFIS
LYCRLSAVIELDSLKTQQSLREAISDSEVAAAKQRHQQVLDYIQQIDEIWREMRWITEAL
QYARYKQSSAGFPIMKLVDLSEE---QI--QKKISSTSSHLDCLPSPPPSPELRSQRRKA
LSDSQPCSDEEGCSEVFLPTDSDYDSSDALSPRELDLVYSSPHDISQQVGGGLGGSAPDV
LQVHDMK----------PC---------LTLKED--------------------------
------PKASS-ALDANAEYC------------------------TEYMNSLTI-AGLTS
KSTEK-TSSSRQA-LSFLGKK-KLGK-H----QHYNYFSRHHRWLRVHS--ETQPASLSE
GVYTQHLMRATELSQEPTSS-EQ-QFPADGPRSTFLLHTTSLPEDGKGKYEESRQNIRRI
YVEPYKTTLLDEEGKPWALNAQS-V--------------------------GRGDLHNAT
-GQKTGSDD------------QSNSPLSEIFSSTL-
>Chelonia-d XP_037770556.1 ankyrin repeat and fibronectin type-III domain-containing protein 1 [Chelonia mydas] derived
------------------------------------------------------------
------------------------------------------------------------
------------------------------------------------------------
------------------------------------------------------------
------------------------------------------------------------
------------------------------------------------------------
--------------------------------------------------------MTQQ
MQNLNLSQTKKN-SGPSSPNAAKRLYRNLSEKLKGSHASFDEAYFRTRSDRLSLRKTSVN
FQCN-EAMFEAVEQQDLDTVQILLYQYTPEELDLNTPNSEGLTPLDIAILTNNVPIARIL
LRIGAKESPHFVNMESRSMHLSTLVQEAQQRVSELSAQVMSEGLSMD-NTDKEKQLKAWE
WRYRLYKRMKAGYEHARAPEAPTNVCFMVTSSTSLTVTFQEPLSVNSAVVTKYKVEWSCS
EDFSPLAGEIIMDNLQSLRCTITGLRMGQSYYARVSASNMKGWGPSQTTTPACASPSNWK
DCDGREP-RHWGHTEALERLLQQVRAAHQHYSCRESSKLQNAGRKQSVSRSLKHLFHSSN
KFVKTLKRGLYIAVIFYYKDNLLVTNEDQIPIVEIDDSHTSSIMQDFLWFTKLSCMWDDI
RWLRQNMSISM-SSSTALQARQKMVSATAQLQNLLGTHNLGRVYYEPIKDRHGNILIVTI
REVETLYSFFNGKWMQISKLQSQRKSLSTPEEPTALDILLITIQETLSYHKRSQQRLPPG
LYLGYLKLCSSVDQIKVLVLQKLPNILCHVKIRDNSNVSKNEWEWLQMLS-----GL---
----ESV---------ESVDHA-SDCPTQLFFYELQMAVKALLKQINLPLRQAKHFRLYT
QEVLELGHNVSFLLLLPASDDVCTAPGQNNPYTPHSGFLNLPLQMFELVHFCCYKEKFIS
LYCHLSAVIELDSLKTQQSLREAISDREVAAAKQRHQQVLDYIQQIDEIWREMRWITEAL
QYARYKQPVAGLLITKLVDLSEE---QN--QKKINSTSSHLDCLPSPPPSPEARIQRRKA
LSDSQPCSDEEGCSEVFLPTDSDYDSSDALSPRELDLVYSSSHDISQQAVGGLGGSAPDV
LQVHDMK----------PH---------LTLKED--------------------------
------PKGGS-DLDADAEYC------------------------TEYMNSLTT-GGFTS
KSLDK-TSSSRQP-LSFLGKKTKLGK-H----QHYNYFSRHHRWLRVHS--ETQPASLSE
GVYTQHLTRATELSQEPTSS-HQIRIPVNCPRSAFLPHASSLPEDGKGKYHESRQNIRRI
YVEPYKTTLSDEEGKPWALSMQS-V--------------------------EHGDLHGTT
-GQETGLDD------------QSNSPISEVFSSTL-
>Chelonoidis-d XP_032661537.1 ankyrin repeat and fibronectin type-III domain-containing protein 1 [Chelonoidis abingdonii] derived
------------------------------------------------------------
------------------------------------------------------------
------------------------------------------------------------
------------------------------------------------------------
------------------------------------------------------------
------------------------------------------------------------
--------------------------------------------------------MTQQ
MQNLNLSQTKKN-SGPSSPNAAKRLYRNLSEKLKGSHASFDEANFRARSDRLSLRKTSVN
FQCN-EAMFEAVEQQDLDAVQILLYQYTPEELDLNTPSSEGLTPLDIAILTNNVPIAKIL
LRIGAKESPHFVNMESRSMHLSTLVQEAQQRVSDLSAQVMNEGLTMD-NTDKEKQLKAWE
WRYRLYKRMKAGYEHARASEAPTNVCFIVTSSTSLTVTFQEPLSVNSAVVTKYKVEWSCS
EDFYPLAGEIIMDNLQSLRCTITGLRMGQSYYARVSAYNMKGWGPSQTTTPACASPSNWK
DCDGREP-RHWGHTEALERLLQQVRAAHQHYSYRESSKLQNAGRKQSVSRSLKHLFHSSN
KFVKTLKRGLYIAVIFYYKDNLLVTNEDQIPIVEIDDSHTSSIMQDFLWFTKLSCMWDDI
RWLRQNMSISM-SSSTALQARQKMVSATAQLQNLLGTHNLGRVYYEPIKDRHGNILIVTI
REVEALYSFFNGKWMQISKLQSQRKSLSTPEEPTALDILLITIQDTLSYHRRSQQRLPPG
LYLGYLKLCSSVDQIKVLVLQKLPNILCHVKIRDNSNVSKDEWEWLQMLS-----GL---
----ESV---------ESVDHA-SDCPTRLF-YELQMAVKALLKQINLPLRQAKHFRLYT
QEVLELGHNVSFLLLFPASDDVCTAPGQNNPYTPHSGFLNLPLQMFELVHFCSYKEKFFS
LYCRLSAIIELDSLKTQQSLREAISDGEVAAAKQRHQQVLDYIQQIDEIWREMRWITEAL
QYARYKQPVAGLLITKLVDLSEE---QN--QKKINSTSSHLDCLPSPPPSPEIRSQRRKA
LSDSQPCSDEEGCSEVFLPTDSDYDSSDALSPRELDLVYSSSHDISQQAVGGLGGSAPDV
LQVHDMK----------PH---------LTLKED--------------------------
------PKGGS-DLDASAEYC------------------------TEYMNSLTM-GEFTS
KSLDK-TSNSRQP-LSFLGKKKKLGK-H----QHYNYFSRHHRWLRVHS--ETQPASLSE
GVYTQHLAGATELSQEPTSS-KQIRIPIDSPRSTFLPHASSLPEDGKGKYHESKPNIRRI
YVEPYKTTLLGEEGKPWVLSMQS-V--------------------------ERGDLHDTT
-GQEMGLDD------------QSNSPIFEVFSSTL-
>Gopherus-d XP_030390332.1 ankyrin repeat and fibronectin type-III domain-containing protein 1 [Gopherus evgoodei]
------------------------------------------------------------
------------------------------------------------------------
------------------------------------------------------------
------------------------------------------------------------
------------------------------------------------------------
------------------------------------------------------------
--------------------------------------------------------MTQQ
MQNLHLSQPKNN-SGPSSPNAAKRLYRNLSEKLKGSHASFDEAYFRARSDRLSLRKTSVN
FQCN-EAMFEAVEQQDLDAVQILLYQYTPEELDLNTPNSEGLTPLDIAILTNNVPIARIL
LRIGAKESPHFVNMESRSMHLSTLVQEAQQRVSELSAQVMSEGLSMD-NTDKEKQLKAWE
WRYRLYKRMKAGYEHARAPEAPTNVCFMVTSSTSLTVTFQEPLSVNSAVVTKYKVEWSCS
EDFSPLAGEIIMDNLQSLRCTITGLRMGQSYYARVSAYNMKGWGPSQTTTPACASPSNWK
DCDGREP-RHWGRTEALERLLQQVRAAHQHFSCRESSKLHNAGRKQSVSRSLKHLFHSSN
KFVKTLKRGLYIAVIFYYKDNLLVTNEDQIPIVEIDDSHTSSIMQDFLWFTKLSCMWDDI
RWLRQNMSISM-SSSTALQARQKMVSATAQLQNLLGTHNLGRVYYEPIKDRHGNILIVTI
REVETLYSFFNGKWMQISKLQSQRKSLSTPEEPTALDILLITIQDTLSYHRRSQQRLPPG
LYLGYLKLCSSVDQIKVLVLQKLPNILCHVKIRDNSNVSKDEWEWLQMLS-----GL---
----ESV---------ESVDHA-SDCPTWLFFSELQMAVKALLKQINLPLRQAKHFRLYT
QEVLELGHNVSFLLLLPASDDVCTAPGQNNPYTPHSGFLNLPLQMFELVHFCCYKEKFFS
LYCRLSAVIELDSLKTQQSLREAISDGEVAAAKQRHQQVLDYIQQIDEIWREMRWITEAL
QYARYKQPVAGLLITKLVDLSEE---QN--QKKINSTSSHLDCLPSPPPSPETRSQRRKA
LSDSQPCSDEEGCSEVFLPTDSDYDSSDALSPRELDLVYSSSHDISQQAAGGLGGSAPDV
LQVHDMK----------PH---------LTLKED--------------------------
------PKGGS-DLDASAEYC------------------------TEYMNSLTM-GGFTS
KSLDK-TSNSRQP-LSFLGKKKKLGK-H----QHYNYFSRHHRWLRVHS--ETQPASLSE
GVYTQHLTGATELSQEPTSS-EQIRIPIDGPRSTFLPHASSLPEDGKGKYHESKPNIRRI
YVEPYKTTLLGEEGKPWVLSMQS-V--------------------------ERGDLHDTT
-GQEMGLDD------------QSNSPISEVFSSTL-
>Mauremys-d XP_039357500.1 ankyrin repeat and fibronectin type-III domain-containing protein 1 isoform X1 [Mauremys reevesii] derived
------------------------------------------------------------
------------------------------------------------------------
------------------------------------------------------------
------------------------------------------------------------
------------------------------------------------------------
------------------------------------------------------------
--------------------------------------------------------MTQQ
MQNLNLSQTKKN-SGPSSPNAAKRLYRNLSEKLKGSHASFDEAYFRARSDRLSLRKTSVN
FQCN-EAMFEAVEQQDLDAVQILLYQYTPEELDLNTPNSEGLTPLDIAILTNNVPIARIL
LRIGAKESPHFVNMESRSMHLSTLVQEAQQRVSELSAQVMSEGLSMD-DTDKEKQLKAWE
WRYRLYKRMKAGYEHARAPEAPTNVCFMVTSSTSLTVTFQEPLSVNSAVVTKYKVEWSCS
EDFSPLAGEIIMDNLQSLRCTITGLRMGQSYYARVSAYNMKGWGPSQTTTPACASPSNWK
DCDGREP-RHWGHTEALERLLQQVRAAHQHYSCRESSKLQNAGRKQSVSRSLKHLFHSSN
KFVKTLKRGLYIAVIFYYKDNLLVTNEDQIPIVEIDDSHTSSIMQDFLWFTKLSCMWDDI
RWLRQNMSISM-SSSTALQARQKMVSATAQLQNLLGTHNLGRVYYEPIKDRHGNILIVTI
REVETLYSFFNGKWMQISKLQSQRKSLSTPEEPTALDILLITIQDTLFYHRRSQQRLPPG
LYLGYLKLCSSVDQIKVLVLQKLPNILCHVKIRDNSNVSKDEWEWLQMLS-----GL---
----ESV---------ESVDHA-SDCPTLLFFYELQMAVKALLKQINLPLRQAKHFRLYT
QEVLELGHNVSFLLLLPASDDVCTAPGQNNPYTPHSGFLNLPLQMFELVHFCCYKEKFIS
LYCRLSAIIELDSLKTQQSLREAISDREVAAAKQRHQQVLDYIQQIDEIWREMRWITEAL
QYARYKQPVAGLLITKLVDLSEE---QN--QKKINSTSSHLDCLPSPPPSPETRSQRRKA
LSDSQPCSDEEGCSEVFLPTDSDYDSSDALSPRELDLVYSSSHDISQQAVGGLGGSAPDV
LQVHDMK----------PH---------LTLKED--------------------------
------PKGGS-DLDASAEYC------------------------TEYMNSLTM-GGFTS
KSLDK-TSNSRQP-LSFLGKKKKLGK-H----QHYNYFSRHHRWLRVHS--ETQPASLSE
GVYTQHLTGATELSQEPTSS-KQIRIPVDGPRSTFLPHASSLPEDGKGKYHESKPNIRRI
YVEPYKTTLLGEEGKPWVLSMQS-V--------------------------ERGDLHDTT
-GQEMGLDD------------QSNSPISEVFSSTL-
>Syngnathus-d XP_037133943.1 ankyrin repeat and fibronectin type-III domain-containing protein 1 isoform X1 [Syngnathus acus] derived
----------------------------------------------------MSVDSESP
RPLSSSRDSRISCVFRAADDKDDDDVQATGEESVLEMLSCSKLSDLETWLCMPSSLLLPR
LLD--------------------------------SARAPSPSSANSRTAERAAATGQET
PYPMS----------------------PPVLSSTPAA---------------------GV
SIGKRRRLAAGPGGLRWKSAGSLLSS--E------PDEEEEDGPAQAARG------RRPA
RGGGAA-----ERAAVRKTLSADERLLRPAGAERRHLKLL----------RNIHSLGTPS
RFDSRKKSDGKLSRLAQRWNRRAAAGDVLIQDLE--FYTGIPHTSLSL-DRRLPAAMTQQ
MQNLQLSQGKKVPGGPASPNAAKRLYRNLSEKLRGSTSSFEDSAFSGKTDR--LRKAS-A
MQGGSECLFEAVEQQDPDTVRLLLCRLTVEELELNAPDARGLTPLDVAVMSDNAHVAKLL
LKAGAREGPHAVSAEKRQVHLVALEAEAERRVAE---------------APDDKQLRAWE
RRRQLYQRMSGALRHARPPEAPTLVRLSVSSSSTLTVTFREPQQLRPTVITKYKVEWSCL
KDFSLLAGEMLLENLQSLKCTISGLTTGRLYFVRVSACNMKGWGPPACSLPPSAAPSNWR
ESNGQEP-GRRGHTEAMERLLQQVRATHAHDCCGDASKLQNSSRKQSVSRSLKHLFNSSN
KFVKTLKRGIYLAAIFYHKDKLLVTAEEQIPIVEVDDSYGSSLMQDFLWFTKLSCMWEDV
RWLRQSAPAA--SASSTLQARHKMLSAAGQLQNLLGTHDLGRVHYEPIKDRHGNVLLVTA
RDADGQHSLLSGKWVQVAKVQSQRKSLSTPEEPYALDILVITLQDIVAYQRRCSQRLAPG
LYLGYLKLSSSVDQIRVLVSQRNPNVLCHVRVRENANVSREEWDWIRTLS-----AT---
----DGD---------DCGEEAGPESHAPLLYYELQTAIKSLLKNLNLSVQQARHFRLYS
QEVVEAGHGVCFLLLLPPADDVCSAPGQPNPYTPLAGFLHLPLQMFELAHFCSYKEKLIS
LYCRLSTVLDLDALIAQQALREAITDDEVAAAKRRHGLILDYIQQLDESRRDLRWLTEAL
QSARYKQPCGGVPVTCLVDAAPATDSHASGQRKTDSTSSAMDYLPSPEPCRS--------
--DSPPGWDEDASSEVFLPTDSDYDSSDALSPRE-------AEPLSSQALRSLGGSAPDV
LHILELRCSALAVNELPPS---------LGPDES--------------------------
-------KDVAAFLPRSPSQC---------------KDLAAFGRASPHSPPLARLPRTSP
SPPLS-RSQREGSIPNPPSKRKLLSRSN----RGQ-YFSGPQRWLRGHS---QETGSLSE
GVYTKQHEPDLPPSQG----------------ATHVSRMDCDLASRKGRPREQRPHVRRI
FTDE-----------------------------------------------GVGRSEGAA
-GQDADSDD------------QTNTQVSEILSSTL-
>Esox-d XP_012987484.3 ankyrin repeat and fibronectin type-III domain-containing protein 1 isoform X1 [Esox lucius]
----------------------------MTSERSAIRPPHDVELGICVLWLKMSLDSDKA
CGLLS-QESRTSCVFRAADEK--DDIPGVGEDSVLEMLSYSKFSDLETWLCMPSTLLPRA
LET-----------------------------------PRSSPPTTRLSTCSETGETDTT
PRPLEKEAMTQ-TLAVVRETPFLATPLTPILSSTPCNQIPVSLTMTSVTSSGDSASQGGV
SVRKRRRLAASPGGLHWNSRGSVQRDFDR------KESSPISSAGGPTPAGVRSLSLGNT
APVGEVGGGWREREALRKMVSVDDRLMQPSSREQ-HIRVVSRLERSKNKLRNIHSLGLTG
RYEPRKKSDSKISRLAQRLNQR--PGDDLIKDFSPLLYTGVPRSAHSLDRNFCSVSMTQQ
MQNLQLSQTRKCPVGPTSPNAAKRLYRNLSEKLKGGHSSFEDAYFFGRGDRHGHRKGS-N
MQGN-ECLFEAVEQQDLDSVQILLYQYNTEELDLNTPNSEGLTPLDIAIMTNNTPIAKLL
LKAGAKESPHFVRVESREAHLNSLVKEAERRVEELASQAQREGLSLD-ACDKNKQLRAWE
WKSKLYQRMRTGFQQSRVPEAPSAVCLTVASSSSLTVTFQEPHFLNSAVVTKYRVEWSCL
KDFSLLAGDMVLENLQTLKCTINGLTTGRQYYVQVSAYNMKGWGAPQQSLPASAVPSNWR
ESEGREP-RRRGYIEAMERLLQQVRATHTHYSCGDTSKLQNPSRKQSVSRSLKHLFNSSN
KFVKTLKRGVYLAAVFYHKDSVLVTTEDHIPIVEVDDSYGSSLMQDFLWFTKLSCMWEDV
RWLRQSMCVSM-SSSSTLQARQKMLSAAGQLQNILGTHNLGRVHYEPIKDRHGNVLLVTI
RDMDNQSSFFTGRWMQVTKLQSQRKSLSTPEEPYALDILLITIQDILAFQRRSQHRLSHG
LYLGYLKLSSSVDQIRVLVPQRIPNMLCHVRVRDNANVSREEWDWLQRLS-----TP---
----EDGEKDTMEGEREEVHHK-TDSNTPLLYYELQMSLRALLKLINLPLHQAKHFRIYT
QEVLELGHNVSFLLLLPAADDVCTAPGQINPYTPHSGFLNLPLQMFELVHFSAYKEKCIS
LYCRMSSVLDLDSLITQQALREAITDTEVATAKQRHQHILEYTQQLDEMWRELRWITDAL
QYARYKHPRGGVPITNLVTAGESE--PG--AQKSDSASSTMEYLPSPSPSPE--LRRRKP
VTDSQLGSDEDGCSEVFLPTDSDYDSSEALSPRELDLLYSPPQDLSQQAVHALGGSAPDV
LQIQDLR----------YT---------ICPSKD-----------------VPLSAAPFL
TQMVPSPLSPALTLPETTLSC------------------------AKTLEGLSL------
-TKDKHTSIPLWPLANPPTKRKMLSRSHGASVAQQGFFTGPQRWLKGHS--DSHMGSLSE
GVYTRHRESNLPLDLPSLQG-------------EIISQAPCVLEGRRGGQREPRPHVRRI
FVEPCKETSP--ETWGWVEEERGMEEKGGMEREEERGVRVTEE--------VAEKGHAGA
PSQDVDSDD------------QTNSQMSDILSSTL-
>Takifugu-d XP_029707237.1 ankyrin repeat and fibronectin type-III domain-containing protein 1 isoform X1 [Takifugu rubripes]
----------------------------------------------------MSVDSENS
FLLPTPQDSRTSCIFQATEER--DEAPGGGEESVLEMLSFSKFSDLETWLCMPSSLLLPG
PLE-------STRTSSSSSSSSSSHAPGLSSRPVSCSSSSLPTSDSRRSTYSEPAEGDAA
FRSPD-------FLTLVKEMPSLATPPAPLLSSTPSS------T-GPGSVTSAADAQGGV
NIRKRRRLAASPGGLHWNSAGLVQRDLWS------PERSPVSGRIGGGAG-----NLPPP
EGGALM--CAGERVMLRKTVSVDEQLLQVGGGEQPHLRLLRRLERGHKKACSVQNLGTSP
QYDNRKKSDSKVYRLAQRWNLKSGPGDVLMQNSNPLLIYTGTQRTSASLDRRLPGLMSQQ
KQNLHLTQDRKCPGGPTSPSAAKRLYRNLSEKLRGSTSSFEDTHFFGKMDR--LRKGS-T
MPSN-EMLLEAVEQQDLDSVQILLYQFSAEDLDLNTPDSRGLTPLDIAIMTNHIPIAKLL
LKAGAKESPHFVSVESREAHLDMLVLEAAQRTADLAARAQRDGLSAE-ACQKDEGLQTWE
WRTKLYKRMRMGFQHARAPEAPSMVRLSVSSSTTLTVSFQEPQCFNSSVITKYKVEWSCL
QDFSLLAGDVLLDNLQSLKCTISGLTTGRRYHVRVSAYNMKGWGPPAASCPPSAAPSNWR
ESDGREP-KRRGRIEAMERLLQQVRAAHTHYCCGDVSKLQNTSRKQSVSRSLKHLFNSSN
KFVKTLKRGVYLAAIFYCQDSLLVTSEDQIPIVEVDDSYSSSLMHDFLWFTKLSCMWEDV
RWLRQTTSVST-SASSALQIRHKLLTAAGQLQSMLGTHNLGRVHYEPIKDRHGNVLFVTV
RDTESHPSVISGKWMQVSKLQSQRKSMSTPEEPYALDILIITIQDLVAFHRHSTKQLTPG
LYLGYLKLSSSVDQIRVLVSQQTPNVLCHSRIRDNANVSREEWDWIQKLSITGEEGK---
----EMS---------EEAGLQ-IESHVPLLYYELQSAIKTLLKHLHLRLEQARDFRLYS
QEVVELAHGVSLLLLLPAADSVCSAPGQSNLYTPLSGFLRLPLQTFEMVHFYTYKEKFIS
LYCRLSSVLDLDALITQQALREAITDDEVSTAKQKHQLIVDFIQQLDEMRRDLRWITDAL
QYARYKKPHSGVPIPRLVDTKAPDCNSS--QDTSDSTSSAMEYMASPSPSPK--LDRRKT
ISYSLLGSDEDGSSEVFLPADSDYDSSDALSPRDLDLLYSPPQDLSQQALHLLGGSAPDV
LQIHELS----------VCPPKELAVLPVTTESG-----------------------GKD
SPLSRLRHSPSLSKDFAPSCC-----------SPYSPLSPVLSDATKTLEGLSL-----S
ENHQE-AVTPLRTSANPPTKRKLLSRSH----RGQ-YFSGPHRWLRGQSG-ECYSGSLSE
GTYTKQVDPGLPPSS-----------------TTYVSHASCVLESRKGRHKELRPHVRKI
FVEACKTSSSSHMSDGET--------ATQEEAG-------------------GEEPEGAS
-NQEVDSDD------------QTNAQVSEILSSTLL
>Oryzias-d XP_023805304.1 ankyrin repeat and fibronectin type-III domain-containing protein 1 isoform X2 [Oryzias latipes]
------------------------------------------------------------
------------------------------------------------------------
------------------------------------------------------------
------------------------------------------------------------
------------------------------------------------------------
------------------------------------------------------------
------------------------------------------------------------
MQNLQLSQSRKCPGGPASPSAAKRLYRNLSEKLRGSTSSFEDAYFFGKTDR--LRKASVS
-----ECIFEAVEQQDLDTVQILLYQFSAEEVDLNTPNSQGLTPLDIAIMTNNMPIAKLL
LKAGGKESPHFVTAESREAHLRSLVEEAERRAAELAAETQRDGQCLE-ACHQDKQLMAWQ
KRSKLYKRMRTGFQHARPPDSPSRVRLSVTSSTTLTVTFQEPQCLNSTVVTKYRVEWSCL
KDFSLLAGEVVLDNLQNLRWTIGNLSTGRLYYVRVSAYNMKGWGPPATSLPPSAAPSNWR
ESAVQKP-RRRGQIEAMERLLQQVRATHTHYCCGDTSKMQNQSRKQSVSRSLKHLFNSSN
KFVKTLKRGIYLAAVFYHKDSLLVTAEDQIPIVEVDDSYSSSLMQDFLWFTKLSCMWEDV
RWLRQSMSVSM-SSSSTLQARHKMLSAASQMQNLLGTHNLGRVHFETIKDRHGNVLLVTI
RDTDSQHSLLSGKWMQVTKLQSQKKSLSTPEEPYALDILIITMQDILAYHRRSCHRLTTG
LYLGYLKLSSSVDQIKVLVSQRTPNMLCHTRIRENGNVSREEWEWIQMLA-----AAGRK
GCSEGDS---------KGEKPQ-AESHTPILYYELQTALKSLMKHLNLPLHQAYHFRLYS
QEVVELGHGVSFLLLLPPADDVCSAPGQSNPYTFLSGFLQLPLQMFELIHFCTYKERFIS
LYCRLSSVLDLDSLITQQALREAITDSEVTTAKNHHQLILDYIQQLDEMRRDLRWLTDAL
QYARYKQPCGGLPIMCLMDAKSPDSDSH--HQSTDSPSSTMNFLPTPSPSPSPEHHRRKA
IS------------------DSDYDSSDALSPRDQDLLCSP--DLSQQAGYLLGGSAPDV
LQIQELRYSTCSPTESPPS---------TTTKDT------------TLTSPCLSLDSSSA
FSLSQHPRRPRIHMSPSLPFC----PSFSNDPPLPLQLSASLSDTTKTLESLSL------
-SKEG-TATAGWL-TNPPTKRKLLSRSH-----RSQYFSGPQRWLRGNSG-ESLTGSLSE
GIYTKQIEPDLPLSGDLPSP----------QGPTYISHVSCILENHKSPLKEPWPPVHRI
CVEPCWEKRSKNELAGKVVAASVSVVVEQVESGR-----------------IGANAEEAT
-TQEMDSDD------------QTNSQMSEILSSML-
>Pungitius-d XP_037320193.1 ankyrin repeat and fibronectin type-III domain-containing protein 1 isoform X1 [Pungitius pungitius]
------------------------------------------------------------
------------------------------------------------------------
------------------------------------------------------------
------------------------------------------------------------
------------------------------------------------------------
------------------------------------------------------------
--------------------------------------------------------MTQQ
MQNLQLTQNRKCPGGPASPSAAKRLYRNLSEKLRGSSSSFEDAYFFGKTDR--LRKAS-T
MQGG-DCLFEAVEQQDLDAVQILLYQFSAEELDLNTPNNQGLTPLDIAVMTNNTPIAKLL
LKAGAKESPHFLSPEGREAHLSALVLEAEQRASELASQAQMEGVSLE-VCQRDRHLRAWE
WRSKLYRRMAAGLQHARAPETPSMVRLSVSSSTSLMVSFQEPLSLNSTVVTKYKVEWSCL
KDFSLLAGEIVLDNLQTLKCIISNLTTGRLYYVRVSAYNMRGWGPPSSALPPSAAPSSWR
DSDGQEP-RRRSHIEAMERLLQQVRATHTHYCCGDTSKLQNPSRKQSVSRSLKHLFNSSN
KFVKTLKRGVYLAAVFHHKDSLLVTAEDQIPIVEVDDSYSSSLTQDFLWFTKLSCMWEDV
RWLRQSMLVSM-SSSSTLQARHKMLSAANQLQNLLGTHNLGRVHYEPIKDRHGNVLLVTI
REVENQHSLLSGKWMLVTKLQSQRKSLSTPEEPYALDILIITIQDILAYQRRSTHRLAPG
LYLGYLKLSSSVDQIRVLVSQRTPNMLCHSRIRENANVSKEEWDWIRSLS-----AA---
---GDQG---------EEAEPR-AESHTPLLYYELQTSIRSLLKLLNLPLAQARLFRLYS
QEVVELGHGVSFLLLLPAADDVCSAPGQSNPYTPLSGFLHLPLQMFELVHFCSYKEKFIS
LYCRLSSVLDLDALITQQALREAITDSEVATAKQRHQLVLDYIQQLDEMRRDLRWITDAL
QSARYKQP-AGVPVSRLVDASEAE--SR--KTKTSSTSSTTDFLPTPSPSPE--LHQRMG
VSEAL-GSDEDESSEVFLPTDSDYDSSEALSPRELDLLYSPPQDLSQQALHSLGGSAPDV
LQIHELR----------YS---------VCPPADLPLPPL--------------------
------LPQCL-SRTSPADPC------------LSLPLSPALCDTTRTLEGLQL----SE
RVAPP-LPQPGAF-ANPPVKRKLLSRSH----RGQ-YFSGPQRWLRAKGGEETLTGCLSE
GVYTKQ--PDLPPPRD----------------ATFVSHASCVLESRKGRQQEQRPHVRRI
FVEPRHT------GRSWEEE------EEEVKAE------------------EGAGLEGCA
-AQEVDSDD------------QTNAQVSEILSSSL-
>Monopterus-d XP_020472362.1 ankyrin repeat and fibronectin type-III domain-containing protein 1 [Monopterus albus]
----------------------------------------------------MSVDSGNT
GVLLSSRDSRTSCVFQTADEK--DDSPGGGEESVLEMLSYSKFSDLEAWLCMPSSLLPPR
AQDSICISTTSSSSSSSSTSSHTSSHYSNSPPVSSSS-SSSPASNSRCSTCSEPGETDTP
LSLLERGPTFL-PFTLRKEMPF-----LPALSSTPAA------VLSSGRSAGDPASQSGV
SIRKRRRLAASPGGLHWTSAGSVQQELWS------PNLSPGSGRSIAAAG-GGARSLPLA
EGGGAPPAWPSDRAALRKT--VDGRSLQPTDGAQRHLRLLSRLERGRKKLRSIHSLGTAG
RYDTRKKSDSKISRLAQRWNQRP-TGDALIKDLKPLFYTGVPPSSLSLDSRRLPGVMTQQ
MQNLQLSQTRKCPGGPASPNAAKRLYRNLSEKLRGSTSSFEDAYFFGKTDR--LRKAS-T
MQGG-DCIFEAVEQQDLDAVQILLYQFSAEELDLNTPNSQGLTPLDIAIMTNNTPIAKLL
LKAGAKESPHFVSVESREAHLSSLVVEAEQRAADLTAQAQRDGLSLE-ACHKDKQLRAWE
WRCKLYKRMRTGFQNARAPEAPSVVRLSVSSSTTLTVTFQEPQCLNNTVVTKYRVEWSCL
KDFSLLAGETVLDDLQTLKCTISGLTTGRLYYVRVLAYNMKGWGPPASSLPPSAAPSNWR
ESDGREP-RRRGHIEAMERLLQQVRATHTHYCCGDASKLQNPGRKPSVSRSLKHLFNSSS
KFVKTLKRGIYLAAVFYHKDSLLVTAEDQIPIVEVDDSYSSSLTQDFLWFTKLSCMWEDV
RWLRQSMSVSM-SSSSTLLARHKMLTAAGQLQNLLGTHNLGRVHYEPIKDRHGNVLLVTI
RDTESQHSLFSGKWMQVTKLQSQRKSLSTPEEPYALDVLIITMQDILAYQRRGTHRLAPG
LYLGYLKLSCSVDQIKVLVSQRTPNMLCHTRIRDNANVSREEWDWIRKLSAV---GE---
----KES---------EEAEPR-AESHTPLLYYELQTAIMSLLKHINLPLPQ--------
----------------------CSAPGQSNPYTSMSGFLHLPLQMFELVHFCTYKEKFIS
LYSRLSSVLDVDALITQQALREAITDSEVATAKQRHQLILDYIQQLDDMRRDMRWITDAL
QYARYKQPRGGVPITCLVDASAPEEDPS--QQKTDSTSSTMDYLPTPSPSPE--LHRRKA
ISDSLLGSDEDGSSEVFLPTDSDYDSSDALSPHEMDLLYSPAQDLSQQAAHSLGSNAPDV
LQVHELR----------YS---------ICPPRDLPLSPVVKDPKSKDAPLSSPLLPHSP
SLSKDAPRSPSLSRTLSTSPSLPLSPRYSRDLLLSLPLSPVLSDTTKTLEGLSV-----S
NSQQE-AVPPLKGLANPPAKRKLLSKSH----RGQ-YFSGPQCWLRGHSS-ESHTGSLSE
GIYTKQLDLDLPLARDLPSP----------QGTTFVSPASSSLESRKGRHREPRPHVRRI
FVEPCKELSPGHERNSWEEEQGEEVMQKVKAAG------VSVVVAQVESGGEEEEPEGAT
-APDVDSDD------------QTNAQVSEILSSTL-
>Haplochromis-d XP_042069085.1 ankyrin repeat and fibronectin type-III domain-containing protein 1 isoform X4 [Haplochromis burtoni]
------------------------------------------------------------
------------------------------------------------------------
------------------------------------------------------------
------------------------------------------------------------
------------------------------------------------------------
------------------------------------------------------------
---MALTQETPPPTVASASGSGGVSLPVLEDSTGPLQSPGTSGRYDTRKNRRLPGVMTQQ
MQNLQLSQTRKCPGGPASPNAAKRLYRNLSEKLRGSTSSFEDAYFFGKTDR--LRKAS-T
MQGS-DCIFEAVEQQDLDAVQILLYQCSAEELDLNTPNSQGLTPLDIAIMTNNTPIAKLL
LKAGGKESPHFVSVESREAHLNSLVLEAERRAVDLAAQAQRDGLSLE-ACHKDKQLRAWE
WRCKLYKRMRTGFQHARAPEAPSMVRLSVSSSSTLTVTFQEPQCLNSTVVTKYRVEWSCL
KDFSLLAGEMVLDNLQSLKCTISSLTTGRLYYVRVSAYNMKGWGPPASSLPPSAAPSNWR
ESDGREP-RRRGHIEAMERLLQQVRATHTHYCCGDASKLQNPSRKQSVSRSLKHLFNSSN
KFVKTLKRGIYLAAVFYHKDSLLVTAEEQIPIVEVDDSYSSSLMQDFLWFTKLSCMWEDV
RWLRQSMSVSM-SSSSTLQARHKMLTAAGQLQNLLGTHNLGRVHYEPIKDRHGNVLLVTI
RDTESQHSLFSGKWMQVTKLQSQRKSLSTPEEPYALDILIITIQDILAYQRRSTHRLAPG
LYLGYLKLSSSVDQIKVLVSQRTPNMLCHTRVRDNANVSREEWDWIQTLA-----AA---
-GEKEDD---------QGAGPR-AESHAPLLYYELQTAIKSLLKHINLPLHQARHFRLYS
QEVVELGHGVSFLLLLPAADDVCSAPGQSNPYTPLSGFLHLPLQMFELVHFCTYKEKFIS
LYCRLSSVLDLDALITQQALREAITDGEVATAKQRHQLILDYIQQLDEMRRDLRWITDAL
QYARYKQPRGGVPITCLVDASVPESDSG--QQKTDSTSSNMDYLPTPSPSPE--LRRRKA
ISESLPGSDEDASSEVFLPTDSDYDSSDALSPRDLDLLYSPGQDLSQQALRLLGGSAPDV
LQINELR----------YS---------VCPAKD------------LPLSPVVKDPKDAP
LSSPLLPRSPSRSRTLPTSPS--LPLSPRFSKDLPLSLSPALFDTTRTLEGLSL-----S
KSHHE-GPAPLRTLANPPAKRKILSRSH----RGQ-YFSGPQRWLRGHSG-ESHTGSLSE
GIYTKQLDPDLPLPGDLPSP----------DGTTYVSHASCVLESRKTRHREPRPHVRRI
FVEPCKELSPGHERRGWEEEEQETVVMEKVRAAGVSVVV------------EGEEPEGAT
-AQEVDSDD------------QTNAQVSEILSSTL-
>Sebastes-d XP_037610454.1 ankyrin repeat and fibronectin type-III domain-containing protein 1 isoform X1 [Sebastes umbrosus]
----------------------------------------------------MSVDSENS
CVLLSSRDSRTSCVFQTEEEK--DDVPGAGDESVLEMLSYSKFSNLETWLCMPSSLLLPR
ALD------------SSSSSSHASNHSSNSQPISSSSTSSSPASNCRRSTCSDPGETDTP
LRSLESDSTFLTPALLQKEMSFLATSLLPILSSTPVA------A-AAALSAGDSVSRGGV
SIRKRRRLAASPGGLHWNSAGSVQRDFWS------PDLSPVSGGRTTAGGVGGARSLPLA
EGGGAA--WASDRAALRKTVSVDDRLLQPAGGEQPHLRLLSRLERGRKKLRNIHSPGTSS
RYDSRKKSDSKVYRLAQRWNQRA-AGDALI--LKPLFNTGIPRSSLSLDSRRLPGVMTQQ
MQNLQLSQTRKCPGGPASPSAAKRLYRNLSEKLRGSTSSFEDAYFFGKTDR--LRKAS-T
MQGS-DCIFEAVEQQDLDTVQILLYQFSAEELDLNTPNSQGLTPLDIAIMTNNTPIAKLL
LKAGGKESPHFVSVESREAHLSSLVSEAERRAADLAAQAQKDGLSLE-ACQKDKQLRAWE
WRIKLYKRMRTGFQHARAPEAPSMVRLSVSSSSTLTVTFQEPQCLNSTVVTRYRVEWSCL
QDFSLLAGETVLDNLQTLKCTISSLTTGRLYYVRVSAYNMKGWGPPFSSLPPSAAPSNWR
ESDGREP-RRRGHIEAMERLLQQVRATHTHYCCGDTSKLQNPSRKQSVSRSLKHLFNSSN
KFVKTLKRGIYLAAVFYNKDSLLVTAEDQIPIVEVDDSYSSSLMQDFLWFTKLSCMWEDV
RWLRQSMSVSM-SSSSTLQARHKMLTAAGQLQNLLGTHNLGRVHYEPIKDRHGNVLLVTI
RDTESQHSLFSGKWMQVTKLQSQRKSLSTPEEPYALDVLIITIQDILAYQRRSTHRLTPG
LYLGYLKLSSSVDQIRVLVSQRTPNMLCHTRVRDNANVSREEWDWIQTLS-----AA---
---GDKS---------EEAESS-EESHAPLLYYELQTSIKSLLKLLNLPLHQARHFRLYS
HEVVELGHGVSFLLLLPAADDVCSAPGQSNPYTTLSGFLHLPLQMFELVHFCTFKEKFIN
LYCRLSSVLDLDALITQQALREAIADSEVATAKQRHQLILDYIQQLDEMRRDLRWITDAL
QYARYKQPRGGVPITCLVDADAPESDSG--QQKTDSTSSNMDYLPTPSPSPE--LRRRKA
ISDSLLGSDEDGSSEVFLPTDSDYDSSDALSPREMDLLYSPAQDLSQQALHSLGGSAPDV
LQIHELR----------YS---------ICPPTD--LSLLPH---------SPSLSKDFP
LSPGGLHRSPSLSRTLPTSPSLPLSPMFSKDLPLSLPLSPALSDTTETLEGLSL------
-SKEG-VVAPLRALANPPAKRKLLSRSH----RGQ-YFSGPQRWLRGHSG-ESHTGSLSE
GVYTKQLDPDLPPPGD----------------ATYVSHASCVLESRKGRHREPRPHVRRI
FVEPCKELSPGRERRRWEEGEVTEEVTDEVTEEVRAAGVSVVV--------EGEEPRGVA
-AQDVDSDD------------QTNAQVSEILSSTL- 
