# Supplementary material for: Ankfn1-mutant vestibular defects require loss of both ancestral and derived paralogs for penetrance in zebrafish
Source: G3 (Bethesda). 2021 Dec 25;12(3):jkab446. doi: 10.1093/g3journal/jkab446 (PMC9210315; doi:10.1093/g3journal/jkab446)
Supplement: jkab446_Supplemental_Table_S2 [file jkab446_supplemental_table_s2.xlsx]

## Sheet: Table S2
Oligo Purpose	Oligo Name	Sequence
sgRNA Template (Chr12)	T7_Chr12.F	TAATACGACTCACTATAGGTTTCAGGTAACCCAGATAAGTTTTAGAGCTAGAAATAGCAAGTTAAAATAAGGCTAGTCCGTTATCAACTTGAAAAAGTGGCACCGAGTCGGTGCTTTT
sgRNA Template (Chr24)	T7_Chr24.F	TAATACGACTCACTATAGGACTCGGATCTGGTCCACTGGTTTTAGAGCTAGAAATAGCAAGTTAAAATAAGGCTAGTCCGTTATCAACTTGAAAAAGTGGCACCGAGTCGGTGCTTTT
sgRNA Amplification (Chr12)	T7_DrChr12_Amp	TAATACGACTCACTATAGGTTTCAGGT
sgRNA Amplification (Chr24)	T7_DrChr24_Amp	TAATACGACTCACTATAGGACTCGGA
sgRNA Amplication	sgREV	AAAAGCACCGACTCGGTG
