# Supplementary material for: Ankfn1-mutant vestibular defects require loss of both ancestral and derived paralogs for penetrance in zebrafish
Source: G3 (Bethesda). 2021 Dec 25;12(3):jkab446. doi: 10.1093/g3journal/jkab446 (PMC9210315; doi:10.1093/g3journal/jkab446)
Supplement: jkab446_Supplemental_Table_S3 [file jkab446_supplemental_table_s3.xlsx]

## Sheet: Table S3
Oligo Purpose	Oligo Name	Sequence
Danio Chr12 Ankfn1 PCR Genotyping	Chr12_Short_F	TGGCGCATCACTAAAAACAG
Danio Chr12 Ankfn1 PCR Genotyping	Chr12_Short_R	TCGTATCTTGGTGTGGCAAA
Danio Chr24 Ankfn1 PCR Genotyping	Chr24_Short_F	GAAGTGTCTGCCTCCAGGTC
Danio Chr24 Ankfn1 PCR Genotyping	Chr24_Short_R	GTGGCCGTTGTCTCGTATCT
